# Supplementary material for: RegenDbase: a comparative database of noncoding RNA regulation of tissue regeneration circuits across multiple taxa
Source: NPJ Regen Med. 2018 May 29;3:10. doi: 10.1038/s41536-018-0049-0 (PMC5973935; doi:10.1038/s41536-018-0049-0)
Supplement: Supplementary file 7 — Supplementary Table S1 [file 41536_2018_49_MOESM7_ESM.xlsx]

## Sheet: Sheet1
Organism	Tissue Class	Experiment Title	Publication
Ambystoma mexicanum	appendage	Gene Expression During the First 28 Days of Axolotl Limb Regeneration	Voss SR, Palumbo A, Nagarajan R, Gardiner DM, Muneoka K, Stromberg AJ, Athippozhy AT. Gene expression during the first 28 days of axolotl limb regeneration I: Experimental design and global analysis of gene expression. Regeneration (Oxf). 2015 Jun;2(3):120-136. Epub 2015 Jun 19. PubMed PMID: 27168937; PubMed Central PMCID: PMC4860271.
Ambystoma mexicanum	appendage	Microarray and cDNA sequence analysis of transcription during nerve-dependent limb regeneration	Monaghan JR, Epp LG, Putta S, Page RB, Walker JA, Beachy CK, Zhu W, Pao GM, Verma IM, Hunter T, Bryant SV, Gardiner DM, Harkins TT, Voss SR. Microarray and cDNA sequence analysis of transcription during nerve-dependent limb regeneration. BMC Biol. 2009 Jan 13;7:1. doi: 10.1186/1741-7007-7-1. PubMed PMID: 19144100; PubMed Central PMCID: PMC2630914.
Ambystoma mexicanum	appendage, epidermis	Expression data from aquatic axolotl full thickness epithelial flank wounds, innervated limbs, and denervated limbs collected over seven days	Monaghan JR, Athippozhy A, Seifert AW, Putta S, Stromberg AJ, Maden M, Gardiner DM, Voss SR. Gene expression patterns specific to the regenerating limb of the Mexican axolotl. Biol Open. 2012 Oct 15;1(10):937-48. doi: 10.1242/bio.20121594. Epub 2012 Jul 27. PubMed PMID: 23213371; PubMed Central PMCID: PMC3507169.
Ambystoma mexicanum	nervous system	Early gene expression during natural spinal cord regeneration in the salamander Ambystoma mexicanum	Monaghan JR, Walker JA, Page RB, Putta S, Beachy CK, Voss SR. Early gene expression during natural spinal cord regeneration in the salamander Ambystoma mexicanum. J Neurochem. 2007 Apr;101(1):27-40. Epub 2007 Jan 4. PubMed PMID: 17241119.
Danio rerio	appendage	mRNA expression profiling during zebrafish caudal fin regeneration	King BL, Yin VP. A Conserved MicroRNA Regulatory Circuit Is Differentially Controlled during Limb/Appendage Regeneration. PLoS One. 2016 Jun 29;11(6):e0157106. doi: 10.1371/journal.pone.0157106. eCollection 2016. PubMed PMID: 27355827; PubMed Central PMCID: PMC4927183.
Danio rerio	appendage	Transcription profiling of zebrafish adult and larval fin to investigate mechanisms of regeneration	Mathew LK, Sengupta S, Franzosa JA, Perry J, La Du J, Andreasen EA, Tanguay RL. Comparative expression profiling reveals an essential role for raldh2 in epimorphic regeneration. J Biol Chem. 2009 Nov 27;284(48):33642-53. doi: 10.1074/jbc.M109.011668. Epub 2009 Sep 30. PubMed PMID: 19801676; PubMed Central PMCID: PMC2785206.
Danio rerio	appendage	Transcription profiling of Zebrafish regenerating caudal fin tissue in the presence and absence of the dioxin TCDD	Andreasen EA, Mathew LK, Tanguay RL. Regenerative growth is impacted by TCDD: gene expression analysis reveals extracellular matrix modulation. Toxicol Sci. 2006 Jul;92(1):254-69. Epub 2006 Jan 27. PubMed PMID: 16443690.
Danio rerio	heart	Early gene expression of regenerating zebrafish hearts following water or atropine treatment	Mahmoud AI, O'Meara CC, Gemberling M, Zhao L, Bryant DM, Zheng R, Gannon JB, Cai L, Choi WY, Egnaczyk GF, Burns CE, Burns CG, MacRae CA, Poss KD, Lee RT. Nerves Regulate Cardiomyocyte Proliferation and Heart Regeneration. Dev Cell. 2015 Aug 24;34(4):387-99. doi: 10.1016/j.devcel.2015.06.017. Epub 2015 Aug 6. PubMed PMID: 26256209; PubMed Central PMCID: PMC4550513.
Danio rerio	heart	Hypoxia induces myocardial regeneration in zebrafish	Jopling C, Sune G, Faucherre A, Fabregat C, Izpisua Belmonte JC. Hypoxia induces myocardial regeneration in zebrafish. Circulation. 2012 Dec 18;126(25):3017-27. doi: 10.1161/CIRCULATIONAHA.112.107888. Epub 2012 Nov 14. PubMed PMID: 23151342.
Danio rerio	heart	miRNA profiling of zebrafish adult heart regeneration	King BL, Yin VP. Analysis of Non-coding RNA Regulation of Vertebrate Heart Regeneration Using The Comparative Models of Regeneration Database.
Danio rerio	heart	Transcription profiling by array of Danio rerio regenerating heart tissue	Sleep E, Boué S, Jopling C, Raya M, Raya A, Izpisua Belmonte JC. Transcriptomics approach to investigate zebrafish heart regeneration. J Cardiovasc Med (Hagerstown). 2010 May;11(5):369-80. doi:10.2459/JCM.0b013e3283375900. PubMed PMID: 20179605.
Danio rerio	heart	Transcription profiling of zebrafish adult heart regeneration	King BL, Yin VP. Analysis of Non-coding RNA Regulation of Vertebrate Heart Regeneration Using The Comparative Models of Regeneration Database.
Danio rerio	heart	Transcription profiling timeseries of zebrafish heart regeneration	Rodius S, Androsova G, Götz L, Liechti R, Crespo I, Merz S, Nazarov PV, de Klein N, Jeanty C, González-Rosa JM, Muller A, Bernardin F, Niclou SP, Vallar L, Mercader N, Ibberson M, Xenarios I, Azuaje F. Analysis of the dynamic co-expression network of heart regeneration in the zebrafish. Sci Rep. 2016 May 31;6:26822. doi: 10.1038/srep26822. PubMed PMID: 27241320; PubMed Central PMCID: PMC4886216.
Mus musculus	heart	Transcriptional profiling of neonatal mouse cardiac regeneration to study role of innervation	Mahmoud AI, O'Meara CC, Gemberling M, Zhao L, Bryant DM, Zheng R, Gannon JB, Cai L, Choi WY, Egnaczyk GF, Burns CE, Burns CG, MacRae CA, Poss KD, Lee RT. Nerves Regulate Cardiomyocyte Proliferation and Heart Regeneration. Dev Cell. 2015 Aug 24;34(4):387-99. doi: 10.1016/j.devcel.2015.06.017. Epub 2015 Aug 6. PubMed PMID: 26256209; PubMed Central PMCID: PMC4550513.
Mus musculus	heart	Transcriptional reversion of cardiac myocyte fate during mammalian cardiac regeneration	O'Meara CC, Wamstad JA, Gladstone RA, Fomovsky GM, Butty VL, Shrikumar A, Gannon JB, Boyer LA, Lee RT. Transcriptional reversion of cardiac myocyte fate during mammalian cardiac regeneration. Circ Res. 2015 Feb 27;116(5):804-15. doi: 10.1161/CIRCRESAHA.116.304269. Epub 2014 Dec 4. PubMed PMID: 25477501; PubMed Central PMCID: PMC4344930.
