# Supplementary material for: RegenDbase: a comparative database of noncoding RNA regulation of tissue regeneration circuits across multiple taxa
Source: NPJ Regen Med. 2018 May 29;3:10. doi: 10.1038/s41536-018-0049-0 (PMC5973935; doi:10.1038/s41536-018-0049-0)
Supplement: Supplementary file 8 — Supplementary Table S2 [file 41536_2018_49_MOESM8_ESM.xlsx]

## Sheet: heart_miRNA_miRGeneDB_results_b
Symbol	logFC_0dpa_vs_1dpa	logCPM_0dpa_vs_1dpa	LR_0dpa_vs_1dpa	PValue_0dpa_vs_1dpa	FDR_0dpa_vs_1dpa	logFC_0dpa_vs_3dpa	logCPM_0dpa_vs_3dpa	LR_0dpa_vs_3dpa	PValue_0dpa_vs_3dpa	FDR_0dpa_vs_3dpa	logFC_0dpa_vs_7dpa	logCPM_0dpa_vs_7dpa	LR_0dpa_vs_7dpa	PValue_0dpa_vs_7dpa	FDR_0dpa_vs_7dpa	logFC_0dpa_vs_14dpa	logCPM_0dpa_vs_14dpa	LR_0dpa_vs_14dpa	PValue_0dpa_vs_14dpa	FDR_0dpa_vs_14dpa	logFC_0dpa_vs_21dpa	logCPM_0dpa_vs_21dpa	LR_0dpa_vs_21dpa	PValue_0dpa_vs_21dpa	FDR_0dpa_vs_21dpa	logFC_0dpa_vs_30dpa	logCPM_0dpa_vs_30dpa	LR_0dpa_vs_30dpa	PValue_0dpa_vs_30dpa	FDR_0dpa_vs_30dpa
Dre-Let-7-P12_5p	1.79666	11.3941	35.6349	2.37983e-09	7.69479e-08	3.01806	11.3941	91.7598	9.78647e-22	9.49288e-20	1.49893	11.3941	25.2193	5.11685e-07	1.98534e-05	1.45021	11.3941	23.6637	1.14729e-06	7.41914e-05	NA	NA	NA	NA	NA	NA	NA	NA	NA	NA
Dre-Mir-1-P1_3p	-0.811784	17.8632	14.9579	0.000109938	0.000710932	-0.640581	17.8632	9.35943	0.00221841	0.0113256	-0.800976	17.8632	14.567	0.000135263	0.00374872	NA	NA	NA	NA	NA	-0.555636	17.8632	7.05595	0.00790024	0.0425735	NA	NA	NA	NA	NA
Dre-Mir-1-P3a_3p	1.67261	6.03647	12.5921	0.000387375	0.0020311	NA	NA	NA	NA	NA	NA	NA	NA	NA	NA	-1.86675	6.03647	13.958	0.000186942	0.00453335	NA	NA	NA	NA	NA	NA	NA	NA	NA	NA
Dre-Mir-10-P1b_5p	1.96607	7.98828	9.75189	0.00179138	0.00711893	NA	NA	NA	NA	NA	NA	NA	NA	NA	NA	NA	NA	NA	NA	NA	NA	NA	NA	NA	NA	NA	NA	NA	NA	NA
Dre-Mir-10-P1c_5p	1.96517	7.98853	9.74503	0.00179808	0.00711893	NA	NA	NA	NA	NA	NA	NA	NA	NA	NA	NA	NA	NA	NA	NA	NA	NA	NA	NA	NA	NA	NA	NA	NA	NA
Dre-Mir-10-P2a1_5p	-2.01327	14.1895	33.8776	5.86915e-09	1.62659e-07	-1.32952	14.1895	15.3867	8.76035e-05	0.00080929	-1.40067	14.1895	17.0155	3.70756e-05	0.00119878	NA	NA	NA	NA	NA	-1.33559	14.1895	15.5237	8.14762e-05	0.00175626	NA	NA	NA	NA	NA
Dre-Mir-10-P2b1_5p	-1.16956	14.9433	22.0454	2.66283e-06	2.44914e-05	-1.07284	14.9433	18.6261	1.59028e-05	0.000181479	NA	NA	NA	NA	NA	NA	NA	NA	NA	NA	-0.631448	14.9433	6.5478	0.0105014	0.0496895	NA	NA	NA	NA	NA
Dre-Mir-10-P3a1_5p	-1.4337	11.9555	22.4741	2.12997e-06	2.06607e-05	-1.12982	11.9555	14.1644	0.000167508	0.00129987	NA	NA	NA	NA	NA	NA	NA	NA	NA	NA	NA	NA	NA	NA	NA	NA	NA	NA	NA	NA
Dre-Mir-10-P3a2_5p	-1.43901	11.9709	22.5287	2.07024e-06	2.06607e-05	-1.13845	11.9709	14.3088	0.000155138	0.00129987	NA	NA	NA	NA	NA	NA	NA	NA	NA	NA	NA	NA	NA	NA	NA	NA	NA	NA	NA	NA
Dre-Mir-10-P3c1_5p	-1.06799	11.4966	8.56931	0.00341877	0.0120589	NA	NA	NA	NA	NA	NA	NA	NA	NA	NA	NA	NA	NA	NA	NA	NA	NA	NA	NA	NA	NA	NA	NA	NA	NA
Dre-Mir-101-P1_3p	-0.877706	11.3004	6.51034	0.0107249	0.0310542	-1.12846	11.3004	10.6552	0.0010976	0.00645257	NA	NA	NA	NA	NA	NA	NA	NA	NA	NA	-1.39774	11.3004	16.1447	5.86835e-05	0.00175626	NA	NA	NA	NA	NA
Dre-Mir-101-P2_3p	NA	NA	NA	NA	NA	0.972859	5.65926	6.28844	0.0121528	0.0421008	NA	NA	NA	NA	NA	NA	NA	NA	NA	NA	NA	NA	NA	NA	NA	NA	NA	NA	NA	NA
Dre-Mir-122_5p	-1.90544	5.27572	8.69885	0.0031841	0.0114392	-1.86595	5.27572	8.33771	0.00388304	0.0183734	-2.49208	5.27572	14.0121	0.000181636	0.00440468	NA	NA	NA	NA	NA	-1.89361	5.27572	8.61452	0.00333493	0.020218	NA	NA	NA	NA	NA
Dre-Mir-126-P1_3p	-0.547619	16.3293	7.21158	0.00724348	0.0226651	-0.550197	16.3293	7.27923	0.00697566	0.0294191	NA	NA	NA	NA	NA	NA	NA	NA	NA	NA	-0.715734	16.3293	12.2678	0.000460838	0.00410163	NA	NA	NA	NA	NA
Dre-Mir-126-P2_3p	-0.919053	11.4516	11.6017	0.000658898	0.0029342	-1.18127	11.4516	18.9592	1.33541e-05	0.000161918	NA	NA	NA	NA	NA	NA	NA	NA	NA	NA	NA	NA	NA	NA	NA	NA	NA	NA	NA	NA
Dre-Mir-128-P1a_3p	-0.997423	10.8212	5.62683	0.0176876	0.0493396	NA	NA	NA	NA	NA	NA	NA	NA	NA	NA	NA	NA	NA	NA	NA	NA	NA	NA	NA	NA	NA	NA	NA	NA	NA
Dre-Mir-132-P2a_5p	NA	NA	NA	NA	NA	1.46419	6.01634	12.1557	0.000489391	0.00316473	1.22257	6.01634	8.48087	0.00358901	0.036261	NA	NA	NA	NA	NA	NA	NA	NA	NA	NA	NA	NA	NA	NA	NA
Dre-Mir-133-P1_3p	-1.31286	13.4282	25.4784	4.47367e-07	5.78595e-06	-1.56339	13.4282	35.6535	2.35718e-09	6.53276e-08	-0.849223	13.4282	10.8646	0.000980211	0.0118851	-0.782371	13.4282	9.24137	0.00236607	0.0258382	NA	NA	NA	NA	NA	NA	NA	NA	NA	NA
Dre-Mir-133-P3a_3p	-1.76603	7.35379	14.5702	0.000135036	0.000845066	-2.50041	7.35379	27.5149	1.55889e-07	3.36028e-06	NA	NA	NA	NA	NA	NA	NA	NA	NA	NA	NA	NA	NA	NA	NA	NA	NA	NA	NA	NA
Dre-Mir-135-P3a_5p	4.88584	3.29506	20.1353	7.21545e-06	6.08607e-05	5.52444	3.29506	26.5712	2.53999e-07	4.92758e-06	5.99006	3.29506	31.4944	2.00014e-08	1.29342e-06	6.81002	3.29506	41.1149	1.4354e-10	1.39234e-08	4.2462	3.29506	14.8096	0.000118931	0.00209751	4.14405	3.29506	13.6658	0.000218393	0.00706136
Dre-Mir-1388-P1_5p	NA	NA	NA	NA	NA	-1.39713	5.9572	7.55621	0.00598035	0.0269811	NA	NA	NA	NA	NA	NA	NA	NA	NA	NA	NA	NA	NA	NA	NA	NA	NA	NA	NA	NA
Dre-Mir-142-P1_3p*	1.5482	4.90721	10.0852	0.00149468	0.00630365	1.77297	4.90721	13.1727	0.000284054	0.00196809	NA	NA	NA	NA	NA	NA	NA	NA	NA	NA	NA	NA	NA	NA	NA	NA	NA	NA	NA	NA
Dre-Mir-142-P2_3p	1.29087	5.05442	7.32427	0.00680295	0.0216356	1.46839	5.05442	9.45415	0.00210672	0.0111803	NA	NA	NA	NA	NA	NA	NA	NA	NA	NA	NA	NA	NA	NA	NA	NA	NA	NA	NA	NA
Dre-Mir-143_3p	-1.6965	12.8249	26.924	2.1161e-07	3.15787e-06	-1.17399	12.8249	13.2532	0.000272109	0.00195516	NA	NA	NA	NA	NA	-1.0153	12.8249	9.97726	0.00158486	0.0219616	-0.988332	12.8249	9.46702	0.00209199	0.0150313	NA	NA	NA	NA	NA
Dre-Mir-144-P1_5p	1.15648	12.1449	6.25024	0.0124177	0.0354269	NA	NA	NA	NA	NA	NA	NA	NA	NA	NA	NA	NA	NA	NA	NA	NA	NA	NA	NA	NA	NA	NA	NA	NA	NA
Dre-Mir-145_5p	-1.08547	10.4092	12.8675	0.000334344	0.00180174	-1.27313	10.4092	17.547	2.80294e-05	0.000302095	NA	NA	NA	NA	NA	NA	NA	NA	NA	NA	NA	NA	NA	NA	NA	NA	NA	NA	NA	NA
Dre-Mir-146-P1_5p	1.33121	11.7857	11.5963	0.000660823	0.0029342	2.79148	11.7857	46.1777	1.07997e-11	4.19027e-10	1.36453	11.7857	12.1604	0.000488145	0.00728463	NA	NA	NA	NA	NA	NA	NA	NA	NA	NA	2.09698	11.7857	27.4871	1.58144e-07	1.534e-05
Dre-Mir-146-P2_5p	3.65266	15.4787	93.0478	5.10473e-22	9.90318e-20	4.7212	15.4787	140.5	2.06972e-32	4.01526e-30	3.78664	15.4787	98.7632	2.84571e-23	5.52068e-21	3.04555	15.4787	68.3075	1.39887e-16	2.71381e-14	1.53002	15.4787	19.2631	1.13884e-05	0.000441872	1.45031	15.4787	17.3824	3.05646e-05	0.00197651
Dre-Mir-148-P1_3p	NA	NA	NA	NA	NA	NA	NA	NA	NA	NA	NA	NA	NA	NA	NA	NA	NA	NA	NA	NA	-1.64237	7.25946	12.5037	0.000406154	0.00393969	NA	NA	NA	NA	NA
Dre-Mir-148-P3_3p	NA	NA	NA	NA	NA	-0.95221	8.75734	7.28996	0.00693412	0.0294191	NA	NA	NA	NA	NA	NA	NA	NA	NA	NA	-1.03975	8.75734	8.67809	0.00322058	0.0201546	NA	NA	NA	NA	NA
Dre-Mir-15-P1b_5p	1.98676	4.79087	18.8052	1.44773e-05	0.000112344	1.6383	4.79087	12.8346	0.000340261	0.00227623	1.26743	4.79087	7.56059	0.00596586	0.046295	NA	NA	NA	NA	NA	1.72277	4.79087	14.2608	0.000159143	0.00223879	NA	NA	NA	NA	NA
Dre-Mir-15-P1c_5p	NA	NA	NA	NA	NA	1.19249	5.36344	9.11617	0.0025336	0.012288	NA	NA	NA	NA	NA	NA	NA	NA	NA	NA	NA	NA	NA	NA	NA	NA	NA	NA	NA	NA
Dre-Mir-153-P1a_3p	NA	NA	NA	NA	NA	NA	NA	NA	NA	NA	NA	NA	NA	NA	NA	NA	NA	NA	NA	NA	-2.68822	2.04258	8.12534	0.00436509	0.0256614	NA	NA	NA	NA	NA
Dre-Mir-155_5p	NA	NA	NA	NA	NA	1.5969	4.95149	6.33789	0.0118185	0.0420785	NA	NA	NA	NA	NA	NA	NA	NA	NA	NA	NA	NA	NA	NA	NA	NA	NA	NA	NA	NA
Dre-Mir-17-P2a1_5p	2.76382	2.20863	12.1427	0.000492791	0.00245132	3.01999	2.20863	14.8461	0.000116647	0.00102861	NA	NA	NA	NA	NA	NA	NA	NA	NA	NA	NA	NA	NA	NA	NA	NA	NA	NA	NA	NA
Dre-Mir-17-P2b_5p	1.61996	3.11232	7.72513	0.00544573	0.0179743	1.78213	3.11232	9.43199	0.00213233	0.0111803	NA	NA	NA	NA	NA	NA	NA	NA	NA	NA	NA	NA	NA	NA	NA	NA	NA	NA	NA	NA
Dre-Mir-17-P3b1_5p	1.13157	4.87457	6.59347	0.0102354	0.0305486	NA	NA	NA	NA	NA	NA	NA	NA	NA	NA	NA	NA	NA	NA	NA	1.6026	4.87457	13.3133	0.000263527	0.00289891	NA	NA	NA	NA	NA
Dre-Mir-181-P2b2_5p	NA	NA	NA	NA	NA	NA	NA	NA	NA	NA	NA	NA	NA	NA	NA	NA	NA	NA	NA	NA	1.01776	9.01724	9.01524	0.00267737	0.0173137	NA	NA	NA	NA	NA
Dre-Mir-181-P2c2_5p	NA	NA	NA	NA	NA	NA	NA	NA	NA	NA	NA	NA	NA	NA	NA	NA	NA	NA	NA	NA	1.15833	7.56182	11.4578	0.000711941	0.00600507	NA	NA	NA	NA	NA
Dre-Mir-184-P1_3p	5.99744	6.26904	28.2429	1.07009e-07	1.88724e-06	NA	NA	NA	NA	NA	NA	NA	NA	NA	NA	NA	NA	NA	NA	NA	3.87178	6.26904	14.2445	0.000160529	0.00223879	NA	NA	NA	NA	NA
Dre-Mir-187_3p	-2.10357	5.51205	18.5438	1.66045e-05	0.000123895	-2.30044	5.51205	21.8695	2.91832e-06	4.35504e-05	NA	NA	NA	NA	NA	NA	NA	NA	NA	NA	-1.42373	5.51205	9.04873	0.00262878	0.0173137	NA	NA	NA	NA	NA
Dre-Mir-19-P2a_3p	NA	NA	NA	NA	NA	-1.28246	6.23198	9.89479	0.00165748	0.00918716	NA	NA	NA	NA	NA	NA	NA	NA	NA	NA	NA	NA	NA	NA	NA	NA	NA	NA	NA	NA
Dre-Mir-19-P2b1_3p	NA	NA	NA	NA	NA	-1.56553	4.83201	11.6441	0.000644078	0.00390472	NA	NA	NA	NA	NA	NA	NA	NA	NA	NA	NA	NA	NA	NA	NA	NA	NA	NA	NA	NA
Dre-Mir-190-P1_5p	NA	NA	NA	NA	NA	NA	NA	NA	NA	NA	NA	NA	NA	NA	NA	NA	NA	NA	NA	NA	1.76798	3.40927	10.8863	0.000968792	0.00776024	NA	NA	NA	NA	NA
Dre-Mir-191_5p	NA	NA	NA	NA	NA	NA	NA	NA	NA	NA	0.990142	9.84908	7.73162	0.00542622	0.045769	NA	NA	NA	NA	NA	NA	NA	NA	NA	NA	1.36111	9.84908	14.3944	0.000148239	0.00575169
Dre-Mir-193-P2a1_3p	-1.42761	4.19023	7.98044	0.00472853	0.016381	-1.26961	4.19023	6.46088	0.0110275	0.041141	NA	NA	NA	NA	NA	NA	NA	NA	NA	NA	NA	NA	NA	NA	NA	NA	NA	NA	NA	NA
Dre-Mir-196-P1_5p	5.28971	2.25062	15.2637	9.34952e-05	0.000625451	NA	NA	NA	NA	NA	NA	NA	NA	NA	NA	NA	NA	NA	NA	NA	NA	NA	NA	NA	NA	NA	NA	NA	NA	NA
Dre-Mir-196-P2a_5p	8.92215	2.65227	24.2621	8.40771e-07	9.59468e-06	NA	NA	NA	NA	NA	NA	NA	NA	NA	NA	NA	NA	NA	NA	NA	6.53052	2.65227	14.1026	0.000173102	0.00223879	NA	NA	NA	NA	NA
Dre-Mir-196-P2b_3p*	6.95315	1.25517	16.7524	4.25886e-05	0.000295078	NA	NA	NA	NA	NA	NA	NA	NA	NA	NA	NA	NA	NA	NA	NA	4.43365	1.25517	6.89036	0.0086662	0.045162	NA	NA	NA	NA	NA
Dre-Mir-196-P3a_5p	9.11446	2.834	25.7878	3.81089e-07	5.2808e-06	NA	NA	NA	NA	NA	NA	NA	NA	NA	NA	NA	NA	NA	NA	NA	6.83866	2.834	15.6943	7.44501e-05	0.00175626	NA	NA	NA	NA	NA
Dre-Mir-196-P3b_5p	6.14795	0.943855	12.5211	0.000402392	0.00205432	NA	NA	NA	NA	NA	NA	NA	NA	NA	NA	NA	NA	NA	NA	NA	4.68	0.943855	7.39935	0.00652473	0.0372294	NA	NA	NA	NA	NA
Dre-Mir-199-P1_5p*	NA	NA	NA	NA	NA	NA	NA	NA	NA	NA	1.0595	11.6874	10.426	0.00124255	0.0141797	NA	NA	NA	NA	NA	NA	NA	NA	NA	NA	NA	NA	NA	NA	NA
Dre-Mir-203-P1_3p	7.53018	9.98202	44.1938	2.97427e-11	2.88504e-09	NA	NA	NA	NA	NA	NA	NA	NA	NA	NA	NA	NA	NA	NA	NA	4.47906	9.98202	20.7089	5.34666e-06	0.000345751	NA	NA	NA	NA	NA
Dre-Mir-204-P2a_5p	NA	NA	NA	NA	NA	-1.44105	6.63432	6.1459	0.0131717	0.04483	NA	NA	NA	NA	NA	-1.80715	6.63432	9.36117	0.0022163	0.0258382	NA	NA	NA	NA	NA	NA	NA	NA	NA	NA
Dre-Mir-205-P1_5p	6.58881	9.48033	38.6401	5.09619e-10	3.29554e-08	NA	NA	NA	NA	NA	NA	NA	NA	NA	NA	NA	NA	NA	NA	NA	5.06806	9.48033	26.3443	2.85656e-07	2.77086e-05	NA	NA	NA	NA	NA
Dre-Mir-208-P2_5p*	NA	NA	NA	NA	NA	NA	NA	NA	NA	NA	NA	NA	NA	NA	NA	NA	NA	NA	NA	NA	2.42498	3.1739	14.1428	0.000169447	0.00223879	NA	NA	NA	NA	NA
Dre-Mir-21-P1_5p	1.19269	15.6972	21.9645	2.77738e-06	2.44914e-05	1.98318	15.6972	58.0592	2.54343e-14	1.64475e-12	1.34341	15.6972	27.6682	1.4401e-07	6.98449e-06	0.852893	15.6972	11.3815	0.000741795	0.0130826	NA	NA	NA	NA	NA	-1.87133	15.6972	52.0511	5.40753e-13	1.04906e-10
Dre-Mir-214_3p	-1.01452	8.61741	7.32713	0.00679215	0.0216356	-0.974605	8.61741	6.77492	0.00924477	0.0358697	NA	NA	NA	NA	NA	NA	NA	NA	NA	NA	NA	NA	NA	NA	NA	NA	NA	NA	NA	NA
Dre-Mir-216-P2_5p	NA	NA	NA	NA	NA	-1.45283	5.44781	11.813	0.000588184	0.00368089	NA	NA	NA	NA	NA	NA	NA	NA	NA	NA	NA	NA	NA	NA	NA	NA	NA	NA	NA	NA
Dre-Mir-217-P1_5p	NA	NA	NA	NA	NA	-1.35595	4.4268	10.3171	0.00131805	0.00752062	-1.16503	4.4268	7.44209	0.00637159	0.0475419	NA	NA	NA	NA	NA	-1.09771	4.4268	7.06551	0.00785819	0.0425735	NA	NA	NA	NA	NA
Dre-Mir-218-P3_5p	NA	NA	NA	NA	NA	1.22822	9.82132	16.6303	4.54207e-05	0.000463769	1.07416	9.82132	12.7842	0.000349552	0.00676705	0.833894	9.82132	7.76577	0.00532457	0.0491889	NA	NA	NA	NA	NA	NA	NA	NA	NA	NA
Dre-Mir-2189_3p	-2.04594	3.99159	8.70015	0.00318183	0.0114392	NA	NA	NA	NA	NA	NA	NA	NA	NA	NA	NA	NA	NA	NA	NA	-2.79609	3.99159	15.2194	9.57136e-05	0.00185684	NA	NA	NA	NA	NA
Dre-Mir-22-P1_3p	-1.1731	13.6536	14.2805	0.000157487	0.000954762	-1.1704	13.6536	14.2158	0.000163	0.00129987	NA	NA	NA	NA	NA	NA	NA	NA	NA	NA	-1.392	13.6536	19.8979	8.16892e-06	0.000396193	NA	NA	NA	NA	NA
Dre-Mir-221-P2a_3p	1.06613	11.9798	13.5456	0.000232834	0.00132852	1.16766	11.9798	16.1795	5.76152e-05	0.000558867	1.02958	11.9798	12.6472	0.000376129	0.00676705	1.34614	11.9798	21.3219	3.88275e-06	0.000150651	NA	NA	NA	NA	NA	NA	NA	NA	NA	NA
Dre-Mir-221-P3_3p	1.21866	5.84932	7.88681	0.00497965	0.0169483	NA	NA	NA	NA	NA	NA	NA	NA	NA	NA	NA	NA	NA	NA	NA	NA	NA	NA	NA	NA	NA	NA	NA	NA	NA
Dre-Mir-223-P1_3p	1.64299	8.08228	13.546	0.000232789	0.00132852	2.0015	8.08228	19.6849	9.13199e-06	0.000118107	NA	NA	NA	NA	NA	NA	NA	NA	NA	NA	NA	NA	NA	NA	NA	NA	NA	NA	NA	NA
Dre-Mir-23-P1_3p	0.881446	9.74861	5.60351	0.0179245	0.0493396	NA	NA	NA	NA	NA	1.05781	9.74861	8.01757	0.00463258	0.041448	1.13725	9.74861	9.23648	0.0023724	0.0258382	1.22985	9.74861	10.7702	0.0010315	0.00776024	NA	NA	NA	NA	NA
Dre-Mir-23-P2a_3p	NA	NA	NA	NA	NA	0.766579	10.3072	6.36324	0.0116509	0.0420785	1.078	10.3072	12.4474	0.00041858	0.00676705	1.176	10.3072	14.7519	0.000122623	0.0033984	1.1222	10.3072	13.4754	0.000241709	0.00289891	NA	NA	NA	NA	NA
Dre-Mir-23-P2b_3p	NA	NA	NA	NA	NA	0.820247	10.2647	6.86834	0.00877361	0.03546	1.11478	10.2647	12.5507	0.000396066	0.00676705	1.21402	10.2647	14.8202	0.000118265	0.0033984	1.14685	10.2647	13.275	0.000268971	0.00289891	NA	NA	NA	NA	NA
Dre-Mir-23-P3a_3p	0.881557	9.75017	5.59059	0.0180573	0.0493396	NA	NA	NA	NA	NA	1.05742	9.75017	7.99129	0.00470029	0.041448	1.13753	9.75017	9.21732	0.00239736	0.0258382	1.23058	9.75017	10.7549	0.00104003	0.00776024	NA	NA	NA	NA	NA
Dre-Mir-26-P2_5p	NA	NA	NA	NA	NA	-1.48772	10.4847	22.896	1.71003e-06	2.76456e-05	NA	NA	NA	NA	NA	-0.976845	10.4847	10.1046	0.00147901	0.0219616	NA	NA	NA	NA	NA	NA	NA	NA	NA	NA
Dre-Mir-26-P3_5p	-1.51183	13.8548	27.8909	1.28354e-07	2.07506e-06	-2.00849	13.8548	47.7286	4.89509e-12	2.37412e-10	-0.95102	13.8548	11.3249	0.000764727	0.00989047	-0.807336	13.8548	8.20175	0.00418501	0.0405946	NA	NA	NA	NA	NA	NA	NA	NA	NA	NA
Dre-Mir-27-P1_5p*	0.906687	7.83879	6.5121	0.0107143	0.0310542	1.0789	7.83879	9.16741	0.00246364	0.012255	NA	NA	NA	NA	NA	NA	NA	NA	NA	NA	NA	NA	NA	NA	NA	NA	NA	NA	NA	NA
Dre-Mir-27-P2b_3p	-0.847037	11.4086	9.70086	0.00184182	0.00714626	-0.994916	11.4086	13.3095	0.000264065	0.00195516	NA	NA	NA	NA	NA	NA	NA	NA	NA	NA	-0.965757	11.4086	12.5615	0.000393777	0.00393969	NA	NA	NA	NA	NA
Dre-Mir-27-P3a_3p	NA	NA	NA	NA	NA	-0.916853	5.71017	6.54434	0.0105218	0.0400242	NA	NA	NA	NA	NA	NA	NA	NA	NA	NA	NA	NA	NA	NA	NA	NA	NA	NA	NA	NA
Dre-Mir-27-P3b_5p*	NA	NA	NA	NA	NA	1.05699	9.87226	6.78988	0.00916762	0.0358697	NA	NA	NA	NA	NA	NA	NA	NA	NA	NA	NA	NA	NA	NA	NA	NA	NA	NA	NA	NA
Dre-Mir-29-P1a1_5p*	NA	NA	NA	NA	NA	-1.00117	6.83976	7.21367	0.00723505	0.0298638	NA	NA	NA	NA	NA	NA	NA	NA	NA	NA	NA	NA	NA	NA	NA	NA	NA	NA	NA	NA
Dre-Mir-30-P1b_3p*	-1.07237	12.8267	17.9058	2.32118e-05	0.000166781	-1.16821	12.8267	21.1605	4.22371e-06	5.85285e-05	-0.730467	12.8267	8.40678	0.00373825	0.036261	NA	NA	NA	NA	NA	NA	NA	NA	NA	NA	NA	NA	NA	NA	NA
Dre-Mir-30-P2b_5p	NA	NA	NA	NA	NA	NA	NA	NA	NA	NA	0.667675	14.8918	9.56278	0.00198562	0.0214006	0.701978	14.8918	10.5609	0.00115506	0.0186735	0.561622	14.8918	6.78401	0.0091978	0.045162	NA	NA	NA	NA	NA
Dre-Mir-30-P2c_5p	NA	NA	NA	NA	NA	-1.79316	10.6654	23.4277	1.29699e-06	2.28741e-05	-1.25199	10.6654	11.7642	0.000603804	0.008367	-1.3224	10.6654	13.0778	0.000298813	0.00644108	NA	NA	NA	NA	NA	NA	NA	NA	NA	NA
Dre-Mir-31_5p	2.99406	6.98677	36.1737	1.80492e-09	7.0031e-08	2.95492	6.98677	35.3348	2.77625e-09	6.7324e-08	2.95998	6.98677	35.3735	2.7217e-09	2.64004e-07	2.34656	6.98677	23.0789	1.55485e-06	7.54105e-05	2.73428	6.98677	30.7569	2.92462e-08	5.67377e-06	NA	NA	NA	NA	NA
Dre-Mir-375-P1_3p	4.64966	6.36561	19.7389	8.87749e-06	7.17597e-05	NA	NA	NA	NA	NA	NA	NA	NA	NA	NA	3.48249	6.36561	12.2912	0.000455092	0.00882879	2.94425	6.36561	9.19058	0.00243263	0.0168547	NA	NA	NA	NA	NA
Dre-Mir-425_5p	NA	NA	NA	NA	NA	NA	NA	NA	NA	NA	NA	NA	NA	NA	NA	NA	NA	NA	NA	NA	NA	NA	NA	NA	NA	1.71333	6.69496	15.9748	6.41921e-05	0.00311332
Dre-Mir-456_3p	NA	NA	NA	NA	NA	0.909862	7.33349	6.08711	0.0136172	0.0455471	NA	NA	NA	NA	NA	NA	NA	NA	NA	NA	NA	NA	NA	NA	NA	NA	NA	NA	NA	NA
Dre-Mir-460-P1_5p	2.35715	1.86279	9.43247	0.00213177	0.00795314	NA	NA	NA	NA	NA	NA	NA	NA	NA	NA	NA	NA	NA	NA	NA	2.00587	1.86279	6.76203	0.00931175	0.045162	NA	NA	NA	NA	NA
Dre-Mir-460-P2a_5p	2.36366	2.66023	7.71829	0.00546641	0.0179743	NA	NA	NA	NA	NA	NA	NA	NA	NA	NA	NA	NA	NA	NA	NA	NA	NA	NA	NA	NA	NA	NA	NA	NA	NA
Dre-Mir-7-P1_5p	2.24648	8.07883	25.2946	4.92096e-07	5.96666e-06	2.98567	8.07883	42.2628	7.9794e-11	2.58001e-09	NA	NA	NA	NA	NA	NA	NA	NA	NA	NA	NA	NA	NA	NA	NA	NA	NA	NA	NA	NA
Dre-Mir-7132_5p	3.65523	1.66605	6.82922	0.00896782	0.0276152	NA	NA	NA	NA	NA	NA	NA	NA	NA	NA	NA	NA	NA	NA	NA	NA	NA	NA	NA	NA	NA	NA	NA	NA	NA
Dre-Mir-724_5p	-0.907702	11.2168	6.77261	0.00925673	0.0280594	NA	NA	NA	NA	NA	NA	NA	NA	NA	NA	NA	NA	NA	NA	NA	NA	NA	NA	NA	NA	NA	NA	NA	NA	NA
Dre-Mir-725_3p	6.61083	8.03186	31.8905	1.63114e-08	3.95551e-07	NA	NA	NA	NA	NA	NA	NA	NA	NA	NA	NA	NA	NA	NA	NA	4.16538	8.03186	15.8836	6.73586e-05	0.00175626	NA	NA	NA	NA	NA
Dre-Mir-737_5p	NA	NA	NA	NA	NA	-1.34596	5.66214	7.67615	0.00559553	0.025846	-1.34782	5.66214	7.57371	0.00592257	0.046295	NA	NA	NA	NA	NA	NA	NA	NA	NA	NA	NA	NA	NA	NA	NA
Dre-Mir-8-P1a_3p	3.12464	9.19637	22.7692	1.82669e-06	1.96876e-05	NA	NA	NA	NA	NA	NA	NA	NA	NA	NA	NA	NA	NA	NA	NA	NA	NA	NA	NA	NA	NA	NA	NA	NA	NA
Dre-Mir-8-P1b_3p	5.84016	9.17463	36.7421	1.34837e-09	6.53961e-08	NA	NA	NA	NA	NA	NA	NA	NA	NA	NA	NA	NA	NA	NA	NA	2.94992	9.17463	12.2505	0.000465133	0.00410163	NA	NA	NA	NA	NA
Dre-Mir-8-P2a_3p	3.70173	10.3127	31.0467	2.51894e-08	5.42972e-07	NA	NA	NA	NA	NA	NA	NA	NA	NA	NA	NA	NA	NA	NA	NA	1.59961	10.3127	6.83837	0.00892203	0.045162	NA	NA	NA	NA	NA
Dre-Mir-8-P2b_3p	3.86163	8.94776	29.7826	4.83306e-08	9.37613e-07	NA	NA	NA	NA	NA	NA	NA	NA	NA	NA	NA	NA	NA	NA	NA	NA	NA	NA	NA	NA	NA	NA	NA	NA	NA
Dre-Mir-8-P3a_3p	3.03261	3.31646	11.5832	0.000665489	0.0029342	NA	NA	NA	NA	NA	NA	NA	NA	NA	NA	NA	NA	NA	NA	NA	NA	NA	NA	NA	NA	NA	NA	NA	NA	NA
Dre-Mir-8-P3b_3p	5.16408	1.4252	13.4711	0.000242266	0.00134285	NA	NA	NA	NA	NA	NA	NA	NA	NA	NA	NA	NA	NA	NA	NA	NA	NA	NA	NA	NA	NA	NA	NA	NA	NA
Dre-Mir-92-P1a1_3p	-0.739756	14.0111	9.50912	0.00204453	0.00777725	NA	NA	NA	NA	NA	NA	NA	NA	NA	NA	NA	NA	NA	NA	NA	NA	NA	NA	NA	NA	NA	NA	NA	NA	NA
Dre-Mir-92-P3a_3p	NA	NA	NA	NA	NA	1.2062	6.68493	7.50522	0.00615203	0.0271249	NA	NA	NA	NA	NA	NA	NA	NA	NA	NA	NA	NA	NA	NA	NA	NA	NA	NA	NA	NA
Dre-Mir-92-P4a_3p	1.20929	4.96443	9.79104	0.00175365	0.00711893	0.974161	4.96443	6.32132	0.0119295	0.0420785	NA	NA	NA	NA	NA	1.13169	4.96443	8.37672	0.00380057	0.0388059	NA	NA	NA	NA	NA	NA	NA	NA	NA	NA
Dre-Mir-96-P1_5p	2.6835	3.02346	11.8055	0.000590563	0.00286423	NA	NA	NA	NA	NA	NA	NA	NA	NA	NA	NA	NA	NA	NA	NA	NA	NA	NA	NA	NA	NA	NA	NA	NA	NA
Dre-Mir-96-P2_5p	2.30771	6.05874	11.6756	0.000633251	0.0029342	NA	NA	NA	NA	NA	NA	NA	NA	NA	NA	NA	NA	NA	NA	NA	NA	NA	NA	NA	NA	NA	NA	NA	NA	NA
Dre-Mir-96-P3_5p	2.0468	5.48319	11.2294	0.000805109	0.00347091	NA	NA	NA	NA	NA	NA	NA	NA	NA	NA	NA	NA	NA	NA	NA	NA	NA	NA	NA	NA	NA	NA	NA	NA	NA
