# Supplementary material for: RegenDbase: a comparative database of noncoding RNA regulation of tissue regeneration circuits across multiple taxa
Source: NPJ Regen Med. 2018 May 29;3:10. doi: 10.1038/s41536-018-0049-0 (PMC5973935; doi:10.1038/s41536-018-0049-0)
Supplement: Supplementary file 9 — Supplementary Table S3 [file 41536_2018_49_MOESM9_ESM.xlsx]

## Sheet: genes_highest_exp_at_0dpa_RSEM
GeneID	0dpa_1	0dpa_2	0dpa_3	1dpa_1	1dpa_2	1dpa_3	3dpa_1	3dpa_2	3dpa_3	7dpa_1	7dpa_2	7dpa_3	14dpa_1	14dpa_2	14dpa_3	21dpa_1	21dpa_2	21dpa_3	30dpa_1	30dpa_2	30dpa3	Group	Group_Average
ENSDARG00000045768	6.17353	6.25927	6.2502	5.86121	5.22805	5.98982	4.82528	5.28983	4.62234	5.76633	5.32481	5.5157	5.15178	5.88338	5.84398	5.24907	5.46074	5.57319	5.17073	5.01659	5.15623	0dpa	6.22767
ENSDARG00000021805	2.75275	2.73335	2.61117	2.63459	2.08066	2.65076	2.49825	2.99639	2.49825	2.64155	2.51096	2.5509	2.21412	2.55827	2	2.53356	2.51602	2.73985	2.43029	2.56071	2.41684	0dpa	2.69909
ENSDARG00000017681	3.93168	4.65707	4.65134	4.4522	4.17552	4.0036	3.21412	3.18587	2.79909	4.75275	3.82375	3.92884	3.66903	4.11853	4.12681	3.40871	2.75489	4.48993	3.41819	2.93734	3.64386	0dpa	4.41336
ENSDARG00000040966	2.86592	3.04089	3.16672	2.61824	2.22033	2.79494	2.37851	2.44095	2.07724	2.54844	2.16027	2.37851	2.03914	2.74846	2.38405	2.40599	2.48027	2.63923	2.18587	2.14405	2.33056	0dpa	3.02451
ENSDARG00000017929	3.96347	4.0009	4.03122	3.52857	3.0036	3.27501	2.58736	3.22033	2.45681	3.47768	3.13586	3.45286	3.26604	3.44361	3.17313	3.73444	3.70819	3.82171	3.72683	3.65992	3.64731	0dpa	3.99853
ENSDARG00000014969	1.23266	1.12433	1.03562	0.970854	0.659925	1.20789	0.910733	1.25701	1.15056	1.0072	1.05658	1.02857	0.757023	0.713696	0.536053	0.485427	0.594549	0.526069	0.321928	0.367371	0.275007	0dpa	1.13087
ENSDARG00000089271	1.23879	1.23879	1.09085	0.782409	0.650765	1.40054	0.475085	0.298658	0.432959	0.443607	0.613532	0.713696	0.650765	0.389567	0.298658	0.748461	0.847997	0.659925	1.24489	1.02857	1.15704	0dpa	1.18948
ENSDARG00000005945	5.25512	5.30086	5.35544	5.20281	4.8674	5.19219	4.8885	5.06005	4.79338	4.58976	4.45154	4.63633	4.77241	4.77347	4.53792	4.51223	4.66846	4.76022	4.70044	4.76075	4.5472	0dpa	5.30381
ENSDARG00000008333	3.47119	3.60644	3.55336	1.67356	2.11437	2.87971	2.40599	3.50335	3.15704	1.54102	2.21101	1.70487	2.926	1.37851	1.57531	3.78555	2.08066	1.54597	2.02503	1.83188	1.66903	0dpa	3.54366
ENSDARG00000003789	4.16912	4.43696	4.47832	4.15866	3.55949	3.72465	3.53107	3.85	2.96162	4.47379	4.09845	4.17233	3.91073	4.50144	4.24336	3.58135	3.65764	4.05398	3.76341	3.67356	3.7761	0dpa	4.36147
ENSDARG00000090144	2.48285	2.31904	2.8679	2.70487	1.79909	2.4957	1.75275	2.40054	2.07039	2.19535	2.05311	2.29278	1.97085	2.41143	1.75275	2.37573	2.32481	2.90689	2.16027	2.43829	2.50843	0dpa	2.55659
ENSDARG00000083631	5.1807	6.07425	5.77479	5.3427	6.43879	0	4.95652	0	0	0	6.66633	6.48688	6.66931	0	0	5.73688	0	0	5.14812	7.35685	0	0dpa	5.67658
ENSDARG00000075799	4.19928	4.32337	3.94767	4.22342	3.8166	4.32121	3.70598	3.98823	3.59694	4.06005	3.88264	3.92029	3.56803	4.3505	3.94579	3.49057	3.85599	3.76235	3.69488	4.05311	3.55459	0dpa	4.15677
ENSDARG00000075727	1.87578	2.35614	1.35614	0.807355	0.782409	1.11103	0.201634	0.214125	0.422233	0.823749	1.1635	0.526069	0.485427	0.31034	0.632268	0.0840643	0	0	0.9855	1.33342	0.650765	0dpa	1.86269
ENSDARG00000017086	3.50208	3.48671	3.48543	3.42358	3.35332	3.43696	3.42358	3.4489	3.28688	3.16511	2.95977	2.8953	2.83794	3.0993	2.9855	2.61824	2.70929	3.13422	3.33342	3.30597	2.96347	0dpa	3.49141
ENSDARG00000043562	5.22033	5.13175	5.20828	4.60763	4.54782	4.09085	3.85499	3.848	4.21257	4.51349	4.29719	4.39917	4.18031	3.63807	3.74631	4.82171	4.57894	4.51854	5.14078	4.76871	4.92742	0dpa	5.18679
ENSDARG00000010773	4.22728	4.36877	4.20789	3.85997	3.65191	3.62644	3.41143	3.60407	3.46336	4.19849	4.06695	4.00988	3.69488	4.17473	3.67243	3.96347	4.20945	4.25776	3.95791	4.0197	3.84699	0dpa	4.26798
ENSDARG00000037358	3.46336	3.43029	3.24489	3.1811	2.65306	3.12763	3.2032	3.14893	3.09761	2.79286	2.69153	2.51602	2.98914	2.86394	2.79701	3.01436	2.67807	3.18428	3.5472	3.13914	2.95047	0dpa	3.37951
ENSDARG00000075116	1.4957	1.40599	1.5008	1.47508	1.18903	1.40599	0.992768	1.27501	0.823749	1.5008	1.29866	1.38957	1.24489	1.77821	1.12433	1.1177	1.26903	1.51096	1.22033	1.31034	1.09761	0dpa	1.4675
ENSDARG00000062148	4.72683	4.63923	4.37434	4.03826	3.80735	5.18943	4.20477	4.20945	4.05832	3.6017	3.72901	3.80012	3.91648	3.02326	3.1375	4.17073	4.60229	4.02237	4.82782	4.03738	4.47314	0dpa	4.58014
ENSDARG00000077304	4.44692	4.25096	4.33842	3.9991	3.51728	3.9782	3.30305	3.84097	2.89336	3.84298	3.26604	3.81967	2.70487	3.87676	2.83794	3.94017	4.03738	4.36877	3.93263	3.72792	3.76447	0dpa	4.34543
ENSDARG00000076093	4.24793	3.73335	2.88947	3.05311	2.852	3.95327	2.4957	2.45681	2.16672	2.27798	2.82171	2.32193	2.43563	2.02857	1.76977	1.9782	2.7137	1.75275	3.41007	2.88947	3.43696	0dpa	3.62359
ENSDARG00000059432	2.12763	2.52105	2.34767	1.76553	1.64155	1.76977	1.58976	1.62293	1.50589	1.9855	2.23879	1.85997	1.67807	2.25096	1.76553	1.55582	1.64155	1.91456	1.62761	1.9782	1.57046	0dpa	2.33212
ENSDARG00000070981	4.34483	4.41481	4.27798	3.76341	3.13914	4.07724	3.42089	3.63923	3.07211	3.64731	3.18745	3.5097	3.30305	3.851	2.90689	3.77821	3.92029	4.0635	3.94298	3.904	3.8748	0dpa	4.34588
ENSDARG00000062195	2.81967	2.75489	2.54844	2.60407	2.35332	2.87578	2.55827	2.69153	2.39506	2.25096	1.9486	2.14078	2.41143	2.54844	1.88753	2.44095	2.14731	2.37016	2.59932	2.60881	2.52607	0dpa	2.70766
ENSDARG00000090712	1.9855	1.95977	1.8679	1.27501	1.01436	1.28688	1.26303	1.26303	1.1375	1.35614	1.41143	1.30451	1.03562	1.07724	1.19535	1.44361	1.40599	1.46467	1.76129	1.31034	1.60881	0dpa	1.93772
ENSDARG00000070231	3.1635	2.71149	2.94298	1.32769	1.53107	1.89142	2.852	3.16189	2.59455	1.79909	1.37851	1.79909	1.774	1.65535	1.16993	2.07724	2.16993	2.40871	2.30159	2.14405	2.01078	0dpa	2.93933
ENSDARG00000021611	3.848	4.10518	4.0781	3.91648	3.43429	3.52857	3.1375	3.3978	2.81352	3.74846	3.1177	3.39917	3.60763	4.10852	2.99639	3.23879	3.51979	3.30597	3.37016	3.00899	3.40735	0dpa	4.01042
ENSDARG00000020107	8.56045	8.7986	8.77515	8.25153	7.64868	8.17283	7.56224	7.77373	6.80181	8.71613	8.21203	8.55628	8.21291	8.95332	8.23654	7.85692	7.98704	8.33324	7.59021	7.66747	7.86623	0dpa	8.7114
ENSDARG00000025012	4.69655	4.59216	4.50843	3.34483	3.27947	3.26153	3.0268	3.31179	3.25096	3.59096	3.30597	3.24031	3.12102	3.38681	3.49697	3.40735	3.69153	3.97085	3.0054	2.90497	2.79494	0dpa	4.59905
ENSDARG00000043682	3.14731	3.32048	3.13093	2.37016	2.39506	2.51096	2.31615	2.21723	2.5008	1.97085	1.58015	1.49057	1.90304	1.88753	1.88753	2.44095	2.31325	2.15381	2.25096	2.24793	2.10098	0dpa	3.19957
ENSDARG00000074311	3.1177	3.21568	2.99277	2.59455	2.0036	2.4489	2.70044	2.73118	2.76977	2.88166	2.63691	2.54102	2.8679	3.18428	2.81558	2.68706	3.01257	2.7845	2.69599	2.97453	2.5509	0dpa	3.10871
ENSDARG00000036650	3.38267	3.59694	3.5435	3.34767	3.18587	3.13093	2.95977	3.26604	2.53356	3.12267	2.7866	3.02326	2.97453	3.09255	2.7845	3.04439	3.21257	3.51349	3.39094	3.36597	3.12763	0dpa	3.5077
ENSDARG00000052022	5.26078	5.09001	5.19061	4.06264	3.87873	4.1635	4.11686	4.06178	4.22882	3.94017	4.23266	3.76447	3.91743	3.84398	3.86493	4.10852	4.15299	4.0781	4.23573	4.05832	4.03826	0dpa	5.18047
ENSDARG00000092473	4.42291	4.3512	4.37365	4.21335	4.3505	4.0036	4.05137	3.94111	4.21645	4.0505	4.19535	4.22728	4.2149	4.15866	4.21568	4.31325	4.4121	4.18587	4.33199	4.02591	4.24489	0dpa	4.38259
ENSDARG00000031637	3.22033	3.16832	3.03386	3.09592	2.38405	3.36737	2.91265	3.33771	2.73769	2.62994	2.21101	2.40599	2.41684	2.40327	2.37016	2.8953	2.87184	3.13258	3.14405	3.05658	2.95791	0dpa	3.14084
ENSDARG00000079018	7.89657	7.79012	7.89893	7.59828	7.44294	7.43045	7.40327	7.29508	7.30003	7.65642	7.71253	7.85156	7.41549	7.52662	7.76321	7.53768	7.62958	7.52325	7.69	7.73525	7.85711	0dpa	7.86188
ENSDARG00000071562	6.66363	6.43663	6.82349	5.64645	5.77083	5.61235	6.29774	6.35262	6.25776	5.25096	5.57501	5.23458	5.49281	5.16269	5.71589	6.06242	6.18567	6.41752	6.35931	6.44045	6.15583	0dpa	6.64125
ENSDARG00000096950	2.76129	3.22805	2.5656	2.78241	2.9222	1.8679	1.69153	1.44361	2.92029	1.59455	2.19219	2.62994	1.79077	0.941106	2.80529	1.52607	2.7845	1.86394	3.26153	1.79077	2.36457	0dpa	2.85164
ENSDARG00000024702	3.83289	3.93452	3.854	3.86196	3.5472	4.18587	3.77083	3.98185	3.6893	3.3505	3.13422	3.16027	3.39917	3.36036	3.36877	3.6017	3.68706	3.59813	3.7366	3.80426	3.72792	0dpa	3.8738
ENSDARG00000086446	5.50208	6.0847	5.5097	0.695994	0.823749	0.584963	4.69042	3.43696	4.61235	1.36177	1.27501	2.93168	4.73552	0.807355	0.286881	5.87799	0.356144	4.38819	5.41312	4.84499	3.80012	0dpa	5.69882
ENSDARG00000093150	2.24793	2.85997	3.42358	3.08406	2.65306	2.33914	1.62293	2.43296	2.09085	2.29278	1.75702	2.68482	2.86592	1.99277	1.67356	2.68032	2.488	2.89142	2.28688	2.73118	2.09761	0dpa	2.84383
ENSDARG00000096600	2.71589	2.93357	3.06178	1.848	1.3505	2.11437	1.926	2.17951	1.76977	2.68482	2.26604	2.28983	1.62761	1.87184	1.47508	1.85599	1.96347	1.82782	2.33056	2.30159	2.21723	0dpa	2.90375
ENSDARG00000038028	7.44684	7.52082	7.35076	7.23649	7.36606	7.00023	7.02115	6.91779	7.04034	7.09244	7.00338	6.92017	7.04494	7.27277	7.50303	7.02381	7.00079	7.07746	7.17662	7.16259	7.27696	0dpa	7.43947
ENSDARG00000045302	8.7161	8.62983	8.68148	7.88124	7.86728	7.49466	7.8871	7.88056	7.75128	8.2738	8.18671	8.31107	8.35036	8.54237	8.29526	8.29053	8.48494	8.43434	8.72294	8.57126	8.67656	0dpa	8.6758
ENSDARG00000076411	5.09972	5.08279	4.44692	4.79961	4.80684	4.765	4.34341	4.79025	4.33056	4.52293	4.65992	4.80632	4.90737	5.40973	4.27277	4.52293	3.85599	4.37782	4.78712	4.68986	4.42089	0dpa	4.87647
ENSDARG00000057249	5.48478	5.337	5.40088	4.75275	4.48478	4.65707	4.55643	4.50335	4.77979	4.7021	4.78973	4.28836	4.59574	4.44956	4.31179	4.90545	4.80529	4.81865	4.67864	4.69933	4.62877	0dpa	5.40755
ENSDARG00000079097	1.81147	2.03914	1.93357	1.61353	1.26303	1.70487	1.33342	1.74416	1.19535	1.54597	1.07724	1.32769	1.15056	1.40054	0.992768	1.37295	1.28096	1.70044	1.68257	1.66448	1.69599	0dpa	1.92806
ENSDARG00000027187	4.95838	4.97085	4.97636	4.49185	4.35685	4.59395	4.36947	4.3875	4.26604	4.5472	4.38474	4.57833	4.53481	4.63749	4.44029	4.19692	4.39025	4.4121	4.47573	4.41752	4.39369	0dpa	4.96853
ENSDARG00000024295	5.69265	6.05897	6.0955	5.76049	5.33307	5.47021	5.1014	5.16108	4.488	5.27984	4.55582	4.58616	4.65363	4.86839	5.17752	4.6094	4.92267	4.94673	5.11603	5.02813	4.99458	0dpa	5.94904
ENSDARG00000029766	3.904	4.14323	4.11603	3	2.8679	3.20789	2.9982	2.80941	2.65306	3.90689	3.59216	3.57046	2.72465	2.7761	2.45418	3.1811	3.21878	3.14568	2.93734	2.91265	2.9982	0dpa	4.05442
ENSDARG00000029043	2.88166	2.97085	2.82375	2.59455	1.88753	2.65076	2.15056	2.23573	1.91839	2.18903	1.76977	1.9222	1.96717	1.81967	1.66903	1.93734	1.87578	1.98914	2.24793	2.32193	2.24489	0dpa	2.89209
ENSDARG00000090230	3.76447	3.73118	3.87774	3.96717	3.66334	3.73985	3.67807	3.96809	3.44361	3.35332	3.31759	3.40735	3.08576	3.58135	3.1635	2.94673	3.43429	3.74739	3.29278	3.5373	3.16672	0dpa	3.79113
ENSDARG00000059581	2.03914	2.30159	2.09424	2.16672	1.64616	2.19849	1.90304	2.26303	1.70487	1.8953	1.36177	1.65992	1.60407	1.94111	1.33342	1.89918	1.926	2.07382	1.95977	1.98914	1.94486	0dpa	2.14499
ENSDARG00000038475	3.88069	4.29646	3.85599	3.20163	2.82375	3.8885	3.42761	3.34056	3.27501	3.30012	3.49185	3.21568	3.34483	2.98185	2.43829	3.44758	3.25701	3.22342	3.70819	3.54844	3.21257	0dpa	4.01104
ENSDARG00000074137	1.15704	1.26303	1.08406	0.757023	0.594549	0.9855	0.584963	0.863938	0.669027	0.773996	0.695994	0.678072	0.536053	0.565597	0.378512	0.910733	0.925999	0.925999	1.01436	0.963474	1.17632	0dpa	1.16805
ENSDARG00000091937	4.96486	4.54659	4.10266	3.80529	3.85699	3.57531	4.36877	4.57046	4.58736	3.51602	3.89918	3.71918	4.62	3.5097	4.09508	3.851	3.43696	4.09001	4.46989	4.59276	4.36597	0dpa	4.53803
ENSDARG00000016979	5.39849	5.45582	5.28503	5.43496	5.01436	5.28873	5.1177	5.46074	4.64212	5.06264	4.50589	4.85798	4.89821	5.05702	5.08364	5.06953	4.92029	5.02059	5.08789	5.23228	5.0343	0dpa	5.37978
ENSDARG00000011400	12.0231	12.054	12.2332	10.9767	10.8312	10.6259	11.1652	11.4107	11.5915	11.4846	11.2861	11.3655	11.3211	11.6498	11.5509	11.7435	11.8131	11.8051	12.3658	11.9306	11.8864	0dpa	12.1034
ENSDARG00000094260	2.29572	1.54597	2.32769	1.18269	1.25701	1.37851	1.30451	1.46467	1.60881	1.37295	1.64616	1.48543	1.52105	1.53107	1.42761	1.35614	1.5509	1.61353	1.80735	1.33914	1.35614	0dpa	2.05646
ENSDARG00000025074	4.20555	4.47444	4.50843	3.40054	3.37851	3.23266	3.90977	3.87676	3.88655	3.68706	3.57894	3.24184	3.88655	3.82985	3.86888	4.63633	3.61941	4.13586	4.43563	4.27724	4.31397	0dpa	4.39614
ENSDARG00000090706	2.40871	2.27798	2.13093	1.62761	1.02148	2.20789	1.4957	2.52857	1.79494	2.28392	1.83996	1.57531	1.85997	1.68257	1.848	1.39506	1.42223	1.23266	1.58496	1.58496	1.31615	0dpa	2.27254
ENSDARG00000034777	6.11894	6.06501	6.17991	6.18567	5.63198	6.05463	5.75676	6.07103	5.39163	5.89579	5.23304	5.52199	5.72765	6.06026	6.00966	6.02813	5.96509	6.1645	5.97659	6.01458	5.92029	0dpa	6.12129
ENSDARG00000013310	4.74201	4.61117	4.7126	3.7761	3.32625	3.74201	3.15543	3.43563	3.14893	4.25172	4.01257	3.57531	2.75702	3.01436	3.48671	2.87774	2.75489	4.21101	3.95047	3.42089	3.84398	0dpa	4.68859
ENSDARG00000045864	8.75479	8.96625	8.68685	8.36602	7.86864	8.26115	7.88166	7.70473	7.33226	8.99628	8.1444	8.67973	8.40131	9.34505	7.99763	8.04745	8.34789	8.48079	8.56464	8.51621	8.70047	0dpa	8.80263
ENSDARG00000070846	5.46793	5.57259	5.4002	4.48349	4.07125	5.05832	3.90593	4.23189	3.76129	4.20163	3.87283	3.66221	3.8748	4.36247	4.39232	3.94486	4.16189	4.66903	4.45615	4.38336	4.45812	0dpa	5.48024
ENSDARG00000070429	1.98914	2.27501	1.94111	1.91839	1.77821	1.75702	1.97085	1.84398	1.95977	1.60881	1.70487	1.45418	1.58976	1.37851	1.32193	1.7866	1.72683	2	1.4957	1.73552	1.75275	0dpa	2.06842
ENSDARG00000014651	3.76022	4.0197	3.8953	3.29866	2.92979	3.06178	3.10601	3.19377	2.62293	3.19377	2.80116	2.90689	2.81558	3.54226	2.86394	3.20163	3.16832	3.40871	2.86394	2.91265	2.77189	0dpa	3.89174
ENSDARG00000018149	6.18547	6.46842	6.15178	5.74201	5.01837	5.52136	4.67299	4.75221	3.86888	6.26491	6.16972	6.33289	6.0217	6.20144	5.57713	4.93499	5.04963	5.60229	4.17233	5.26078	4.97223	0dpa	6.26856
ENSDARG00000062226	2.50335	2.54844	2.44361	2.46989	2.08746	2.64386	1.93734	2.10434	1.78241	2.08746	1.8953	1.76553	1.9782	1.9486	1.93357	2.19849	2.23266	2.30159	2.37573	2.27202	2.39232	0dpa	2.49846
ENSDARG00000032705	1.70044	1.87184	1.61824	0.731183	0.516015	0.903038	0.485427	0.333424	0.594549	1.66448	1.52105	1.41143	1.03562	0.933573	0.545968	1.03562	1.02857	1.9486	1.20163	1.41684	1.8953	0dpa	1.73017
ENSDARG00000061895	2.45418	2.51096	2.39232	2.31034	2.0321	2.50335	1.93734	2.06695	1.848	2.23573	2.05311	1.97453	1.83996	2.14731	1.81147	2.14405	2.26903	2.37016	2.31034	2.44361	2.31904	0dpa	2.45249
ENSDARG00000093448	8.75729	8.88148	9.02697	8.21408	8.31773	7.98037	7.91403	8.10722	8.02597	8.63321	8.63804	8.339	8.50914	8.95701	9.12407	8.2475	8.76736	8.5129	8.64035	8.67567	8.70743	0dpa	8.88858
ENSDARG00000087796	4.38405	4.24413	4.37086	4.56071	3.9241	4.32553	3.79181	4.18031	3.38681	4.03826	3.33199	4.20085	3.60644	4.35403	3.83289	3.9782	4.21878	4.26003	3.71918	4.34199	3.44228	0dpa	4.33301
ENSDARG00000097966	2.32193	2.48027	2.68706	2.40327	1.49057	2.06695	2.33628	2.41954	2.19535	2.15381	2.27798	2.01792	2.25701	2.10769	1.95233	2.45943	1.9782	2.42223	2.28688	2.54597	2.30159	0dpa	2.49642
ENSDARG00000028228	2.58256	2.53356	2.41684	2.42223	2.16027	2.90304	2.40327	2.47508	2.07724	1.48027	1.40054	1.29278	1.49057	1.4957	1.36177	1.9486	2.27798	1.95977	2.69822	2.22033	2.24793	0dpa	2.51099
ENSDARG00000086848	4.67016	4.77716	4.63691	4.52544	4.04876	4.72792	4.05745	4.4489	3.65992	3.80219	3.21101	3.58376	4.12184	4.46663	4.12019	3.69153	3.8125	4.27575	4.30889	4.25475	3.96255	0dpa	4.69474
ENSDARG00000059558	1.17632	1.12433	1.09085	0.565597	0.201634	1.01436	0.516015	0.485427	0.378512	0.367371	0.298658	0.263034	0.286881	0.163499	0.15056	0.411426	0.367371	0.505891	0.443607	0.286881	0.422233	0dpa	1.1305
ENSDARG00000061862	5.6014	5.71754	5.80916	4.87283	4.42223	4.60644	4.26078	4.57833	4.26529	5.06523	4.56194	4.78973	4.60229	5.1639	4.59156	5.2589	5.18388	5.64443	5.29682	5.13422	5.35614	0dpa	5.70937
ENSDARG00000016543	2.02857	2.10098	2.12763	1.7137	1.65076	1.9222	1.41684	1.76129	1.41684	1.39506	1.13093	1.41684	1.5008	1.27501	1.45943	1.36737	1.59932	1.37851	1.7137	1.35614	1.65535	0dpa	2.08573
ENSDARG00000058551	4.89772	4.67694	4.73335	3.80219	3.9486	3.84599	4.12433	4.32841	4.42223	3.9486	3.91265	3.79909	3.91743	4.02945	4.01257	4.23879	4.12019	4.72465	4.53792	4.45746	4.62644	0dpa	4.76934
ENSDARG00000034181	2.24793	2.76553	2.40054	1.30451	1.02857	1.42761	1.35614	1.36177	1.23266	1.65535	1.55582	1.54102	1.4489	1.54102	1.33914	1.57046	1.5008	1.88753	2.26604	2.18269	2.34767	0dpa	2.47133
ENSDARG00000079687	6.6985	6.75596	6.58225	6.62907	5.9607	6.91013	6.51365	6.72697	6.10182	6.52419	6.05202	6.24584	6.02326	6.32571	6.07082	6.35262	6.47427	6.55382	6.47784	6.55964	6.5008	0dpa	6.6789
ENSDARG00000058327	1.13093	1.12433	1.29278	0.871844	0.807355	0.956057	0.956057	0.925999	0.948601	1.07039	1.1177	1.04264	1.02857	1.05658	0.879706	1.19535	0.970854	1.19535	1.1635	0.925999	1.28096	0dpa	1.18268
ENSDARG00000003701	1.23879	1.18269	1.1375	0.333424	0.722466	0.918386	0.432959	0.748461	0.713696	0.970854	0.678072	0.731183	0.584963	0.111031	0.454176	0.367371	0.505891	0.847997	0.422233	0.367371	0.263034	0dpa	1.18633
ENSDARG00000097055	2.91073	2.81762	3.01078	2.75702	2.21723	2.38957	2.33628	1.95606	2.0321	2.66448	2.86394	2.94298	2.21412	2.44626	2.33914	2.22959	2.24489	2.53605	2.52607	2.41414	2.20477	0dpa	2.91305
ENSDARG00000009113	2.5008	2.4957	2.22342	2.3505	1.75275	2.4957	1.99277	2.31325	2.17313	1.82375	1.57046	1.72683	1.90689	1.60407	1.70044	1.58015	1.70044	1.77821	1.89142	2.1375	1.85599	0dpa	2.40664
ENSDARG00000025513	2.51096	2.44626	2.67582	2.25096	1.774	1.848	2.04264	2.3978	2.17632	2.3505	2.14731	2.07382	2.26003	2.58976	2.25701	2.54844	2.43029	2.53356	2.35614	2.20477	2.55827	0dpa	2.54434
ENSDARG00000060983	1.69153	1.45943	1.26303	1.08406	1.02857	1.29866	1.26303	1.43829	1.26303	0.933573	0.956057	0.895303	0.713696	0.678072	0.807355	0.992768	0.925999	1.02148	0.992768	1.18269	0.9855	0dpa	1.47133
ENSDARG00000075264	4.50016	4.69153	4.70819	3.9514	3.48543	3.86691	3.20789	3.45022	2.50843	3.851	3.31615	3.70708	3.82477	4.58256	4.04439	3.64962	3.9222	3.82985	3.63807	3.67243	3.7366	0dpa	4.6333
ENSDARG00000010717	7.99526	8.09471	8.21135	7.94087	7.91994	7.73904	7.66349	7.70065	7.69223	7.7239	7.34917	7.35509	7.84273	7.94556	8.00298	7.78175	7.70079	7.87897	7.77321	7.71843	7.65234	0dpa	8.10044
ENSDARG00000033707	3.10769	3.04963	3.22497	2.9222	2.57531	3.25852	3.06867	3.14568	2.81147	2.77189	2.52857	2.26903	2.04963	2.0072	2.43829	2.63923	2.87184	2.62059	3.11936	2.8339	2.93168	0dpa	3.12743
ENSDARG00000052109	1.38405	1.38957	1.27501	1.26903	0.941106	0.970854	1.26303	1.33342	1.3505	1.31615	0.790772	0.823749	0.704872	0.895303	0.918386	1.29278	1.18269	1.47508	0.62293	1.01436	0.713696	0dpa	1.34954
ENSDARG00000035184	2.33914	1.99639	1.87971	1.70487	1.73985	1.74846	1.80323	2.12102	1.54102	1.5509	1.77821	1.31034	1.3505	1.23266	1.28096	1.852	1.76129	2.15704	1.74416	1.74846	1.97453	0dpa	2.07174
ENSDARG00000004574	1.4957	1.61824	1.5008	1.41143	1.38405	1.50589	1.02148	1.3505	1.02148	1.03562	1.03562	0.722466	0.773996	1.04264	1.40599	0.941106	1.4957	1.15056	1.26903	1.28096	1.1635	0dpa	1.53825
ENSDARG00000098017	5.83517	5.54874	5.73985	5.24565	5.37504	5.0917	5.19692	5.24603	5.44725	5.374	5.28392	5.20984	5.37608	5.3147	5.48993	5.47054	5.41244	5.45516	5.16591	5.10643	4.98459	0dpa	5.70792
ENSDARG00000092826	3.73118	3.41549	3.29866	2.59216	2.49313	2.64616	2.43563	2.79494	2.63227	2.65076	3.24489	2.84197	3.69711	2.65076	2.94111	2.75702	2.96532	2.41143	3.59694	3.59335	3.0072	0dpa	3.48178
ENSDARG00000020443	1.74846	1.67356	1.67807	1.23266	1.68706	1.54597	1.1375	1.52607	1.4489	0.970854	1.28096	1.3505	1.33342	1.43296	1.20163	1.60407	1.23266	1.22033	1.33914	1.95233	1.68706	0dpa	1.70003
ENSDARG00000074441	5.3147	4.92125	4.94533	4.58316	4.34199	6.16128	4.17233	4.51916	3.72137	4.11187	4.63052	4.51538	4.55029	3.7845	3.9514	4.56925	4.47444	4.26529	5.27352	4.5472	4.65306	0dpa	5.06042
ENSDARG00000090634	4.1334	4.28762	4.19613	4.28466	4.24793	3.87971	3.82171	3.75382	3.86987	3.9855	4.02768	3.98185	3.79805	3.73877	3.96625	3.81147	3.70044	3.93074	4.18507	4.08746	3.7761	0dpa	4.20572
ENSDARG00000093382	5.84775	5.88655	5.97545	5.3875	5.42425	5.03342	5.04658	4.86146	5.22033	5.2555	5.31904	5.2724	5.55152	5.29719	5.66021	5.30561	5.374	5.2426	5.55121	5.30305	5.43196	0dpa	5.90325
ENSDARG00000097478	4.99005	5.31796	4.93782	3.98823	3.44493	3.55336	2.88362	0	1.97453	2.20789	0	2.61353	1.08406	3.36177	0	2.13422	3.04614	3.15543	4.29131	4.44758	3.97636	0dpa	5.08194
ENSDARG00000058688	6.92955	7.08821	7.09835	5.86691	5.25588	5.90183	5.52262	5.85325	5.07425	6.69794	6.12247	6.62965	6.13217	6.32769	6.20672	5.52136	5.39266	6.01324	6.63256	6.36036	6.73593	0dpa	7.0387
ENSDARG00000017775	8.34016	8.23069	8.458	8.43317	8.30118	8.28665	8.09571	8.27039	8.031	8.02824	7.5108	7.77683	8.08172	8.20662	8.26393	8.01156	8.02934	8.23362	8.15856	8.09729	7.97062	0dpa	8.34295
ENSDARG00000001880	4.16269	3.95047	4.18666	3.61824	3.63923	3.91265	3.20006	3.01257	2.95977	4.14649	3.69711	4.02237	3.99367	3.9782	3.96347	2.57773	3.07895	3.43563	3.24641	3.12433	2.848	0dpa	4.09994
ENSDARG00000055101	5.77241	5.67976	5.58436	4.66846	4.63285	4.3505	4.68594	4.37504	4.67412	5.31034	5.07296	5.142	4.69988	4.72738	4.8495	4.61412	5.17513	4.6094	5.10392	5.09887	5.11145	0dpa	5.67885
ENSDARG00000069615	8.46854	8.69509	8.97636	8.12846	7.75295	7.79233	7.94416	8.33851	7.35738	7.81519	6.93852	7.12174	7.61014	8.04002	8.06129	8.61908	8.1192	8.66864	8.4019	8.44646	8.42467	0dpa	8.71333
ENSDARG00000011553	10.3242	10.2773	10.4194	10.1586	9.89517	9.98148	10.1101	10.1933	9.95111	10.0018	9.87287	9.90403	10.0291	10.3134	10.3863	10.149	10.0964	10.3114	10.275	10.3179	10.3241	0dpa	10.3403
ENSDARG00000069185	1.15704	1.18269	1.31034	0.933573	0.773996	1.16993	0.871844	1.28096	0.485427	1.07039	0.863938	0.871844	0.992768	0.918386	0.773996	0.831877	0.773996	0.731183	1.02857	1.37851	0.757023	0dpa	1.21669
ENSDARG00000016058	4.47703	4.59156	4.36807	4.48543	4.51349	4.39712	4.34767	4.23573	4.44493	4.20633	4.36947	4.27277	4.22419	3.96625	4.02414	3.93923	4.00899	4.00809	4.19219	4.27798	4.10014	0dpa	4.47889
ENSDARG00000007429	3.41684	3.42089	3.52105	3.34199	3.09085	3.22651	3.17792	3.47897	3.04963	2.75916	2.50335	2.36737	3.04614	2.91265	3.0018	2.64386	2.50589	2.774	2.67129	2.82782	2.56803	0dpa	3.45293
ENSDARG00000094622	1.13093	1.46467	1.848	0.831877	1.1635	0.62293	1.16993	0.687061	0.782409	0.650765	1.38957	0.475085	0.815575	0.137504	0.722466	0.887525	0.956057	1.42761	1.56071	1.51602	1.22033	0dpa	1.4812
ENSDARG00000086789	3.00899	3.33199	2.94298	3.19535	2.65764	3.30012	2.30743	2.51349	1.72683	3.28836	2.5435	2.81558	2.29278	2.77189	2.23879	2.59455	2.66676	2.86394	2.64386	2.43029	2.5656	0dpa	3.09465
ENSDARG00000096962	1.64155	1.54597	1.7866	1.50589	1.43296	1.74416	1.62293	1.70044	1.41684	1.33342	1.27501	1.09761	1.29278	1.36177	1.44361	1.28688	1.31615	1.40054	1.82375	1.53605	1.52105	0dpa	1.65804
ENSDARG00000041407	2.84398	2.76341	2.88753	2.50589	2.1177	2.61824	2.30743	2.14078	2.12102	2.3505	2.24489	2.37016	2.04614	2.01792	1.91456	2.21723	2.20789	2.43296	2.67582	2.50335	2.24793	0dpa	2.83164
ENSDARG00000002682	4.34767	4.37504	4.25248	2.87184	2.80323	2.38957	2.73335	2.51349	3.22805	4.0365	4.19535	3.86987	3.16832	2.31325	2.75916	3.66562	3.56925	3.62059	4.26754	4.13422	4.47119	0dpa	4.32506
ENSDARG00000093549	9.32814	9.40118	9.25574	8.2589	8.35138	8.15284	9.30421	8.96576	9.24062	9.25091	9.19788	9.33264	8.80545	8.87055	9.08167	8.73145	8.73765	8.73335	8.6196	8.22352	8.31972	0dpa	9.32835
ENSDARG00000060610	2.56316	2.65992	2.83188	1.64155	1.4957	1.26303	1.94486	2.14405	1.9486	2.01792	1.70487	2.16027	2.36457	1.87578	2.18269	2.81558	2.66676	2.22959	2.31034	2.40054	2.46205	0dpa	2.68499
ENSDARG00000055540	5.76553	5.85574	5.84122	5.01926	4.85997	4.99141	5.4219	5.12309	5.19061	5.94462	5.64357	4.99458	4.97131	5.0798	4.28614	5.27389	5.15826	5.28762	5.17951	5.42761	5.43929	0dpa	5.82083
ENSDARG00000001950	12.2087	12.312	12.4187	10.5761	10.761	10.1659	10.427	10.2265	10.3843	10.9899	11.1396	11.3008	11.0289	10.8953	11.0454	11.1643	10.7903	11.0747	11.9983	12.1046	12.1112	0dpa	12.3131
ENSDARG00000063649	3.49442	3.68145	3.53854	3.60051	3.1811	3.29278	3.46858	3.51854	3.3799	3.30012	3.38957	3.35755	3.45418	4.0045	3.13422	3.39506	3.55949	3.65878	3.03738	3.23266	3.08576	0dpa	3.57147
ENSDARG00000076892	11.6738	11.1814	12.0941	10.6771	10.7192	10.9299	11.0396	10.8848	10.9372	10.7715	10.9514	10.9218	11.2088	11.0896	11.2947	11.6486	11.3196	11.67	11.2213	11.1517	11.9579	0dpa	11.6497
ENSDARG00000021135	6.62994	6.57046	6.70764	6.18408	6.13072	5.81378	6.15826	6.25437	6.18408	6.42492	5.76871	6.02326	6.38405	6.45204	6.54055	6.60259	6.37382	6.29793	5.93286	6.06091	5.95536	0dpa	6.63601
ENSDARG00000097103	6.02081	6.11873	4.65363	4.75596	4.82883	4.02503	3.65535	3.50208	4.55213	4.62469	4.78136	4.59276	4.63401	4.81352	5.4793	4.31687	4.83643	2.89918	4.99277	5.24413	5.52231	0dpa	5.59773
ENSDARG00000001879	4.78136	5.05745	4.81865	2.75275	2.60881	2.81147	3.09255	3.43696	3.11103	4.33056	4.15462	4.20085	3.34767	3.65306	2.58736	4.11936	3.63227	4.19928	3.64616	3.87086	3.76977	0dpa	4.88582
ENSDARG00000038834	6.5281	6.5803	6.59574	6.0237	5.69794	5.89433	6.18666	6.24413	5.63952	6.32067	5.38094	5.84925	6.13771	6.3014	6.13011	6.47135	6.09887	6.42559	6.05507	6.05028	5.86196	0dpa	6.56805
ENSDARG00000012141	4.58316	4.6792	4.42828	4.09001	3.79909	4.44692	4.31904	4.20711	4.20867	4.15704	4.16752	4.06781	3.87676	3.83996	3.65535	4.1102	4.19061	4.23113	4.56438	4.47703	4.43696	0dpa	4.56354
ENSDARG00000097606	5.37156	5.72982	5.60229	4.7126	5.20984	4.10852	4.16993	3.70266	3.81455	4.98368	5.17433	4.96023	5.0027	5.33807	5.45516	4.94907	5.05485	4.67073	5.37851	5.31796	5.39951	0dpa	5.56789
ENSDARG00000003206	6.51791	6.38698	6.06458	6.05507	6.28263	6.12371	5.80735	5.78842	5.8125	5.78057	6.02901	6.02126	5.82248	5.78398	5.75515	6.01926	5.99164	5.82909	6.23093	5.92624	6.19712	0dpa	6.32316
ENSDARG00000074522	2.44361	2.15704	2.31904	1.98185	1.96717	2.21723	1.86394	2.22033	2.10098	1.97085	2.66676	1.85997	2.38405	2.38405	2.0635	2.10434	2.72465	2.0072	2.23573	2.1375	2.13422	0dpa	2.30656
ENSDARG00000079080	2.79286	2.9542	2.89336	2.61353	2.35896	2.66903	2.57531	2.46728	2.19219	2.78031	2.67356	2.34199	2.66903	2.87381	3.04614	2.57531	2.46728	2.74846	2.91073	2.69153	2.62761	0dpa	2.88014
ENSDARG00000077855	1.36737	1.29866	1.52105	0.790772	0.918386	1.53605	1.22033	1.51602	1.23879	0.722466	0.731183	0.910733	0.739848	0.748461	0.485427	1.14405	1.08406	0.978196	1.44361	1.1375	1.32193	0dpa	1.39569
ENSDARG00000010878	2.49313	3.35473	2.94673	1.26303	1.71809	0.918386	1.46989	1.65076	1.90304	2.77821	2.73769	2.26303	2.07724	1.42761	2.86394	2.74416	2.50589	3.33199	2.92029	2.48027	3.28836	0dpa	2.93153
ENSDARG00000063219	4.60703	4.63517	4.44162	4.59276	3.94205	4.84197	4.25852	4.65421	3.83086	4.37851	3.77294	4.13996	3.95513	4.60348	4.0054	4.04701	4.15299	4.35544	4.22651	4.19219	3.9982	0dpa	4.56127
ENSDARG00000042090	5.71672	5.32229	5.10476	5.16591	4.58376	6.17373	5.36912	5.04133	4.63691	4.89772	5.33056	4.76075	4.86394	3.40327	3.36737	4.97499	5.56133	4.84298	5.58646	4.61353	5.04658	0dpa	5.38125
ENSDARG00000041157	3.69822	3.15866	4.11603	3.1375	2.53854	3.21412	2.79286	2.91265	2.99639	3.04439	2.7845	2.71809	2.81558	2.80735	2.83188	3.44493	3.07553	3.43829	3.43563	3.64731	3.66789	0dpa	3.65764
ENSDARG00000018559	2.47249	2.64616	2.38681	2.47768	1.88362	2.80941	1.95977	2.13093	1.73985	2.18587	2.01436	1.83592	1.90304	2.27501	1.65992	2.0321	2.28688	2.43296	2.15056	2.10769	2.05658	0dpa	2.50182
ENSDARG00000088554	3.50589	3.89433	3.82985	2.96532	2.55582	3.29131	2.90304	3.42895	2.76129	2.98732	2.7845	2.54844	2.35614	2.52857	2.07382	2.64386	2.70708	2.79909	3.30597	3.0993	3.15543	0dpa	3.74336
ENSDARG00000036493	2.47768	2.54597	2.40871	1.88362	1.42223	1.88753	1.98914	2.13422	1.848	1.89918	1.81967	1.68706	1.49057	1.96347	1.80735	2.51349	2.17632	2.62293	2.37295	2.19849	2.72028	0dpa	2.47745
ENSDARG00000024092	2.22959	2.03914	2.0321	1.76977	1.56071	2.17313	1.95977	2.18903	2.02503	1.70044	1.81967	1.58976	1.82375	1.34483	1.33342	1.75702	1.848	1.76977	1.93734	1.83188	1.83188	0dpa	2.10028
ENSDARG00000036438	7.85462	7.94872	7.99746	7.97505	7.56803	7.8116	7.74288	8.0562	7.44617	7.72117	7.01302	7.3799	7.50882	8.01775	7.80458	7.82069	7.83964	8.06765	7.795	7.74255	7.77821	0dpa	7.9336
ENSDARG00000076466	2.28096	2.45681	2.32481	2.22651	1.69599	2.25399	2.19535	2.28688	1.99639	2.5008	2.09085	2.24793	2.14405	2.43563	2.08746	2.01436	2.14405	2.30159	2.38405	2.17632	2.31034	0dpa	2.35419
ENSDARG00000059646	5.60644	5.38474	5.02813	4.95466	3.92884	6.35315	3.98641	4.12846	4.0027	5.07767	5.04264	5.06953	4.93593	4.10769	3.69599	3.90111	3.87774	4.04089	4.17153	3.74953	4.31397	0dpa	5.33977
ENSDARG00000052840	7.87517	7.72812	7.8635	7.48543	7.75442	7.27268	7.53566	7.50359	7.64616	7.36554	7.29103	7.33887	7.7028	7.51562	7.87092	7.77624	7.58496	7.73674	7.73593	7.65055	7.80768	0dpa	7.82227
ENSDARG00000029218	6.6575	7.0138	6.95942	6.74886	6.17712	6.36737	6.3411	6.73525	5.82171	6.49378	5.44791	5.81634	6.0045	6.86604	6.60006	6.4746	6.56864	6.82617	6.27538	6.5306	6.38024	0dpa	6.87691
ENSDARG00000033426	3.04963	3.14731	2.83996	2.55336	2.59932	2.41684	2.7866	2.488	2.66903	2.74846	3.25852	2.83996	2.93168	2.80116	2.57046	3.02148	2.76553	3.19377	3.02326	3.07724	2.91648	0dpa	3.0123
ENSDARG00000029248	5.43962	5.40327	5.40054	5.29682	4.87086	5.37747	5.08364	5.2589	4.93263	5.1819	4.89482	4.88899	5.01346	5.53947	4.92647	4.74308	4.93546	5.09592	5.09972	5.12267	4.86146	0dpa	5.41448
ENSDARG00000059794	3.09592	3.24336	3.27053	2.71809	2.24489	2.93923	2.48543	2.69822	2.49057	2.59216	2.46989	2.42223	2.57046	2.62761	2.63227	2.69153	2.53605	2.82375	2.81352	2.71809	2.67807	0dpa	3.20327
ENSDARG00000043287	4.8495	4.80426	4.73606	4.13668	4.26303	4.09508	4.38888	4.3505	4.51728	4.45022	4.40463	4.57046	4.05572	3.74093	4.02237	4.58676	4.53543	4.49249	4.74255	4.65249	4.79181	0dpa	4.79661
ENSDARG00000002264	5.91815	5.92196	5.91409	5.71918	5.6907	5.44791	5.14445	5.48027	5.3844	5.75248	5.81865	5.71727	5.68902	5.81788	6.0063	5.56224	5.58135	5.65105	5.82629	5.86567	5.93097	0dpa	5.91806
ENSDARG00000011538	10.2192	9.98232	10.0585	10.2723	10.0291	9.9195	9.77919	9.63595	9.70834	9.90052	9.68701	9.59874	9.76555	10.3272	10.1391	9.4652	9.30875	9.83112	9.04232	9.26318	9.2064	0dpa	10.0867
ENSDARG00000004697	3.08406	3.31615	3.45549	2.81352	2.63227	2.80116	3.05485	2.81762	2.99277	2.17632	1.90689	2.06695	1.78241	1.31615	1.26903	3.32193	2.14731	2.97453	2.35896	2.64386	2.26604	0dpa	3.28523
ENSDARG00000093038	2.30159	2.93357	2.97636	1.7137	1.38405	1.60407	1.43829	1.64616	0.565597	3.53232	1.22033	1.9782	1.62293	1.10434	0.918386	0.970854	1.15704	1.61353	1.33914	0.565597	1.18269	0dpa	2.73717
ENSDARG00000078099	2.74201	2.67582	2.22342	1.88753	0.0703893	1.79909	0.815575	1.45943	1.0072	2.60881	1.43829	1.78241	1.23266	2.55827	0.505891	0.565597	1.4489	1.83188	1.51096	1.53605	0.545968	0dpa	2.54708
ENSDARG00000044812	2.46989	2.43563	2.33914	2.38405	1.926	2.62293	2.1375	2.34199	1.89918	2.01078	1.77821	1.83592	1.95977	2.09424	1.91456	2.12433	2.20163	2.32193	2.41684	2.40054	2.17313	0dpa	2.41488
ENSDARG00000019338	3.29425	3.26303	3.2765	2.84599	2.61589	3.25852	3.17792	3.2032	2.80941	2.66221	2.04614	2.22959	2.28688	2.66448	2.60407	2.63227	2.73985	2.95977	2.79494	2.70708	2.57773	0dpa	3.27793
ENSDARG00000033320	4.15866	4.10098	4.21257	3.52982	3.52982	3.52982	3.08576	3.24031	3.10434	3.92884	4.0197	3.81865	3.59574	3.93829	3.83996	3.74093	3.92695	3.74524	3.71149	3.72137	3.39643	0dpa	4.1574
ENSDARG00000078850	2.57531	2.57531	2.49313	2.43829	2.0635	2.42492	2.488	2.52356	2.36737	2.38681	2.08066	2.18903	1.78241	2.10098	1.63691	2.31904	2.37295	2.58496	2.43296	2.36737	2.27798	0dpa	2.54792
ENSDARG00000074431	4.75756	4.93263	4.83137	4.86691	4.30743	5.04352	4.69153	5.17033	4.32121	4.44294	4.15623	4.25626	4.33985	4.75275	4.58316	4.43162	4.61176	4.61235	4.81711	4.79597	4.70598	0dpa	4.84052
ENSDARG00000015856	3.30889	3.27947	3.46858	2.74846	2.37295	2.854	2.25096	2.3978	2.29866	2.40599	2.26303	2.44361	2.42761	2.46205	2.45943	2.77189	2.96532	3.09085	3.1127	2.62527	2.82375	0dpa	3.35231
ENSDARG00000037836	1.1635	1.10434	1.1177	1.02148	0.9855	0.799087	1	0.847997	0.879706	1.1375	1.07039	1.0635	0.978196	1.03562	0.910733	0.948601	1.07039	1.03562	1.04264	1.07039	1.1177	0dpa	1.12851
ENSDARG00000004587	4.7939	4.75596	4.65076	4.0063	3.48027	4.43296	3.70929	3.64847	3.54226	4.04352	4.34341	3.8339	3.83491	3.76447	3.65535	3.94486	4.09001	4.06437	4.44162	4.19298	4.41481	0dpa	4.73354
ENSDARG00000095778	2.12433	1.69599	1.61824	1.36737	1.95233	1.49057	1.24489	1.75702	1.45943	1.44361	1.69599	1.33342	2.04614	1.65992	1.3505	1.72683	0.879706	1.65076	1.80323	1.41684	1.4957	0dpa	1.81285
ENSDARG00000091974	5.16471	4.92837	4.80064	3.35191	3.05832	2.36177	2.41684	2.97636	3.14078	3.95884	3.52857	3.59096	3.5435	3.36877	3.94767	2.85599	3.25701	3.77926	4.62761	4.79649	4.98823	0dpa	4.96457
ENSDARG00000015563	2.15056	2.36177	1.98185	2.22959	1.79494	1.8953	1.74416	1.76553	1.72683	1.65076	1.70487	1.56071	1.61824	1.67807	1.60881	1.62293	1.45943	1.61353	1.89142	1.99277	1.55582	0dpa	2.16473
ENSDARG00000045351	4.4614	4.67976	4.62293	4.48671	4.28614	4.6011	4.02945	4.23726	3.72683	3.87578	3.57289	3.56803	3.97085	4.36737	4.41414	3.84398	3.86196	4.0009	4.01881	4.02414	4.15866	0dpa	4.58803
ENSDARG00000010381	5.15826	5.12102	4.96763	4.69265	4.37016	4.93168	4.78764	4.71918	4.56133	4.58436	4.56499	4.51854	4.24031	4.26153	4.20163	4.24793	4.53605	4.46728	4.86493	4.72028	4.70099	0dpa	5.0823
ENSDARG00000092712	0.941106	1.33342	1.32769	0.871844	1.15056	1.0072	1.08406	1.10434	1.3505	1.1177	0.948601	1.38957	0.847997	0.790772	0.895303	0.963474	1.14405	1.20163	1.0635	0.526069	1.18269	0dpa	1.20074
ENSDARG00000075549	5.75435	5.65478	5.61589	5.6097	5.12102	5.32625	5.22997	5.50779	5.12722	5.6565	5.41616	5.51317	5.24489	5.8268	4.88753	5.31397	5.44427	5.7046	5.58165	5.46107	5.33914	0dpa	5.67501
ENSDARG00000036549	7.45697	7.56102	7.6108	6.5624	5.9357	6.23879	6.52513	7.01357	6.01346	6.67835	5.83744	6.25927	6.06501	6.94087	5.99526	6.60541	6.36317	6.72192	6.72901	6.9404	6.42055	0dpa	7.54293
ENSDARG00000030560	4.66732	4.91073	4.71589	4.6153	4.09592	4.86394	4.25626	4.77716	3.85	4.36247	3.849	4.19928	4.01346	4.37504	3.98368	4.26978	4.41616	4.51791	4.65019	4.60526	4.62702	0dpa	4.76465
ENSDARG00000094218	2.30159	1.53107	1.28096	1.53107	1.69599	0.505891	1.7137	1.7137	1.58015	2.43563	0.895303	1.77821	2.02857	1.33342	1.03562	1.16993	1.81558	0.933573	1.19535	0.748461	1.21412	0dpa	1.70454
ENSDARG00000017261	3.32481	3.35473	3.46728	2.9782	2.45681	2.75061	2.87381	3.06867	2.65306	1.94486	1.49057	1.58496	2.33056	2.58736	2.37016	2.20477	2.36737	2.54844	2.06695	2.41684	1.7137	0dpa	3.38227
ENSDARG00000007867	6.12164	6.08172	6.02813	6.15603	5.42257	6.12474	5.69794	6.11082	5.37016	5.69153	5.23189	5.47249	5.17871	5.73823	5.22419	5.44095	5.52011	5.66647	5.49633	5.68173	5.32553	0dpa	6.07716
ENSDARG00000060071	3.81967	3.82782	3.87381	3.8166	3.22805	3.91361	3.22497	3.54102	2.95977	3.84699	3.49057	3.62877	3.32193	3.96901	3.49185	3.56682	3.66448	3.9607	3.32481	3.53232	3.36036	0dpa	3.84043
ENSDARG00000042807	2.01436	3.01792	2.54597	0.536053	0.485427	0.495695	0.411426	0.722466	0.432959	1.19535	1.36177	0.765535	0.545968	0.695994	0.687061	0.321928	0.863938	1.16993	0.389567	0.565597	0.226509	0dpa	2.52608
ENSDARG00000029063	5.69766	5.99005	5.66278	5.35966	4.8535	5.14037	5.36107	5.18785	4.76607	5.46041	4.92979	5.20046	5.07724	5.36737	4.94064	5.17193	5.05355	5.28059	5.16993	5.4138	5.14241	0dpa	5.7835
ENSDARG00000067982	4.50653	4.51096	4.55582	4.29719	4.3067	4.26303	3.99367	4.04876	4.04439	4.2502	4.19456	4.26828	4.18031	4.25323	4.01078	4.27873	4.37016	4.47119	4.30305	4.45483	4.21335	0dpa	4.52443
ENSDARG00000054099	3.41819	3.57046	3.66789	1.85997	2.12102	2.44095	2.30743	2.17951	2.41954	2.77189	2.26604	2.65535	2.10434	1.71809	1.95233	3.18903	2.53356	3.60644	2.85798	2.6893	2.88166	0dpa	3.55218
ENSDARG00000015849	1.67807	1.57531	1.42761	0.941106	1.15056	1.9222	0.956057	0.815575	0.757023	0.555816	1.09085	1.01436	0.933573	0.344828	0.695994	0.799087	0.83996	0.485427	0.678072	0.62293	0.613532	0dpa	1.56033
ENSDARG00000087074	1.98914	2.26303	1.97085	2.04264	1.64155	2.32481	1.8679	2.19535	1.58015	1.61824	1.16993	1.23879	1.59932	1.70929	1.53107	1.60407	1.59932	1.69153	1.60881	1.76129	1.61824	0dpa	2.07434
ENSDARG00000045160	4.34127	4.32337	3.93829	3.36317	3.80735	3.83996	3.29278	3.40054	3.44626	2.76129	3.1811	2.66676	3.45681	2.97085	2.77189	2.8339	3.07724	2.51349	3.40735	3.38128	3.12928	0dpa	4.20098
ENSDARG00000003940	4.39025	4.09001	4.51791	4.29646	3.82273	4.0268	3.98185	4.23649	3.79597	3.83592	3.34483	3.50589	3.88655	3.94392	3.94392	3.97636	3.9279	4.22497	3.87086	4.10852	3.80116	0dpa	4.33272
ENSDARG00000052819	3.72028	3.57652	3.62176	3.50589	3.83895	3.44361	3.60288	3.35614	3.51223	3.13914	3.33628	3.15381	3.34483	3.26754	3.56438	2.99095	3.11936	3.07895	3.33485	3.20789	3.18428	0dpa	3.63952
ENSDARG00000087890	9.24167	9.62494	9.95555	8.12117	8.20882	8.28804	8.32314	8.25191	8.80329	8.68429	9.11962	9.10732	9.79063	8.51818	9.23494	8.69014	8.33105	8.6537	9.41208	9.47814	9.36916	0dpa	9.60739
ENSDARG00000087439	2.72683	2.65992	2.73985	2.79701	2.59216	2.72465	2.64847	2.56071	2.37573	2.05658	1.94111	1.774	2.14405	2.30451	2.08746	2.47249	2.32193	2.41143	1.99277	2.26003	2.07039	0dpa	2.70887
ENSDARG00000030104	2.50589	2.31325	2.64386	2.55827	2.23573	2.5509	2.22342	2.18903	2.15056	1.65992	2.28983	1.43829	1.60407	1.88362	2.24793	2.32769	2.11437	2.13422	2.16993	2.01078	2.28392	0dpa	2.48766
ENSDARG00000021147	4.01881	4.01078	4.03122	4.09001	4.05832	3.89142	3.75168	3.79909	3.75489	3.89045	3.69599	3.75702	3.78241	3.849	3.88655	3.58015	3.60999	3.65992	3.59455	3.66789	3.42089	0dpa	4.02027
ENSDARG00000097372	2.22959	2.18903	1.70929	1.57531	1.48543	2.32193	1.51602	1.33342	1.17632	1.4957	2.20163	1.83188	1.9222	0.85599	0.887525	1.8679	1.53605	1.22033	1.96347	1.36177	1.58976	0dpa	2.04264
ENSDARG00000086683	1.39506	1.36737	1.32769	0.526069	1.51602	0.765535	1.85599	1.33914	0.443607	1.19535	1.46989	1.40599	1.01436	1.29278	1.37295	1.15056	1.81147	1.04264	0.815575	1.09761	0.910733	0dpa	1.36337
ENSDARG00000034757	3.47119	4.76022	3.29866	3.08746	3.07724	2.05658	0.632268	0.356144	0.687061	3.42626	3.9486	3.59813	1.10434	1.85599	3.5509	1.18903	1.64155	2.10769	2.60644	2.15056	3.16993	0dpa	3.84336
ENSDARG00000074759	3.15218	3.22188	2.926	2.54102	2.41143	3.05832	2.95606	2.93734	2.76129	2.73552	2.78031	2.65535	2.84398	2.774	2.64386	2.8953	2.9855	2.99095	2.60644	2.63459	2.72247	0dpa	3.10002
ENSDARG00000041223	3.46858	3.67582	3.85599	3.41278	3.30743	3.41954	3.62994	3.62761	3.72247	3.44095	3.07211	3.18587	3.40463	3.16832	3.27202	3.49697	3.28244	3.82782	3.35614	3.62527	3.20633	0dpa	3.6668
ENSDARG00000054355	5.04221	5.07382	5.17792	5.15218	4.75649	5.14568	5.0045	5.32048	4.87971	5.10559	4.61941	4.81609	4.78555	5.25399	4.94111	4.95047	5.06437	5.22072	4.80271	4.99095	4.87529	0dpa	5.09798
ENSDARG00000038780	5.83971	5.86765	5.90785	5.41583	5.18428	5.22149	5.28873	5.38543	5.41109	5.23611	5.06738	5.06652	5.09972	5.30378	5.05745	5.46597	5.58376	5.48253	5.29315	5.1014	5.12928	0dpa	5.87174
ENSDARG00000018985	4.81301	4.88801	4.66732	4.43696	4.04614	5.17153	4.14812	4.1416	4.01257	4.41414	4.28096	4.36036	3.90977	3.54226	3.52356	4.1177	4.50906	4.17792	4.9364	4.59096	4.69544	0dpa	4.78945
ENSDARG00000054473	1.926	2.0036	1.91073	1.70487	1.29278	1.76977	1.75275	1.93734	1.92979	1.32769	1.31615	1.36737	1.24489	1.3505	1.02148	1.63691	1.78241	1.5509	1.66448	1.64155	1.5008	0dpa	1.94678
ENSDARG00000021184	7.71253	7.615	7.54743	6.30067	6.27389	6.44626	7.12267	7.29701	7.15735	7.02978	6.68257	6.73701	6.25001	7.04963	5.86864	7.56773	7.22362	7.56323	6.83048	7.25342	6.67962	0dpa	7.62499
ENSDARG00000029064	10.0133	9.86026	9.95276	9.4781	9.77551	9.24577	9.5924	9.40463	9.72651	9.55457	9.65743	9.52636	9.93021	9.70377	10.1135	9.76741	9.69792	9.68452	9.86284	9.86411	9.95312	0dpa	9.94212
ENSDARG00000059036	5.72301	5.84925	5.71644	5.54381	4.78555	5.45253	4.99141	5.48768	4.66278	5.67582	5.06695	5.47379	5.02945	5.63865	4.44559	4.97957	5.16108	5.41988	5.57984	5.54195	5.3512	0dpa	5.7629
ENSDARG00000091066	1.87184	2.14731	1.61824	0.695994	0.356144	0	0.910733	1.74416	0.650765	1.16993	1.39506	1.46989	0.941106	0.823749	1.76553	0.286881	0.847997	0.815575	1.17632	1.62293	1.61353	0dpa	1.87913
ENSDARG00000033501	3.06695	3.01792	3.06695	1.9222	1.83188	1.97453	2.50589	2.26604	2.64386	3.04789	2.83188	2.9542	2.44361	2.16672	2.19849	2.60407	2.23266	2.59932	2.64155	2.75489	3.03386	0dpa	3.05061
ENSDARG00000022845	5.13709	4.96809	5.06566	4.76394	4.68874	4.58075	4.65592	4.74631	4.69822	4.53605	4.20085	4.38819	4.64847	4.7126	4.59216	4.87529	4.70099	4.82477	4.79961	4.62877	4.5292	0dpa	5.05695
ENSDARG00000055585	1.70044	2.06695	1.84398	1.38405	1.40054	1.17632	1.36737	1.38405	0.847997	1.48027	1.08406	1.18269	0.799087	1	1.02857	1.53107	1.45418	1.84398	1.62293	1.73118	1.80323	0dpa	1.87046
ENSDARG00000018534	2.07039	2.06695	2.05311	1.71809	1.37851	1.65535	1.62293	1.78241	1.34483	1.83592	1.98914	1.90304	1.66903	1.57046	1.02857	1.74846	1.35614	1.87184	1.68257	2.66448	1.11103	0dpa	2.06348
ENSDARG00000042727	2.38957	2.36737	2.10434	1.54102	0.948601	2.29572	1.95606	1.81558	2.02503	1.84398	1.852	1.64616	1.31615	0.604071	0.948601	2.24793	2.02148	1.51602	2.21412	1.91073	2.18269	0dpa	2.28709
ENSDARG00000019644	10.9247	10.9302	11.0126	10.685	10.5074	10.2863	10.3181	10.1906	9.63427	10.7749	10.3339	10.6853	10.5812	11.0584	10.7405	10.6408	10.8891	10.5118	10.8527	10.7792	11.0482	0dpa	10.9558
ENSDARG00000075482	1.39506	1.53107	1.0072	0.443607	0.485427	0.31034	0.344828	0.575312	0.333424	0.782409	0.863938	0.464668	0.411426	0.659925	0.722466	0.367371	0.613532	0.516015	1.15056	1.1375	0.632268	0dpa	1.31111
ENSDARG00000090760	1.43296	1.64616	1.35614	0.669027	0.641546	0.678072	0.604071	1.02857	1.07039	1.13093	0.83996	0.847997	0.933573	0.978196	0.505891	0.879706	1.04963	1.20163	0.713696	1.07039	0.83996	0dpa	1.47842
ENSDARG00000055838	2.9241	2.76553	2.98368	2.29572	1.84398	2.38405	2.08406	2.50335	1.91456	1.79494	1.70044	1.86394	2.19535	1.64616	1.83188	1.92979	2.02148	2.12433	2.30451	2.08066	2.27798	0dpa	2.8911
ENSDARG00000033140	5.82706	5.8953	5.75569	5.37226	5.45746	5.27426	4.68762	4.38405	4.54905	5.78477	5.55121	5.39815	5.25285	5.33307	5.44261	3.7866	4.42559	4.99277	4.81813	4.83643	4.62761	0dpa	5.82602
ENSDARG00000074752	5.79909	5.7271	5.79572	5.24907	4.66903	5.48414	4.18587	4.849	3.95977	5.50557	4.9991	5.31832	4.55827	5.15826	4.94439	5.00988	5.25134	5.62381	5.02547	4.86493	5.0365	0dpa	5.77397
ENSDARG00000057287	3.86987	3.5741	3.75596	3.61589	3.61589	3.37295	3.3978	3.43962	3.23419	3.57773	3.45812	3.50716	3.59574	3.51728	3.56071	3.42089	3.36597	3.66903	3.40735	3.45154	3.40463	0dpa	3.73331
ENSDARG00000070833	4.22342	3.82375	3.9991	3.81967	4.12763	3.43162	3.46205	3.91743	3.70819	3.22959	3.05485	2.848	3.27053	2.85599	2.32769	2.93546	2.99095	2.97085	3.14405	3.50716	2.92029	0dpa	4.01542
ENSDARG00000089942	2.99277	3.41414	3.1635	3.18269	2.74416	3.24184	2.66221	3.40735	2.58015	3.30597	2.75061	2.79909	2.70708	3.63227	2.89142	2.73769	2.91265	3.22342	2.76341	2.72683	3.01436	0dpa	3.19013
ENSDARG00000067729	1.14405	1.18903	1.4489	0.807355	0.704872	0.847997	0.584963	0.925999	0.505891	0.687061	0.321928	0.641546	0	0.526069	0.604071	0.575312	0.731183	0.757023	0.695994	0.713696	0.823749	0dpa	1.26066
ENSDARG00000079651	4.57833	4.38681	4.50335	4.37921	3.774	4.28021	3.65878	4.20477	3.19849	3.73335	3.1127	3.32481	3.68706	4.28096	3.88655	3.60999	3.91073	4.0781	3.54102	3.63343	3.53107	0dpa	4.4895
ENSDARG00000063005	3.37434	3.31034	3.37016	2.70708	2.21412	2.80116	2.852	3.30159	2.69822	2.86196	2.9982	3.10098	2.60407	3.0036	2.64386	2.852	3.0268	3.12433	3.26454	3.44095	3.16027	0dpa	3.35162
ENSDARG00000094886	2.0321	2.28096	1.63691	0.0976108	0	0	0.0426443	0.124328	0	0.0143553	0.0565835	0.0285692	0	0	0.0426443	0	0	0	0.0426443	1.07039	1.38957	0dpa	1.98332
ENSDARG00000015869	2.18269	2.33628	2.1375	1.03562	1.04264	1.12433	1.4957	1.41684	1.39506	1.14405	1.31615	1.05658	1.7137	1.48543	1.65992	1.47508	1.18903	1.54102	1.82375	1.76553	1.98185	0dpa	2.21883
ENSDARG00000062594	5.14078	5.07082	5.07296	4.80116	4.91504	4.42358	4.16269	4.34979	4.29131	4.56682	4.32841	4.48349	4.46728	4.75168	4.71754	4.77926	4.86344	4.69655	4.41075	4.56255	4.47768	0dpa	5.09485
ENSDARG00000040707	4.59932	4.34412	4.69544	4.13093	3.9991	3.80426	3.51979	3.60999	3.24489	3.74846	3.09255	3.06867	3.72683	3.74093	3.55704	2.93168	3.7866	3.70044	3.42626	3.5741	3.17792	0dpa	4.54629
ENSDARG00000069681	1.68257	1.67807	1.76553	1.39506	1.4489	1.74846	1.63227	1.65076	1.67356	1.46467	1.37851	1.35614	1.62761	1.5656	1.39506	1.15056	1.04963	1.42223	1.26303	1.5656	1.37851	0dpa	1.70873
ENSDARG00000071524	3.64039	3.83794	3.68706	3.09592	2.66903	3.06005	2.45154	2.53107	2.1177	3.06695	2.71589	2.67807	2.4489	2.38128	1.80323	2.87381	2.90689	3.11936	3.42492	3.48543	3.30597	0dpa	3.7218
ENSDARG00000039346	8.98405	8.89509	8.97645	8.44091	8.66494	8.17298	8.52219	8.41777	8.59626	8.61758	8.76009	8.57274	8.83927	8.77063	9.09249	8.84471	8.73207	8.82101	8.85851	8.8657	8.96927	0dpa	8.95186
ENSDARG00000097820	2.63691	2.53107	2.62059	2.35896	2.44095	2.49313	2	1.82782	1.88362	2.15056	1.76129	1.99639	2.09085	2.05658	2.27501	2.25701	2.38957	2.33342	2.60407	2.63923	2.30451	0dpa	2.59619
ENSDARG00000021143	2.62761	2.14405	2.37295	2.35332	1.64155	2.30743	2.47249	2.93923	1.65076	2.15704	1.79077	1.70044	2.09424	2.34483	2.488	2.16027	2.08746	2.3978	2.32769	2.64386	1.85599	0dpa	2.38154
ENSDARG00000097374	1.20163	1.68257	1.43829	0.516015	1.15704	0.731183	1.16993	0.773996	0.62293	1.01436	1.09761	0.933573	0.748461	0.790772	0.918386	1.40054	0.895303	1.0072	0.773996	0.823749	1.19535	0dpa	1.44083
ENSDARG00000086455	5.65793	6.02326	5.56529	5.37816	4.98277	5.15906	5.15543	5.01748	4.75649	5.55305	4.89142	5.40361	5.13381	5.45055	4.89239	5.17353	5.20945	5.43162	5.27501	5.30816	5.10601	0dpa	5.74882
ENSDARG00000060357	3.10601	3.43162	3.39506	3.40054	2.9486	3.21412	3.14405	3.41684	2.91648	3.16993	2.83996	2.89724	2.92029	3.15543	2.70266	3.03738	2.90497	3.16832	3.24641	3.15704	3.11936	0dpa	3.3109
ENSDARG00000095667	2.23879	1.8679	1.97085	1.53107	1.21412	1.81558	1.74846	2.02503	2.01436	1.72247	1.31034	1.16993	1.22033	1.39506	1.25701	1.36737	1.71809	1.83188	1.48543	1.16993	1.9222	0dpa	2.02585
ENSDARG00000005576	5.07682	5.07682	5.13463	4.59932	4.3512	4.72028	4.56438	4.7021	4.51223	4.59813	4.67469	4.62819	4.52042	4.57228	4.47768	4.64559	4.74147	4.81147	5.03034	4.86196	4.84449	0dpa	5.09609
ENSDARG00000059418	1.89918	1.29278	1.58015	1.56071	0.422233	1.61824	1.27501	1.0635	0.678072	1.02148	0.992768	1.20789	0	1.68706	0.650765	1.30451	1.40054	1.26303	1.52607	1.72683	1.49057	0dpa	1.5907
ENSDARG00000003051	5.25852	5.19731	5.30305	4.70819	4.09845	4.60526	4.37573	4.58796	3.9644	4.60999	4.04002	4.19849	4.2765	4.8515	4.36036	4.62936	4.40327	5.11353	4.70874	4.8334	4.38198	0dpa	5.25296
ENSDARG00000087688	2.47508	2.93734	2.82171	1.54102	1.69599	1.19535	1.81558	1.70487	1.93357	1.90304	1.16993	1.59455	1.48027	1.52607	1.72683	2.29278	2.12433	2.43563	3.04614	2.53605	2.62761	0dpa	2.74471
ENSDARG00000071445	5.42324	5.05658	4.53045	2.41684	2.26604	1.83996	3.40327	2.89142	2.81147	3.0993	3.04089	2.26303	2.80941	2.36737	2.90111	2.97269	2.90497	3.15381	1.79077	1.70487	1.46467	0dpa	5.00342
ENSDARG00000056722	4.7252	4.66505	4.4121	4.45352	4.39917	4.65249	4.39025	4.75328	4.64674	4.13832	4.25323	4.35685	4.43563	4.64962	4.37434	4.63633	4.31759	4.57652	4.6605	4.40054	4.69655	0dpa	4.60078
ENSDARG00000010519	5.48317	5.60703	5.28577	3.35473	2.88362	3.7148	2.0635	2.40327	2.08066	4.51854	4.24336	4.34056	3.19377	3.63691	2.22342	4.5656	4.68145	4.81147	2.20163	1.57531	2.02503	0dpa	5.45866
ENSDARG00000061551	3.35332	3.32625	3.15866	2.34199	2.46989	2.73118	2.69377	2.74631	2.56071	2.64616	2.22651	2.38405	2.10769	1.37295	1.88753	2.29572	1.73552	2.1635	2.64386	2.65076	3.41819	0dpa	3.27941
ENSDARG00000078567	5.91791	5.87234	5.84825	4.68762	4.10434	4.80581	3.76022	3.71699	3.26303	5.19022	5.26941	5.2555	3.82375	3.80941	3.48027	4.66676	4.5552	4.72846	3.86096	3.71039	3.8339	0dpa	5.8795
ENSDARG00000091481	4.14893	3.98732	4.1177	3.904	3.2854	3.95791	3.70708	4.32121	3.27798	3.6837	2.76977	3.05311	3.0018	3.60881	3.49313	3.17632	3.52482	3.84298	3.77083	3.6311	3.07553	0dpa	4.08465
ENSDARG00000055632	7.62103	7.59738	7.35896	7.31877	6.78018	7.40165	6.76168	6.54535	5.95629	7.3651	7.11853	7.29159	7.30058	7.60466	7.01703	6.7761	6.85125	7.1058	7.28494	7.78849	7.45853	0dpa	7.52579
ENSDARG00000095190	3.04264	2.63227	2.42223	2.98185	2.10434	1.46467	1.11103	2.74846	3.0321	2.97453	2.40599	1.72683	2.8679	2.1635	2.98732	2.56316	1.48543	1.91073	2.86394	2.21101	1.83592	0dpa	2.69905
ENSDARG00000086481	2.488	2.89724	2.67807	1.88753	1.71809	2.19535	2.23879	2.18269	2.1375	1.90689	1.774	1.91456	2.23266	2.12763	2.04963	2.82782	2.22342	2.50335	2.81352	1.91456	2.37851	0dpa	2.68777
ENSDARG00000095874	2.34483	2.58015	2.21723	2.1635	1.7137	2.37016	1.87971	2.02148	1.63691	1.66903	1.31034	1.69599	2.16672	2.27202	1.65992	1.48543	2.15381	1.18269	1.93357	1.17632	2.18269	0dpa	2.38073
ENSDARG00000086406	3.8953	3.32912	3.15381	3.69377	2.46205	3.45549	3.20945	3.48543	2.5008	3.10936	2.88753	2.76129	2.69822	2.89336	2.71149	3.19219	3.09592	3.04789	3.34199	3.23266	3.60999	0dpa	3.45941
ENSDARG00000039390	5.36772	5.19061	5.34731	5.02636	5.16752	4.64155	4.90593	4.92647	4.97774	4.88264	4.81865	4.79805	4.83491	4.9542	5.03254	4.91121	5.03166	5.0237	5.03166	5.05181	4.94579	0dpa	5.30188
ENSDARG00000045694	3.37851	3.69933	3.72901	2.89724	2.62761	2.65076	3.31904	3.5656	3.25852	2.84398	2.65306	2.69599	2.31904	2.36177	2.50335	3.61941	3.45812	3.53605	3.49825	3.51854	3.4957	0dpa	3.60228
ENSDARG00000030583	4.0781	4.01257	4.03386	3.75702	3.25852	3.95884	3.62761	3.9982	3.22188	3.49697	3.30743	3.14568	3.72028	3.69933	3.4957	3.53605	3.30012	3.56194	3.86888	3.88947	3.72356	0dpa	4.04151
ENSDARG00000097407	6.2555	6.37104	6.5697	6.25758	6.38267	6.02658	6.17093	6.27594	6.13627	6.00809	5.80787	5.95606	6.20496	6.21839	6.03892	6.11416	6.19121	6.15218	6.39421	6.15401	6.49362	0dpa	6.39875
ENSDARG00000075688	5.17911	5.28318	5.07639	4.54782	3.904	4.02503	3.59932	4.01881	3.50843	4.55029	4.23955	4.67582	4.15462	4.56621	4.30086	4.59753	4.85	4.80116	4.89433	4.72574	4.89093	0dpa	5.17956
ENSDARG00000040657	3.91648	4.04963	3.91934	3.30889	3.0197	3.25701	3.45943	3.64731	3.69488	3.7761	3.39643	3.62877	3.26754	2.94673	2.57046	3.87873	3.86096	3.83895	3.53481	3.5656	3.34056	0dpa	3.96182
ENSDARG00000061451	3.0018	2.89724	2.60881	2.46467	2.03914	2.56071	2.20789	2.36457	2.26003	1.81967	1.75702	1.80323	1.73118	1.66448	1.42761	2.36737	2.78031	2.43829	2.71589	2.29866	2.74201	0dpa	2.83595
ENSDARG00000054848	7.21062	7.67849	7.42257	7.00731	6.47881	6.75395	6.87295	6.93062	6.65864	7.18973	6.13175	6.91061	6.97074	6.70086	6.09381	6.69014	6.67666	6.95733	6.72806	6.7926	6.79883	0dpa	7.43723
ENSDARG00000090668	1.99639	1.93357	2.01792	1.55582	1.59455	1.74846	1.67356	1.62293	1.49057	1.31615	1.22651	1.38405	0.956057	1.28096	1.23879	1.34483	1.43829	1.3505	1.98914	1.99639	1.59932	0dpa	1.98263
ENSDARG00000097356	1.73552	1.26303	1.11103	1.1177	0.831877	2.15704	1.73985	1.0635	0.903038	0.713696	0.887525	0.731183	0.748461	0.505891	0.669027	1.04264	1.39506	0.9855	1.02148	1.18903	1.15056	0dpa	1.36986
ENSDARG00000086225	4.23955	4.81813	4.67299	3.69153	3.38128	3.6792	2.72028	2.47249	2.01436	3.6893	2.70044	3.19692	1.95233	2.62994	3.15381	2.38681	2.774	3.47638	4.13668	3.46467	4.08916	0dpa	4.57689
ENSDARG00000038258	4.35403	4.48929	4.43563	4.12516	4.13586	3.90207	4.08916	3.98185	4.11187	4.26454	4.41481	3.97636	4.24945	4.09424	4.16189	4.22651	4.12019	4.38612	4.36317	4.31325	4.30012	0dpa	4.42631
ENSDARG00000005232	4.96809	5.24755	4.83188	3.86196	3.57289	3.43829	3.87381	4.21568	4.41549	4.24489	4.85	4.73769	4.51349	4.36667	4.71973	4.12184	4.14486	4.62585	4.47638	4.47768	4.18745	0dpa	5.01584
ENSDARG00000055377	4.91695	4.41616	5.28429	4.2891	3.77083	4.86493	2.68257	4.49057	4.00809	5.18468	3.97636	4.96347	2.97636	5.23496	5.41109	4.07296	4.37434	5.10014	4.41075	4.337	4.81865	0dpa	4.87247
ENSDARG00000063466	3.35755	3.41954	3.16189	3.23879	2.80116	3.52231	3.18587	3.31615	3.19219	2.68482	2.58976	2.59694	2.72683	2.67356	2.51854	2.71589	2.77821	2.83794	3.26153	2.96532	2.90497	0dpa	3.31299
ENSDARG00000086775	3.49825	3.76341	3.51728	3.05485	2.24184	4.1416	2.31615	2.92979	2.24793	2.5008	2.59216	2.42223	2.26303	2.96717	1.87578	2.69153	2.76977	2.86394	3.72028	2.82171	3.33056	0dpa	3.59298
ENSDARG00000097788	0.948601	1.5656	1.8953	0.613532	0.659925	0.31034	0.83996	0.992768	0.650765	0.704872	0.659925	0.85599	0.545968	0.879706	1.1375	0.678072	0.454176	0.823749	1.61824	1.12433	1.16993	0dpa	1.46983
ENSDARG00000055086	4.59335	4.60763	4.48543	4.42559	3.86493	4.75596	4.33985	4.49506	3.86295	3.90689	3.88166	3.85898	3.72901	4.08151	3.90304	4.22805	4.31397	4.39094	4.65535	4.488	4.47184	0dpa	4.56214
ENSDARG00000061040	3.0036	2.96901	2.67356	2.56316	1.9855	2.63923	2.20477	2.7137	2.07382	2.35896	1.98185	2.21101	1.87578	2.79909	1.5656	2.38681	2.43296	2.64386	2.84398	2.79286	2.75489	0dpa	2.88206
ENSDARG00000027222	4.63169	4.75702	4.65878	2.9542	2.79286	3.24641	3.96993	3.7137	3.47768	3.95047	4.1334	4.45022	3.95699	4.46989	2.96717	4.32625	4.05398	4.70266	4.31832	4.02237	4.41007	0dpa	4.6825
ENSDARG00000043843	5.49346	5.40293	5.30012	5.35896	4.91695	5.76739	5.17752	5.32193	4.90833	5.1297	4.67751	4.70543	4.50208	4.91361	4.50779	5.05658	5.24451	5.23764	5.44261	5.1534	5.37121	0dpa	5.39884
ENSDARG00000001463	2.72683	3.0018	2.60407	0.687061	0.687061	0.575312	0.454176	0.604071	0.992768	1.66903	2.3505	1.5656	1.23879	1.5656	1.67807	1.42761	1.45943	1.19535	2.29866	1.70044	2.16027	0dpa	2.77757
ENSDARG00000004502	1.92979	1.95233	1.76129	1.1375	0.963474	1.78241	1.04264	0.748461	0.941106	1.23879	1.04963	0.963474	1.0072	1.04264	0.731183	1.3505	1.37851	1.43829	1.70929	1.57531	1.62293	0dpa	1.88114
ENSDARG00000026764	2.43829	3.06005	2.52857	0.238787	0.0976108	0.124328	0.575312	0.238787	0.687061	1.3505	1.09085	1.07039	0.505891	0.887525	0.807355	1.66448	0.831877	1.3505	1.10434	0.704872	0.807355	0dpa	2.67564
ENSDARG00000052150	3.88557	3.84197	3.82579	3.76129	3.28096	3.74739	3.58135	4.19771	3.54967	3.77083	3.25852	3.53854	3.53481	3.8846	3.69488	3.57652	3.66676	3.93263	3.86096	3.78346	3.73444	0dpa	3.85111
ENSDARG00000031898	1.44361	3.13093	2.40327	2.17313	1.65992	1.28096	1.99639	1.5509	2.0321	1.5656	1.51602	2.77189	1.1635	2.69599	1.97085	0.367371	1.97453	2.30159	1.58015	1.95233	1.49057	0dpa	2.32594
ENSDARG00000056410	6.30122	6.18725	6.10622	6.07767	6.22362	5.90881	5.94743	5.91001	5.85599	5.76447	5.73471	5.73958	6.0045	6.01369	6.10161	5.83517	5.86962	5.61471	5.60703	5.56682	5.48382	0dpa	6.19823
ENSDARG00000089921	6.27352	6.11187	6.15947	6.1334	6.0354	5.61736	5.70404	5.75542	5.9542	5.62059	5.45746	5.99842	6.17093	5.74578	6.21451	5.96278	6.03958	5.90545	6.09043	5.98914	6.30415	0dpa	6.18162
ENSDARG00000002006	4.78555	4.67412	4.54597	4.41346	4.17871	4.56316	4.22882	4.20163	4.13914	4.47508	4.36387	4.33128	4.20242	4.12763	4.08576	4.30597	4.39232	4.45615	4.37504	4.31179	4.29278	0dpa	4.66855
ENSDARG00000097104	3.93923	3.84398	4.0781	2.81352	2.76341	2.81147	2.34199	2.17632	2.54597	3.0197	3.32625	2.98914	2.73335	2.98003	2.3505	2.86987	2.9855	3.10936	3.59096	3.31904	3.78869	0dpa	3.95377
ENSDARG00000075405	4.36457	4.73444	4.57592	3.19692	3.22497	3.18903	3.57652	3.38128	3.70598	3.26604	2.91265	2.71149	2.79286	2.41414	2.70708	3.31615	3.53232	4.33842	4.0018	3.26754	4.18903	0dpa	4.55831
ENSDARG00000068822	5.70515	5.75942	5.57259	5.48253	4.79286	6.0936	5.06307	5.37051	4.749	5.09128	4.75114	4.99594	4.96763	5.10308	4.72574	4.58736	4.95233	5.00405	4.78764	5.07852	4.849	0dpa	5.67905
ENSDARG00000092332	2.9241	3.02857	2.78241	2.91073	2.46205	2.91073	1.95606	1.95233	1.63227	2.9542	2.76977	2.72247	2.44095	2.87184	2.54597	2.37295	2.51349	2.69377	2.91265	2.47508	2.76553	0dpa	2.91169
ENSDARG00000015252	4.47379	4.67129	4.48929	3.15381	3.08406	3.27202	3.5656	3.92695	3.70487	4.25096	3.83794	3.43296	3.31034	3.8885	2.76765	4.32481	3.91839	4.64386	4.08916	4.13832	4.01881	0dpa	4.54479
ENSDARG00000075936	4.1416	4.01078	4.10685	3.87381	3.64501	4.06609	3.81558	3.87873	3.69711	3.72356	3.84298	3.58496	3.93734	3.69488	3.5373	3.92505	3.90304	3.926	4.16993	3.9514	4.07468	0dpa	4.08641
ENSDARG00000055976	5.16229	5.28392	5.35966	4.31976	4.57713	4.25701	4.59036	4.37226	4.73281	4.41346	4.14078	3.93263	4.5601	4.38612	4.63227	4.71149	4.64616	4.78084	4.27128	4.23802	4.0045	0dpa	5.26862
ENSDARG00000053663	2.51602	1.7137	1.40054	1.07724	0.659925	1.40054	0.903038	1.02857	0.378512	1.04963	0.443607	0.464668	0.263034	0.263034	0.176323	0.176323	0.650765	0.367371	1.15704	1.62761	1.28096	0dpa	1.87675
ENSDARG00000001788	10.9431	10.8566	10.9268	10.4088	10.351	10.1944	10.4427	10.3606	10.3255	10.4482	10.3906	10.3917	10.6267	10.7335	10.9866	10.6622	10.636	10.7094	10.8415	10.8469	11.0197	0dpa	10.9089
ENSDARG00000040536	3.64616	2.86987	2.53605	2.80323	1.93357	3.84499	1.54102	1.65992	1.66903	1.69153	2.40054	1.9486	1.38405	1.51096	1.23879	1.22651	2.10769	1.72683	2.7137	2.84398	3.03562	0dpa	3.01736
ENSDARG00000001354	4.07382	4.65992	3.70377	2.06005	1.26903	4.1035	1.46989	1	1.22033	1.64616	2.07039	1.79494	1.47508	0.765535	0.739848	1.04264	1.90304	0.948601	2.58256	2.10098	2.19535	0dpa	4.14584
ENSDARG00000002148	1.64616	1.64155	1.77821	1.79494	1.5008	1.57046	1.58976	1.70487	1.62761	1.73552	1.68706	1.58976	1.42761	1.80735	1.56071	1.51096	1.32193	1.74416	1.59932	1.67807	1.52105	0dpa	1.68864
ENSDARG00000063345	8.36129	8.55075	8.07157	7.23045	6.62352	8.52097	6.41566	6.48961	5.78633	6.50684	6.75261	6.74012	6.69349	5.75756	5.75382	6.81096	7.21082	6.81609	7.75034	7.25484	7.6393	0dpa	8.32787
ENSDARG00000011408	4.8485	4.90497	4.77558	4.91743	4.37782	5.00899	4.65535	4.88509	4.23726	4.6837	4.29425	4.54782	4.55275	4.95791	4.52042	4.35614	4.50462	4.80426	4.64212	4.71918	4.50589	0dpa	4.84301
ENSDARG00000055046	3.38681	3.45022	3.02857	1.99639	3.21257	2.15381	1.46467	1	1.37295	2.87774	3.17951	2.77189	2.78869	2.78241	3.19535	3.89142	2.70929	3.14241	3.99729	2.44095	3.19219	0dpa	3.28853
ENSDARG00000089861	2.91839	2.97636	2.68032	2.3978	1.86394	2.73985	2.03562	2.20477	1.78241	2.45943	2.31034	2.37573	2.09424	2.22959	2.13422	2.08066	2.31615	2.45154	2.7137	2.42492	2.5509	0dpa	2.85836
ENSDARG00000017154	3.18745	3.41007	3.1375	3.04789	2.65535	3.21723	2.62059	2.7137	2.38405	3.31904	3.18428	2.95047	2.9855	3.38543	2.66903	3.07211	2.6017	3.16993	1.96717	2.15381	2.19219	0dpa	3.24501
ENSDARG00000011219	5.04439	5.16591	4.95047	5.1635	4.57471	5.17033	4.73444	5.08364	4.22959	4.96993	4.43162	4.76235	4.53232	4.94767	4.51538	4.67469	4.89724	5.02724	4.97085	5.08789	4.88313	0dpa	5.05359
ENSDARG00000045823	2.63227	2.61589	2.53854	2.57531	2.14078	2.82579	2.58976	2.68257	2.13093	2.18903	1.83592	1.79494	2.34767	2.33914	2.30451	2.52857	2.35614	2.51349	2.73769	2.59216	2.43563	0dpa	2.59556
ENSDARG00000087327	2.94673	2.69599	2.51602	2.49057	2.49313	2.63459	2.57289	2.72465	2.17313	2.69153	2.31325	2.43829	2.1177	2.38957	2.25399	2.52607	2.73335	2.76765	2.37016	2.1635	2.52356	0dpa	2.71958
ENSDARG00000043554	5.43062	5.26941	5.37643	5.06134	5.29976	5.02015	5.21101	5.18388	5.14078	5.06738	4.72792	4.83137	5.26978	5.01837	5.04963	5.18428	5.0781	5.08449	5.0751	5.16792	5.18706	0dpa	5.35882
ENSDARG00000043944	7.93458	7.95809	7.9618	7.56826	7.69829	7.34687	7.45063	7.40165	7.45869	7.41346	7.30131	7.20095	7.76812	7.55811	7.77558	7.56468	7.43679	7.41422	7.38353	7.39463	7.25087	0dpa	7.95149
ENSDARG00000079146	1.95606	2.0072	1.89142	1.32193	1.07724	1.60881	1.48543	1.59455	1.41684	1.26303	1.02148	1.02148	0.83996	1.34483	0.887525	1.63227	1.34483	1.80735	1.848	1.67807	1.96347	0dpa	1.95156
ENSDARG00000007745	8.51349	8.83949	8.89418	8.88426	8.54288	8.63594	7.69759	8.34145	7.59939	8.49241	7.8358	8.1876	8.19579	8.83099	8.75475	8.62271	8.54044	8.56346	8.49157	8.64017	8.64515	0dpa	8.74905
ENSDARG00000077166	4.44095	4.4363	4.04789	4.43696	4.40803	3.95606	4.09677	4.08236	3.72028	3.63575	3.73444	3.71699	4.10852	4.10434	4.15218	3.83996	4.29205	4.03826	3.88655	4.09424	4.26903	0dpa	4.30838
ENSDARG00000007722	3.77083	3.65764	3.74308	3.29131	2.852	3.15543	3.26754	3.27202	2.5656	3.44493	2.63923	2.75061	3.27947	3.05311	2.84197	3.63227	3.49953	3.60051	3.43429	3.31615	3.23879	0dpa	3.72385
ENSDARG00000074474	4.31034	4.42223	4.20633	4.39575	3.78869	4.67976	3.71039	4.09845	2.99277	4.26529	4.0197	4.06953	3.94205	4.76871	3.95884	4.05658	4.18745	4.38267	4.15218	4.06953	4.11353	0dpa	4.31297
ENSDARG00000013711	7.33539	7.40718	7.19032	7.11489	7.06221	6.7097	6.80529	6.60999	6.45204	6.70653	6.24451	6.59664	6.51475	6.86814	6.33342	6.47508	5.99842	6.38405	6.3818	6.68342	6.23955	0dpa	7.31096
ENSDARG00000070028	3.40871	3.08576	3.57894	3.23266	3.21101	3.49057	3.12102	3.37712	2.9279	2.91073	3.07895	2.90689	3.28244	3.34341	3.21101	3.01614	3.12928	3.1177	3.29572	3.34908	3.28392	0dpa	3.35781
ENSDARG00000090980	5.06264	5.22072	5.2149	3.72574	3.43962	3.38957	2.84398	2.65764	3.32769	4.44559	3.63343	4.32048	3.35191	4.0268	3.70266	3.3147	3.45154	3.62059	4.24108	4.23955	4.08406	0dpa	5.16609
ENSDARG00000039203	2.57046	2.33628	2.31615	2.11103	1.81558	2.11103	1.65076	2.12433	1.98185	1.83996	2.0635	1.8953	1.65992	1.85997	2.09424	2.14731	2.23266	2.24489	1.87971	2.16027	2.25096	0dpa	2.40763
ENSDARG00000089030	9.24167	9.62494	9.95555	8.12117	8.20882	8.28804	8.32314	8.25191	8.80329	8.68429	9.11962	9.10732	9.79063	8.51818	9.23494	8.69014	8.33105	8.6537	9.41208	9.47814	9.36916	0dpa	9.60739
ENSDARG00000033259	2.66676	2.55336	2.51349	2.67807	2.22033	2.57773	2.21723	2.32481	1.97085	2.30159	2.05658	2.11437	2.28983	2.65764	2.20789	2.05311	2.18269	2.15381	2.01436	2.10769	2.0036	0dpa	2.57787
ENSDARG00000069290	4.37086	4.51728	4.21023	4.13668	4.2817	4.50271	4.22805	4.13011	4.12267	3.99005	3.91456	3.6241	3.93074	3.02857	3.57168	3.5741	3.64616	3.37156	3.78869	3.87578	3.46858	0dpa	4.36612
ENSDARG00000015901	4.27798	3.93734	4.04963	3.46989	3.5097	4.02237	3.64847	3.66334	3.43162	3.31034	3.39369	2.87774	3.39506	3.34908	3.36317	3.6565	3.64616	3.62761	3.84599	3.89142	3.74201	0dpa	4.08832
ENSDARG00000058448	2.17632	2.34483	1.85599	1.91073	1.7866	2.15056	1.91073	1.90689	2.22959	1.65535	1.81147	1.5656	1.97085	1.77821	1.79494	1.64616	1.68257	1.81967	1.90689	1.81147	1.93357	0dpa	2.12571
ENSDARG00000002564	3.21723	3.17632	3.31615	2.52356	2.70044	2.08746	1.98185	2.44361	2.55582	2.79701	2.93546	2.81558	2.88947	2.56803	2.37573	2.86987	2.80735	3.04963	2.5435	2.62293	2.79701	0dpa	3.23657
ENSDARG00000095129	2	1.76977	1.1177	0.918386	1.24489	1.58496	1.64155	1.23879	1.08406	1.54597	1.02148	1.26903	0.464668	1.27501	0.799087	0.847997	0.584963	0.632268	0	1.37851	0.613532	0dpa	1.62916
ENSDARG00000028784	1.21412	1.09085	1.58015	0.815575	0.516015	0.263034	0.389567	0.641546	0.545968	0	0	0.83996	0	0	0.0143553	1.67356	0.378512	1.43296	1.0635	1.23266	0.799087	0dpa	1.29504
ENSDARG00000006491	3.13586	3.65306	3.49057	3.05137	2.96717	2.20163	3.05485	2.73552	2.57289	2.34483	2.19219	1.83996	1.77821	2.10098	1.49057	2.60407	1.89142	2.29572	2.56316	2.94673	2.01078	0dpa	3.4265
ENSDARG00000056108	9.73342	9.65549	9.86853	9.56148	9.62511	9.31445	9.64048	9.56949	9.67978	8.95632	9.21725	8.76232	9.72313	9.37762	9.89989	9.55407	9.45615	9.49506	9.5313	9.68895	9.79476	0dpa	9.75248
ENSDARG00000084622	3.16993	3.26604	3.15704	1.41143	1.0635	0.782409	1.37295	1.41143	1.774	2.15704	2.8339	2.43829	2.61589	2.50843	2.64616	1.85599	1.54597	1.1375	3.33628	2.78869	3.0993	0dpa	3.19767
ENSDARG00000009250	8.74635	8.63739	8.736	8.17513	8.33628	7.83996	8.38681	7.98846	8.43671	8.29439	8.22891	8.20687	8.46316	8.38909	8.48099	8.84825	8.19254	8.17083	8.58924	8.36877	8.57981	0dpa	8.70658
ENSDARG00000029439	11.0993	11.3609	11.3901	10.5068	10.0868	10.1323	10.0451	10.2853	9.49145	10.1482	9.54645	10.0962	9.87618	10.4565	10.2475	10.6357	10.3812	10.843	11.0205	11.0308	11.1744	0dpa	11.2835
ENSDARG00000054454	2.94298	2.78031	2.96901	2.29572	1.5008	2.43829	2.01792	2.62527	1.65992	3.18428	2.47508	2.99458	1.87184	2.82782	1.75275	2.58736	2.59216	3.0018	2.41143	2.5509	2.21101	0dpa	2.89744
ENSDARG00000006253	3.49697	3.64386	3.59932	3.48027	3.10434	3.52482	3.23726	3.46467	3.06005	3.43563	3.32912	3.34483	3.39917	3.72137	3.05832	3.28836	3.48414	3.76235	3.31615	3.41414	3.28836	0dpa	3.58005
ENSDARG00000058285	7.51767	7.79045	7.88246	5.68566	4.9607	5.75542	6.15603	5.94837	5.56255	6.98265	6.54257	6.60837	5.97223	6.25456	5.12805	6.01346	5.77716	6.47671	5.29205	5.61589	5.26754	0dpa	7.73019
ENSDARG00000075963	5.66789	7.25692	7.07178	1.21412	1.11103	1.48027	6.26454	5.91576	5.75809	1.29866	5.0197	3.10266	4.30012	0.978196	4.33771	2.774	6.22188	3.8885	2.33342	7.22381	7.1036	0dpa	6.66553
ENSDARG00000074681	1.18269	1.17632	1.12433	0.823749	0.505891	1.21412	0.62293	0.695994	0.613532	0.584963	0.650765	0.594549	0.454176	0.389567	0.298658	0.594549	0.748461	0.799087	0.863938	1.15704	1.0635	0dpa	1.16111
ENSDARG00000074997	4.77347	4.81865	4.8846	4.66619	4.03386	4.63749	4.31325	4.7761	3.8679	4.7126	4.20242	4.25475	4.35332	4.8535	4.25399	4.15623	4.63401	4.50208	4.24565	4.26153	4.60348	0dpa	4.82557
ENSDARG00000011945	3.55827	3.33342	3.39094	3.51602	3.17792	3.32769	3.10434	3.09592	2.66448	2.88362	2.69377	2.76553	3.03562	3.35473	2.69599	2.64386	2.64616	2.91456	2.57531	2.63227	2.49825	0dpa	3.42754
ENSDARG00000044212	7.95158	7.69822	7.51207	7.01134	6.85162	7.8724	6.04636	5.91001	6.15157	5.99594	6.95919	6.33735	6.68454	5.22072	5.46074	6.52262	6.63372	6.09698	7.25361	6.56056	7.11197	0dpa	7.72062
ENSDARG00000014292	3.72356	3.79909	3.71039	3.82883	3.21412	3.9514	3.33914	3.5373	2.85798	3.49057	2.95977	3.18428	3.3147	3.77505	3.21878	3.12763	3.08406	3.5008	3.23419	3.33771	2.95606	0dpa	3.74435
ENSDARG00000079756	3.7301	3.80735	3.91934	3.93452	3.3799	3.65076	3.37295	3.71149	3.01436	3.76553	3.55827	3.51349	3.57652	4.17632	3.26903	3.41278	3.51602	3.68145	3.38267	3.49442	3.35755	0dpa	3.81893
ENSDARG00000042835	3.93452	3.91743	3.42626	2.84197	2.40871	4.31397	2.30451	2.68482	2.26303	2.65535	2.76977	2.62761	2.36457	2.30159	1.91839	2.41414	3.06523	2.6893	3.11437	2.88362	2.93546	0dpa	3.7594
ENSDARG00000036848	7.74853	8.10805	8.07457	6.3665	6.03628	6.48736	5.91958	5.72683	5.60021	7.81513	7.61117	7.98237	6.06415	6.16289	5.87234	5.71864	6.16108	6.42324	5.87946	6.49586	5.79649	0dpa	7.97705
ENSDARG00000096425	2.9855	2.48285	2.67129	2.80529	2.29866	3.01257	2.73552	2.84599	2.46467	2.19219	2.43563	2.34199	2.33914	3.10601	2.15704	2.53107	2.56316	2.29278	2.70044	2.9542	2.43296	0dpa	2.71321
ENSDARG00000033121	3.95047	3.85798	3.6565	3.70598	3.53356	3.56925	3.51475	3.34341	3.30597	3.32048	3.46074	3.51096	3.51223	3.20163	3.53978	3.74953	3.46205	3.42895	3.41007	3.22033	3.3505	0dpa	3.82165
ENSDARG00000052897	3.16672	3.16993	3.19219	3.30597	2.70487	3.44361	2.93923	3.32912	2.54597	2.86592	2.45943	2.72465	2.76553	3.47897	3.03738	3.02148	3.04963	3.23879	2.95606	2.95606	3.04963	0dpa	3.17628
ENSDARG00000078691	4.33128	4.36457	4.34837	3.60288	3.26754	3.80012	3.68145	3.69042	3.59574	3.71699	3.63227	3.48543	3.30305	3.27798	3.40463	4.02503	4.1635	4.04264	4.0505	4.0635	3.95791	0dpa	4.34807
ENSDARG00000028793	4.26379	4.30743	4.19692	3.98185	3.27053	4.27947	3.29131	3.61706	3.0018	3.71039	3.33485	3.60881	3.26754	3.67582	2.81762	3.55582	3.93829	3.78764	4.28762	3.9991	4.34412	0dpa	4.25605
ENSDARG00000079617	7.15593	8.33994	8.14797	4.59096	5.35579	5.03782	3.53356	3.91456	5.66391	5.17911	6.26697	5.44659	4.57531	4.49121	6.42727	4.09677	4.17233	4.22574	6.30761	7.22699	7.7828	0dpa	7.88128
ENSDARG00000087752	1.63691	1.83592	1.54597	1.3505	1.47508	1.69153	1.43829	1.7866	1.42761	0.613532	0.641546	0.62293	1.11103	0.910733	0.782409	1.07039	0.948601	1.20163	1.14405	1.48027	1.11103	0dpa	1.67294
ENSDARG00000096003	10.5943	10.5442	10.5887	9.99732	10.3627	9.72567	10.0855	9.89955	10.2004	10.0837	10.3253	10.199	10.464	10.4083	10.7379	10.3728	10.2734	10.2468	10.5188	10.3919	10.5588	0dpa	10.5757
ENSDARG00000077426	4.39712	4.63285	4.52857	3.74631	3.45286	3.28836	3.7866	3.76871	3.7761	3.70377	3.70929	3.69153	3.41819	3.7137	3.30451	4.06523	3.99458	4.16108	4.56682	4.38059	4.46728	0dpa	4.51951
ENSDARG00000091680	9.24167	9.62494	9.95555	8.12117	8.20882	8.28804	8.32314	8.25191	8.80329	8.68429	9.11962	9.10732	9.79063	8.51818	9.23494	8.69014	8.33105	8.6537	9.41208	9.47814	9.36916	0dpa	9.60739
ENSDARG00000061208	3.03034	3.0635	2.93357	2.95233	2.48285	3.12763	2.7137	2.98003	2.48543	2.74416	2.52857	2.53107	2.6017	2.64616	2.67582	2.72683	2.91265	2.99458	2.85997	2.67582	2.61824	0dpa	3.00914
ENSDARG00000054363	5.01614	4.87036	4.85649	4.5472	4.52607	5.13668	4.56071	4.45352	4.16912	4.55152	4.69488	4.68594	4.10014	3.73769	3.97636	4.15381	4.12763	3.96717	4.67412	4.59515	4.68874	0dpa	4.91433
ENSDARG00000091631	5.16108	5.03298	4.87086	4.6241	4.24336	4.74739	4.27798	4.44162	4.20085	4.15785	4.20711	4.03826	4.17871	4.53481	4.53107	3.89918	4.13914	4.19219	4.32912	4.20398	4.20398	0dpa	5.02164
ENSDARG00000012330	5.52951	5.54102	5.70155	5.10727	4.47249	4.85	4.62585	4.8334	4.16752	5.31542	4.99729	5.17473	5.11811	5.6837	5.13299	5.13791	5.22766	5.11853	4.9905	5.29793	5.31759	0dpa	5.59069
ENSDARG00000032285	1.54102	1.4957	1.47508	1.37295	1.37851	1.28688	1.41143	1.14405	1.40054	0.910733	0.933573	0.782409	0.765535	0.790772	0.823749	0.815575	0.871844	0.85599	1.27501	1.26303	1.24489	0dpa	1.50393
ENSDARG00000063330	5.09255	5.44758	5.73958	5.3466	5.00944	4.88118	5.01346	5.22497	5.69544	5.24603	4.77663	5.05398	5.01123	5.81198	5.00585	5.07639	5.37365	5.52482	5.26941	4.9607	5.8071	0dpa	5.42657
ENSDARG00000015815	5.77716	5.73579	5.67243	5.99095	5.26604	5.75942	4.18903	4.62352	4.1235	5.71891	5.63778	5.65134	5.16912	6.2724	5.72492	5.03034	5.09803	5.42021	5.39575	5.48414	5.42122	0dpa	5.72846
ENSDARG00000045612	7.71631	7.75876	7.79863	7.30797	7.44865	7.15381	7.36973	6.91181	7.04734	6.51901	6.23016	5.92196	6.99684	6.94673	7.252	6.91421	6.93958	6.99107	6.26903	6.39266	6.30195	0dpa	7.7579
ENSDARG00000037079	3.82069	3.74308	3.71918	3.69488	3.41007	3.9991	3.42626	3.38128	2.96717	3.29278	3.21723	3.23879	3.2032	3.49185	3.46467	2.98185	3.5008	3.17951	3.6017	3.5008	3.40463	0dpa	3.76099
ENSDARG00000079637	1.88362	1.58015	0.879706	1.51096	1.16993	1.47508	1.34483	1.43829	1.04264	1.64616	1.31615	1.14405	0.669027	0.713696	0.400538	1.44361	0.632268	0.83996	1.02857	1.32193	1.42761	0dpa	1.44782
ENSDARG00000023861	1.74416	2.18269	1.32769	0.516015	0.895303	1.52607	0.790772	0.545968	0.389567	0.782409	0.83996	0.678072	0.526069	0.298658	0.214125	0.356144	0.83996	0.545968	0.454176	0.575312	0.422233	0dpa	1.75151
ENSDARG00000033789	9.92884	9.78359	10.1733	9.32335	9.54907	9.08076	8.79837	8.62516	8.96162	9.27708	9.30083	9.64766	9.77202	9.55378	9.88714	9.46716	9.30291	9.33278	9.69478	9.57686	9.71874	0dpa	9.96191
ENSDARG00000090564	1.1177	1.15704	1.1635	1.14405	0.903038	1.03562	0.970854	1.02857	0.903038	1.09761	0.978196	0.782409	0.748461	0.9855	0.903038	0.925999	0.978196	0.910733	1.0635	1.07039	1.03562	0dpa	1.14608
ENSDARG00000095904	4.53107	4.53605	4.59276	4.0798	3.86888	4.22497	4.05224	4.23496	3.89336	3.72792	3.70598	3.86691	3.83592	4.08661	3.80219	3.58856	3.74093	3.90207	4.04352	4.01257	3.7148	0dpa	4.55329
ENSDARG00000002840	2.93357	2.84398	2.95606	2.84599	2.22959	2.79286	2.39506	3.05485	2.40871	2.24489	1.90689	2.16672	2.37016	2.77821	2.37016	2.28096	2.25096	2.46989	2.01078	2.22651	2.07039	0dpa	2.9112
ENSDARG00000031698	6.9956	7.06749	7.10423	6.89712	6.35913	6.76182	6.6893	6.82998	6.19712	6.86196	6.77716	6.64861	6.97338	7.31261	6.87332	6.5691	6.63038	7.02591	6.6851	6.74201	6.62264	0dpa	7.05577
ENSDARG00000035322	7.79986	7.75702	8.04647	6.51175	6.50653	6.36422	7.63009	7.4088	7.62191	7.07617	7.49953	6.69961	6.67765	7.33056	7.13545	7.60933	7.85025	7.82871	7.58203	7.16551	7.15846	0dpa	7.86779
ENSDARG00000033170	6.18982	6.90472	6.41819	2.27798	3.04439	2.42761	5.40973	4.03562	5.35297	3.27202	2.7137	3.79909	5.44394	2.39232	1.81147	6.539	1.68706	4.96116	6.10706	5.7241	4.73877	0dpa	6.50425
ENSDARG00000035887	4.40599	4.3875	4.38474	3.22959	3.01436	3.35191	3.61824	3.90207	3.56438	3.67356	3.29866	3.57531	3.37573	3.74201	3.36457	4.18745	4.17073	4.30159	4.06523	3.91169	4.0993	0dpa	4.39274
ENSDARG00000000730	4.03562	4.30305	4.1914	2.91456	2.40871	3.58736	2.98914	3.11437	2.41684	3.64731	3.17951	3.42761	2.93546	3.2854	2.61824	2.82375	2.71809	3.22497	3.38681	3.58496	3.20789	0dpa	4.17669
ENSDARG00000086104	4.08236	4.39232	4.12019	3.91552	3.33628	3.96809	3.17951	3.80735	2.98003	3.91839	3.32337	3.70598	3.23573	3.65191	2.99095	3.65306	3.64039	3.80632	3.82171	3.76022	3.91265	0dpa	4.19829
ENSDARG00000076858	6.32787	6.18626	5.40701	5.08916	5.24451	5.46172	4.96394	4.85549	5.04658	4.68313	5.09887	4.7021	4.7761	3.49442	3.45812	4.75542	5.10434	4.96116	5.72	4.70543	5.30706	0dpa	5.97371
ENSDARG00000042469	8.84056	8.75255	8.79383	8.46708	8.58447	8.22395	8.57145	8.48647	8.63198	8.38011	8.35764	8.39197	8.63158	8.60914	8.87961	8.67274	8.59014	8.68039	8.70106	8.69119	8.78378	0dpa	8.79565
ENSDARG00000091889	3.55582	2.67807	2.65992	1.15056	1.67356	1.67356	2.59455	1.926	2.45681	2.53605	1.65992	2.33342	2.76553	1.90304	2.03562	2.32481	3.10098	2.25096	2.55336	2.68706	2.42492	0dpa	2.9646
ENSDARG00000096859	2.65306	3.04789	3.08576	1.95606	1.79077	1.18903	2.15704	2.04963	2.07382	2.24489	1.69153	1.92979	1.87184	2.07039	2.14405	2.65306	2.42492	3.05137	2.52105	2.35614	2.27501	0dpa	2.9289
ENSDARG00000034309	4.52356	4.53356	4.60881	4.62994	4.1635	4.60763	4.37851	4.62761	3.8125	4.22651	3.47379	3.89433	4.11353	4.76341	4.59096	4.42223	4.48414	4.60585	4.01436	4.16027	3.90111	0dpa	4.55531
ENSDARG00000052787	1.61824	1.60407	1.54597	1.14405	1.17632	0.910733	1.21412	1.31615	1.42761	1.15056	1.18903	0.970854	0.687061	0.963474	0.713696	1.22033	1.29866	1.4489	1.58976	1.37295	1.33342	0dpa	1.58943
ENSDARG00000024090	4.60585	4.65592	4.65592	4.32912	3.9607	4.39712	4.13011	4.10014	3.9486	4.40054	4.4614	4.27352	4.04352	4.42694	4.09761	4.14731	4.41819	4.33557	4.30524	4.31542	4.17552	0dpa	4.63923
ENSDARG00000087321	2.30451	2.22033	2.37016	2.30159	1.65076	2.35614	1.91073	1.99639	1.28688	2.20163	2.12763	2.31325	1.63691	2.18903	1.79909	2.07724	2.53107	2.24184	2.23573	1.98185	2.0036	0dpa	2.29834
ENSDARG00000078652	2.72465	2.86196	2.85997	2.54597	2.26003	2.71149	2.62761	2.79494	2.5435	2.28392	2.11437	2.02503	1.73118	1.65076	1.66448	2.36457	2.52356	2.23573	2.75489	2.89336	2.54102	0dpa	2.81553
ENSDARG00000056467	4.65306	4.83188	4.68257	4.25626	3.98003	4.20242	4.09845	4.12598	3.6893	4.6153	4.19456	4.29793	4.06437	4.1416	3.5008	4.1235	4.30232	4.36177	4.29352	4.37643	4.23113	0dpa	4.7225
ENSDARG00000070402	5.1014	5.46565	5.44095	3.97636	3.78869	3.75596	3.78764	4.19849	3.82782	4.91456	4.81147	4.48671	4.25399	4.76182	4.01525	5.09803	4.87283	5.48832	5.23266	4.86096	5.10643	0dpa	5.336
ENSDARG00000097261	2.26003	2.13422	1.88753	1.88362	1.39506	2.10769	2.29572	1.58015	1.58015	1.70044	1.93357	1.848	1.97085	1.35614	1.38957	1.67807	1.80323	1.7866	2.29278	1.51096	1.8953	0dpa	2.09392
ENSDARG00000004875	2.58015	2.68032	2.97636	2.45154	2.33342	2.89142	2.62761	2.45418	2.70929	2.51602	1.87578	2.36177	1.94111	2.28688	2.1635	1.82782	2.57289	3.25248	2.47249	2.56803	2.64847	0dpa	2.74561
ENSDARG00000020465	7.40727	7.31768	7.33825	6.58661	6.21665	6.68004	6.31832	6.56849	6.34961	6.58826	6.57728	6.41143	6.61471	6.68678	6.55643	6.45746	6.48204	6.6097	6.90087	6.7451	6.74255	0dpa	7.3544
ENSDARG00000096580	2.72683	2.16027	2.49057	2.1375	1.81558	2.07724	1.85599	2.04614	2.42492	2.22342	2.09085	1.94111	2.22651	2.08746	2.0072	2.26604	2.26003	2.3978	2.27798	2.03914	2	0dpa	2.45923
ENSDARG00000011088	2.24184	2.36737	2.65306	2.27202	2.22033	2.1635	2.09424	2.17632	2.03562	2.0036	2.02857	1.73552	1.87578	2.43563	1.40054	2.16672	2.22651	2.35614	2.03562	2.31325	2.30159	0dpa	2.42076
ENSDARG00000004132	4.42291	4.47249	4.31325	4.30086	3.68594	4.29572	3.88362	4.12928	3.59932	4.38336	3.91552	4.15299	4.07296	4.53605	4.14731	3.97453	4.11353	4.35614	4.14078	3.98003	4.04614	0dpa	4.40288
ENSDARG00000094345	1.28096	1.36737	1.22033	1.26903	1.07724	1.08406	1.08406	0.918386	0.992768	0.963474	1.33914	0.963474	1.26303	0.895303	1.09761	1.20789	1.19535	1.20789	1.20789	1.08406	1.0072	0dpa	1.28955
ENSDARG00000087347	3.10098	3.28688	3.25701	2.19849	1.926	2.17951	3.0635	3.04264	2.39506	2.43029	1.76129	1.63691	2.67582	2.92979	2.37295	2.28096	1.75702	2.51096	1.93357	2.96532	2.67807	0dpa	3.21496
ENSDARG00000029764	6.40514	6.37069	6.75489	6.74873	6.38733	6.08108	5.36737	5.63778	4.99774	5.85075	5.91385	6.09656	5.58256	7.0289	6.05507	5.74953	6.61058	6.30979	6.10455	6.1916	6.05767	0dpa	6.51024
ENSDARG00000062397	1.95977	2.0321	2.23573	1.08406	0.879706	1.0072	1.41684	1.37851	1.38405	1.48543	1.09085	1.31034	1.19535	1.25701	1.42223	1.88753	1.35614	1.81558	1.70929	1.45418	1.79077	0dpa	2.07587
ENSDARG00000035596	7.51254	7.38543	7.32274	6.95338	7.06609	6.90448	6.779	6.64068	6.852	7.12019	7.13976	7.09011	6.98014	7.15168	7.17173	7.04974	7.22284	6.93805	7.15896	6.90376	6.99039	0dpa	7.4069
ENSDARG00000040401	5.50621	5.82324	5.82883	5.1811	4.83643	5.19219	5.30086	5.55551	5.01302	4.92029	4.23419	4.42828	4.83086	4.9472	4.57894	5.20281	4.8535	5.30415	4.73118	4.99095	4.4614	0dpa	5.71943
ENSDARG00000030752	2.83794	3.63575	3.15218	2.59932	2.30743	1.32769	1.59455	0.918386	1.4957	2.34483	1.90689	1.79077	1.81147	1.91839	2.11103	1.76977	2.23879	2.5509	2.37295	2.29572	2.51602	0dpa	3.20863
ENSDARG00000078142	4.15785	4.23343	4.11936	4.01703	3.45154	3.97545	3.64155	3.75168	3.35614	3.94767	3.72683	3.61235	3.65421	4.01792	3.46336	3.7126	3.93452	3.92315	3.848	3.72247	3.74739	0dpa	4.17021
ENSDARG00000019253	4.71534	4.65992	4.22033	3.64501	3.19061	4.75114	4.17871	4.82579	4.36247	4.08406	4.58015	4.15137	4.35473	2.54597	3.08916	4.52105	4.63807	3.74308	4.37782	4.06091	4.05485	0dpa	4.53187
ENSDARG00000093175	2.08066	2.27202	2.52105	1.76553	1.97085	1.73985	1.9222	1.77821	2.19219	1.95977	2.77821	2.04264	2.0072	1.73552	2.47508	1.81147	2.07039	2.28096	2.25701	2.22033	2.34767	0dpa	2.29124
ENSDARG00000075612	2.13422	2.15381	2.11437	1.97085	1.60407	2	1.76553	1.68706	1.65535	2.0321	1.79494	1.67356	1.46989	1.37851	1.40054	1.62761	1.71809	1.83996	1.67807	1.58015	1.46989	0dpa	2.13413
ENSDARG00000097209	10.2076	10.0495	10.1861	9.75872	9.72731	9.33927	9.88835	9.79636	9.79201	9.72523	9.68788	9.40795	9.98587	9.92914	10.3179	10.1343	9.80247	10.013	9.8783	9.79609	10.0025	0dpa	10.1477
ENSDARG00000012932	4.94907	4.79857	4.66391	4.48993	4.25927	4.49761	4.52356	4.53169	4.45088	4.38543	4.24945	4.29719	4.17073	4.37643	4.12681	4.64616	4.69988	4.57833	4.62936	4.66903	4.51602	0dpa	4.80385
ENSDARG00000090986	3.72574	3.46858	4.00809	3.36737	2.848	3.32912	3.44228	2.79494	3.49442	3.71699	3.1635	3.22497	3.01436	2.81352	2.73335	2.24489	2.31034	2.89142	3.44228	3.35755	3.51096	0dpa	3.73414
ENSDARG00000089232	3.10266	3.03562	2.90497	2.31034	1.97085	2.82782	2.44095	2.67582	2.40327	2.44361	2.28392	2.16672	2.04264	2.05311	2.08746	2.0635	2.28096	2.23266	2.58736	2.51096	2.32481	0dpa	3.01442
ENSDARG00000017422	5.73633	6.02614	5.91409	5.79805	5.48704	5.70321	5.74846	6.01681	5.43363	5.44956	4.85947	5.09128	5.17513	5.43863	4.81865	5.76261	5.36457	5.87061	5.27538	5.32984	4.99639	0dpa	5.89219
ENSDARG00000096578	4.51665	4.82528	4.37851	4.35896	3.95791	4.50016	3.98094	4.31034	3.57652	4.56986	3.61706	4.0635	3.55582	4.10769	3.5509	4.23649	3.97177	4.54597	4.52293	4.3799	4.46793	0dpa	4.57348
ENSDARG00000087180	3.8166	3.86295	3.853	3.20163	3.24945	3.18428	3.12102	2.91265	2.71589	3.79494	4	3.7148	3.54226	3.72901	3.09761	3.41278	3.56316	3.62877	3.40054	3.12763	3.26003	0dpa	3.84418
ENSDARG00000058159	2.73552	2.68257	2.9855	2.48027	2.29278	2.82171	2.64847	2.90881	2.69599	2.39506	2.83592	2.24489	2.93357	2.75916	1.86394	2.55827	2.32481	2.49057	2.66676	2.51096	2.69822	0dpa	2.8012
ENSDARG00000096145	7.14598	7.26941	7.54921	6.86258	6.42072	6.76182	6.2521	6.59991	5.90087	7.3805	6.14241	6.55888	6.71342	7.80697	6.97396	5.79701	6.26228	7.01725	6.86765	6.91037	6.5803	0dpa	7.32153
ENSDARG00000009754	5.06781	5.05745	5.0197	4.93499	4.72028	5.21296	4.55704	4.38957	4.53294	4.92884	5.10685	4.60703	4.88557	4.61883	4.51033	4.78973	4.75328	4.85449	4.63807	4.71809	4.44956	0dpa	5.04832
ENSDARG00000028478	4.15462	4.42156	4.34483	3.80632	3.73552	4.0798	2.95977	3.77083	3.6311	3.60526	3.56925	3.62994	3.02503	4.0321	3.69599	3.26153	3.46597	4.15137	2.93546	3.43563	2.08406	0dpa	4.307
ENSDARG00000020611	2.41684	2.43563	2.27202	2.24184	1.9855	2.22342	1.72247	2.06695	1.78241	2.1635	2.02148	2.01792	1.926	2.43829	1.66903	1.93357	1.80323	2.32769	2.33914	2.06695	2.12102	0dpa	2.37483
ENSDARG00000044462	6.83175	6.39386	6.65048	5.83971	5.23688	5.9222	5.40088	5.99932	5.61794	5.97522	5.69738	5.78188	5.64501	5.8334	5.2724	6.09635	6.26604	6.3107	5.78477	5.70127	5.82248	0dpa	6.62536
ENSDARG00000063268	1.96347	1.97453	2.14405	1.61824	1.18903	1.37295	0.956057	1.16993	0.956057	1.61824	1.40054	1.28096	1.44361	1.4489	1.02148	1.09761	1.10434	1.40054	0.903038	0.895303	0.773996	0dpa	2.02735
ENSDARG00000026453	2.93168	2.75489	2.70487	2.68032	2.40599	3.01078	2.58736	2.93923	2.3505	2.27798	2.37295	2.0321	2.62059	2.48543	2.43563	2.54597	2.58736	2.66903	2.70044	2.56803	2.41414	0dpa	2.79715
ENSDARG00000068738	10.2912	10.1278	10.2536	9.63332	9.8045	9.41433	9.79082	9.87429	9.82021	9.75206	9.70479	9.53082	9.96006	9.87583	10.4089	10.1625	10.0365	10.2646	10.0746	10.1939	10.2509	0dpa	10.2242
ENSDARG00000018854	3.87873	3.86394	3.71589	3.37573	3.06867	3.45154	3.03386	3.18587	2.83188	3.18587	2.9542	3.10098	3.02503	3.17632	3.31615	3.24336	3.32625	3.43696	3.5656	3.62527	3.54967	0dpa	3.81952
ENSDARG00000095825	1.83592	1.23266	1.48027	1.18903	0.970854	2.15056	0.9855	1.15704	1.0072	0.536053	0.799087	0.790772	0.83996	0.31034	0.298658	1.02857	1.29278	1.09085	1.81147	1.07039	1.51602	0dpa	1.51628
ENSDARG00000039310	4.58376	4.39575	4.53792	3.851	4.07639	3.64731	3.65076	3.55459	4.09592	3.81352	3.84398	3.82883	3.90689	3.88166	4.04789	4.06005	3.79286	3.94205	3.79805	3.61941	3.84499	0dpa	4.50581
ENSDARG00000061067	2.79909	2.51602	2.49313	2.61117	2.28096	2.75061	2.26003	2.6017	2.55827	2.31615	2.46989	2.32193	2.17632	2.40327	2.27501	2.31325	2.53854	2.86987	2.70266	2.40054	2.64386	0dpa	2.60275
ENSDARG00000038737	4.39025	4.41684	4.17552	3.49697	2.8953	3.6017	3.0072	3.25852	2.42492	3.10434	2.91839	2.95606	2.97085	3.14078	2.69822	3.37156	3.53107	3.62761	3.88069	3.52356	3.74308	0dpa	4.32754
ENSDARG00000071032	3.50462	3.61235	3.56925	3.06867	3.06523	2.97085	3.51854	3.19849	3.36737	3.56316	3.13586	3.36177	3.47508	3.13914	2.61353	3.35332	3.48027	3.26153	3.15218	3.23573	3.38405	0dpa	3.56207
ENSDARG00000093042	2.83592	1.74416	2.63459	1.40054	1.58496	2.04963	1.1635	1.58976	1.56071	1.72683	2.22959	1.68706	0.495695	0.495695	1.02857	0.815575	0.956057	1.36177	0.790772	1.02857	0.321928	0dpa	2.40489
ENSDARG00000073909	6.07125	6.10811	6.29921	4.91361	4.35262	4.98687	4.83693	5.10434	4.3427	5.59216	5.05224	5.30415	4.73606	5.35226	4.52982	5.59036	5.71562	5.98959	5.48768	5.39335	5.52136	0dpa	6.15952
ENSDARG00000067832	3.72574	3.46597	3.46728	2.64616	2.42223	3.1375	2.52356	2.73769	2.33342	3	2.77189	2.88166	2.70708	3.09424	2.61353	2.97453	2.99277	3.17951	3.24489	3.22651	3.19061	0dpa	3.553
ENSDARG00000061020	3.24184	3.0993	3.33771	3.23879	2.86394	3.39917	2.90111	3.1177	2.8953	2.94111	2.61117	2.69153	2.96717	2.94486	2.40054	2.97269	2.76553	3.21257	3.30012	2.9855	2.87774	0dpa	3.22628
ENSDARG00000051956	6.20926	6.31633	6.2034	5.64904	5.74953	5.33985	5.51791	5.37816	5.75889	6.0468	5.93452	5.88923	5.53916	5.66534	5.65019	5.75569	5.77952	5.55459	5.93522	5.82273	5.86592	0dpa	6.24299
ENSDARG00000003444	4.51538	4.52231	4.59395	3.95791	3.80426	3.92884	4.22188	4.16832	3.86096	4.0036	3.90593	3.9644	3.83188	3.71809	3.52105	4.07468	4.05918	3.91552	4.08066	4.19928	4.02857	0dpa	4.54388
ENSDARG00000073955	2.9782	2.98003	2.63923	2.91839	2.48543	2.69377	2.10769	2.70929	2.35896	2.9222	2.43296	2.65535	2.40599	2	1.8953	2.22959	2.54844	2.52356	2.62293	2.40871	2.50589	0dpa	2.86582
ENSDARG00000061256	5.0009	4.93452	5.12639	4.34127	4.3427	4.2149	4.09508	4.22342	4.20633	4.15623	4.07553	3.99458	4.37643	4.20633	4.51791	4.7126	4.36667	4.65421	4.48929	4.20867	4.55275	0dpa	5.0206
ENSDARG00000012135	2.43829	2.59932	2.40327	2.07724	1.73552	1.96347	2.03562	1.926	2.03562	2	2.02857	1.76977	1.66448	1.41143	1.50589	2.01792	2.22959	2.35332	2.61589	2.52105	2.25701	0dpa	2.48029
ENSDARG00000009472	3.68257	3.8166	3.66789	3.04089	3.09255	3.32481	3.33628	3.19219	3.14241	3.24031	3.09592	2.87381	3.07553	3.29572	3.23879	3	2.95606	2.9855	3.22188	3.21723	3.13422	0dpa	3.72236
ENSDARG00000039399	6.98516	7.1178	7.03749	6.36352	6.18507	6.19849	6.25304	6.33718	6.08172	6.67172	6.54272	6.3672	6.60452	6.70998	6.57304	6.52042	6.5008	6.55136	6.72942	6.67101	6.61515	0dpa	7.04682
ENSDARG00000086076	4.33342	4.35896	3.96901	3.45812	3.85898	3.66107	3.12433	2.5435	3.0054	3.69711	3.1811	3.53356	3.31034	3.69933	4.06091	3.2854	3.9241	2.63227	4.50271	4.0781	3.40735	0dpa	4.22046
ENSDARG00000052419	4.16027	4.05658	3.85	3.6837	2.94486	4.23113	3.37851	3.41819	3.20163	3.67694	3.73877	3.75596	3.37573	3.41278	2.85599	3.75061	3.91169	3.79701	4.06178	3.74846	3.94017	0dpa	4.02229
ENSDARG00000061735	6.6605	6.49041	6.48591	6.61985	6.14221	6.86839	6.16712	6.54874	6.06975	6.2902	6.29517	6.11291	6.43663	6.49313	6.28485	6.41075	6.46025	6.56529	6.62717	6.47119	6.5292	0dpa	6.5456
ENSDARG00000052638	5.18507	4.96532	4.72955	4.12267	3.94298	4.52419	4.07895	4.20789	3.70819	4.29425	4.18031	4.14323	3.62059	3.80116	3.71918	4.46336	4.43896	4.47962	4.94111	4.52105	4.66846	0dpa	4.95998
ENSDARG00000076542	2.3978	2.40599	2.5008	2.43029	1.90689	2.60407	2.05311	2.31325	1.98914	2.0072	1.94486	1.8953	2.04614	2.10434	1.84398	1.97085	2.15056	2.08746	2.15056	2.07382	2.04264	0dpa	2.43487
ENSDARG00000039951	2.37851	2.81762	2.48027	2.45681	2.26604	2.21723	2.10434	2.34483	1.82782	2.10098	1.85599	1.74846	2.27202	2.37573	1.7866	2.29572	1.95977	2.34767	2.68706	2.4489	2.18269	0dpa	2.5588
ENSDARG00000014592	3.27053	3.18903	3.07382	3.17792	2.8953	3.23573	2.7761	2.84398	2.46728	2.82985	2.69599	2.58256	2.72247	2.72901	2.48285	2.774	2.926	2.72028	3.12433	3.12433	2.9241	0dpa	3.17779
ENSDARG00000097385	2.42761	2.24489	2.37573	2.17632	2.11103	2.72247	1.82782	1.63691	1.82782	2.03914	1.87578	1.79077	2.0036	1.65992	1.74846	1.63691	1.68706	1.64616	2.02148	2.04614	1.93734	0dpa	2.34941
ENSDARG00000034568	5.10308	5.22342	5.23534	4.61412	4.52982	4.43829	4.38267	4.32625	4.43229	4.87873	4.78607	4.82477	4.73931	4.78031	4.37156	4.38612	4.38059	4.81558	3.95791	4.38888	3.9486	0dpa	5.18728
ENSDARG00000035869	6.13812	6.20163	6.00809	6.15785	5.7666	6.35491	5.89482	5.87283	5.64212	6.15785	5.97177	6.2077	5.8485	6.0197	5.51507	5.14486	5.37051	5.6659	5.24945	5.42626	5.12846	0dpa	6.11595
ENSDARG00000067981	4.1914	4.07382	4.08151	3.84398	3.849	4.03386	3.93546	3.80839	3.97911	3.69153	3.74524	3.71039	3.47638	2.84197	3.11603	3.72683	3.66562	3.46728	4.01257	3.90014	3.83693	0dpa	4.11558
ENSDARG00000074923	2.70044	3.39506	3.13093	2.34767	1.852	1.87971	1.41684	1.93734	1.52607	2.45154	2.40327	2.50589	2.52857	2.93357	2.03914	2.9222	2.68257	3.09255	2.41143	2.32193	2.848	0dpa	3.07548
ENSDARG00000076004	6.34607	6.30761	6.2555	5.44725	5.27612	5.78372	4.96671	5.09212	4.58976	5.40259	5.53169	5.53978	5.51696	5.8505	5.54535	5.15947	5.73363	5.70901	5.12309	5.37643	4.93593	0dpa	6.30306
ENSDARG00000057719	5.43696	5.68902	5.50748	4.41481	3.96717	4.39575	4.54473	4.52356	3.97361	5.2502	5.10518	5.01659	4.54226	5.0268	4.47638	4.55643	4.65134	4.77505	4.57471	4.64904	4.62	0dpa	5.54449
ENSDARG00000028027	7.89245	7.77268	7.80071	6.98664	7.17373	6.73064	7.58353	7.41464	7.58067	7.42626	7.48704	7.34767	7.23821	7.50898	7.85	7.46858	7.28188	7.31823	7.66832	7.39977	7.49665	0dpa	7.82195
ENSDARG00000089187	3.01436	3.91648	2.9782	2.09761	2.54102	1.52105	2.20163	2.7866	2.9486	3.92315	2.68032	3.26153	2.25096	2.848	2.62059	1.39506	2.16993	2.03914	1.44361	2.0036	2.65306	0dpa	3.30301
ENSDARG00000042631	5.47508	5.38301	5.3572	4.87676	5.06996	4.52231	4.58015	4.56499	4.82782	5.0027	4.89482	4.86839	4.78346	4.84046	5.0505	4.99503	4.87578	5.10056	4.79753	4.91504	4.97774	0dpa	5.4051
ENSDARG00000093918	1.91839	1.40054	1.76553	1.8953	1.09085	1.852	0.713696	0.137504	0.226509	1.01436	1.56071	1.0635	1.65535	2.01078	1.28096	0.378512	1.38405	1.02857	1.0635	0.863938	1.31615	0dpa	1.69482
ENSDARG00000079812	3.21412	3.43162	3.21412	2.77189	2.17951	2.81352	1.96717	2.58496	2.04264	3.36177	2.83592	3.08406	2.08406	2.83592	2.04963	2.21723	2.34483	2.9279	2.90111	2.74631	2.75061	0dpa	3.28662
ENSDARG00000067829	4.61058	4.84046	4.7241	4.26604	3.74308	3.85898	3.96625	4.34341	3.42492	4.55152	3.76022	3.9542	3.44758	4.52105	3.45154	4.1152	4.07895	4.99684	4.74792	4.30378	4.90111	0dpa	4.72505
ENSDARG00000016963	2.57531	3.02857	3.23419	3.60407	3.28688	1.61353	1.51096	1.59455	1.69153	1.44361	1.10434	0.790772	0.765535	1.848	1.20163	1.04963	1.05658	1.04264	1.75702	1.39506	1.848	0dpa	2.94603
ENSDARG00000093199	2.89142	2.82375	2.7845	2.66676	2.55336	2.63691	2.58496	2.65764	2.50589	2.65764	2.7845	2.38957	2.54597	2.76129	2.58496	2.46205	2.5008	2.61589	2.56803	2.39232	2.33628	0dpa	2.83322
ENSDARG00000059843	3.07382	3.09255	2.96717	3.04614	2.52356	3.11603	2.64847	2.82375	2.52105	2.79701	2.45943	2.62059	2.5008	2.8953	2.5008	2.67807	2.71809	2.88166	2.93546	2.87578	2.81558	0dpa	3.04451
ENSDARG00000001915	3.74524	3.5373	3.01078	2.42761	1.50589	3.9542	2.73335	1.57046	1.36737	1.62761	0.713696	1.54102	2.02857	0.367371	0.505891	0.910733	1.70929	2.07039	2.01436	1.32193	1.38405	0dpa	3.4311
ENSDARG00000058839	2.69599	2.54102	1.46467	1.39506	1.59455	2.48285	1.70044	2.30159	1.79494	0.85599	0.584963	1.07724	0.963474	0.201634	0.15056	1.46989	1.37295	1.40054	2.16993	1.11103	1.89142	0dpa	2.23389
ENSDARG00000063167	5.24869	5.27724	5.36667	4.83238	4.56133	4.53916	4.43563	4.09339	3.83188	4.46663	4.09424	4.06781	4.18031	4.53481	3.91934	3.65992	3.73877	4.18031	2.98185	3.29572	2.76553	0dpa	5.29753
ENSDARG00000003820	6.61721	6.74079	6.14221	5.68594	4.82528	6.70404	4.37226	4.44427	4.88362	6.4949	6.41768	6.58736	5.94322	5.77637	4.78973	5.6401	5.92101	5.75596	6.12681	6.17652	6.80697	0dpa	6.50007
ENSDARG00000077839	2.57531	2.69599	2.7845	2.28392	1.98914	2.37295	1.82782	2.5008	1.35614	1.774	1.34483	1.49057	1.86394	2.27202	1.83188	1.94111	1.80323	2.26604	2.07382	2.19219	1.95233	0dpa	2.68527
ENSDARG00000059881	1.51602	1.43296	1.51096	1.23879	1.14405	1.20789	1.32193	1.29866	1.42761	1.36737	1.29866	1.37295	1.17632	1.10434	1.31034	1.43296	1.40599	1.5008	1.38957	1.46467	1.33342	0dpa	1.48665
ENSDARG00000001929	6.10371	6.12184	6.05398	5.31578	5.01167	4.97407	5.19022	5.45516	4.97315	5.54751	5.02503	5.54751	5.39541	5.83668	5.22805	5.93074	5.57622	6.02015	6.0009	6.02126	5.77109	0dpa	6.09318
ENSDARG00000057147	8.70186	8.75368	8.70255	8.31886	8.16656	7.94351	8.51822	8.38206	8.36479	8.55654	7.78483	8.18478	8.45286	8.6401	8.59921	8.57065	8.3594	8.43908	7.99814	8.06296	7.93964	0dpa	8.71937
ENSDARG00000057997	3.76447	3.88753	3.74953	3.77189	3.35191	3.65992	3.56803	3.55949	3.41414	3.69488	3.58256	3.69711	3.23573	3.46597	3.23266	3.45549	3.58856	3.67016	3.81147	3.69377	3.67243	0dpa	3.80051
ENSDARG00000052142	3.13093	3.26303	3.20163	2.73769	2.23879	2.54102	2.33628	2.58736	2.15056	2.65076	2.18587	2.22342	2.12433	2.75061	2.08406	2.87184	3.14078	2.99458	2.95606	2.84398	2.87381	0dpa	3.19853
ENSDARG00000021979	7.05279	7.10769	7.34136	6.47606	6.22033	6.30889	6.73173	6.27705	6.71342	6.6879	6.45697	5.852	6.44741	6.55075	6.41041	6.62688	6.45746	6.58526	6.74376	6.71534	6.478	0dpa	7.16728
ENSDARG00000097339	3.77294	3.90593	3.59694	3.32048	3.27798	4.49378	2.68706	3.10769	2.49825	2.65992	2.83592	3.0054	2.96162	2.3505	2.66448	3.3505	3.67356	3.54844	3.70929	2.82375	3.6241	0dpa	3.7586
ENSDARG00000034077	5.28651	5.79986	5.63836	5.12391	4.51791	4.78188	4.8212	4.94533	4.36107	5.11478	4.63169	4.80271	4.66562	4.853	4.77136	4.92505	5.06437	4.98504	5.53076	5.58916	5.37086	0dpa	5.57491
ENSDARG00000079933	2.28688	2.19219	2.15704	1.65535	1.23879	2.14731	1.83188	1.73552	1.57531	1.18903	1.26303	1.33914	1.43829	1.01436	0.918386	1.16993	1.4957	1.29278	1.5008	1.48543	1.29866	0dpa	2.21204
ENSDARG00000016513	4.32625	4.47832	4.89579	4.17313	3.74953	4.15785	4.14078	4.22728	3.73118	4.16832	3.8846	4.03122	3.95791	4.53667	4.14731	4.1177	4.3147	4.37921	4.20633	4.32912	4.90593	0dpa	4.56679
ENSDARG00000017821	6.38094	6.3733	6.42139	6.3194	5.78947	6.48623	6.25512	6.82795	5.97522	6.13627	5.28503	5.61471	5.62585	6.24774	6.08428	6.1807	6.16692	6.3535	6.05159	5.89821	5.59305	0dpa	6.39188
ENSDARG00000032976	14.4023	14.4995	14.4634	13.9301	13.8606	13.6479	13.6625	13.5249	13.7359	14.1006	14.0918	14.1356	13.9935	14.4063	14.4722	13.8605	13.9648	14.0477	14.4242	14.3492	14.5448	0dpa	14.4551
ENSDARG00000059247	6.03606	6.14262	6.10455	4.13422	3.91743	3.8885	4.22959	4.0063	3.99005	5.23343	5.79129	5.47897	4.63169	4.77241	4.93593	5.38474	5.09424	5.49313	5.54164	5.44062	5.55643	0dpa	6.09441
ENSDARG00000042322	3.98641	3.85599	3.91169	3.8885	3.26303	4.19928	3.06005	3.30451	2.70266	3.90497	3.69933	3.51475	3.2555	3.79597	3.23879	3.68257	3.926	4.12763	3.09424	3.10769	2.9486	0dpa	3.91803
ENSDARG00000056499	7.66192	7.91373	7.77433	7.57297	7.06415	7.29719	7.18478	7.48985	6.81455	7.46499	7.41676	7.47306	7.22728	7.53232	7.5572	7.28244	7.49057	7.6858	7.4573	7.58616	7.46744	0dpa	7.78332
ENSDARG00000029722	8.76875	8.53578	8.61993	7.96993	8.10156	8.07633	8.38858	8.54651	8.73179	7.94492	7.89573	7.98732	8.11801	7.9394	7.92071	7.78673	7.82177	7.86034	7.824	8.00051	7.63307	0dpa	8.64148
ENSDARG00000044718	2.51349	2.41684	2.78241	1.8953	1.43829	1.81967	1.49057	1.90304	1.62293	2.41143	2.06695	2.24489	2.06005	2.18903	1.82375	2.29572	2.19535	2.53107	2.28688	2.55582	2.49825	0dpa	2.57091
ENSDARG00000033450	5.38232	5.27947	5.40701	4.9486	4.86839	5.04133	5.05832	4.88704	5.10769	5.02192	4.99774	4.91839	5.0018	4.71644	4.65306	4.77926	4.73498	4.82375	4.73064	4.64386	4.66562	0dpa	5.35627
ENSDARG00000004529	3.02857	3.22497	2.97085	1.50589	1.73552	1.73985	3.24641	2.14078	3.1375	3.17792	2.61117	2.32481	2.73335	2.59455	2.73552	2.51602	2.12102	2.41414	1.67807	2.05311	2.28096	0dpa	3.0748
ENSDARG00000077424	2.56316	2.1635	2.50335	1.64155	1.41143	1.89142	1.64155	1.852	1.45418	2.11103	1.66448	1.61353	1.40599	1.78241	1.4957	2.34483	2.14078	2.34767	1.32769	1.39506	1.42761	0dpa	2.41
ENSDARG00000062359	9.10483	9.43648	9.39686	8.25725	8.1531	7.40837	8.11723	7.83838	8.14114	8.29627	7.97085	8.21057	8.28068	8.18507	8.51688	8.21223	8.26707	8.33324	8.48933	8.35913	8.43208	0dpa	9.31273
ENSDARG00000079578	10.4285	10.5936	10.5415	10.2352	9.56706	9.91144	9.62097	9.60479	9.4298	10.4252	9.92455	10.1502	9.84123	10.4685	10.5574	10.3626	10.4292	10.4892	10.3584	9.95181	10.229	0dpa	10.5212
ENSDARG00000090447	1.31034	1.07724	1.08406	0.704872	0.565597	1.01436	0.815575	1.02148	0.773996	0.594549	0.613532	0.687061	0.632268	0.378512	0.321928	0.669027	0.948601	0.847997	0.887525	0.895303	0.731183	0dpa	1.15722
ENSDARG00000063194	3.25248	3.27202	3.28836	2.95047	2.53107	3.22805	2.69153	2.90497	2.36177	2.53605	2.18903	2.37851	2.15704	2.31615	2.29278	2.48285	2.79286	2.75061	3.04963	2.70708	2.61589	0dpa	3.27095
ENSDARG00000032126	3.05485	3.73118	3.55949	3.25399	2.774	2.80941	3.51096	2.75489	3.18745	3.2555	3.01078	3.17473	2.59455	2.93734	3.76235	2.68257	2.86196	2.79701	2.62527	3.06867	2.926	0dpa	3.44851
ENSDARG00000017906	10.0616	10.1072	10.1066	10.0007	10.1507	9.74505	9.70836	9.78524	9.66708	9.72954	9.55505	9.47956	9.88284	9.97397	10.0245	9.97317	9.81295	9.91341	9.99897	9.83096	9.66286	0dpa	10.0918
ENSDARG00000044092	9.41768	9.24472	9.36903	8.99642	9.19461	8.615	8.96061	8.78816	8.98459	9.13763	9.06789	9.11627	9.26852	9.17767	9.26934	9.42068	9.20367	9.20484	9.00144	9.07245	9.11194	0dpa	9.34381
ENSDARG00000097235	0.823749	2.07724	1.68706	1.79494	1.17632	0.15056	0.62293	0.31034	1.18903	0.333424	0.933573	0.226509	0.659925	0.669027	1.47508	0.815575	0.454176	0.956057	1.94111	1.42223	1.18903	0dpa	1.52935
ENSDARG00000003429	8.23893	8.07307	8.11936	8.05268	7.82088	8.15654	7.86009	7.90352	7.87387	7.97143	7.80103	7.77571	8.1057	8.13622	8.07157	7.76765	7.90617	7.93251	8.00932	7.82279	7.84097	0dpa	8.14379
ENSDARG00000068966	1.79909	1.42223	2.78031	1.26303	1.37295	1.5656	1.1375	0.815575	1.37295	1.09085	1.33342	2.16672	0.941106	0.847997	0.941106	2.86394	1.29278	1.09761	3.38543	1.20789	1.19535	0dpa	2.00054
ENSDARG00000074747	2.53356	2.61824	2.63227	2.4957	2.13093	2.52105	2.29866	2.488	2.35614	2.44095	2.34483	2.20789	2.21723	2.37016	2.10769	2.37851	2.37295	2.59694	2.35614	2.37295	2.26003	0dpa	2.59469
ENSDARG00000078615	2.01792	2.30451	2.12763	1.81558	1.23266	2.14405	1.54597	1.37295	1.10434	2.1635	1.5656	2.03562	0.895303	1.83188	1.69599	1.7137	2.1177	1.95606	1.60881	1.31615	1.34483	0dpa	2.15002
ENSDARG00000033706	4.77979	4.80012	4.89239	4.83137	4.10685	4.8339	3.91169	4.35544	3.76553	5.16189	4.62117	4.47768	4.05918	4.8089	4.3799	4.14078	4.05572	4.55029	3.91073	3.03386	3.51979	0dpa	4.8241
ENSDARG00000035390	3.5509	3.59813	3.55336	3.20789	2.7137	3.11603	2.88166	3.0036	2.82782	3.2032	3.03738	3.1127	2.86592	3.5435	2.82782	3.4489	3.45549	3.40463	3.55213	3.38128	3.52607	0dpa	3.56746
ENSDARG00000058494	4.54659	4.83996	4.83744	3.99458	3.39369	4.07211	4.22959	4.44758	3.77294	4.16027	3.77821	3.98277	3.86987	4.40939	3.93546	3.82985	4.21568	4.77294	4.83592	4.55704	4.62176	0dpa	4.74133
ENSDARG00000075834	1.926	2.29572	2.46205	2.13093	2.16993	1.61353	1.91456	1.79909	1.65076	1.61824	1.14405	1.46989	1.44361	1.60407	1.13093	1.48543	1.51096	1.44361	1.21412	1.65992	1.70487	0dpa	2.22792
ENSDARG00000022633	4.20398	3.76977	3.92884	3.08746	3.0036	2.75275	3.05658	3.05311	2.89724	3.12598	3.26153	3.20477	2.98732	2.78031	3.14731	3.01792	2.92029	3	3.40327	3.43829	3.4019	0dpa	3.96753
ENSDARG00000075000	1.97085	2.0072	1.85997	1.93734	1.45418	2.10769	1.57531	1.62761	1.34483	1.74416	1.51602	1.50589	1.5008	1.38405	1.17632	1.29866	1.45943	1.68706	1.79494	1.73552	1.68706	0dpa	1.94601
ENSDARG00000087624	7.51096	7.13843	7.49761	6.49665	6.05072	6.24127	6.37903	6.23898	6.32697	7.17333	7.49953	7.34438	6.73078	7.38776	7.52176	7.19525	7.27938	7.262	7.11956	6.82553	7.16199	0dpa	7.38233
ENSDARG00000089390	4.13914	4.18587	4.07724	3.83491	3.65878	3.69933	3.37295	3.69822	4.01792	3.9991	4.30889	3.99458	3.60526	3.38681	3.28688	3.5656	3.79077	3.93074	3.70708	3.93074	3.8125	0dpa	4.13408
ENSDARG00000031164	8.00669	8.19525	8.20618	8.00613	7.68117	7.65835	7.68867	8.0797	7.12402	7.57811	7.02901	7.41616	7.53341	8.26866	8.04718	7.63517	7.26003	7.92059	7.68573	7.45812	7.66342	0dpa	8.13604
ENSDARG00000018600	6.23879	6.35067	6.4082	5.26679	5.20867	5.02901	5.59694	5.29939	5.59604	5.95675	5.45713	5.52105	5.49121	5.6522	4.99277	6.02503	5.55397	5.62	5.40497	6.20984	5.9507	0dpa	6.33255
ENSDARG00000027109	5.48285	5.51507	5.56163	5.32265	4.80529	5.26153	4.74846	5.0648	4.749	4.66903	4.51602	4.3875	4.58916	4.92125	4.6837	4.63865	4.67129	4.81967	4.93593	4.78346	4.8525	0dpa	5.51985
ENSDARG00000093590	2.41143	2.57531	2.84398	3.45681	1.42761	2.79909	1.98914	2.49313	1.64616	2.28392	1.62761	2.23573	3.24945	2.32193	1.18903	1.65076	2.28688	2.65535	2.9855	2.63227	2.15381	0dpa	2.61024
ENSDARG00000053110	4.16912	4.68594	4.23189	3.26454	3.63691	3.31904	3.38267	3.23879	3.88264	4.53481	4.32841	4.18428	3.83794	3.75916	4.31687	4.05224	4.00988	4.60881	4.0365	3.64501	4.0009	0dpa	4.36232
ENSDARG00000020594	6.24108	6.32085	6.07211	5.73904	5.65707	5.35966	5.41954	5.26754	5.1819	5.86542	5.94158	5.78712	5.85848	6.24907	5.82248	5.55888	5.75087	5.69961	6.07039	6.2817	6.07788	0dpa	6.21134
ENSDARG00000017143	3.63807	3.67807	3.56316	3.45549	3.19692	3.44493	3.29572	3.48285	3.18903	2.9542	2.90304	2.83592	3.15866	3.16189	3.15543	2.91265	3.08746	3.17313	3.33199	3.33914	3.12433	0dpa	3.62643
ENSDARG00000012688	9.22366	9.17318	9.01809	8.97943	8.57792	8.82585	8.24769	8.46181	7.96029	8.92514	8.43808	8.80513	8.32328	8.81458	8.58037	8.52736	8.6632	8.83876	8.56826	8.54319	8.50478	0dpa	9.13831
ENSDARG00000075378	3.57531	3.53605	3.72247	3.1811	3.07039	3.65878	3.39506	3.46205	2.82782	3.2032	2.81147	3.1811	3.10769	3.36177	2.91265	3.33056	3.44361	3.21878	3.44758	3.28096	3.45286	0dpa	3.61128
ENSDARG00000023814	3.52857	3.53356	3.36457	3.3978	2.9222	3.97728	3.16189	3.49313	2.63923	3.3505	2.84398	3.0054	3.15218	3.30159	2.9279	2.97453	3.17951	3.42089	3.42492	3.1375	3.03738	0dpa	3.47557
ENSDARG00000097620	2.02148	2	1.68706	1.852	1.50589	1.75702	1.76129	1.80323	1.58976	1.43296	1.09761	1.12433	1.47508	1.36177	1.01436	1.60881	1.38957	1.65076	1.63227	1.81147	2.03562	0dpa	1.90285
ENSDARG00000015922	3.69042	5.42962	4.89966	3.89433	3.19377	3.35614	2.49313	2.90304	2.56071	4.5435	3.85898	4.29131	3.37295	3.32625	3.95047	3.09085	2.89918	4.45352	3.20945	3.15704	4.0321	0dpa	4.67323
ENSDARG00000033871	4.39094	4.20633	4.07039	4.21412	3.80012	4.11437	3.78346	3.34341	3.25701	4.32265	3.89821	3.92979	4.0063	4.33128	3.91934	3.74524	3.53605	3.29425	4.09339	4.0505	4.04701	0dpa	4.22255
ENSDARG00000077236	9.44236	9.8889	9.49195	9.13894	8.63136	8.33557	7.91862	8.19446	7.2075	9.34862	8.63941	9.4641	8.53387	8.47127	8.38232	8.44477	8.59768	9.3017	6.5168	7.0813	6.89567	0dpa	9.60774
ENSDARG00000045909	3.56925	3.88753	3.58976	3.37295	2.37573	3.63575	3.50589	3.54967	3.5097	2.94673	3.16027	2.97269	3.22033	3.18269	2.72465	2.95791	3.1177	3.11437	3.7126	3.66334	3.66448	0dpa	3.68218
ENSDARG00000054804	6.76408	6.56178	6.66278	6.5452	6.31089	6.71822	6.36492	6.65163	6.23573	6.54844	6.22072	6.58301	6.48365	6.88423	6.48704	6.4116	6.42643	6.62234	6.2213	6.15846	6.22265	0dpa	6.66288
ENSDARG00000070371	4.04439	4.30378	3.9514	3.47249	3.44361	3.81044	3.64155	3.58256	3.60407	4.04701	4.0197	3.7137	3.62176	3.39232	3.2032	4.04177	4.14893	3.99458	4.0027	4.2765	3.93734	0dpa	4.09986
ENSDARG00000092836	1.82782	2.14078	2.01436	1.87578	1.27501	1.65992	1.15704	1.60407	1.37851	1.57531	1.4957	1.02148	1.26303	1.20163	0.863938	1.42761	1.54597	1.91073	1.45418	1.47508	1.40599	0dpa	1.99432
ENSDARG00000031336	1.50589	2.9222	1.98185	0.464668	0.432959	0.613532	0.584963	0.400538	0.516015	2.05658	1.41143	1.95606	1.0072	0.765535	0.650765	0.879706	0.62293	0.887525	1.0072	1.18903	1.08406	0dpa	2.13665
ENSDARG00000089217	1.48027	1.58496	1.4957	1.4957	1.46989	1.22651	1.42223	1.14405	1.42223	1.34483	1.36737	0.948601	1.69599	1.36177	1.20163	1.25701	1.18903	1.22651	1.10434	1.28688	1.02148	0dpa	1.52031
ENSDARG00000086023	2.76129	2.81352	2.926	2.85997	2.42761	2.94111	2.66221	2.82171	2.34199	2.54597	2.16672	2.32193	2.52356	2.80116	2.43296	2.72247	2.66221	2.87184	2.82375	2.80529	2.73552	0dpa	2.8336
ENSDARG00000012199	4.04002	4.70044	3.7939	2.77821	2.42761	3.14731	2.32769	2.78869	2.21101	3.488	3.18587	3.45812	3.21101	3.52231	3.09761	2.66903	2.1177	3.11603	3.10769	3.17153	3.93263	0dpa	4.17812
ENSDARG00000093075	1.65535	1.66448	1.66448	1.24489	1.32193	0.992768	1.22651	1.26303	0.731183	1.30451	0.823749	1.0635	1.18903	1.29278	1.0072	1.48027	1.32769	1.32769	1.95977	0.963474	1.29278	0dpa	1.66144
ENSDARG00000045911	3.46467	2.91265	2.78241	2.93357	2.46989	2.9782	2.52105	2.79494	2.27202	2.66448	2.31904	2.46989	2.24489	2.71809	2.21723	2.8339	2.88557	2.89918	2.91648	2.76341	2.88947	0dpa	3.05324
ENSDARG00000031809	1.57046	1.56071	1.37851	0.871844	0.495695	0.31034	0.722466	0.713696	0.613532	0.687061	0.464668	0.799087	0.847997	0.632268	0.464668	0.782409	1.0072	0.765535	0.659925	0.956057	1.37851	0dpa	1.50323
ENSDARG00000089986	3.37295	4.09761	3.75382	3.48671	2.92029	3.90111	3.36737	3.6241	2.78031	3.61471	3.35191	3.15866	2.52356	2.65306	2.14731	3.43563	3.32048	3.34483	3.61941	3.45418	3.7148	0dpa	3.74146
ENSDARG00000091744	5.02945	4.15704	4.76129	3.8953	3.99458	2.88753	3.75382	4.17153	3.22805	4.60466	3.23726	4.17871	4.31034	4.33414	4.48607	4.26978	4.34554	4.71315	4.44758	4.57894	4.23726	0dpa	4.64926
ENSDARG00000043665	7.76354	7.5818	7.68004	7.28142	7.4132	7.1299	7.35059	7.32832	7.40744	7.36186	7.03408	7.11228	7.44849	7.28734	7.51428	7.5274	7.45253	7.42417	7.2666	7.26763	7.18963	0dpa	7.67513
ENSDARG00000091776	9.24167	9.62494	9.95555	8.12117	8.20882	8.28804	8.32314	8.25191	8.80329	8.68429	9.11962	9.10732	9.79063	8.51818	9.23494	8.69014	8.33105	8.6537	9.41208	9.47814	9.36916	0dpa	9.60739
ENSDARG00000015110	4.49761	4.96947	4.81198	4.1035	3.52982	3.69265	2.68482	3.23726	3.01792	4.52982	4.25096	4.05137	3.60407	4.17313	3.56803	3.24031	3.49057	3.93923	4.29572	3.93829	4.38128	0dpa	4.75969
ENSDARG00000091260	2.96347	4.52732	3.852	2.38128	2.66448	3.45286	2.42223	2.66448	2.87774	2.23879	2.89918	1.59932	1.67807	1.84398	1.7137	2.10098	1.87184	3.36317	1.4489	1.92979	1.71809	0dpa	3.78093
ENSDARG00000020979	3.27798	3.27798	2.83188	2.53605	1.9222	3.69488	2.29572	2.33342	1.91456	1.85997	2.13093	1.66903	1.852	1.46467	1.20789	2.14405	2.488	2.29572	2.69822	2.08066	2.29572	0dpa	3.12928
ENSDARG00000090858	2.8679	2.88947	2.97453	2.69599	2.18269	2.60644	2.44361	2.52607	2.27501	2.51602	2.25399	2.38128	2.25399	2.48285	2.20477	2.55827	2.6017	2.74416	2.66221	2.52857	2.59932	0dpa	2.91063
ENSDARG00000045485	5.43162	5.94767	5.71534	5.62205	5.40667	5.40667	5.33807	5.16148	5.23074	5.51633	5.26191	4.94533	4.94486	5.42828	5.51317	4.96947	5.04614	5.41109	4.98732	5.16027	4.96901	0dpa	5.69821
ENSDARG00000016080	5.92955	5.65163	5.50048	4.55152	4.4614	4.42626	4.49121	4.21568	4.3799	4.80941	5.1177	5.13422	4.99639	4.9528	4.6153	4.5601	4.7126	4.72955	4.81506	4.60763	4.93121	0dpa	5.69389
ENSDARG00000039117	7.55152	7.16932	7.32571	6.0798	5.90713	6.54473	5.64357	5.61559	5.79753	6.85425	6.91385	6.91731	6.1418	5.81429	5.75114	6.6585	7.03276	6.70612	5.95815	5.36282	5.99164	0dpa	7.34885
ENSDARG00000010978	2.67582	2.37295	2.45681	2.58015	2.18269	2.66676	2.12102	2.35896	1.79077	2.01078	1.73552	1.89142	2.19219	2.34483	1.98914	2.21723	2.16672	2.17632	2.36457	2.28688	2.1177	0dpa	2.50186
ENSDARG00000032704	2.96717	2.94298	2.848	2.7137	2.48543	2.59455	2.10769	2.36177	2.03914	2.23573	1.94111	1.89918	2.28392	2.27202	2.31034	2.08066	2.41684	2.32193	2.61117	2.9222	2.58736	0dpa	2.91938
ENSDARG00000014474	3.63691	3.5435	3.6893	3.4489	3.50462	3.34199	3.42358	3.30889	3.46336	3.24184	3.32481	3.22497	3.15381	2.73985	2.7761	3.06695	3.26903	3.1811	3.35896	3.37434	3.19849	0dpa	3.62324
ENSDARG00000009753	7.02647	6.75328	6.81647	6.5598	6.7003	6.66463	6.4065	6.37417	6.51948	6.63706	6.67228	6.70058	6.80684	6.52403	6.66846	6.36597	6.47735	6.26866	6.43263	6.34536	6.31397	0dpa	6.86541
ENSDARG00000000370	1.774	2.0036	1.62293	0.992768	1.07039	1.14405	1	1.28688	1.05658	1.51096	1.1375	1.02857	1.19535	1.25701	1.04264	1.28096	0.863938	1.42761	1.82375	1.0635	1.43829	0dpa	1.80018
ENSDARG00000077859	4.03826	4.01614	4.02945	3.45154	3.27501	3.24031	3.38819	3.20789	3.1811	3.22188	2.82985	2.71589	3.25399	2.99458	3.41549	3.12763	3.10936	3.4957	3.52982	3.54844	3.12598	0dpa	4.02795
ENSDARG00000071331	4.8885	4.71973	4.69098	3.22959	2.98185	2.60644	3.07382	3.42223	3.69377	4.31034	4.21568	4.23955	4.19377	3.62176	4.36177	4.88655	4.43962	4.88753	4.51791	4.19613	4.80735	0dpa	4.7664
ENSDARG00000094400	2.05658	3.12763	1.26303	1.95233	1.91839	1.95606	1.86394	1.09085	0.238787	1.70044	3.27352	1.20163	1.28096	1.66448	1.84398	1.46989	1.34483	1.15056	1.38405	0.464668	1.60407	0dpa	2.14908
ENSDARG00000092743	2.3505	2.64616	1.94486	2.36177	1.76553	1.60881	0.739848	1.20163	1.70929	2.17632	1.80323	0.831877	1.25701	1.67807	1.59932	1.32193	1.68706	1.20163	1.66448	1.91456	1.58015	0dpa	2.31384
ENSDARG00000075805	1.848	1.98185	1.9222	1.92979	1.51602	2.26604	1.62761	1.96717	1.32193	1.66903	1.29278	1.47508	1.32769	1.88753	1.52105	1.5509	1.52607	1.88362	1.5509	1.69599	1.5008	0dpa	1.91735
ENSDARG00000028343	10.997	10.6789	10.9561	10.4061	10.3671	9.87018	9.91171	9.99875	10.2335	10.472	10.676	10.6038	10.4978	10.7481	10.9039	10.3635	10.5406	10.4806	10.8599	10.2891	10.6481	0dpa	10.8773
ENSDARG00000045444	1.31615	1.11103	1.5509	0.879706	0.704872	0.641546	1.08406	1.19535	0.765535	0.863938	0.516015	0.400538	0.432959	0.604071	0.933573	0.918386	0.910733	1.13093	1.15704	0.871844	0.970854	0dpa	1.32603
ENSDARG00000063297	3.60881	3.85499	3.80735	3.06867	2.7761	3.30159	2.87774	3.08406	2.33628	3.28096	2.73335	2.61353	2.93168	3.15218	2.63227	3.2555	3.49313	3.68706	3.24945	3.1811	3.24184	0dpa	3.75705
ENSDARG00000006279	4.6893	5.04963	4.75275	3.88166	3.73118	3.68482	3.94953	4.13586	3.89239	4.50335	4.15866	4.51475	4.0197	4.36737	4.30889	4.3875	4.60051	4.87774	4.73498	4.64962	4.8505	0dpa	4.83056
ENSDARG00000093799	2.54597	2.66676	2.85798	1.60407	1.30451	1.53605	1.64616	2.1177	2.03914	2.52607	2.25399	2.18587	1.9222	2.14731	1.38957	2.14405	2.38128	2.60644	2.69599	2.25701	2.46205	0dpa	2.69024
ENSDARG00000093102	1.5008	1.42761	1.45943	0.678072	0.823749	0.992768	0.910733	0.739848	1.52105	0.978196	1.56071	1.19535	1.22651	1.31615	1.08406	1.26303	1.1375	1.24489	1.33914	1.32769	1.49057	0dpa	1.46261
ENSDARG00000071353	3.0197	3.13258	3.10769	2.99639	2.69599	3.07895	2.70266	2.58736	2.56071	2.76553	2.69377	2.37851	2.5435	3.31759	2.81967	2.70266	2.5509	3	2.55582	2.56071	2.43563	0dpa	3.08666
ENSDARG00000078807	3.70487	3.36737	3.39917	3.3505	3.2765	2.95791	3.33199	3.15218	3.65878	2.98732	3.1635	3.04789	3.1811	2.90689	3.15218	3.13422	3.08916	3.11103	3.31759	3.22959	3.19219	0dpa	3.49047
ENSDARG00000093702	4.52293	4.1334	4.31904	4.01346	4.33199	3.89336	3.59335	3.68145	3.78973	4.23266	4.18269	4.27128	4.01792	4.02503	4.23036	3.81558	3.66334	4.05311	3.75275	3.87381	3.77505	0dpa	4.32512
ENSDARG00000059295	7.4957	7.72601	7.76242	6.50875	6.15745	5.96486	6.24317	6.40327	6.05333	6.8535	6.49217	6.35085	6.09592	6.31234	5.88289	6.64832	6.51633	6.75342	6.87344	6.91456	6.80297	0dpa	7.66137
ENSDARG00000076559	3.56438	3.58616	3.46336	3.39917	2.85997	3.45943	3.00899	3.0993	2.85798	3.19061	2.98368	2.98185	2.76129	2.84599	2.5509	3.15866	3.23879	3.29425	3.4489	3.27501	3.39369	0dpa	3.53797
ENSDARG00000040065	6.01636	6.20359	6.25663	5.04352	4.70929	4.84248	4.84046	4.97131	4.6427	5.66704	5.78241	5.83086	5.31216	5.79986	5.59066	5.54597	5.59515	5.71315	5.70432	5.62673	5.79364	0dpa	6.15886
ENSDARG00000059815	6.47946	6.65793	6.81275	6.44477	6.14425	5.97292	6.46369	6.22824	6.36229	6.42844	5.35685	5.72028	6.03694	5.49633	6.1532	5.94416	5.69153	5.89482	4.90063	5.35614	4.49121	0dpa	6.65005
ENSDARG00000061010	3.52482	3.56682	3.66562	3.01078	2.47508	3.20163	2.53854	2.81558	2.5509	2.97269	2.62994	2.70708	2.45943	2.97269	2.22651	3.08066	3.01614	3.74201	3.57289	3.31034	3.31904	0dpa	3.58575
ENSDARG00000061147	1.82782	1.68706	1.67356	1.66903	1.37295	1.63227	1.65992	1.73552	1.74416	1.34483	1.28688	1.19535	1.5656	1.26903	1.46467	1.43296	1.59932	1.57531	1.69599	1.65076	1.56071	0dpa	1.72948
ENSDARG00000093366	2.57773	2.78031	2.75061	2.38681	2.09424	2.14078	1.87184	2.36177	1.81967	2.44095	2.29278	1.852	1.81558	2.60644	1.57531	2.45681	2.43029	2.33914	2.72683	2.52356	2.69822	0dpa	2.70288
ENSDARG00000076397	3.04614	2.04963	3.36877	0.31034	0.641546	0.613532	2.88947	2.4957	2.73552	2.42223	2.87971	2.52857	1.42223	2.09085	2.488	0.659925	2.99458	2.97085	1.58976	3.41819	3.34056	0dpa	2.82151
ENSDARG00000078822	1.33342	0.992768	1.1635	1.0072	0.765535	1.0635	0.918386	1.20789	1.02148	0.85599	0.887525	1	0.641546	0.613532	0.454176	0.847997	0.992768	0.695994	1.11103	1.13093	1.11103	0dpa	1.16323
ENSDARG00000067966	3.54844	3.70155	3.40735	3.43029	2.87774	3.73769	2.97636	3.40871	2.66221	3.25248	2.79909	2.96347	2.69599	3.01792	3.05137	3.0197	3.10266	3.14893	3.36737	3.30597	3.37712	0dpa	3.55245
ENSDARG00000013990	5.08576	5.02768	4.96625	4.3505	3.83895	4.62527	4.24489	4.32625	3.94486	4.36107	4.27128	4.17313	3.97453	4.07553	3.9486	3.80426	3.86196	4.01167	4.21023	4.10182	4.0018	0dpa	5.02657
ENSDARG00000003127	5.11728	5.20516	5.24489	4.5656	4.44294	4.45352	4.48156	4.73606	4.43563	4.83794	4.43363	4.55459	4.32984	4.46336	4.19771	4.96993	5.15826	5.08534	4.60288	4.70155	4.3978	0dpa	5.18911
ENSDARG00000070150	3.852	3.82985	3.774	3.59932	3.29719	3.68594	3.33199	3.46858	3.13258	3.71589	3.66221	3.774	3.65306	3.77716	3.57168	3.20789	3.24489	3.62293	3.26153	3.20163	3.04439	0dpa	3.81861
ENSDARG00000063218	3.20163	3.43962	3.30889	3.21101	2.57531	2.65992	2.91265	3.30597	2.62761	2.8339	2.87971	2.79077	2.73552	2.8953	2.90689	2.44626	2.51854	2.60407	2.97453	3.03738	3.22959	0dpa	3.31671
ENSDARG00000069404	11.8172	11.6514	11.6386	11.5279	11.2781	11.1543	10.824	10.9733	10.7846	11.4166	11.4618	11.4472	11.3109	11.8521	11.432	11.3709	11.4934	11.4788	11.3299	11.3436	11.3156	0dpa	11.7024
ENSDARG00000028321	5.44956	5.1807	5.48896	5.52262	5.25776	5.26604	5.11603	5.34518	4.95699	5.25965	4.75862	4.86542	5.11228	5.62293	5.35403	5.14853	5.22188	5.34731	4.55029	4.74524	4.3505	0dpa	5.37308
ENSDARG00000033901	2.98368	3.20006	3.25248	2.42223	2.22959	2.4489	2.31325	2.42761	2.12763	2.82375	2.18269	2.41684	2.75702	2.81967	2.62761	2.22033	2.77189	2.52356	2.01078	2.14731	1.65535	0dpa	3.14541
ENSDARG00000054290	7.22391	7.27408	7.23534	6.95082	6.53263	6.88886	6.70874	6.84109	6.70418	6.99175	6.96982	6.73512	6.98925	6.95361	6.96532	6.75181	6.8089	7.01514	6.99921	6.9154	6.91707	0dpa	7.24444
ENSDARG00000042794	2.49825	2.63227	2.58256	2.62994	2.13422	1.85997	2.35896	2.42492	2.56316	2.41954	2.31615	2.16027	2.20789	2.36737	1.852	2.44361	2.37573	2.24489	1.29866	2.35896	2.35614	0dpa	2.57103
ENSDARG00000027853	4.3875	4.79233	4.33771	4.43896	3.9644	4.92884	3.89142	4.09339	3.69377	3.92029	3.93923	3.98368	3.72901	3.849	3.55827	3.90977	4.13914	3.77926	4.41954	4.26454	4.0798	0dpa	4.50585
ENSDARG00000060065	5.8296	6.0054	5.86096	5.93003	5.36597	5.87061	5.08194	5.65592	4.58796	5.45582	4.86888	5.38888	5.0072	5.81941	5.39541	5.48864	5.42021	5.70183	5.83264	5.81813	5.74389	0dpa	5.89865
ENSDARG00000057910	6.34572	6.26303	6.36772	6.36807	6.10727	6.22824	5.88411	6.26922	5.81301	5.96301	5.3844	5.57561	5.83946	6.23917	6.16531	6.24793	6.13709	6.26285	5.89942	5.96832	5.89724	0dpa	6.32549
ENSDARG00000078945	9.01212	8.57156	8.47861	8.48462	7.87854	9.51728	7.30861	7.01614	6.88631	8.41612	8.85674	8.39601	8.84621	7.55282	6.79688	8.12665	8.46242	8.26505	8.24631	7.85256	8.27449	0dpa	8.68743
ENSDARG00000026053	2.42492	2.41954	2.44095	1.86394	1.926	2.13093	2.0635	2.40871	1.88753	1.36177	1.53605	1.60881	1.62293	1.54102	1.56071	1.848	1.90304	1.66903	1.95606	2	1.81967	0dpa	2.42847
ENSDARG00000000568	4.66562	4.57833	4.61765	4.23879	3.74093	4.35755	3.50335	3.73227	3.12763	4.34767	3.87283	4.20006	3.33485	3.77294	3.49442	3.73118	3.74201	4.33842	4.47638	4.33056	4.42828	0dpa	4.62054
ENSDARG00000060946	2.27501	1.93357	1.85599	0.941106	0.790772	1.0635	1.38405	1.48027	1.57531	0.887525	1.0635	0.731183	1.19535	0.831877	0.485427	1.27501	0.948601	1.25701	1.93734	1.35614	1.29866	0dpa	2.02152
ENSDARG00000080273	2.16027	2.81967	3.51602	0	0	0	0	0	0	0	0	0	0	0	0	0	0	2.0635	2.10769	0	2.10769	0dpa	2.83199
ENSDARG00000002917	5.83112	6.04089	6.19081	5.02591	5.04789	4.774	5.41549	5.00135	5.29866	5.47314	5.19889	5.35332	5.5509	5.51033	5.37434	5.67356	5.65019	5.4822	5.72928	5.88044	5.80452	0dpa	6.02094
ENSDARG00000055300	1.70929	1.41143	1.54102	1.57531	1.37295	1.58015	1.20163	1.5656	1.22033	1.65076	1.32193	1.17632	1.12433	1.73985	1.33342	1.20789	1.45418	1.48027	1.42223	1.01436	1.18269	0dpa	1.55391
ENSDARG00000062116	5.67497	5.6094	5.4941	5.24793	4.71039	5.39883	5.13217	5.31143	4.88947	5.13052	4.70155	4.94673	4.80116	5.1823	4.6605	5.27463	5.35966	5.46041	5.5157	5.3799	5.31759	0dpa	5.59282
ENSDARG00000057688	3.45812	3.2765	3.41007	3.03738	2.91265	3.15866	3.2555	3.26454	3.17473	3.1811	3.30597	3.31325	2.79909	2.97085	2.60407	3.10769	3.50843	3.26003	3.1635	3.42895	3.32337	0dpa	3.38156
ENSDARG00000078599	1.10434	1.19535	1.04963	0.356144	0.344828	0.31034	0.871844	0.695994	0.887525	0.411426	0.367371	0.411426	0.773996	0.356144	0.111031	1.19535	0.713696	0.918386	0.807355	0.722466	1.31034	0dpa	1.11644
ENSDARG00000037574	4.75596	4.74846	4.69988	3.8125	3.53232	3.84599	3.78031	3.59455	3.78241	3.89045	4.21568	3.72465	3.89724	3.853	3.89433	3.85898	3.83289	3.97636	4.05572	3.79909	3.78031	0dpa	4.73477
ENSDARG00000044769	3.26454	2.99277	3.15381	2.9279	2.62527	3.41954	2.82375	3.12763	2.91456	2.21101	2.34767	2.22959	2.40871	2.08406	2.31904	2.39232	2.68032	2.38957	3.12763	2.84197	2.81352	0dpa	3.13704
ENSDARG00000019556	4.24793	4.21101	4.22728	4.32481	3.86592	4.40667	4.0072	4.17153	3.79597	3.8339	3.45812	3.774	3.38819	3.83794	3.35896	3.71149	3.81044	4.0054	3.94953	4.19298	3.80529	0dpa	4.22874
ENSDARG00000000151	3.26754	3.18269	3.11936	2.7137	1.95977	3.70929	2.23879	2.08746	1.79494	2.67129	2.86592	2.67582	2.69153	2.01792	1.88753	2.25701	2.62761	2.57289	2.86196	2.31034	2.66221	0dpa	3.18986
ENSDARG00000090408	2.73118	2.82171	3.13258	2.08406	1.53605	1.38405	1.37851	1.46989	1.33914	2.0072	2.0321	1.91839	1.83188	1.88362	1.1635	2.34767	2.48543	2.59694	2.66221	2.71149	3.01078	0dpa	2.89516
ENSDARG00000062054	7.38319	7.61831	7.63742	6.30049	5.96993	6.04418	6.4843	6.45763	6.36107	6.94111	6.60333	6.46777	6.30049	7.00011	6.80941	7.09181	6.87443	7.27249	7.14954	7.22468	6.96023	0dpa	7.54631
ENSDARG00000068265	7.74604	7.88032	7.72014	7.24982	7.55773	7.19318	7.68545	7.49913	7.72588	7.50526	7.38068	7.44294	7.74302	7.41481	7.36833	7.84298	7.47216	7.73728	7.27128	7.56834	7.5935	0dpa	7.78217
ENSDARG00000086735	1.13093	1.25701	1.20163	0.411426	0.713696	0.895303	0.669027	0.748461	0.879706	0.575312	0.678072	0.411426	0.895303	0.678072	0.356144	0.799087	0.565597	1.07724	0.910733	0.925999	0.910733	0dpa	1.19653
ENSDARG00000042937	1.70487	1.0072	1.88753	1.74416	1.21412	1.30451	0.713696	1.02148	1.4489	1.14405	0.782409	0.831877	0.765535	1.774	0.432959	0.918386	1.22033	1	0.879706	1.59932	1.96347	0dpa	1.5332
ENSDARG00000086581	1.43296	1.5656	1.38405	0.604071	0.650765	0.815575	0.879706	1.14405	0.970854	0.83996	1.03562	1.10434	0.85599	0.344828	0.790772	1.79494	1.26303	0.731183	1.26303	1.41684	1.37851	0dpa	1.46087
ENSDARG00000062216	3.77505	3.62059	3.63227	3.74846	3.63343	3.54473	3.51475	3.65878	3.70044	3.52607	3.45154	3.53232	3.63343	3.76022	3.55704	3.62877	3.53854	3.70708	3.4489	3.63923	3.40463	0dpa	3.67597
ENSDARG00000068912	4.08831	4.09677	4.14078	3.50208	2.86196	3.64039	3.64731	3.85499	3.29719	3.79597	3.39232	3.7366	3.04264	3.52982	2.75275	3.75168	3.84097	4.09255	3.95606	4.01078	3.75489	0dpa	4.10862
ENSDARG00000087733	1.18269	1.96717	1.26903	1.81967	0.422233	0.933573	0.807355	1.37295	1.5008	0.526069	1.1375	1.62761	1.68257	1.25701	1.04264	1.02857	0.748461	0.895303	1.48027	1.26303	1.07724	0dpa	1.47296
ENSDARG00000092933	2.81558	2.5509	2.86592	2.51602	2.45681	2.854	2.42223	2.51096	2.84197	2.35614	2.45943	2.40599	2.33056	2.0072	2.3505	2.40871	2.37016	2.51349	2.63227	2.65992	2.42223	0dpa	2.74413
ENSDARG00000078525	2.96717	3.22342	3.07724	2.44361	1.81147	1.8953	2.21412	2.33914	1.926	1.91073	1.87578	1.75275	1.9486	2.31034	1.9486	2.27202	2.17951	2.64386	2.50843	2.49825	2.35614	0dpa	3.08928
ENSDARG00000061095	1.33914	1.48027	1.26903	1.14405	1.1375	1.45418	1.09085	1.43296	1.09761	0.970854	0.978196	0.815575	0.903038	0.799087	0.887525	0.799087	1.05658	1.04963	1.32193	1.20163	1.11103	0dpa	1.36281
ENSDARG00000018889	3.10266	3.04614	3.0197	3.04264	2.53356	3.35896	2.93923	3.18428	2.58015	2.46467	2.07382	2.42492	2.38405	2.62994	2.40054	2.53605	2.62761	2.85	2.90497	2.89142	2.74631	0dpa	3.05617
ENSDARG00000055620	5.05572	5.26491	5.28355	5.0237	4.73931	4.8485	4.84699	5.09255	4.78555	4.85848	4.23419	4.42291	4.62176	5.04963	4.58916	5.14853	4.76341	5.1102	4.67751	4.97591	4.73064	0dpa	5.20139
ENSDARG00000070358	5.27538	5.16551	5.26228	5.27463	5.22882	4.93923	4.76075	4.92315	4.83996	4.91409	4.62936	4.84449	5.25096	5.17991	5.20789	4.87627	4.75596	4.9222	4.51286	4.61117	4.5008	0dpa	5.23439
ENSDARG00000003283	3.94953	3.94392	3.90689	3.69711	3.76871	3.89433	3.91169	3.8268	3.90207	3.774	3.76977	3.68257	3.33771	3.23113	3.29866	3.45418	3.49953	3.81967	3.38543	3.35896	3.37851	0dpa	3.93345
ENSDARG00000070922	7.99039	7.9263	7.85325	7.44137	7.0492	7.57803	6.8157	6.83971	6.64746	7.35473	7.22632	7.43621	7.01134	7.42668	7.27193	7.05658	7.26472	7.26987	7.75094	7.43613	7.66938	0dpa	7.92331
ENSDARG00000092493	6.34518	6.6017	6.23879	5.81327	5.26529	5.94275	5.9939	5.74416	5.36072	6.15198	5.87135	6.18309	6.06803	5.98846	5.75409	5.83895	6.10936	6.12578	6.30396	6.10643	6.41785	0dpa	6.39522
ENSDARG00000023766	5.0691	5.2891	5.09677	5.11061	4.46989	4.90448	5.13586	5.28096	4.61824	5.21645	4.90593	5.06091	4.55643	5.18824	4.70929	4.82934	5.12722	5.03782	5.13668	5.03914	5.02591	0dpa	5.15166
ENSDARG00000016304	4.15947	3.88947	3.77926	3.6792	3.17313	3.98185	3.68706	4.10182	3.15866	3.07724	2.89336	3.11936	3.25248	3.12102	3.31034	3.04439	3.33771	3.12102	2.91839	3.27798	3.04963	0dpa	3.94273
ENSDARG00000070038	7.16521	7.46058	6.99876	6.18369	6.84185	3.68257	6.23917	5.91743	6.26379	6.16007	6.96116	5.53356	5.81686	5.77479	6.0036	7.36658	5.30049	7.43438	7.09592	7.61029	6.78044	0dpa	7.20818
ENSDARG00000015947	4.73606	4.89676	4.95466	2.49313	1.95977	2.52356	2.11437	2.46728	2.22651	3.54597	2.96347	2.95233	1.48543	2.21412	1.54102	2.76553	2.56316	3.16993	3.18587	2.52857	2.41414	0dpa	4.86249
ENSDARG00000074635	4.31542	4.51412	4.24869	3.91169	3.17473	4.44162	3.69822	3.82782	3.51602	4.20242	3.66448	4.04614	3.12598	3.19377	2.66221	3.35332	3.43829	3.40599	3.5097	3.70266	3.43296	0dpa	4.35941
ENSDARG00000027584	3.25852	3.41143	3.44361	2.51349	2.39506	2.82171	2.43296	2.49825	2.94298	3.0321	2.93546	3.05137	2.55336	2.58736	2.73118	2.26303	2.59694	2.55582	2.0635	2.14405	2.53356	0dpa	3.37118
ENSDARG00000026751	5.74281	5.54659	5.62702	5.5744	5.66818	5.1469	5.41684	5.28614	5.02459	5.53045	5.51033	5.34092	5.33735	5.6014	5.67553	5.43296	5.62117	5.86022	5.16792	5.26791	4.80993	0dpa	5.63881
ENSDARG00000073837	4.17951	4.0365	4.03034	3.68706	3.32337	3.94486	3.08916	3.05311	2.86987	3.60526	3.79909	3.95233	3.73552	3.79805	3.41954	3.43962	3.2555	3.43829	3.45154	3.13422	3.30743	0dpa	4.08212
ENSDARG00000068594	2.4957	1.53605	2.63923	0.263034	0.286881	1.01436	0.367371	0.863938	0.124328	0.250962	2.07382	2.22342	0.739848	2.48543	0.948601	0.823749	0.344828	3.06695	1.01436	0.321928	0.722466	0dpa	2.22366
ENSDARG00000080925	9.24167	9.62494	9.95555	8.12117	8.20882	8.28804	8.32314	8.25191	8.80329	8.68429	9.11962	9.10732	9.79063	8.51818	9.23494	8.69014	8.33105	8.6537	9.41208	9.47814	9.36916	0dpa	9.60739
ENSDARG00000075768	8.25153	8.48921	8.39421	7.91862	7.77512	7.95035	7.96278	8.17278	7.6737	7.82381	7.26547	7.53333	7.71733	8.12521	8.08879	8.0691	7.97286	8.28369	7.97911	8.21096	7.98863	0dpa	8.37831
ENSDARG00000095552	4.8485	4.94626	4.91648	4.55459	4.42694	4.48349	4.76288	4.65249	5.04571	4.84348	5.14364	4.58376	4.92505	4.68482	4.51159	4.86196	4.80632	4.81506	4.93357	4.8125	4.83744	0dpa	4.90375
ENSDARG00000062146	3.29278	3.30743	3.22805	3.26153	2.89142	3.33628	3.10434	3.19535	2.7845	3.19219	2.83592	2.87184	2.75275	3.08236	2.58496	2.93168	3.20633	3.12928	3.17153	3.10434	2.95047	0dpa	3.27609
ENSDARG00000061994	6.69808	6.59828	6.75969	4.99955	4.8485	4.99639	4.80012	4.85699	4.81404	6.17373	5.79468	5.64875	5.04308	5.12143	4.64155	6.00966	5.93546	6.34412	6.02791	5.91289	6.01659	0dpa	6.68535
ENSDARG00000055190	2.69822	2.68706	2.47768	2.21723	2.23573	2.58496	2.488	2.70708	2.4957	2.62293	2.29572	2.30159	1.75275	1.73985	1.28096	2.17951	2.08406	2.3505	2.31034	2.63227	2.23879	0dpa	2.62099
ENSDARG00000086091	1.65535	1.58015	1.67356	1.33914	0.910733	2.64386	0.847997	1.1635	1.02857	0.823749	1.37295	0.992768	1.40054	0.799087	0.713696	1.07039	1.28688	0.903038	1.88362	1.17632	1.47508	0dpa	1.63635
ENSDARG00000074303	2.75275	2.62293	2.63691	2.44626	2.20163	2.86592	2.07724	2.48027	2.05311	2.47249	2.0635	2.17632	2.13093	2.49313	1.95977	2.13093	2.3505	2.60407	2.34199	2.18269	2.35896	0dpa	2.67086
ENSDARG00000030803	2.96901	2.97269	2.99639	2.17632	1.83592	2.51096	2.12763	2.14731	2.19849	2.93546	2.9222	2.80323	2.12763	1.90304	1.62293	2.50843	2.74631	2.854	2.7845	2.60644	2.75489	0dpa	2.97936
ENSDARG00000018162	4.2502	4.45746	4.1635	3.52857	3.19377	3.18269	2.74201	3.26003	2.61824	3.99367	3.76765	3.70819	3.42761	4.15137	3.41414	3.90593	4.04701	4.15785	4.28021	4.0635	4.35826	0dpa	4.29039
ENSDARG00000076477	2.54102	2.75275	2.43829	1.53107	0.948601	1.26303	1.5008	2.22342	2.07039	2.01436	1.49057	1.68257	1.52607	1.70929	1.12433	2.36177	2.0036	2.20163	1.96717	1.65535	1.52607	0dpa	2.57735
ENSDARG00000010515	3.36877	3.28836	3.08236	3.46205	3	3.17792	3.04963	3.45154	2.94486	2.86592	2.76553	2.7761	2.68032	3.41819	2.7137	3.08576	3.15218	3.20006	3.09424	3.25248	3.19061	0dpa	3.2465
ENSDARG00000038131	5.46565	5.51033	5.48156	4.30378	4.04177	3.94017	4.2149	4.83289	3.80012	4.80064	4.51412	4.86938	4.50589	5.25248	4.08661	4.93168	5.03694	5.1127	4.89045	4.85997	4.98641	0dpa	5.48584
ENSDARG00000003592	4.90256	4.83996	4.95977	4.65821	4.7241	4.74039	4.49953	4.63285	4.47897	4.41616	4.41886	4.31759	4.75969	4.52982	4.8212	4.50335	4.59991	4.43696	4.54967	4.65707	4.54905	0dpa	4.90076
ENSDARG00000092175	2.15381	1.94111	1.60407	1.66448	1.98914	1.848	1.63691	1.45418	1.79494	1.66903	2.15704	1.83592	2.30743	1.16993	2.19219	1.71809	1.84398	1.79077	1.65076	1.61353	1.36177	0dpa	1.89966
ENSDARG00000095962	4.46074	3.94298	4.08406	3.35473	2.81762	4.01078	3.06867	2.83996	2.57289	2.92979	2.18587	2.17313	1.90304	1.83188	1.23879	2.63691	2.65992	4.26529	3.86295	3.99729	3.90014	0dpa	4.1626
ENSDARG00000074858	7.54967	7.59649	7.26772	7.26501	6.98379	6.99492	6.4271	6.67934	6.51159	7.22458	6.85375	6.95582	6.95826	7.54543	7.12794	6.89821	7.09392	7.43921	7.083	7.12712	7.14088	0dpa	7.47129
ENSDARG00000061345	4.74416	4.85699	4.54905	4.85649	4.39849	4.82629	4.52419	4.5472	4.41752	4.73173	4.29939	4.28836	4.26153	4.55213	3.57289	3.89918	4.25701	4.4121	4.64155	4.65134	4.53481	0dpa	4.71673
ENSDARG00000010415	3.76341	3.41684	3.66334	3.23113	3.13258	3.31904	2.97453	2.74631	2.86394	3.06695	2.29278	2.65764	2.87578	2.85	2.99277	2.97269	2.99458	3.28244	2.72683	2.6893	2.60407	0dpa	3.61453
ENSDARG00000025325	1.23879	1.45943	1.62293	0.887525	0.695994	0.918386	0.831877	0.739848	1.0072	1.31034	1.28688	1.22651	1.12433	1.04264	0.650765	1.28688	1.1375	1.36177	1.37295	1.08406	1.33914	0dpa	1.44038
ENSDARG00000059236	3.07039	3.53232	3.56194	2.88362	2.5008	2.37851	2.70708	1.77821	0.286881	3.08406	3.90207	3.17632	2.47249	3.20006	2.62059	2.72028	2.90689	3.5472	2.12102	2.1177	2.32481	0dpa	3.38821
ENSDARG00000020656	2.76341	2.75489	2.76977	1.0635	0.782409	1.04963	1.22651	1.66903	1.61353	1.67356	1.22033	1.5656	1.76977	1.57531	0.925999	1.926	1.97453	1.89142	2.34767	2.24489	2.65076	0dpa	2.76269
ENSDARG00000074624	5.10266	5.10811	5.0027	5.09001	4.87971	5.20085	4.70598	4.98459	4.49889	4.86839	4.78031	4.76924	4.69933	4.91409	4.68426	4.53543	4.854	4.82477	4.79077	4.60644	4.49121	0dpa	5.07116
ENSDARG00000030335	2.61353	2.60881	2.42761	2.57531	2.17632	2.41414	2.38128	2.43296	1.97453	2.21412	1.7137	2.02857	2.23266	2.28096	2.09424	2.11437	2.29572	2.41954	2.32193	2.31615	2.24184	0dpa	2.54998
ENSDARG00000052059	3.57289	4.04002	4.16269	2.02857	1.64155	1.87184	3.14405	3.28836	3.01436	3.19692	2.55336	3.21412	3.86592	3.53107	1.58976	4.12928	3.05485	4.1375	3.38957	3.6241	3.41143	0dpa	3.9252
ENSDARG00000031387	1.36737	1.46989	1.46467	0.495695	0.536053	0.389567	1.52105	1.20163	0.695994	1.44361	1.28688	1.24489	0.887525	1.31034	0.378512	0.765535	1.07724	1.14405	0.757023	0.847997	0.704872	0dpa	1.43398
ENSDARG00000069498	6.27482	6.23304	6.21878	4.27352	4.39849	4.18269	4.15462	3.72356	4.55704	5.28725	5.55428	5.08619	4.7703	4.7021	4.60348	4.8802	5.11312	5.13422	5.55612	5.5245	5.5509	0dpa	6.24222
ENSDARG00000045130	3.1635	3.15543	2.83188	2.70487	2.30159	3.19535	2.41954	2.37851	2.16027	2.43296	2.61824	2.35614	2.30743	2.37016	1.91456	2.28688	2.488	2.52607	2.61353	2.46728	2.54844	0dpa	3.05027
ENSDARG00000089787	6.2363	6.12805	6.09339	5.34305	5.31325	5.27612	5.4121	5.1643	5.38301	5.51444	5.93852	5.20006	6.01145	5.63459	5.86071	5.76235	5.67666	5.60051	6.26134	5.86518	6.00428	0dpa	6.15258
ENSDARG00000015968	1.72683	2.03562	1.77821	1.77821	1.41684	1.74846	1.33342	1.75275	1.27501	1.38405	1.18903	1.44361	1.1177	1.59455	1.01436	1.82375	1.81967	1.70929	1.87578	1.74416	1.56071	0dpa	1.84689
ENSDARG00000022918	3.90014	3.80116	3.75916	3.52607	3.72901	3.58496	3.36597	3.42089	3.49313	3.10601	3.11103	3.07382	3.41414	3.2032	3.26754	3.15704	3.21101	3.1177	3.84499	3.64962	3.40871	0dpa	3.82015
ENSDARG00000038881	7.52074	7.67334	7.70044	7.29149	6.9535	7.06221	7.27174	7.4082	6.93086	7.20506	6.56651	6.73268	6.86913	7.53294	7.35878	7.45804	7.26866	7.57084	6.72846	6.97396	6.79831	0dpa	7.63151
ENSDARG00000088168	4.04789	3.90593	4.21956	2.61824	2.64386	2.36457	2.75702	2.5656	2.85	3.67129	3.0993	2.86987	2.68706	2.47249	3.16832	3.38819	3.45022	4.27947	4.15462	3.45943	3.9542	0dpa	4.05779
ENSDARG00000097236	5.89772	5.66021	5.84323	5.31433	5.38267	5.15259	5.24945	5.00854	5.27165	5.59276	5.50843	5.5552	5.51349	5.72165	5.6017	5.49953	5.66959	5.51665	5.26866	5.2589	5.15543	0dpa	5.80039
ENSDARG00000087203	2.10098	2.47249	2.33056	2.33628	2.05311	2.25399	1.81967	2.14405	1.48027	1.93734	1.61353	1.5509	1.74416	2.64847	1.43296	1.852	1.774	2.44095	1.75275	1.79909	1.84398	0dpa	2.30134
ENSDARG00000092813	2.96347	3.58256	4.49506	3.99186	3.53854	3.35896	1.95606	2.98732	3.30743	3.38267	2.75489	3.53481	3.93546	3.02148	3.0635	3.10098	3.2555	3.76447	2.81967	3.75061	3.06178	0dpa	3.68036
ENSDARG00000077180	4.03122	4.77294	4.18349	2.15056	2.18903	2.0072	2.78031	2.72465	2.21723	3.62176	2.59455	2.72028	2.80116	2.54844	2.88362	3.60763	3.7366	4.45615	3.00899	3.06178	2.19219	0dpa	4.32922
ENSDARG00000062552	4.90014	5.19653	5.1297	5.04352	4.5656	4.78712	4.8953	5.04221	5.1102	5.08066	4.8748	4.94158	4.33199	4.59574	4.73931	4.99232	4.71149	5.01748	4.66732	4.59335	4.3875	0dpa	5.07546
ENSDARG00000034203	2.35614	1.29278	2.0321	0	0.650765	0.575312	1.20789	0.422233	0.678072	1.20789	0.704872	0.475085	1.11103	0.713696	1.70044	0.495695	0.933573	0.956057	0	1.23266	0.765535	0dpa	1.89368
ENSDARG00000012060	1.60407	1.71809	1.51602	1.18903	0.83996	1.12433	0.807355	1.46989	0.555816	1.74846	1.10434	1.33914	1.14405	1.69153	1.01436	1.07724	1.41143	2.14078	1.13093	1.07724	1.02148	0dpa	1.61272
ENSDARG00000045522	4.34483	4.33842	4.27128	3.48929	3.62293	3.36457	3.72574	3.22033	3.55336	4.35614	4.1127	4.12681	3.81762	3.37573	3.26153	4.22497	4.0268	4.14649	3.91456	4.41954	4.01614	0dpa	4.31818
ENSDARG00000005453	2.1635	2.88166	2.63923	2.10098	1.69153	1.87971	1.1635	1.37851	1.28096	2.0321	2.03562	2.01436	1.20789	1.52105	1.61353	1.67807	1.73552	1.81558	2.62293	2.12102	2.48543	0dpa	2.56147
ENSDARG00000076747	1.61824	1.98914	1.74416	1.96717	1.22033	1.76553	1.21412	1.25701	0.823749	1.91839	1.32769	1.60407	0.887525	1.22033	0.871844	0.956057	0.799087	1.08406	0.823749	1.03562	0.85599	0dpa	1.78385
ENSDARG00000045660	2.74631	2.69822	2.83188	2.33914	2.31615	2.50589	2.20477	2.17951	2.31615	2.66676	2.79494	2.65535	2.56803	2.29572	2.22959	2.31325	2.18587	2.22651	2.32481	2.27501	2.25399	0dpa	2.7588
ENSDARG00000074079	4.44095	4.36947	4.46401	4.2426	4.03386	3.83289	3.76235	3.77926	3.65992	4.23036	4.02768	4.04264	4.09085	3.60999	3.49313	4.20163	4.20945	4.43296	4.20867	4.18745	3.81762	0dpa	4.42481
ENSDARG00000039521	2.82171	2.68482	2.7137	2.58496	2.36457	2.82782	2.4489	2.68706	2.32481	2.41684	2.35332	2.41684	2.19535	2.13093	2.20477	2.35614	2.59216	2.55827	2.67582	2.65076	2.55582	0dpa	2.74007
ENSDARG00000035957	3.12433	2.69153	2.67356	1.88362	2.12102	2.34483	2.38957	2.70044	2.70929	1.48027	1.67356	1.78241	1.73118	1.1375	1.66903	1.65076	2.45681	1.852	1.9855	1.65076	1.9855	0dpa	2.82981
ENSDARG00000045297	6.90665	6.85387	6.8009	6.65778	6.33646	6.64659	6.45861	6.72451	6.10371	6.35614	5.7447	6.04832	6.32319	6.59485	6.38526	6.42358	6.337	6.59485	5.94158	6.14323	6.02813	0dpa	6.85381
ENSDARG00000059760	3.70377	3.7761	3.72028	3.42761	2.95233	3.47379	3.14731	3.17473	2.86196	3.33771	3.01078	3.29425	2.852	3.30012	3.02503	3.34341	3.46205	3.47508	3.53107	3.50462	3.46205	0dpa	3.73338
ENSDARG00000079484	1.59932	1.4957	1.60881	1.43296	1.1635	1.28688	1.23266	1.26303	1.32193	1.38405	1.20163	1.36177	1.25096	1.31615	1.40054	1.45418	1.58015	1.65076	1.4489	1.4957	1.40054	0dpa	1.56794
ENSDARG00000045524	4.25927	3.96162	4.08916	3.43429	2.854	3.12267	3.58135	3.96809	3.59813	4.27724	4.02503	3.86295	3.42223	3.70708	3.21101	3.70044	3.53481	3.77926	3.54102	3.56682	3.43563	0dpa	4.10335
ENSDARG00000063062	2.50589	2.43296	2.45943	2.24184	1.79909	2.56071	2.22959	2.35332	2.0072	2.32481	2.05658	1.98185	1.80323	1.87184	1.90689	2.33056	2.34483	2.48027	2.5008	2.27501	2.37016	0dpa	2.46609
ENSDARG00000096338	1.09085	1.03562	1.43296	1.02148	0.963474	1.0635	0.903038	0.526069	0.879706	0.933573	1.16993	1.11103	0.641546	0.650765	1.01436	0.765535	1.1375	0.83996	1.01436	0.992768	1.08406	0dpa	1.18648
ENSDARG00000020328	6.1631	6.50653	6.51238	4.73715	4.46989	4.56438	5.0917	5.04133	4.90689	5.85624	5.37086	5.26228	4.81301	5.25437	4.71644	5.65163	5.54102	5.86913	6.04592	6.17313	5.9521	0dpa	6.394
ENSDARG00000008884	5.18547	5.1811	5.53761	5.23304	4.9982	5.29536	5.18269	4.51665	5.0072	5.12598	4.75756	4.67976	4.64443	5.10056	5.05745	3.61117	4.19298	4	4.47962	4.76022	4.36527	0dpa	5.30139
ENSDARG00000045803	4.53978	4.52544	4.20398	4.17233	3.47768	3.8679	3.76765	4.01346	3.55704	4.26529	4.14405	3.93452	3.53854	4.08746	3.41007	3.97636	4.03298	4.14893	3.94298	4.1177	3.76765	0dpa	4.42307
ENSDARG00000079778	4.02237	4.06178	3.89045	3.77083	3.65764	4.13914	3.91073	4.18507	3.65191	3.37712	3.34199	3.17473	3.55459	3.46989	3.33628	3.22342	2.98003	3.15218	3.19535	3.30743	3.00899	0dpa	3.99153
ENSDARG00000010411	6.51633	6.62892	6.49554	5.89845	5.51475	5.82502	5.38819	5.69961	5.30086	6.02614	5.8339	5.62644	5.91001	6.37313	5.82094	6.00562	5.99594	6.29223	5.87307	5.92148	5.8392	0dpa	6.54693
ENSDARG00000028306	1.89918	2.12433	1.7866	1.5509	1.66448	1.61824	1.65076	1.5008	1.67807	1.81147	1.97085	1.56071	1.82375	1.51602	1.76129	1.86394	1.86394	2.01078	1.87184	2.06695	1.83188	0dpa	1.9367
ENSDARG00000036489	6.85012	7.0091	6.79818	6.56986	6.32481	6.43045	6.60733	6.36054	6.31741	6.83542	6.69738	6.51728	6.71768	6.80632	6.72969	6.82502	6.69988	7.02824	6.25115	6.31216	6.43346	0dpa	6.8858
ENSDARG00000010745	5.31615	5.19928	5.27761	5.05788	4.89966	5.52199	5.00495	5.19417	4.82069	5.26679	4.90929	5.22574	4.67638	5.48993	4.97636	4.57228	4.76075	4.7021	4.69265	5.05702	4.89918	0dpa	5.26435
ENSDARG00000034957	4.83188	4.64616	4.60051	4.41075	4.5292	4.35544	4.31759	4.32841	4.6011	4.37365	4.2891	4.29866	4.33842	4.33271	4.61353	4.50016	4.61058	4.42694	4.52042	4.4822	4.41886	0dpa	4.69285
ENSDARG00000074506	2.51854	2.49313	2.5509	2.49825	2.12102	2.52857	2.16993	2.52356	2.05311	2.18587	1.94486	1.96347	2.05658	2.28983	2	2.35614	2.36737	2.58496	2.37851	2.60644	2.44095	0dpa	2.52086
ENSDARG00000017525	2.58015	2.62293	2.5656	2.57289	1.82782	2.7866	1.96717	2.15704	1.57531	2.22342	2.14078	2.17951	2.39506	2.58015	1.84398	2.38681	2.45681	2.70708	2.23573	2.21723	2.18587	0dpa	2.58956
ENSDARG00000029556	4.45878	4.37434	4.15623	4.28688	3.53232	4.39369	3.99095	4.17871	3.70155	4.2502	3.85599	4.06781	3.94111	4.27575	3.66903	3.86691	3.99367	4.19928	4.23343	4.1914	4.1635	0dpa	4.32978
ENSDARG00000062310	3.01078	3.23726	2.8953	2.76341	2.34767	2.96532	2.56316	2.74846	2.35896	2.84398	2.54597	2.62761	2.27202	2.44095	1.83592	2.81762	2.97085	2.9486	2.93357	2.93357	2.83996	0dpa	3.04778
ENSDARG00000053554	1.7866	1.83592	1.61353	0.887525	0.695994	1.21412	1.61824	1.67807	1.44361	0.970854	0.807355	0.704872	0.956057	0.604071	0.782409	0.604071	0.545968	0.545968	0.815575	0.941106	0.505891	0dpa	1.74535
ENSDARG00000013653	4.3799	4.39025	4.41007	4.21023	4.31107	4.04352	4.34412	4.41481	4.2426	4.28096	4.36457	4.3799	4.1819	4.37921	4.07211	4.12516	3.7939	4.3427	3.80219	3.96901	3.74416	0dpa	4.39341
ENSDARG00000054060	4.01703	3.96717	3.53978	3.43962	3.08916	3.25096	3.51602	3.65306	3.50208	3.63575	3.14731	3.6311	3.49442	3.63227	3.08576	3.61235	3.46989	3.75061	3.76447	3.95699	3.64847	0dpa	3.84133
ENSDARG00000058440	6.77321	6.81826	6.81877	6.8846	6.33432	6.73118	6.89433	6.52529	6.15603	6.80439	6.68061	6.60881	6.34997	7.08619	6.18725	5.93758	6.34359	6.5744	5.98982	6.10014	6.02326	0dpa	6.80341
ENSDARG00000040452	4.00988	4.1127	3.8885	3.65535	3.19061	3.65306	2.69153	2.91648	2.57531	3.94111	3.38957	3.54473	3.20477	2.93546	2.9486	3.35755	3.27202	3.60881	3.80219	3.50843	3.86493	0dpa	4.00369
ENSDARG00000026738	5.58346	5.74927	5.60763	5.52482	4.82579	5.44626	4.94345	5.39335	4.7148	5.86765	5.02459	5.51286	4.96162	5.58316	4.19692	4.95513	5.17433	5.49346	5.71562	5.67158	5.47346	0dpa	5.64678
ENSDARG00000097119	1.1635	1.38405	1.09085	0.963474	0.925999	0.918386	0.790772	0.815575	0.782409	0.879706	1.18903	0.925999	1.0635	1.05658	1.23879	0.918386	0.887525	0.831877	0.687061	1.12433	0.956057	0dpa	1.2128
ENSDARG00000044418	5.16712	4.78084	5.01346	4.28466	4.87922	4.66221	4.61235	4.72465	4.82018	4.69766	4.80941	4.95187	5.34127	4.58796	4.55766	4.50144	4.53045	4.46271	4.78503	5.21917	4.71973	0dpa	4.98714
ENSDARG00000018637	10.144	10.0141	9.90736	9.14766	9.388	9.0847	9.44931	9.171	9.54148	9.47111	9.98492	9.96336	9.74325	9.29637	9.44512	9.27424	9.3388	9.16571	9.93809	9.80371	9.80403	0dpa	10.0218
ENSDARG00000022280	5.24184	5.11478	5.20633	4.93404	4.52982	4.92552	4.40122	4.52293	4.38267	4.97269	5.0955	4.83542	4.92077	4.95327	5.07425	4.89579	4.8166	4.94813	4.82985	4.66959	4.83036	0dpa	5.18765
ENSDARG00000023117	3.18428	3.10769	2.93546	3.08746	2.85599	3.22033	2.87774	3.04963	2.82782	2.9241	2.76765	2.81967	2.84398	3.0018	2.4957	2.61824	2.74846	2.85997	2.69377	2.94486	2.74201	0dpa	3.07581
ENSDARG00000028889	8.85711	8.75365	9.01067	8.48816	8.68685	8.26092	8.36383	8.22925	8.46442	8.46369	8.40812	8.67663	8.77949	8.70124	8.88053	8.57444	8.63503	8.56186	8.88255	8.76281	8.92757	0dpa	8.87381
ENSDARG00000070827	9.94386	11.0419	10.7236	6.44675	7.22863	4.53045	6.38509	5.97108	6.47362	8.33972	7.7226	7.86746	7.56742	5.96463	7.14965	7.95693	7.61765	6.89978	6.31107	6.90821	7.0493	0dpa	10.5698
ENSDARG00000039843	2.53107	2.54102	2.31615	2.01078	2	1.78241	1.58496	1.60881	1.74416	2.0072	2.22342	1.88753	1.63691	1.11103	1.07724	1.98914	2.1375	1.93357	2.46467	2.52607	2.24793	0dpa	2.46274
ENSDARG00000036820	3.64616	3.69822	4.10098	3.9222	3.83794	3.65191	3.44758	3.94767	3.72683	3.58376	3.12433	2.98914	3.74416	3.73552	3.32048	3.41414	3.34199	3.853	3.37434	3.47508	3.35896	0dpa	3.81512
ENSDARG00000081270	4.82324	5.00225	5.30049	3.65535	3.7366	3.69599	4.20006	3.57531	4.14078	4.65191	4.50653	4.64386	4.86839	4.29719	4.34837	4.31904	4.04177	4.33628	4.39712	4.38474	4.32481	0dpa	5.04199
ENSDARG00000036774	4.7339	5.02192	4.90111	5.0505	4.43962	4.37573	4.28614	4.43429	4.13258	4.89966	4.50398	4.70929	4.26604	5.03738	4.1819	4.42425	4.9855	4.53356	4.20163	4.17153	4.50589	0dpa	4.88564
ENSDARG00000039517	1.45943	1.85997	1.25701	0.918386	0.286881	0.584963	0.704872	0.731183	0.748461	1.07039	1	0.773996	0.765535	0.956057	0.863938	1.26303	0.918386	1.50589	1.15704	1.44361	1.29866	0dpa	1.52547
ENSDARG00000097341	4.36036	4.32697	4.26454	2.98914	3.14731	2.93168	2.93357	2.72028	3.11437	3.62644	3.9486	3.46205	3.94673	3.63923	3.45418	3.25852	3.31904	3.29131	3.19219	2.89142	3.13093	0dpa	4.31729
ENSDARG00000074229	4.47444	4.43829	4.56316	4.1035	3.65306	4.5404	3.91743	4.25399	3.49313	3.75596	3.23266	3.66221	3.58736	3.99548	3.90689	3.98459	4.14486	4.20242	4.23573	3.83996	3.926	0dpa	4.49196
ENSDARG00000074600	2.24793	2.21723	2.5008	1.18269	1.07039	1.4957	0.933573	1.31034	0.918386	1.7137	1.63227	1.58496	1.16993	1.24489	1.04963	1.79909	1.77821	1.79909	1.78241	1.64155	2.48285	0dpa	2.32199
ENSDARG00000021882	3.75168	3.61471	3.33056	3.27798	3.11603	3.852	3.25248	3.08236	2.62293	2.97636	2.86592	2.87381	2.73985	3.28688	3.23113	2.93168	2.95791	3.12928	3.49185	2.92979	3.09424	0dpa	3.56565
ENSDARG00000087854	3.64616	3.85898	2.96717	2.848	3.17313	2.60644	2.42223	2.29572	2.34767	2.54844	2.22959	1.926	1.65992	2.40054	2.59216	2.32481	2.56071	1.59455	3.06005	3.45681	2.82579	0dpa	3.49077
ENSDARG00000013044	8.6581	8.52583	8.62048	8.1267	8.15502	7.84562	8.0316	8.10816	8.24821	8.15765	7.95611	8.09392	8.19303	8.22018	8.37003	8.21548	8.05056	8.46373	8.59182	8.54094	8.59563	0dpa	8.60147
ENSDARG00000005078	4.854	4.87823	4.78973	4.58616	4.64097	4.59216	4.77926	4.78555	4.89918	4.32121	4.33842	4.26978	4.5008	3.93263	4.09339	4.42626	4.43962	4.2891	4.76871	4.8846	4.62527	0dpa	4.84065
ENSDARG00000091061	5.27463	5.30889	5.65076	3.96162	3.95233	3.8846	4.13586	4.2502	4.22959	5.15664	5.32589	4.78921	4.71918	4.85	4.77873	4.97269	4.87234	5.39129	4.98959	4.86047	5.01614	0dpa	5.41143
ENSDARG00000059866	3.18903	3.28836	3.21723	3.31034	2.78869	3.51475	3.03386	3.33485	2.86196	2.82782	2.41684	2.80735	2.774	2.93168	2.69377	2.81558	2.82375	2.97453	3.1375	3.14078	2.88362	0dpa	3.23154
ENSDARG00000053408	1.81147	1.79909	1.848	1.18903	0.978196	1.43296	1.70929	1.28096	1.87184	1.80735	2.24793	1.29278	2.31325	1.42223	1.47508	1.80735	1.51096	1.87184	1.49057	1.57531	2	0dpa	1.81952
ENSDARG00000033088	6.21412	6.1819	6.04941	6.05094	5.62615	5.6659	5.40667	5.3505	5.23381	6.05094	5.99481	5.94626	5.5601	5.84222	5.79207	5.39815	5.67666	5.90569	5.36947	5.63604	5.36982	0dpa	6.14848
ENSDARG00000057368	4.5552	4.54288	4.5472	4.38198	4.337	3.87873	4.02414	4.14323	4.16912	4.27426	4.02414	4.09001	4.32265	4.26303	4.19692	4.51979	4.35544	4.58195	4.30816	4.20633	4.4121	0dpa	4.54843
ENSDARG00000090332	1.98185	1.93357	2.15381	0.505891	1.25096	1.5008	1.22651	1.80323	0	1.12433	1.65535	1.60881	0.669027	2.12763	1.26903	1.68706	1.50589	2.01792	1.37295	1.99639	1.69153	0dpa	2.02308
ENSDARG00000024049	5.337	5.1235	5.13093	4.38198	3.62059	4.77926	3.25852	3.20477	2.66903	4.86592	4.57713	4.51286	3.3799	3.488	3.24489	4.77505	5.0063	5.17473	2.62059	2.38405	2.37016	0dpa	5.19714
ENSDARG00000018266	1.91456	1.07039	1.91073	0.594549	0.454176	0.765535	0.669027	0.83996	0.970854	0.757023	0.782409	1.01436	0.575312	0.505891	0.400538	0.879706	0.863938	1.08406	1.68257	1.05658	1.72247	0dpa	1.6319
ENSDARG00000060054	3.7666	3.64386	3.50843	3.5472	2.87184	4.08151	3.07039	3.34908	2.90111	3.01257	2.65076	2.74416	2.88947	3.15543	3.04789	3.12433	3.26604	3.24336	3.61471	3.30012	3.3505	0dpa	3.63963
ENSDARG00000076212	3.14893	3.36877	3.27798	3.11103	2.81352	2.93168	3.0054	3.10098	2.9241	3.14241	2.81762	2.96717	2.74631	2.73335	2.53107	3.07382	3.0036	3.09592	3.21412	3.16993	3.24641	0dpa	3.26523
ENSDARG00000060753	3.71699	3.70266	3.81558	3.14241	2.62994	3.30889	3.39094	3.59694	2.87578	3.32625	2.96532	3.17951	2.95977	3.52732	2.78241	3.36036	3.44228	3.67469	3.8166	3.51728	3.57894	0dpa	3.74507
ENSDARG00000079403	2.57046	2.54102	2.54597	1.79909	1.64616	1.83996	1.44361	1.62293	1.62761	1.25096	1.36737	1.03562	1.05658	1.1635	1.46989	1.46467	1.82375	1.80323	1.83996	1.66903	1.70929	0dpa	2.55248
ENSDARG00000087704	5.86567	6.29352	6.10664	5.62293	5.07039	5.48929	4.96717	5.46663	4.36527	5.1334	4.46728	4.6792	4.67016	5.78372	4.80632	5.13217	5.25437	5.52482	5.07639	5.36387	5.19653	0dpa	6.08861
ENSDARG00000062055	4.25927	4.02857	4.09001	3.67807	3.1177	3.59694	2.8339	2.90304	3.16027	3.63575	3.66334	3.41954	3.2854	3.26153	2.85599	3.29572	3.55336	3.36877	3.3147	3.3978	3.27352	0dpa	4.12595
ENSDARG00000096320	2.78241	2.72901	2.92979	2.69822	2.16672	2.52105	2.40871	2.18269	2.31034	2.57773	2.3505	2.01078	2.50335	2.21101	2.61589	2.62059	2.47768	2.56071	2.62527	2.42223	2.32193	0dpa	2.81374
ENSDARG00000095252	4.19928	3.67243	3.4489	2.33342	2.83592	1.81967	3.39232	3.65191	2.90881	3.64501	3.0054	3.06867	3.42761	2.99458	3.83693	3.09085	2.488	3.50716	4.27202	3.42626	2.56071	0dpa	3.77354
ENSDARG00000027749	4.25399	3.85499	4.02768	3.38681	3.28244	3.848	3.3978	3.68032	3.60999	3.39094	3.68032	3.78973	3.33771	3.36877	3.26754	3.1127	3.55582	3.50208	3.88655	3.74308	3.70598	0dpa	4.04556
ENSDARG00000037154	4.64674	4.32265	4.18349	3.9855	3.38543	5.01525	3.37573	3.63807	3.20006	3.84699	3.65191	3.6893	3.17632	3.04089	2.66221	3.46597	3.96532	3.5008	3.82273	3.41143	3.41278	0dpa	4.38429
ENSDARG00000089394	1.60407	1.75702	1.60881	1.97085	1.14405	1.1635	1.09085	1.63227	1.20789	1.61824	1.18269	1.38405	1.35614	1.848	1.1177	1.51096	1.60881	1.24489	1.34483	1.58015	1.09085	0dpa	1.65663
ENSDARG00000016934	5.18903	5.50653	5.59515	4.28096	3.82782	4.1334	3.77189	3.93452	4.14323	4.97131	5.1127	4.61294	4.75382	4.94064	4.40395	4.95	4.93876	5.25739	4.83542	4.87971	5.05528	0dpa	5.43024
ENSDARG00000082186	2.67807	0.799087	2.31034	0.695994	0.887525	0	2.66903	0	0.83996	1.59455	2.06005	0	0.356144	1.99277	1.15704	1.52607	1.20163	1.93734	1.31034	1.94486	1.01436	0dpa	1.92917
ENSDARG00000021378	2.65992	2.488	2.55336	1.9782	1.70044	2.24489	2.31325	2.44626	2.30451	2.05658	1.87184	1.77821	1.86394	1.58496	1.4957	2.35614	2.25701	2.24793	2.39506	2.63691	2.45681	0dpa	2.5671
ENSDARG00000007285	6.82883	6.80658	6.85474	6.63894	6.89482	6.49713	6.53403	6.6091	6.60496	6.17193	6.12433	5.91385	6.71918	6.59947	6.81634	6.40871	6.30305	6.27482	6.33002	6.31542	6.30177	0dpa	6.83005
ENSDARG00000079306	3.62293	3.58376	3.49057	3.7366	3.14405	3.69265	3.17632	3.38267	2.81762	3.32193	2.85	3.06178	3.16027	3.57652	3.03386	2.83592	3.03914	3.18903	3.0072	2.9855	2.93923	0dpa	3.56575
ENSDARG00000055792	4.62234	4.89191	4.67356	3.42895	3.0268	3.45681	3.66676	3.62059	3.55949	4.27724	3.93923	4.21257	3.488	3.49185	3.13914	4.2502	4.24717	4.27352	4.62293	4.31615	4.72465	0dpa	4.72927
ENSDARG00000027078	4.90207	4.75542	4.81404	4.62702	4.1127	4.72356	4.06091	4.31687	3.90111	4.69377	4.38474	4.5735	3.98914	4.61353	4.02059	3.84097	4.0045	4.17951	4.14893	4.19456	4.06178	0dpa	4.82384
ENSDARG00000093281	3.65191	3.65878	3.35896	3.39506	2.77189	3.73769	3.11437	3.49313	2.9542	3.18903	2.90881	3.01614	2.56071	3.35191	2.44626	3.33199	3.35755	3.44758	3.6017	3.47508	3.57168	0dpa	3.55655
ENSDARG00000042338	2.33628	2.34199	2.58496	1.60407	1.73118	1.73118	2.18269	2.06005	2.19219	1.81967	1.65992	1.68706	1.42223	1.75275	1.46989	1.71809	1.42223	1.852	1.83996	1.99639	1.49057	0dpa	2.42108
ENSDARG00000005015	3.49697	3.36177	3.29719	2.98368	2.61353	3.12267	3.17153	3.18587	3.12928	2.96162	2.87971	2.87774	2.70929	2.31904	2.3978	3.10601	3.08236	3.07724	3.38543	3.33914	3.22805	0dpa	3.38531
ENSDARG00000096738	2.71149	3.0054	2.37016	0.978196	0.807355	0.226509	0.367371	0.485427	1.02148	0.464668	0.137504	0.31034	0.422233	0.189034	0.933573	0.757023	0.389567	0.659925	0.62293	0.847997	0.604071	0dpa	2.69569
ENSDARG00000035891	1.99639	2.16027	2.0321	0.757023	0.263034	0.85599	1.23266	0.925999	0.956057	3.58256	0.83996	1.73552	1.22033	1.31034	0.367371	0.773996	0.669027	1.38405	1.23266	0.475085	0.495695	0dpa	2.06292
ENSDARG00000092369	3.10936	2.7761	2.39232	1.68706	1.73552	1.40599	1.49057	1.93357	2.17313	1.36177	1.12433	2.40871	2.48543	1.68706	0.799087	1.85599	2.28096	2.9222	1.87578	2.54844	1.9222	0dpa	2.75926
ENSDARG00000058461	1.79077	1.64616	1.96347	1.72247	1.56071	1.81147	1.43829	1.43296	1.41143	1.39506	1.41684	1.32193	1.60407	1.36177	1.48543	1.37295	1.52607	1.52607	1.65992	1.5656	1.56071	0dpa	1.80014
ENSDARG00000009868	5.0365	5.00585	4.81096	4.48156	4.04089	4.99458	4.19298	4.35403	4.09677	4.35332	4.14975	4.24489	3.78241	3.73877	3.6792	4.53045	4.7137	4.50208	4.90256	4.72083	4.79546	0dpa	4.9511
ENSDARG00000077566	5.27277	5.35368	5.1534	5.35085	4.93026	5.33163	4.99095	5.25588	4.8339	4.99367	4.8475	5.07339	4.78921	5.0993	5.09677	4.85699	5.11187	5.1297	5.26903	5.27053	5.23304	0dpa	5.25995
ENSDARG00000053857	6.34518	6.42459	6.20085	5.10098	4.81609	5.32517	5.42358	5.2854	5.39232	6.17891	5.87184	6.10936	5.26379	5.36001	5.1127	5.1819	5.51001	5.69349	5.36702	5.28392	5.42122	0dpa	6.32354
ENSDARG00000014554	6.75836	6.64126	6.7451	6.06781	6.1266	5.74927	6.53247	6.36702	6.47978	6.3466	6.37173	5.97108	6.30396	6.78633	6.63865	6.68145	6.59365	6.66519	6.853	6.56026	6.60244	0dpa	6.71491
ENSDARG00000043728	3.45418	3.14731	3.42492	3.22651	3.24641	3.17632	2.95791	3.15704	3.19219	2.54844	2.68706	2.65306	2.94486	2.71149	2.65764	2.65535	2.80116	2.67129	2.95791	2.80116	2.75275	0dpa	3.34213
ENSDARG00000096913	2.57289	2.14731	2.10434	1.71809	1.848	2.01436	1.67356	1.84398	1.88753	1.83592	1.93734	1.88362	1.65535	1.87578	1.85599	2.02148	2.51349	1.94486	2.3978	1.90689	2.28688	0dpa	2.27484
ENSDARG00000077866	2.88753	2.79701	2.94298	2.39232	2.10098	2.12102	2.10098	2.35614	2.46728	2.5509	2.02857	2.15056	2.49825	2.3505	2.50589	2.43029	2.43296	2.53107	2.69822	2.29278	2.65306	0dpa	2.87584
ENSDARG00000040988	9.85985	9.99329	9.72933	9.36348	9.26714	9.21113	9.5067	9.3044	9.37467	9.3956	9.20396	9.42131	9.61548	9.3546	9.53487	9.31372	9.20892	9.38325	9.66078	9.8446	10.008	0dpa	9.86082
ENSDARG00000086405	2.9486	3.0036	3.16189	2.67582	2.4489	2.18903	2.18903	2.33914	2.51096	2.32193	2.41143	2.1375	2.63923	2.38957	2.50843	2.67356	2.36457	2.74846	2.68482	2.72683	2.6893	0dpa	3.03803
ENSDARG00000091313	2.63459	3.05137	1.93734	2.01078	1.94486	0.956057	0	1.18269	0.286881	1.87971	2.54102	2.16672	1.43296	2.05658	1.91839	1.67356	2.02148	1.24489	2.73552	1.61824	1.98185	0dpa	2.5411
ENSDARG00000077296	3.12102	2.90689	3.20477	2.45681	1.848	2.41143	2.23879	2.88947	2.29866	2.17632	2.08406	2.01436	2.25399	2.06005	1.87184	2.63227	1.47508	2.82579	2.8679	2.94111	2.45154	0dpa	3.07756
ENSDARG00000060215	6.06803	6.12536	6.15218	3.8953	3.94579	4.24108	3.51979	3.17153	3.64731	5.58796	5.76527	5.60051	5.46401	5.29976	4.96578	5.23151	4.97453	5.24831	4.74308	4.79442	4.90352	0dpa	6.11519
ENSDARG00000042962	2.12433	2.28688	2.58015	1.82375	1.58015	1.89918	1.7137	2.09085	1.774	2.04264	2.11437	1.7866	1.75275	1.9782	2.12763	1.93734	2.0635	2.5008	2.28688	2.29572	2.25701	0dpa	2.33045
ENSDARG00000070704	2.72247	2.85798	2.77189	2.7761	2.4489	2.79286	2.5008	2.54844	2.31904	2.28096	2.30743	2.12763	2.26303	2.53854	2.36737	2.23879	2.77189	2.32193	2.71589	2.56071	2.70487	0dpa	2.78411
ENSDARG00000089167	3.26153	2.94486	3.48929	1.71809	1.37851	1.38957	1.31034	1.25701	1.15056	2.18269	2.25701	1.97085	1.76129	2.24184	1.20163	2.41143	2.22651	2.70044	2.71149	2.61117	2.91456	0dpa	3.23189
ENSDARG00000082979	3.32625	3.37016	3.05485	1.68706	1.848	1.5656	2.02148	1.84398	1.97085	2.5509	2.62527	2.42223	2.52105	2.40599	2.06005	2.31904	2.72247	2.97636	3.0054	2.88557	3.0197	0dpa	3.25042
ENSDARG00000088314	2.87381	3.32912	2.69377	2.08746	1.852	1.11103	1.69599	1.82782	1.93734	2.72901	2.48543	2.24184	1.33342	2.21412	2.31615	1.45418	0.641546	1.0635	1.91073	1.88753	0.879706	0dpa	2.96557
ENSDARG00000091222	1.85599	1.66903	1.99277	0.799087	1.15056	0.722466	0.367371	0.765535	0.495695	0.863938	1.65076	1.35614	0.505891	0.464668	0.432959	1.26903	0.790772	1.43829	0.575312	0.201634	0.344828	0dpa	1.83926
ENSDARG00000019301	4.28688	4.42291	4.0993	3.04089	2.81967	3.72137	3.6792	3.854	3.55336	4.52982	3.83289	4.1819	3.58135	3.67129	3.40327	3.72901	3.79181	4.10434	3.96809	3.7148	3.86096	0dpa	4.26969
ENSDARG00000076267	4.80529	4.91504	4.72137	3.91839	3.54597	3.44228	3.80426	3.854	3.48414	4.55949	4.19061	4.23419	3.71699	4.52042	3.52982	4.12019	4.36177	4.29352	4.24336	4.43962	4.54597	0dpa	4.8139
ENSDARG00000091656	5.72874	5.65163	5.79831	5.40837	5.38578	5.32984	5.27277	5.29389	5.26003	4.52795	4.56255	4.78136	4.76022	4.84549	5.01302	4.67469	4.70984	4.97957	4.93263	4.78921	4.68538	0dpa	5.72622
ENSDARG00000068215	4.83845	4.95047	5.06393	4.57894	4.32337	4.67976	4.488	4.7339	4.05745	4.47184	3.9222	3.92029	4.26529	4.56986	4.49761	4.8674	4.69822	4.70819	4.47832	4.62	4.41143	0dpa	4.95095
ENSDARG00000008818	4.98277	4.9607	4.91361	4.67073	4.06523	4.31034	4.08151	4.31976	3.63691	4.57894	4.45022	4.43696	4.02857	4.76765	4.22342	4.49057	4.61412	4.61706	4.65249	4.6605	4.90256	0dpa	4.95236
ENSDARG00000060109	2.82985	2.848	2.57289	2.58496	2.66676	2.78241	2.48285	2.49825	2.51349	2.19849	2.22651	2.25399	2.6017	2.59694	2.4957	2.28688	2.29572	2.42761	2.34483	2.31904	2.14405	0dpa	2.75025
ENSDARG00000024452	4.87234	4.98732	5.02192	4.77663	4.33414	5.02945	4.55766	4.65249	4.23802	4.70598	4.12681	4.47184	4.11603	4.52795	4.30597	4.61648	4.7339	4.70432	4.88753	4.70543	4.86888	0dpa	4.96053
ENSDARG00000034013	3.79286	3.73985	3.78764	3.80529	3.40463	3.91934	3.64039	3.86691	3.25096	3.76022	3.42761	3.55336	3.4957	3.93263	3.67356	3.33628	3.54597	3.42358	3.58976	3.5656	3.31615	0dpa	3.77345
ENSDARG00000038121	1.86394	1.69153	1.20789	1.42761	1.15056	1.83188	1.35614	1.3505	1.36177	1.07724	1.22033	1.46467	0.863938	1.37851	0.584963	1.37295	1.20789	1.53107	1.1375	1.26303	1.65076	0dpa	1.58779
ENSDARG00000094328	2.43029	2.32769	2.14078	1.56071	1.30451	1.81558	1.43829	1.70929	1.09085	1.38957	1.28688	1.43296	0.948601	1.47508	1.9222	1.37295	1.59455	1.01436	1.37295	1.42761	1.97085	0dpa	2.29958
ENSDARG00000020521	3.5656	3.59574	3.57652	3.33771	2.88753	3.34767	3.23573	3.33628	2.92979	3.19377	2.83592	3.0036	2.88753	3.49953	2.9279	3.15866	3.13586	3.38681	3.24031	3.34908	3.20477	0dpa	3.57929
ENSDARG00000093372	2.40599	2.31904	2.68257	1.73118	1.49057	2.38128	1.74416	1.46989	2.21723	1.96717	1.79077	1.07724	1.38405	0.641546	3.62877	1.74416	2.14078	1.31034	1.80735	1.57046	1.31034	0dpa	2.4692
ENSDARG00000017321	4.80271	4.8089	4.53481	4.916	4.0993	4.88166	4.2854	4.34412	3.61589	4.67412	4.25172	4.3875	4.31179	5.05875	3.95513	3.81147	3.7845	4.54535	4.03738	4.1035	4.03386	0dpa	4.71547
ENSDARG00000045514	10.0827	9.98356	9.99721	9.52144	9.75682	9.36497	9.76739	9.59967	9.833	9.54581	9.5272	9.58233	9.89107	9.66685	10.0226	9.89174	9.70093	9.78182	9.92723	10.0181	10.0766	0dpa	10.0211
ENSDARG00000059874	3.42492	3.46205	3.45943	3.53978	3.01078	3.52231	2.9782	3.36877	2.63459	2.79077	2.27501	2.23266	2.79286	3.22959	2.83794	2.57289	2.48027	2.98003	2.50335	2.64616	2.19219	0dpa	3.4488
ENSDARG00000013184	7.31388	7.31225	7.17582	7.22294	6.69195	7.40939	6.54133	6.75342	6.11728	6.96671	6.49889	6.8824	6.56514	7.02215	6.70266	6.74483	6.91361	6.94287	6.87689	6.78188	6.75689	0dpa	7.26732
ENSDARG00000092478	2.94673	2.37295	2.98732	2.6017	2.36737	1.97085	1.93734	1.81967	2.19849	2.68706	2.51096	2.51349	2.26903	2.27798	2.29572	2.11437	2.26003	2.42223	1.93357	2.25399	1.98914	0dpa	2.769
ENSDARG00000086369	1.3505	1.48027	1.1635	0.963474	0.807355	0.941106	0.594549	0.815575	0.757023	0.910733	1.08406	0.970854	0.925999	0.748461	0.485427	0.765535	0.823749	0.863938	1.20789	1.03562	0.863938	0dpa	1.33142
ENSDARG00000010137	5.18587	5.25626	5.2604	4.59813	4.30086	4.55827	4.31832	4.53169	4.36737	5.13668	5.10014	5.10434	4.40871	4.76818	4.72574	4.47184	4.74846	4.87184	4.83491	4.52857	4.78712	0dpa	5.23417
ENSDARG00000017389	5.93404	6.28429	5.74389	6.24222	5.58346	5.98732	5.54381	6.07103	4.98868	5.83441	5.18745	5.12143	4.70099	5.34837	5.33985	4.82528	4.96717	5.43263	4.79649	5.45483	4.88313	0dpa	5.98741
ENSDARG00000002396	4.12267	3.87283	3.67016	3.48414	2.76341	3.46205	2.19849	1.98914	1.81558	3.64039	3.46728	3.47249	2.34199	2.01792	2.10098	3.27352	3.29866	3.12102	2.22033	2.28983	2.21101	0dpa	3.88855
ENSDARG00000025122	4.64847	4.65764	4.56803	4.39575	4.02414	4.26679	3.86592	4.10098	3.54967	3.98914	3.7301	3.71918	3.39917	3.33628	3.48414	3.77083	3.58376	3.70266	3.50589	3.67243	3.44361	0dpa	4.62471
ENSDARG00000088493	1.53605	1.65535	1.60881	0	0.189034	0.333424	1.0072	0.31034	0.189034	0.298658	0.286881	0.378512	0.757023	0.0426443	0	0.443607	0.31034	0.555816	1.45418	1.58015	1.43296	0dpa	1.60007
ENSDARG00000086418	4.8339	4.40122	5.05485	2.72028	2.37016	2.37295	2.89918	3.22497	3.32625	3.33342	2.58976	2.82985	2.52607	2.61824	2.74631	3.19692	3.60644	3.94205	3.97636	3.93829	3.68482	0dpa	4.76332
ENSDARG00000093531	1.8679	1.98914	2.6017	0.918386	1.38405	1.42761	1.02857	0.782409	1.01436	1.67807	1.36177	1.1177	0.790772	0.847997	1.52607	1.60881	1.71809	1.15056	1.26903	1.30451	0.910733	0dpa	2.15291
ENSDARG00000061233	6.14751	6.25626	6.16249	5.38543	5.61559	5.77426	5.46009	5.46336	5.65134	6.13586	6.08555	5.69237	4.65363	4.62936	3.90593	5.70543	5.90063	5.79572	4.73444	4.94673	4.68538	0dpa	6.18875
ENSDARG00000011272	7.03111	6.6985	6.9922	6.79935	7.01089	6.57879	6.42895	6.46303	6.55857	6.49394	6.40565	6.39626	6.72982	6.51554	6.64559	6.68818	6.51001	6.6091	6.46728	6.70612	6.37069	0dpa	6.90727
ENSDARG00000068187	4.94158	5.0365	4.99639	4.62176	4.50906	4.46271	4.46532	4.52795	4.20945	4.58676	4.24031	4.33985	4.44361	4.61412	4.41414	4.60407	4.77294	4.74201	4.48156	4.65249	4.393	0dpa	4.99149
ENSDARG00000015780	3.61589	3.51728	3.70044	3.43563	3.12763	3.69933	3.48929	3.75168	3.03386	3.65764	3.02857	3.33914	3.14241	3.53107	3.27501	3.50208	3.39094	3.68257	3.38819	3.71918	3.44361	0dpa	3.6112
ENSDARG00000093374	5.24945	5.36877	5.50621	5.43162	4.7703	5.47768	4.97315	5.58225	5.43863	5.36667	5.13627	5.16952	4.77452	5.26941	5.0321	5.18666	5.09803	5.35156	5.09381	4.87627	5.00045	0dpa	5.37481
ENSDARG00000036994	4.03562	4.03474	4.06178	3.97545	3.56194	4.12928	3.72028	3.73985	3.22188	4.22497	3.59216	3.87578	3.89433	4.3799	3.83188	3.72792	3.79701	3.91648	3.81558	3.88947	3.84398	0dpa	4.04405
ENSDARG00000041140	4.2502	3.96993	4.02857	3.06523	2.90304	3.47119	2.18587	2.10769	2.50335	3.77821	3.73444	3.86888	3.09761	2.47768	2.40327	3.53854	3.44095	3.24336	2.9486	2.30451	2.58256	0dpa	4.0829
ENSDARG00000012395	4.83137	3.66221	2.64155	3.63343	3.71918	3.37295	3.55336	2.40327	1.926	2.43029	0.748461	1.28688	1.68706	0.879706	2.02503	1.31615	0.526069	0.526069	2.20789	4.26379	0.422233	0dpa	3.71171
ENSDARG00000001162	5	4.93876	4.97269	4.60051	4.18349	4.70764	4.52042	4.79233	4.47444	4.56316	4.56499	4.27128	4.47768	4.69488	4.21179	4.62117	4.48929	4.7021	4.82782	4.68986	4.50144	0dpa	4.97048
ENSDARG00000075595	1.91456	2.82375	2.58256	2.32193	1.85599	2.12433	2.34199	1.38405	2.64386	1.9486	2.35896	2.87578	1.16993	1.85997	2.45943	2.68032	1.58015	2.62761	1.82375	2.06695	2.3505	0dpa	2.44029
ENSDARG00000095011	4.51728	4.82528	4.71589	3.53605	3.41278	3.36177	2.8339	3.16832	2.86394	4.52857	4.23343	4.40667	3.6792	4.31542	3.65878	3.46336	4.0268	4.13011	4.12928	3.60999	4.22882	0dpa	4.68615
ENSDARG00000053934	2.37851	2.31034	2.51349	2.07039	1.9782	1.82375	1.74846	2.13422	2.0072	1.64616	1.58496	1.38957	1.7866	1.91839	2.33342	2.46205	2.06005	2.38957	2.22033	2.41143	2.03914	0dpa	2.40078
ENSDARG00000075017	7.05767	7.07457	6.94087	6.17333	6.2817	5.9397	5.48671	5.31216	5.54689	6.81839	6.91385	6.95245	6.43062	6.52763	6.47541	6.27631	6.16571	6.46369	6.71191	6.72942	7.02337	0dpa	7.02437
ENSDARG00000061918	1.59932	1.52105	1.22033	0.782409	0.485427	1.64155	0.925999	0.956057	0.650765	0.933573	1.05658	0.847997	0.722466	0.748461	0.422233	0.948601	1.1177	0.83996	1.5008	1.0635	1.04264	0dpa	1.4469
ENSDARG00000090222	1.82782	1.33914	1.19535	1.49057	1.38405	1.48027	1.18269	1.10434	1.18269	1.0072	0.9855	0.847997	1.02148	0.83996	0.757023	1.14405	1.28688	1.11103	1.27501	1.18269	1.24489	0dpa	1.4541
ENSDARG00000089665	5.92006	5.92624	5.84248	5.54936	5.05224	5.43563	4.76182	5.06048	4.8485	5.15137	5.15583	5.25058	5.02945	5.04527	5.1102	5.29976	5.48478	5.37643	5.6343	5.39678	5.49217	0dpa	5.89626
ENSDARG00000097137	10.9493	11.3333	11.0771	9.81474	9.66542	9.46534	10.3001	11.3269	10.2828	10.7598	11.3175	10.6397	10.1655	11.43	10.6274	9.94316	10.8453	10.4725	10.191	11.0847	11.2378	0dpa	11.1199
ENSDARG00000015552	6.44593	7.02503	7.14863	5.90545	5.47379	5.9674	5.70681	5.99209	5.82782	6.64169	6.23515	6.30688	5.78057	6.08449	5.35826	6.08555	5.65421	6.64933	6.11207	6.1643	6.25682	0dpa	6.87319
ENSDARG00000070098	3.06523	2.96717	3.05658	3.02326	2.61589	3.31759	2.63227	2.75702	2.60881	2.47768	2.60407	2.30159	2.45943	2.43296	2.07724	2.72465	2.93168	2.92979	3.01257	2.85599	2.76341	0dpa	3.02966
ENSDARG00000093208	1.852	1.71809	1.26303	0.83996	0.214125	0.9855	1.97453	1.04963	0.695994	0.475085	0.485427	0.704872	0.485427	0.238787	0.963474	1.08406	1	0.475085	1.23879	0.594549	1.1177	0dpa	1.61104
ENSDARG00000009257	2.81147	2.96717	2.54844	2.6017	2.08406	2.76977	2.44095	2.53605	1.99277	2.21101	1.90689	2.10098	2.06005	1.96717	1.774	2.37851	2.30743	2.44095	2.53356	2.47768	2.48543	0dpa	2.77569
ENSDARG00000030687	4.65363	4.75596	4.75382	4.92695	4.25399	4.76977	4.59455	4.27202	3.63459	4.89045	4.61117	4.32841	3.90111	4.26679	3.43563	3.65421	4.45088	4.69265	3.79701	4.23189	3.904	0dpa	4.72114
ENSDARG00000041853	4.77505	4.72028	4.68986	4.64212	4.25927	4.68032	4.62994	4.66619	4.56499	4.25701	4.16108	3.94486	4.20477	3.94298	4.2032	4.48993	4.46271	4.5552	4.76765	4.70155	4.64039	0dpa	4.7284
ENSDARG00000071653	1.51602	1.62761	1.63227	0	0.641546	0.757023	1.99639	0.823749	0.367371	0.925999	0	0.641546	0.933573	0.263034	0	0.831877	0.790772	0.956057	2.16027	0.650765	1.28096	0dpa	1.59196
ENSDARG00000089761	9.24167	9.62494	9.95555	8.12117	8.20882	8.28804	8.32314	8.25191	8.80329	8.68429	9.11962	9.10732	9.79063	8.51818	9.23494	8.69014	8.33105	8.6537	9.41208	9.47814	9.36916	0dpa	9.60739
ENSDARG00000073892	3.68482	3.73335	3.57894	3.37016	2.8679	3.23419	3.11103	3.19692	2.7761	3.32048	3.64731	3.22651	3.14893	3.15381	2.86196	3.46989	3.50589	3.37016	3.62176	3.35191	3.55827	0dpa	3.6657
ENSDARG00000052851	3.56194	3.5472	3.62761	3.60644	3.22497	3.66676	3.53605	3.75168	3.38819	3.64847	3.44493	3.44626	3.28983	3.66789	3.45549	3.24641	3.44095	3.66334	3.28096	3.36877	3.29278	0dpa	3.57892
ENSDARG00000060506	3.77821	3.93074	3.79181	3.93357	3.48156	4.06005	3.66448	4.12433	3.37295	3.68257	3.27501	3.31325	3.59813	3.77716	3.57531	3.51096	3.63575	3.86295	3.65878	3.63227	3.46336	0dpa	3.83359
ENSDARG00000029331	2.98185	3.14405	2.82375	2.68032	2.42223	3.08236	2.67807	2.67582	2.4957	2.58976	2.43029	2.488	2.44095	2.65992	2.44361	2.4489	2.62059	2.774	2.68706	2.96162	2.71149	0dpa	2.98322
ENSDARG00000070080	3.41278	3.50462	3.69822	2.95791	2.68257	2.65535	2.50335	2.58496	2.46467	2.88947	3.0197	2.854	2.78241	3.0321	2.83996	3.45549	3.45418	3.49953	3.36597	3.34341	3.40599	0dpa	3.53854
ENSDARG00000074552	8.72503	8.63314	8.77429	8.37604	8.54632	8.11108	8.38871	8.36977	8.44741	8.37265	8.31216	8.27919	8.5129	8.4953	8.79737	8.71548	8.62713	8.67211	8.62231	8.58459	8.66569	0dpa	8.71082
ENSDARG00000069240	3.34341	3.07382	3.47897	3.23266	3.22033	2.62994	2.79077	2.70487	3.0054	2.93734	2.85599	2.72465	3.22033	3.22959	3.16027	3.26153	3.10434	2.95977	2.78031	2.91839	2.88557	0dpa	3.29873
ENSDARG00000060922	3.64386	3.64731	3.50716	3.25399	2.81352	3.09761	3.02857	3.0072	2.86196	3.25399	3.1127	3.10098	2.70929	2.97085	2.60407	2.8679	3.11936	3.21568	3.37156	3.43162	3.26454	0dpa	3.59944
ENSDARG00000031465	1.48027	1.89142	1.31034	1.21412	1.11103	1.25096	1.65076	1.09085	1.73552	0.85599	1.14405	0.85599	1.04264	0.641546	0.970854	1.7137	0.925999	1.51602	1.38957	1.69153	1.29866	0dpa	1.56067
ENSDARG00000054916	4.99458	4.79961	4.63923	3.24184	2.848	4.04963	3.61471	3.39094	3.74308	4.7666	4.61824	4.63459	3.30305	2.71149	2.83996	3.67356	3.89336	3.62644	4.6241	4.42021	4.5735	0dpa	4.81114
ENSDARG00000092945	7.92011	7.73118	7.33914	7.34474	6.93416	8.10287	6.22323	6.17293	6.4187	6.18765	7.23898	6.68061	6.69752	5.45154	5.40565	7.08905	7.36938	6.77518	7.75936	7.08332	7.70708	0dpa	7.66348
ENSDARG00000016721	8.22603	8.2771	8.30433	8.25082	7.75315	8.09861	7.76567	7.96636	7.00675	7.99158	7.20848	7.70425	7.59939	8.35151	8.02098	8.13155	8.0487	8.17013	8.10586	8.06991	8.03766	0dpa	8.26915
ENSDARG00000075123	3.80632	3.95327	3.73227	3.47249	3.02326	3.63227	3.24641	3.47897	3.17473	3.3505	3.21412	3.35473	2.91456	3.39094	3.08916	3.37295	3.34625	3.75702	3.65421	3.54102	3.49057	0dpa	3.83062
ENSDARG00000054300	6.94462	7.0009	7.00809	6.20026	6.17473	6.04963	6.20144	6.02015	5.8775	6.47865	6.54334	6.49825	6.47298	6.70224	6.41701	6.54473	6.50303	6.4143	6.71562	6.45319	6.71781	0dpa	6.98454
ENSDARG00000022303	8.91501	8.63949	8.65625	8.815	8.75255	8.5871	7.94134	8.03683	7.90623	8.20833	7.93517	8.07975	8.43871	8.47484	8.31229	7.7366	7.71425	8.0698	6.79325	7.32355	6.67709	0dpa	8.73691
ENSDARG00000090431	2.72465	2.55336	2.25701	2.37295	2.16993	2.79286	2.27202	2.24793	2.35614	1.74416	2.42223	2.10434	2.1177	1.9782	1.76977	2.4489	2.47249	1.93734	2.33342	2.48027	2.4489	0dpa	2.51167
ENSDARG00000062472	2.5008	2.62527	2.57289	2.21412	1.90689	2.59216	2.37016	2.75489	2.26003	1.88362	1.56071	1.63227	1.79909	2.07382	1.96717	2.04963	2.14731	2.20789	2.12102	2.21412	2.0321	0dpa	2.56632
ENSDARG00000012432	4.32481	4.08406	4.14405	4.16672	4.03122	4.22728	3.99277	4.03826	3.851	3.69933	3.66334	3.67129	3.91839	3.73552	3.59694	3.66903	3.73118	3.94298	3.57773	3.44361	3.37851	0dpa	4.18431
ENSDARG00000087660	2.76553	3.45812	2.79077	2.31615	2.05311	2.64155	2.24793	2.21723	2.14405	2.40054	3.14241	3.03914	2.71809	2.45418	2.21101	3.02503	2.81352	2.39232	2.96901	3.06867	1.9486	0dpa	3.00481
ENSDARG00000020871	3.38267	3.58976	4.1334	2.0321	2.13093	2.13093	1.48027	1.45418	1.5509	3.26604	2.37573	2.68706	1.98914	2.41684	2.42223	2.42492	2.9782	3.21412	3.08066	3.26604	3.0268	0dpa	3.70194
ENSDARG00000070654	3.40463	3.37573	3.59574	3.23266	2.73335	3.14568	3.04089	3.68706	3.05137	2.9542	2.53605	2.79909	3.00899	3.16672	2.97636	3.17313	3.15381	3.27202	3.30012	3.25701	3.19377	0dpa	3.4587
ENSDARG00000095302	1.63227	1.70044	1.27501	1.67356	1.03562	1.65535	1.4957	1.28688	1.27501	1.51602	1.05658	1.34483	1.59455	1.15704	0.823749	1.17632	1.48543	1.17632	1.35614	1.32769	1.47508	0dpa	1.5359
ENSDARG00000092636	2.37851	2.35332	2.41954	2.28688	1.97085	1.89142	1.90304	1.97085	2.67807	2.01436	3.05485	2.0072	2.04614	1.73118	2.34483	2.08066	2.20789	1.92979	2.01078	1.83188	2.40054	0dpa	2.38379
ENSDARG00000077668	2.32193	2.33914	2.03562	2.0072	1.60407	1.91073	1.49057	1.84398	1.49057	1.82782	1.58976	1.64616	1.73985	1.68706	1.12433	1.9782	1.92979	1.95977	2.02148	2.17632	1.848	0dpa	2.23223
ENSDARG00000002912	4.67525	4.55949	4.46467	4.5404	3.97361	4.66221	4.0054	4.38405	3.72137	3.82985	3.46336	3.72901	3.56925	3.96162	3.74631	3.79909	3.97728	4.02591	3.89821	3.9782	3.81455	0dpa	4.56647
ENSDARG00000078954	4.18031	4.48736	4.07296	4.25927	3.65992	4.40803	3.91169	4.26078	3.83895	3.93546	3.56803	3.68032	3.69933	3.85	3.08406	3.69599	3.91456	3.91265	3.89918	3.87381	3.81967	0dpa	4.24688
ENSDARG00000074531	2.05658	2.57773	2.46467	1.8679	1.51096	1.61824	1.92979	1.71809	2.01078	2.16993	1.61824	1.93357	2.0036	2.07724	1.43829	1.74416	2.1375	2.04963	1.87971	1.67356	2.08746	0dpa	2.36633
ENSDARG00000063576	1.96347	1.88753	1.51096	0.799087	0.659925	1.07724	0.713696	0.925999	0.879706	0.970854	0.505891	0.565597	0.333424	0.650765	0.356144	1.31034	0.516015	1.22033	1.82782	1.5509	1.61353	0dpa	1.78732
ENSDARG00000041129	1.97085	1.9222	1.83592	1.89142	1.61353	1.70929	1.54102	1.83188	1.53605	1.92979	1.5008	1.65535	1.39506	1.91073	1.38957	1.79494	1.81147	2.07382	1.31615	1.26303	1.17632	0dpa	1.90966
ENSDARG00000097456	6.02126	6.25814	6.36072	5.86196	6.11291	5.54844	5.4545	5.71589	5.49825	5.79857	5.30779	5.54009	6.16812	5.1152	5.60229	5.74792	5.64962	5.95606	5.8525	6.0009	5.97269	0dpa	6.21337
ENSDARG00000089737	1.774	1.56071	1.19535	1.25701	0.411426	0.731183	0.31034	0.321928	0.687061	0.879706	0.815575	0	0	1.64616	1.1635	0.485427	0.895303	0	1.09761	1.05658	0.333424	0dpa	1.51002
ENSDARG00000078687	2.53854	2.73769	2.44361	2.59694	2.14078	2.97453	2.21101	2.38957	1.90689	2.37851	1.80735	2.02857	1.4957	2.10098	1.34483	1.96717	2.29572	2.31615	2.07724	2.33914	2.22651	0dpa	2.57328
ENSDARG00000078185	2.47249	2.67582	2.70266	2.83188	2.37851	2.57531	2.35614	2.56803	1.94486	1.94486	1.54597	1.66903	2.22651	2.51854	2.06695	2.02503	2.10434	2.23573	2.45681	2.65992	2.26003	0dpa	2.61699
ENSDARG00000002523	7.78522	7.84768	7.82636	7.25852	7.07991	7.15127	7.43288	7.4645	7.25049	7.21237	6.81634	6.72574	7.09022	7.43638	7.18636	7.65306	7.20692	7.51672	7.18587	7.37869	7.09424	0dpa	7.81976
ENSDARG00000023309	4.57713	4.49121	4.66619	4.42021	4.32121	4.2032	4.35966	4.30305	4.17233	4.05137	3.60881	3.80012	4.50271	4.30159	4.4522	4.2555	3.9607	4.31687	4.26529	4.24641	4.22651	0dpa	4.57818
ENSDARG00000090993	3.36036	3.22033	3.12763	2.83996	2.9982	2.90111	3.02148	2.96162	2.93546	2.84599	2.98185	2.82985	2.52356	2.70929	2.84197	2.59455	2.53854	2.68482	2.97636	2.89142	2.71149	0dpa	3.23611
ENSDARG00000071683	4.01525	4.02768	4.04177	4.06005	3.49185	4.32409	3.41414	3.81352	3.11103	3.6837	3.20633	3.66334	3.20006	3.7666	3.40871	3.5435	3.64155	3.86888	3.89821	3.85798	3.92125	0dpa	4.02823
ENSDARG00000087732	7.47054	7.61611	8.15492	5.97177	5.80193	5.64443	5.79286	5.82477	5.66988	6.53154	6.15097	6.58586	6.55397	6.65492	6.81622	6.13525	6.15137	6.65249	6.99027	6.98162	7.05192	0dpa	7.74719
ENSDARG00000011570	2.45681	2.28688	2.49825	1.65992	1.73985	2.43563	2.23266	2.61824	2.08406	1.26903	1.54102	1.35614	1.57531	1.93734	1.23266	1.9782	2.11437	2.25701	2.12102	2.04963	2	0dpa	2.41398
ENSDARG00000097897	2.75702	2.59455	2.58976	2.18269	1.70487	1.94486	1.37851	1.5656	1.73552	2.45681	2.68257	2.34483	1.926	2.11103	2.04963	2.6017	2.55827	2.64847	2.62761	2.53605	2.71589	0dpa	2.64711
ENSDARG00000053950	4.8125	4.66959	4.55213	3.87086	3.87283	3.96809	3.77294	3.92315	3.97545	3.74631	4.01078	4.08491	3.45549	3.24489	3.41819	3.59813	3.78869	3.44361	4.12763	3.97636	4.12928	0dpa	4.67807
ENSDARG00000069922	8.69505	8.78116	9.10947	8.19012	8.02824	8.11343	7.90683	8.08783	7.64616	8.52038	8.19348	8.38595	8.07312	8.8902	8.41274	8.17463	8.6627	8.91199	7.98065	8.02835	7.90941	0dpa	8.86189
ENSDARG00000013110	6.29223	5.91719	5.68004	4.9855	4.85	5.78005	4.91552	4.81558	4.58736	4.6837	5.19259	4.774	4.64155	3.98641	4.1334	4.89239	5.3147	4.73173	5.48832	5.17712	5.12557	0dpa	5.96316
ENSDARG00000074435	4.74792	4.80941	4.90641	4.38612	4.31832	4.13668	3.78241	4.0018	3.69488	4.30961	4.06523	3.97269	4.43496	4.55152	4.54597	4.32625	4.55336	4.73281	4.46923	4.35966	4.53916	0dpa	4.82125
ENSDARG00000074332	4.19298	4.2555	4.17792	4.1235	3.7126	4.3875	3.88362	4.1235	3.48156	3.83794	3.32912	3.35755	3.57773	3.9364	3.50843	3.65421	3.85599	3.9982	3.87578	3.75596	3.774	0dpa	4.2088
ENSDARG00000071076	1.64616	1.70044	1.83592	0.400538	0.584963	0.432959	0.903038	1.1375	0.526069	0.871844	0.378512	0.516015	0.495695	0.250962	0.189034	0.516015	0.367371	1.20789	1.70044	1.69153	1.50589	0dpa	1.72751
ENSDARG00000054930	3.18269	3.25096	2.98732	2.86196	2.68482	3.44095	3.0321	2.87184	2.84398	2.81147	2.926	2.87184	2.50335	2.23266	1.74846	2.94111	2.98914	3.02503	3.10936	3.03738	3.0197	0dpa	3.14032
ENSDARG00000070172	2.04963	1.93357	2.15381	1.36177	1.32769	1.38957	1.20789	1.14405	1.4489	1.58976	1.61824	1.09085	1.23879	2.10769	0.948601	1.75275	2.22342	1.68257	1.98185	2.22959	1.70044	0dpa	2.04567
ENSDARG00000091600	8.53048	8.57569	8.42131	7.67009	7.85075	7.72928	7.15836	6.95757	7.3361	8.22636	8.08465	7.95762	7.35253	7.26913	7.3713	6.8387	6.92303	7.46956	7.52207	7.77558	7.64465	0dpa	8.50916
ENSDARG00000073957	2.7137	3.2032	2.848	1.41143	1.23879	1.53107	1.58496	1.54597	1.41143	2.26303	1.89918	1.99639	1.07039	1.63227	1.926	2.24489	2.33056	3.15543	2.67356	2.42761	2.70487	0dpa	2.92163
ENSDARG00000012140	6.10622	5.93192	6.09466	5.51317	5.15097	5.43496	4.72901	4.61648	4.62293	5.56499	5.75596	5.4446	6.01814	5.79805	5.48188	5.53512	5.27352	5.80658	4.7703	4.65764	4.81967	0dpa	6.04427
ENSDARG00000078890	2.22651	2.31325	2.33056	2.26903	1.83188	2.5008	2.01436	2.37295	1.87971	2.02857	1.76553	1.88362	1.69153	1.9222	1.42761	2.09085	1.99639	2.47508	2.24793	2.41954	2.1375	0dpa	2.2901
ENSDARG00000061977	5.79468	5.80219	5.80116	4.69488	4.71864	4.34056	4.49889	4.37365	4.14486	5.76527	5.78031	5.62644	5.46891	5.36982	5.10098	5.29094	4.98368	5.86864	5.6605	5.17033	5.89093	0dpa	5.79934
ENSDARG00000060521	2.91648	2.84599	2.6893	2.73118	2.16027	2.84398	2.24793	2.52356	2.06695	2.52356	2.14405	2.41684	2.11103	2.70044	1.99639	2.34767	2.57773	2.73552	2.75916	2.58496	2.68482	0dpa	2.81726
ENSDARG00000054835	3.04439	3.83289	3.18269	2.25701	1.51602	2.53605	3.3147	3.24641	3.10601	3.22805	2.61117	2.96901	2.36457	1.68706	1.7137	2.31034	2.22033	3.04264	2.95233	3.49057	3.10769	0dpa	3.35333
ENSDARG00000036376	2.42223	2.53854	2.65535	0.263034	0.176323	0.163499	0.584963	0.226509	0.613532	1.60881	1.82375	2.14405	1.37851	0.992768	1.50589	1.72247	0.739848	1.02148	1.31615	1.45418	1.28688	0dpa	2.53871
ENSDARG00000097480	1.82375	1.59932	1.58496	0	0	0.411426	0.584963	0.432959	1.15704	1.58015	1.37851	0.695994	0.831877	0.831877	1.46989	0.238787	0.773996	0.62293	1.92979	0.925999	1.02857	0dpa	1.66934
ENSDARG00000094942	2.40327	2.34767	1.9855	1.37851	1.45943	1.81967	1.40599	1.7137	1.73552	2.27202	1.91839	1.22651	1.22033	1.88362	1	1.37851	1.20163	2.15056	2.0635	1.74846	2.01436	0dpa	2.24548
ENSDARG00000053992	2.14731	2.32481	2.10098	1.32769	1.26303	1.5509	1.37851	1.36737	1.62293	1.45418	1.58976	1.33342	1.20163	0.933573	1.0635	1.79077	1.70044	1.65992	1.59932	1.7137	1.70487	0dpa	2.19103
ENSDARG00000078645	2.71809	2.69153	2.51096	2.25399	1.57531	1.99639	1.852	2.03914	1.774	2.06005	2.10098	2.25096	1.90689	2.10769	1.79077	2.12763	2.35896	2.35332	2.32481	2.25399	2.36177	0dpa	2.64019
ENSDARG00000074734	4.87774	4.92125	4.62059	3.96901	3.77926	4.39438	3.80941	3.7939	3.59455	4.0063	4.24489	4.08236	3.848	3.84298	3.78973	4.04701	4.37016	4.08916	4.53294	4.31832	4.45286	0dpa	4.80653
ENSDARG00000010472	1.15704	1.7866	1.48027	0.641546	0.443607	0.773996	0.871844	0.790772	0.565597	0.411426	0.356144	0.367371	0.389567	0.411426	0.400538	0.956057	0.443607	0.475085	0.485427	0.443607	0.286881	0dpa	1.47464
ENSDARG00000018004	7.1531	7.04712	7.18369	6.34749	6.50239	6.07446	6.68874	6.63677	6.8009	6.49601	6.50541	6.43863	6.7862	6.85972	7.06372	6.94732	7.04319	7.14466	7.22978	7.01814	7.04188	0dpa	7.12797
ENSDARG00000031366	3.83289	4.08746	4.01257	3.96255	3.61589	3.59335	3.59574	3.83086	3.57894	3.50716	2.97453	3.48156	3.76447	3.50208	3.49185	3.73769	3.76129	3.8846	3.71918	3.93357	3.59694	0dpa	3.97764
ENSDARG00000076874	2.51096	2.54597	2.69153	1.79077	1.83592	2.12433	2.02857	1.98185	1.926	2.20477	2.1375	2.01078	1.89142	1.84398	1.61824	2.14731	2.01792	2.03914	2.14078	2.28392	1.9782	0dpa	2.58282
ENSDARG00000008542	2.0635	2.28688	2.12102	1.93734	1.75702	2.05311	1.86394	1.86394	1.89142	1.80323	1.75702	1.68706	1.70487	1.5509	1.60407	1.65076	1.7137	1.76129	2.26903	1.81147	2.07382	0dpa	2.15713
ENSDARG00000063570	4.35826	4.56499	4.42828	4.43429	3.9364	4.83744	4.12681	4.48736	3.73335	4.20477	3.79805	3.81455	4.01614	4.34837	3.67694	3.97911	4.01436	4.36527	4.28762	4.24641	4.08066	0dpa	4.45051
ENSDARG00000091544	9.24167	9.62494	9.95555	8.12117	8.20882	8.28804	8.32314	8.25191	8.80329	8.68429	9.11962	9.10732	9.79063	8.51818	9.23494	8.69014	8.33105	8.6537	9.41208	9.47814	9.36916	0dpa	9.60739
ENSDARG00000093486	2.7761	2.17632	2.53107	1.93734	2.13093	1.67807	2.45154	2.33628	1.89142	2.10434	1.87971	1.96347	2.09085	1.51602	1.65076	1.926	2.1177	2.56803	2.09085	2.16027	2.21101	0dpa	2.4945
ENSDARG00000013422	8.98291	9.11262	9.1265	8.85359	8.42492	8.42383	8.28397	8.64021	8.20623	8.93124	8.45413	8.63739	8.34736	9.29338	8.39343	8.78254	9.03587	9.21587	8.70255	8.92351	8.75439	0dpa	9.07401
ENSDARG00000075397	2.57289	2.61353	2.42223	1.58015	1.17632	2.53854	1.33914	1.52105	0.871844	2.44095	2.34483	2.05658	1.09085	0.918386	0.790772	2.02857	2.22033	1.88362	0.895303	0.565597	1.04264	0dpa	2.53622
ENSDARG00000033012	2.19535	2.13093	2.11103	2.09761	1.68257	2.29572	1.88753	2.23879	1.73118	1.848	1.63691	1.68257	1.61824	2.02503	1.58015	1.9855	2.0635	2.14405	2.10769	2.20163	2.06695	0dpa	2.14577
ENSDARG00000076494	2.42223	1.64616	1.79077	0.9855	0.641546	1.16993	1.36737	0.85599	1.3505	0.790772	1.3505	1.0635	1.16993	0.604071	1.02857	1.33342	1.44361	1.20789	1.25096	1.03562	1.26903	0dpa	1.95306
ENSDARG00000016904	6.34855	6.52121	6.54257	6.04111	5.64328	6.02547	6.51964	6.52372	6.29333	6.10873	5.52888	5.59753	6.38664	6.44294	6.05181	6.10894	5.89554	6.11207	6.48107	6.4933	6.31615	0dpa	6.47078
ENSDARG00000076176	3.16189	2.73769	2.64155	2.62527	2.60644	2.58496	2.5435	2.74201	2.43029	2.55582	2.46989	2.53107	2.66221	2.46989	2.49313	2.51096	2.58256	2.76341	2.67356	2.42223	2.85997	0dpa	2.84704
ENSDARG00000024895	5.16189	5.08321	5.06437	4.98959	5.03958	5.03474	5.0955	4.93121	5.22072	4.99186	5.03694	5.02459	4.97269	4.66505	4.91743	4.8475	4.91409	4.80064	5.04483	5.05181	4.88557	0dpa	5.10316
ENSDARG00000086425	2.81967	2.83592	2.75702	2.60644	2.27202	2.84398	2.7137	2.69822	2.67129	2.22959	2.02503	1.98185	2.31325	2.3978	2.10769	2.13093	2.17951	2.18269	2.42761	2.44095	2.37573	0dpa	2.80421
ENSDARG00000037860	10.5569	10.4687	10.5284	10.0936	10.2335	9.81452	10.1568	10.0848	10.4108	10.1791	10.1578	10.1633	10.4367	10.2101	10.5233	10.4154	10.2496	10.3101	10.4691	10.4806	10.4523	0dpa	10.518
ENSDARG00000045091	4.82426	4.7148	4.83086	4.5656	4.45615	4.41346	4.6865	4.75649	4.61353	4.03738	3.80426	3.84699	4.23189	4.09677	4.41549	4.40463	4.29866	4.32409	4.14241	4.26078	3.92884	0dpa	4.78997
ENSDARG00000073788	3.04789	3.33485	3.36036	3.18587	2.75489	3.14731	3.04089	2.96717	2.68706	2.83592	2.76341	2.63459	3.0072	3.19061	2.89918	3.16993	3.08066	3.08746	3.26604	3.17792	3.2854	0dpa	3.2477
ENSDARG00000033179	3.29278	3.18903	3.35332	3.13914	2.99277	3.18903	3.20633	3.24336	3.26003	2.83996	2.7866	2.92979	2.93734	3.28244	3.03562	3.0054	2.95791	3.0054	3.2765	3.30889	3.21412	0dpa	3.27838
ENSDARG00000092553	13.9302	14.1266	14.1187	13.2254	12.9133	13.0735	13.0849	13.0435	12.6258	13.3565	13.0219	13.2394	13.2211	13.6801	13.5993	13.5303	13.265	13.7192	13.9321	13.8671	13.9909	0dpa	14.0585
ENSDARG00000020573	6.45763	6.4219	6.30177	6.19002	5.58586	6.07959	5.74551	5.70957	5.28688	6.39352	6.19298	6.14057	6.14568	6.58421	6.0648	5.8711	5.91241	6.17473	5.99797	5.7952	5.86394	0dpa	6.39376
ENSDARG00000090428	5.55582	6.52184	5.54009	4.57168	4.59574	3.06178	2.31615	5.90905	5.1807	3.93734	1.79077	2.83996	2.01078	3.79805	4.69432	1.90689	5.85922	4.17073	4.07125	5.32769	4.66221	0dpa	5.87258
ENSDARG00000005927	5.00944	4.88411	4.76182	5.0063	4.42089	4.84449	4.19298	4.43563	4.03914	4.7703	4.57046	4.59156	3.99005	4.93829	4.48543	4.34979	4.47379	4.56133	4.72738	4.67864	4.55275	0dpa	4.88512
ENSDARG00000094889	6.28429	5.73904	6.14017	4.89579	5.14037	4.90593	4.56621	4.50271	4.76235	5.44062	5.85798	5.6097	5.90593	5.96878	6.06242	5.41954	5.72028	6.0387	4.96947	4.79857	5.04701	0dpa	6.0545
ENSDARG00000060298	3.48027	3.50716	3.59096	3.10098	2.58736	3.07039	2.79701	3.07895	2.76129	3.16672	2.9486	2.94298	2.76553	3.33056	2.87774	2.84197	2.926	2.96162	3.0993	3.08916	3.13258	0dpa	3.52613
ENSDARG00000035618	4.10182	4.04614	4.24945	4.06437	3.94953	4.01614	3.50716	3.69265	3.54967	3.5008	3.30012	3.29719	3.73335	3.90881	3.78031	3.61471	3.61706	3.73227	3.59455	3.92029	3.64386	0dpa	4.13247
ENSDARG00000037068	1.91456	1.65076	1.91073	1.54597	1.22651	1.62761	1.5656	1.77821	1.67807	1.1635	1.51602	1.03562	1.12433	1.02148	0.871844	1.37295	1.65992	1.38405	1.64155	1.53107	1.59932	0dpa	1.82535
ENSDARG00000060442	3.29866	3.45418	3.33628	3.33485	2.8679	3.45286	3.09424	3.21568	2.91456	3.09424	2.95977	2.86592	2.85997	2.98368	2.82171	2.84398	2.86196	3.08066	3.14078	3.02326	3.03914	0dpa	3.36304
ENSDARG00000041910	1.0635	1.0072	1.30451	0.584963	0.485427	0.695994	0.695994	0.815575	0.613532	0.495695	0.713696	0.565597	0.632268	0.632268	0.432959	0.687061	0.9855	0.978196	0.948601	1.07724	1.02148	0dpa	1.12507
ENSDARG00000079241	1.22651	1.25096	1.27501	0.823749	0.632268	1.02148	1.07039	1.36177	0.887525	0.815575	0.790772	0.687061	0.584963	0.650765	0.505891	1.04264	1.11103	0.970854	1.02148	1.19535	0.925999	0dpa	1.25083
ENSDARG00000075509	3	3.04963	2.94111	2.78869	2.3505	3.04789	2.62761	2.8679	2.1635	2.73118	2.15381	2.12763	2.42492	2.65992	2.32769	2.3978	2.46989	2.75916	2.82579	2.61589	2.69153	0dpa	2.99691
ENSDARG00000093000	4.36317	4.52168	4.45418	3.35896	3.59574	2.70708	3.76765	3.72137	3.66562	3.91169	4.14812	4.03034	4.03914	3.92979	3.26003	4.40599	4.07553	4.6241	4.37504	4.15137	4.35896	0dpa	4.44634
ENSDARG00000078541	1.29866	1.65535	1.83996	0.411426	0.454176	0.400538	1.07039	1.05658	0.722466	0.669027	0.687061	0.555816	0.871844	0.400538	0.422233	0.575312	1.11103	1.62293	1.19535	1.13093	1.69599	0dpa	1.59799
ENSDARG00000026039	3.78764	3.52231	3.88753	1.97085	2.47508	1.09761	1.5008	1.14405	1.21412	2.1177	2.59455	1.78241	1.25701	2.47508	2.22342	0.847997	2.68257	1.81558	1.07039	0.575312	0.963474	0dpa	3.73249
ENSDARG00000057687	6.89542	7.32706	7.09244	6.08428	5.31796	6.10392	4.65249	4.48864	4.83946	6.41684	5.80993	6.4065	6.60689	6.46548	6.43363	6.40871	5.73118	7.06544	5.77479	5.76182	6.14303	0dpa	7.10497
ENSDARG00000095241	1.68706	1.61353	1.37851	1.04963	1.15056	1.49057	1.52105	1.59455	1.48543	0.948601	1.15056	0.978196	1.12433	0.669027	0.650765	1.22651	1.40599	1.43829	1.02857	1.32193	1.02148	0dpa	1.5597
ENSDARG00000077515	5.478	5.6499	5.57682	5.29278	4.76235	5.33914	4.74631	4.76288	4.17792	5.23113	4.91504	4.89724	4.67525	5.36422	5.21956	4.75382	4.92932	5.13709	4.81147	4.61706	4.64155	0dpa	5.56824
ENSDARG00000078744	1.13093	1.1177	1.04264	0.722466	0.687061	1.59455	0.790772	0.575312	0.575312	0.505891	0.367371	0.411426	0.275007	0.526069	0.201634	0.613532	0.632268	0.713696	1.12433	0.799087	1.04264	0dpa	1.09709
ENSDARG00000075400	2.84197	2.87184	2.66676	2.3505	1.79077	2.76553	2.41684	2.66903	2.44095	2.30159	1.99639	2.05311	1.87184	1.52105	1.23879	2.41684	2.33628	2.22959	2.58256	2.6017	2.6017	0dpa	2.79352
ENSDARG00000086623	3.32769	4.05918	3.75168	3.11603	2.60644	3.03562	2.66448	3.02503	2.60644	3.41684	3.3147	2.90497	1.87184	1.61353	1.41684	2.62994	1.87184	2.96717	3.05311	2.93357	2.89336	0dpa	3.71285
ENSDARG00000069116	5.72329	5.53854	5.76075	5.80038	5.37504	5.82757	5.15543	5.66107	4.73985	5.13955	4.61117	4.75862	5.27501	5.55735	5.70819	4.25475	5.05658	5.04002	5.13299	5.26379	5.23955	0dpa	5.67419
ENSDARG00000019498	2.59455	2.31034	2.27501	2.5509	1.79494	2.774	1.05658	1.22651	0.895303	2.61353	2.07382	2.19849	1.52607	1.42223	1.20789	1.43829	1.4489	1.31615	0.613532	0.464668	0.422233	0dpa	2.3933
ENSDARG00000074786	3.59455	3.79181	3.8846	3.7301	3.32912	3.95884	3.68145	4.09677	3.45681	3.51854	3.25701	3.51475	3.83794	3.83289	3.24489	3.41819	3.55459	3.90977	3.7301	3.72683	3.74416	0dpa	3.75699
ENSDARG00000014313	9.87946	9.82664	9.98797	9.39109	9.50873	9.22949	9.37456	9.17552	9.35863	9.32423	9.53662	9.47681	9.63508	9.54382	9.98338	9.46189	9.45189	9.48285	9.74504	9.74662	9.80471	0dpa	9.89803
ENSDARG00000093011	1.60881	1.35614	1.47508	1.63227	1.31034	1.31615	1.14405	0.933573	1.18903	1.59455	1.58015	0.807355	1.21412	1.15704	1.4957	1.37295	1.5008	1.09761	1.37851	0.992768	1.21412	0dpa	1.48001
ENSDARG00000075641	2.05311	2.04963	1.87578	1.28688	1.04264	2.48027	1.95233	2.20477	1.63227	0.887525	0.941106	0.85599	1.20789	0.650765	0.713696	1.46467	1.56071	1.25701	1.81147	1.60407	1.64155	0dpa	1.99284
ENSDARG00000018980	3.57046	3.52105	3.848	3.12763	2.90111	3.35191	2.98914	2.9222	2.72028	3.14078	2.88166	2.89142	2.73335	3.22651	2.68032	3.12763	2.47249	3.30159	2.76341	2.56071	2.16993	0dpa	3.6465
ENSDARG00000068156	5.67807	5.61265	5.80478	5.17153	5.64039	5.11686	4.90497	5.13955	5.43062	4.66676	4.59694	4.55643	5.47314	5.19967	5.31252	5.19613	5.0343	5.17871	4.52795	4.8846	4.64962	0dpa	5.6985
ENSDARG00000038068	8.80294	8.89388	8.68972	8.78957	8.6517	8.71665	8.27798	8.18021	8.25597	8.62311	8.55325	8.48804	8.8661	8.8943	8.62106	8.42135	8.18428	8.67472	7.84373	8.14134	7.91492	0dpa	8.79551
ENSDARG00000036670	4.15785	3.98459	3.9982	3.61706	2.9486	4.14323	3.46597	3.80012	2.94111	3.70155	3.51223	3.41278	2.95791	3.72465	3.0321	3.32193	3.50208	3.77716	4.29425	3.85499	3.62761	0dpa	4.04688
ENSDARG00000075014	6.04527	5.93617	5.65019	5.64386	5.16752	5.82757	5.45943	5.72192	5.04352	5.49953	5.30086	5.52325	4.64386	5.37955	5.00405	5.44659	5.57198	5.41278	5.62819	5.48285	5.73363	0dpa	5.87721
ENSDARG00000074705	4.4489	4.73281	4.50016	4.06609	3.85798	4.09508	3.71809	3.89724	3.59694	4.46728	4.46271	4.14975	3.80116	4.09677	3.926	3.9982	4.14893	4.08151	3.9991	3.93263	3.86196	0dpa	4.56063
ENSDARG00000030532	2.73769	2.70044	2.59932	2.35614	2.0036	2.854	2.32481	2.64155	2.22651	2.3505	2.18587	2.42761	2.19535	2.28688	1.97453	2.4957	2.6893	2.66903	2.63227	2.5435	2.54102	0dpa	2.67915
ENSDARG00000091479	6.35826	6.70307	6.75636	6.67497	6.26172	6.51979	6.12039	6.15117	5.58946	6.48543	6.17971	6.45779	6.0018	6.33842	6.05961	5.99661	5.82477	5.9991	6.42878	6.33414	6.48075	0dpa	6.60589
ENSDARG00000016062	2.85	2.64847	2.85599	2.75061	2.43563	2.50589	2.71589	2.76129	2.63691	2.79494	2.72901	2.69153	2.36737	2.774	2.51854	2.69599	2.55827	2.94298	2.65992	2.84599	2.77189	0dpa	2.78482
ENSDARG00000089397	1.59455	1.82782	1.09085	0.687061	1.1635	0.970854	0.669027	0.963474	0.344828	0.831877	0.321928	0.298658	0.613532	0.722466	0.773996	0.454176	1.30451	0.748461	0.992768	1.23266	0.584963	0dpa	1.50441
ENSDARG00000053331	2.50843	2.8679	2.56803	1.02148	1.18903	0.298658	1.54597	1.1375	1.9486	0.555816	0.536053	1.15056	1.76553	0.678072	1.13093	1.73118	0.238787	1.25701	2.47249	2.28392	2.05658	0dpa	2.64812
ENSDARG00000014273	5.69711	6.20006	6.16048	5.5245	5.43229	5.17991	5.41853	5.26454	5.21412	5.67271	5.10811	4.97407	4.64155	5.2604	5.6014	5.21723	5.3837	6.1334	5.5157	5.24907	5.45878	0dpa	6.01922
ENSDARG00000093940	3.70377	3.91456	4.06437	2.64616	2.8679	2.3505	2.68257	2.9486	2.66903	3.45943	3.47897	3.03386	3.93546	3.24945	3.32337	3.20633	2.76553	3.30012	3.47119	3.50716	3.2032	0dpa	3.89423
ENSDARG00000033865	6.23554	6.11103	6.0847	5.72	5.48575	5.59485	5.55735	5.78973	5.6837	6.08364	5.55796	5.86171	5.46401	5.89579	5.56773	5.47021	5.97545	5.9472	5.75969	5.72219	6.12681	0dpa	6.14376
ENSDARG00000091482	2.3505	2.76341	1.73552	1.45943	1.02148	2.20789	1.26903	1.48543	1.35614	1.88362	1.86394	1.926	1.22033	1.26303	0.739848	2.0635	2.23573	2.25701	2.23879	1.71809	1.97453	0dpa	2.28314
ENSDARG00000060991	3.58135	3.54226	3.62527	3.55827	3.09424	3.72683	3.22805	3.47249	2.78241	3.13258	2.64847	2.83996	2.98368	3.30597	3.21723	3.32337	3.49057	3.53605	3.3799	3.39094	3.32337	0dpa	3.58296
ENSDARG00000057121	2.86987	2.46989	1.20163	1.7866	1.23879	1.21412	0.659925	0.432959	0.454176	0.956057	1.11103	1.57046	0.575312	0.790772	0.250962	0.790772	0.333424	0.333424	2.16027	2.10098	1.01436	0dpa	2.18046
ENSDARG00000008859	6.17572	5.98959	6.01992	4.85748	4.35685	5.06264	4.63749	4.74308	4.58496	5.56133	5.69711	6.0917	4.90304	5.72192	5.4614	5.87995	6.11707	5.75409	5.57198	5.2709	5.60999	0dpa	6.06175
ENSDARG00000005834	2.59216	2.93357	2.65306	2.82171	2.28983	2.75275	2.18587	2.70708	2.08066	2.71149	2.36737	2.53107	2.38128	2.97453	1.91456	2.41414	2.59216	2.55336	2.852	2.56071	2.64386	0dpa	2.72626
ENSDARG00000090903	6.40514	6.79805	6.5306	5.76607	5.38474	5.68594	5.65449	5.66988	5.01614	6.62717	6.31452	6.15117	5.12887	5.74308	4.96347	5.71232	5.51475	6.56803	5.53636	5.3572	5.0365	0dpa	6.57793
ENSDARG00000093659	1.29278	1.37851	1.46467	1.23266	0.910733	1.29278	1.20789	1.64155	1.15056	1.01436	1.03562	0.956057	1.22651	1.3505	1.33342	0.970854	0.956057	1.20163	1.23879	1.16993	1	0dpa	1.37865
ENSDARG00000008192	5.76713	5.82349	6.01212	4.4522	4.2032	4.0321	4.25172	4.37643	4.40531	5.06781	4.93687	5.19298	5.0036	5.18864	4.74685	5.6343	5.50906	5.73091	5.07168	5.01436	5.12102	0dpa	5.86758
ENSDARG00000074842	2.37573	2.18587	2.57773	1.80735	0.782409	2.02503	1.5509	1.61824	1.38957	2.38957	1.85997	1.89142	1.18269	1.69153	0.495695	1.65992	1.14405	2.06695	1.48027	1.37295	1.36737	0dpa	2.37978
ENSDARG00000060697	2.88166	2.82782	2.73118	2.69153	2.22342	3.06523	2.28688	2.57046	2.17951	2.35896	2.24184	2.32481	2.27202	2.46467	2.04264	2.53107	2.60407	2.68032	2.75916	2.71149	2.70044	0dpa	2.81356
ENSDARG00000082850	3.72356	2.68257	2.49057	2.9241	3.03914	0	0	0	0	0	0	0	4.19456	0	2.73118	0	2.63227	0	2.77821	2.71149	0	0dpa	2.96557
ENSDARG00000003934	4.0197	3.78973	4.07468	3.36457	3.1127	3.04963	3.29425	3.12433	3.28983	3.46074	3.36737	3.29572	3.30597	3.83188	3.67243	3.53232	3.35191	3.26003	3.81865	3.52482	3.57168	0dpa	3.96137
ENSDARG00000061746	3.55949	3.95233	4.06091	2.30159	2.45154	1.85599	2.08406	1.69153	1.59932	3.08236	2.67129	2.43829	2.06005	2.9982	2.72247	2.69153	2.62293	3.46858	2.65076	2.7845	2.54102	0dpa	3.85758
ENSDARG00000059770	3.60407	3.87676	3.80219	3.54597	3.31615	3.41278	3.62059	3.7845	3.64501	2.75916	2.5509	2.24184	3.37156	2.71589	2.83794	2.9241	3.46205	3.6837	3.08236	3.30305	2.9241	0dpa	3.76101
ENSDARG00000038900	9.53819	9.63532	9.52478	8.90445	8.91304	8.56091	9.09895	8.982	9.15982	9.31481	8.84577	9.12415	9.29205	9.4582	9.29092	9.69404	9.09653	9.41796	9.22545	9.04144	9.03881	0dpa	9.56609
ENSDARG00000095682	3.21878	3.62644	3.20945	3.05485	2.852	2.80735	2.52607	2.64847	2.43029	3.12928	3.31759	2.91839	3.20006	2.48543	3.42626	3.04089	2.96532	3.03386	3.22651	2.87578	2.88753	0dpa	3.35156
ENSDARG00000005861	2.64616	2.5656	2.67356	2.4957	1.92979	2.81352	2.33914	2.50843	1.88753	2.61353	2.21723	2.43029	1.82375	2.43296	1.73985	2.34199	2.54102	2.84197	2.41954	2.41684	2.20789	0dpa	2.62844
ENSDARG00000078486	2.67582	1.848	2.32481	2.50589	0.887525	2.95977	2.41414	1.86394	1.43829	2.09761	2	1.75702	2.08406	2.37295	2.09761	2.61589	1.45418	1.63227	0.790772	1.90304	2.15704	0dpa	2.28287
ENSDARG00000038312	5.04658	4.77979	4.69377	4.55152	4.36737	5.15299	4.01167	4.01614	3.53107	4.17951	3.9644	4.14893	3.93168	4.0321	3.91073	4.02237	4.12102	4.04701	4.39849	4.34625	4.06264	0dpa	4.84004
ENSDARG00000016964	4.51728	4.57713	4.49378	3.84197	4.19456	3.72465	3.926	3.62644	4.29866	4.21179	4.37295	4.1416	3.94392	3.46728	3.93923	4.23036	4.19377	4.04352	4.33414	4.26754	4.34199	0dpa	4.52939
ENSDARG00000074611	3.75809	3.89239	3.9514	3.66448	3.24489	3.55582	3.85599	3.99548	3.72465	3.488	3.07895	3.10936	3.37851	3.28096	3.21568	3.4957	3.66789	3.75596	3.47379	3.57289	3.49825	0dpa	3.86729
ENSDARG00000074507	6.23132	6.17832	6.09908	5.92576	5.83592	5.66988	5.75862	5.87725	5.72574	5.79597	5.27836	5.49889	5.74335	5.95652	5.75435	5.95536	5.62293	5.43763	5.30524	5.71342	5.51444	0dpa	6.16957
ENSDARG00000070212	10.6777	10.9562	11.1848	10.5153	10.1521	10.4287	10.065	10.3185	9.54026	11.0292	9.78033	10.2179	10.4687	11.4301	10.6547	9.49039	9.96847	10.7424	10.5355	10.5149	10.2067	0dpa	10.9396
ENSDARG00000006900	6.77413	6.70183	6.57939	6.36562	6.0237	6.91576	5.65392	5.77109	5.20789	5.4121	5.21607	5.1811	5.62352	5.48607	5.35614	4.89336	5.33378	5.15987	5.50239	5.38922	5.25852	0dpa	6.68512
ENSDARG00000018742	4.95559	5.20085	5.13258	5.05702	4.52231	4.86295	4.55582	4.88947	4.17073	4.71864	4.4614	4.56133	4.52857	5.0072	4.85848	4.79077	4.74201	4.97545	4.92267	4.83794	5.01212	0dpa	5.09634
ENSDARG00000040479	1.38405	1.30451	1.33342	1.15704	1.40054	1.31615	1.01436	1.26903	1.02148	1.1375	1.13093	1.1635	1.01436	1.30451	1.09085	1.40054	1.22033	1.23266	1.42223	1.1375	1.33914	0dpa	1.34066
ENSDARG00000058996	4.75649	4.36877	4.95373	4.39163	4.36947	4.21101	4.17393	4.5601	4.23879	4.29352	4.22805	4.30524	3.8846	4.49633	4.19219	4.3799	4.2891	4.96625	4.59276	4.45154	4.40054	0dpa	4.693
ENSDARG00000043609	4.81198	5.30925	4.8515	3.53978	3.20633	4.80168	3.40327	2.8339	2.87381	3.65535	3.68145	3.56682	3.26754	1.95606	1.50589	3.28983	3.62527	2.98003	4.33985	3.41819	4.00988	0dpa	4.99091
ENSDARG00000038609	1.37851	1.10434	1.83188	0.344828	0.333424	0.495695	0.613532	1.09085	1.20163	0.739848	0.956057	0.933573	0.594549	0.389567	0.250962	1.1375	0.443607	0.863938	1.3505	0.815575	1.3505	0dpa	1.43824
ENSDARG00000060257	4.16832	4.14078	4.05658	3.91265	3.50335	4.07125	3.5472	3.77926	3.20789	3.88362	3.64155	3.7366	3.46858	3.86096	3.56803	3.75061	3.79805	4.0268	3.90977	3.81147	3.68706	0dpa	4.12189
ENSDARG00000017255	5.56133	5.39403	5.67214	4.73715	5.60585	5.73227	3.63227	3.93452	4.38198	4.81762	5.18706	4.88509	5.20046	5.15664	5.49121	3.9222	4.63923	2.57531	5.29241	2.9542	4.07724	0dpa	5.5425
ENSDARG00000009242	1.1177	1.64616	1.21412	0.238787	0.485427	0.15056	0.298658	0.286881	0.250962	0.748461	1.09761	0.863938	0.0976108	0.594549	0.575312	0.941106	0.604071	1.0072	0.782409	1.50589	0.978196	0dpa	1.32599
ENSDARG00000061664	2.7866	2.75275	3.06178	2.64155	2.35332	3.18428	1.55582	1.91839	1.4957	2.98185	2.35896	2.5509	2.39506	2.852	2.79077	2.28096	2.77821	3.18269	2.26604	1.84398	2.43829	0dpa	2.86704
ENSDARG00000068478	6.54767	6.66064	6.60837	5.92742	5.76474	5.59962	5.15056	4.99277	4.73985	6.46222	6.17931	6.54024	5.08619	5.59006	6.0676	5.27873	6.08598	5.34518	6.00854	6.4031	6.50064	0dpa	6.60556
ENSDARG00000095451	7.74005	7.66676	7.74819	7.07243	7.0662	7.27594	6.70901	6.5549	6.77703	7.31994	7.41557	7.2078	7.41701	7.19417	7.17752	7.07543	7.07895	7.39111	6.87172	6.93298	6.95559	0dpa	7.71833
ENSDARG00000042637	1.76977	1.74846	1.83188	1.24489	1.35614	1.94486	1.74416	1.94486	1.58496	0.879706	1.17632	0.895303	1.25096	1.25701	0.739848	1.0072	1.25096	0.871844	1.19535	1.75275	1.1177	0dpa	1.78337
ENSDARG00000033566	1.70487	1.65992	1.80323	0.485427	0.422233	0.475085	0.263034	0.344828	0.378512	0.933573	0.895303	1.07724	0.495695	0.910733	0.485427	0.411426	0.356144	0.526069	0.344828	0.782409	0.765535	0dpa	1.72267
ENSDARG00000074688	3.69153	3.57531	3.66221	3.65535	3.11437	3.76765	3.22188	3.32481	3.02857	3.56194	3.39094	3.20633	3.36317	3.68706	3.35191	3.20789	3.29131	3.53978	3.01792	2.99639	2.93168	0dpa	3.64302
ENSDARG00000042508	3.89821	4.02059	3.86691	3.68706	3.05311	4.04876	3.47119	3.848	3.22497	3.66562	3.24945	3.42895	3.34483	3.37434	2.81558	3.87971	3.83289	3.87676	3.8166	3.79181	3.68482	0dpa	3.92857
ENSDARG00000003751	2.65306	2.48543	2.67356	1.96717	1.61353	2.12433	1.54102	1.79077	1.61353	1.83592	2.01436	1.774	1.87971	1.70487	1.7137	2.07382	2.13093	2.27202	2.07039	1.9855	2.10434	0dpa	2.60401
ENSDARG00000086086	2.85997	3.28244	3.18428	2.72247	2.53605	2.82375	1.76553	2.62994	2.6017	2.87971	2.47249	2.70044	2.45943	3.17473	2.06005	2.96717	3.07211	2.94486	3.07039	2.9279	3.30451	0dpa	3.1089
ENSDARG00000083475	6.21704	4.56803	5.25701	0	4.93876	0	5.41752	4.61471	4.40395	0	4.20555	0	5.16471	4.70819	0	0	4.53232	0	0	0	4.65592	0dpa	5.34736
ENSDARG00000070420	2.14405	2.9982	1.73985	0.722466	0.454176	0.333424	0.400538	0.0976108	0.0426443	1.04963	0.948601	0.963474	0.163499	0.124328	0.0285692	0.201634	0.475085	0.124328	1.26303	2.04963	1.41684	0dpa	2.29403
ENSDARG00000074258	2.69822	3.07039	2.87184	2.53107	2.26903	2.28983	1.95977	2.08066	1.59455	2.52105	2.41414	2.43563	1.94486	2.55582	1.95233	2.57046	2.46467	2.69822	2.79701	2.63923	2.81762	0dpa	2.88015
ENSDARG00000030547	2.72028	2.28392	2.61589	1.54102	1.25096	1.32193	1.32193	1.32769	1.10434	1.94111	2.26604	2.0036	1.54597	1.81558	1.56071	2.08746	2.07382	2.16993	2.25096	1.848	2.07039	0dpa	2.54003
ENSDARG00000057884	4.08576	3.58135	3.92029	2.96901	3.2032	2.03914	3.85499	3.48929	3.53356	2.44626	1.0635	3.32048	3.92505	2.24793	2.85599	3.3147	3.04439	3.07895	3.59932	3.40463	2.81762	0dpa	3.86247
ENSDARG00000040407	2.46989	2.38405	2.52607	2.10434	1.91839	2.33056	2.06695	2.40871	2.02503	2.08066	1.96717	1.87184	1.80735	2.25701	1.90304	2.18587	2.28392	2.5435	1.95606	2.04614	1.87971	0dpa	2.46
ENSDARG00000093535	3.28096	3.36597	3.36457	2.12433	2.16672	1.98185	2.04614	2	2.46989	2.7137	2.85599	2.26604	3.43696	2.63691	2.91073	2.89142	2.79286	2.66448	2.26604	2.38957	2.81762	0dpa	3.33717
ENSDARG00000042656	1.77821	1.59932	1.44361	1.43296	1.1635	0.978196	1.42223	0.956057	1	1.17632	1.37851	1.07724	0.992768	1.1375	1	1.37295	0.941106	1.15056	1.1177	1.28688	1.09085	0dpa	1.60704
ENSDARG00000073799	1.75275	2.38681	2.09424	0.604071	1.25701	0.895303	0.344828	0.485427	0.641546	0.790772	0.659925	0.495695	1.37851	0.933573	0.485427	0.286881	0.713696	0.613532	0.739848	0.731183	0.650765	0dpa	2.07793
ENSDARG00000025566	9.87908	9.91263	9.93658	9.87604	9.49149	9.78157	9.62278	9.88208	9.08308	9.59143	8.75809	9.24619	9.35405	9.73931	9.70054	9.7427	9.52871	9.933	9.75495	9.80305	9.78924	0dpa	9.90943
ENSDARG00000092348	1.69153	1.20789	1.51602	1.48027	1.41143	1.42761	1.45943	0.963474	1.67807	1.0072	1.30451	1.29866	1.1375	0.443607	0.790772	0.963474	0.815575	0.823749	1	1.91839	1.09761	0dpa	1.47181
ENSDARG00000061685	1.848	2.86196	2.23879	1.43829	1.43296	0.748461	1.09085	1.05658	1.16993	1.68257	0.9855	1.43296	0.970854	1.11103	0.485427	2.07039	1.71809	2.11103	2.26903	1.88753	1.848	0dpa	2.31625
ENSDARG00000033367	5.1823	5.19731	5.31288	4.60407	4.65878	4.54844	4.42223	4.32337	4.25248	4.40667	4.29793	4.57894	4.51728	4.49697	4.42156	4.92742	4.72629	4.90881	4.32553	4.41886	4.38957	0dpa	5.23083
ENSDARG00000041304	6.17053	6.35421	6.49713	6.45171	5.87799	6.0027	5.42223	5.84549	5.2791	6.16651	5.89942	5.8387	5.68566	6.49825	6.07189	5.85275	5.95606	6.19101	5.81198	5.75221	5.84423	0dpa	6.34062
ENSDARG00000026766	8.14629	8.0247	7.94392	7.30012	6.97751	7.72178	6.69223	6.76514	6.58586	7.81686	7.23688	7.66626	7.39669	7.87012	7.53481	6.54473	6.29278	7.57766	6.47427	6.8947	6.85087	0dpa	8.0383
ENSDARG00000036864	2.78241	3.32337	2.86987	2.04264	1.67356	2.03914	2.01078	2.38957	2.20163	2.49313	2.29572	2.5008	2.15381	2.26903	1.95233	2.19219	2.02857	2.16027	2.51854	2.59216	2.56316	0dpa	2.99188
ENSDARG00000040822	6.55597	6.37104	6.41667	6.23726	6.39043	6.04941	6.19456	6.08831	6.31252	5.97636	6.05723	6.08257	6.17891	5.86047	6.29094	6.19515	6.21393	6.11249	6.26097	6.23209	6.20261	0dpa	6.44789
ENSDARG00000011613	6.62308	6.50048	6.58661	6.0555	5.76898	6.21432	6.03298	5.90063	6.13996	6.22805	6.45648	6.07425	6.04243	5.99752	6.05788	6.05159	6.18031	6.0036	6.47314	6.25871	6.27296	0dpa	6.57006
ENSDARG00000042535	13.6552	14.0399	14.2917	13.4507	12.9547	13.2658	12.9229	13.3852	12.3185	13.5584	12.8614	13.1812	12.9455	14.0013	13.802	13.2538	13.5531	13.7178	13.8134	13.9378	13.69	0dpa	13.9956
ENSDARG00000063095	5.2891	5.55766	5.43896	5.0993	4.71425	5.16108	4.92979	4.8679	4.92647	5.11603	5.17513	5.38336	4.38198	4.93168	4.90785	4.86839	5.19967	5.22419	4.90737	4.81967	4.81967	0dpa	5.42857
ENSDARG00000071086	2.36177	2.62761	2.44361	2.04264	1.63691	1.62293	1.30451	1.76553	1.36737	2.07724	1.80735	1.5509	1.4957	1.84398	1.28096	2.05311	2.17951	2.23879	1.83592	1.85599	1.68257	0dpa	2.47766
ENSDARG00000074924	2.95233	2.87578	2.67356	1.9782	1.48027	2.58256	1.97085	2.05658	2.03914	2.488	2.70708	2.53356	1.82782	1.66903	1.1177	2.71809	2.78241	2.51349	2.75489	2.33342	2.45943	0dpa	2.83389
ENSDARG00000046098	1.9782	1.71809	1.79494	1.62761	1.62293	1.66903	1.28688	1.53605	1.53107	0.799087	0.575312	0.799087	1.42761	1.96347	2.08746	0.790772	0.863938	0.879706	1.07039	0.831877	1.01436	0dpa	1.83041
ENSDARG00000088845	1.47508	1.02857	1.69599	1.4489	1.07724	1.54102	0.933573	1.02148	0.978196	0.555816	0.83996	0.475085	0.847997	0.604071	0.475085	0.344828	0.263034	1.18269	0.970854	0.678072	0.933573	0dpa	1.39988
ENSDARG00000029615	5.08406	4.68032	4.70653	4.69655	4.69265	4.58436	4.60288	4.45483	4.8846	4.28021	4.37156	4.52168	4.25701	3.98914	4.2854	4.26828	4.38612	4.02503	3.88069	4.04264	3.86096	0dpa	4.82364
ENSDARG00000087372	3.38957	3.30451	3.18903	3.09424	2.66448	2.97453	2.53107	2.46205	2.4489	3.18587	3.2032	3.03034	2.67356	2.74631	2.92029	3.03914	3.04614	3.32193	3.21412	3.21101	3.17951	0dpa	3.29437
ENSDARG00000075048	3.72247	3.61117	3.6427	3.0054	2.58736	3.03738	2.87184	3.01436	2.9241	3.37016	3.00899	2.95977	2.848	2.37295	1.926	3.16993	3.15218	3.32048	3.16832	2.87971	2.82171	0dpa	3.65878
ENSDARG00000090149	4.46989	5.06178	3.90111	3.0993	2.58256	1.79494	1.76977	1.47508	1.9486	1.98914	2.72683	1.84398	2.56316	3.21723	2.61824	2.34767	2.02503	1.07039	3.28688	2.80116	3.37156	0dpa	4.47759
ENSDARG00000008372	3.08236	3.23726	3.00899	3.13422	2.59694	2.77821	2.59694	3.07382	2.62059	3.20945	3.0018	3.06005	2.72901	3.1811	2.47249	2.91456	3.0197	3.22033	2.82171	2.92979	2.69599	0dpa	3.10954
ENSDARG00000026821	5.64962	5.48317	5.41177	4.92029	4.95699	4.95931	4.71589	4.64212	4.7366	5.17632	5.33128	5.17951	4.95884	4.74578	4.72083	4.8674	4.93546	4.95047	5.02059	4.87086	4.74147	0dpa	5.51485
ENSDARG00000079772	9.14685	9.02134	9.01408	6.80193	6.73512	7.1036	7.18239	7.27808	6.98584	7.48228	7.43829	7.5529	7.31352	7.55911	7.57569	7.19948	7.41498	7.27435	6.88044	7.06188	6.86332	0dpa	9.06076
ENSDARG00000052073	6.87578	6.86121	6.66903	6.69084	6.32607	6.51065	6.22168	6.26791	5.75168	6.39643	6.06286	6.3443	6.2466	6.68468	6.43563	5.83895	6.04832	6.09761	6.27557	6.29315	6.34873	0dpa	6.80201
ENSDARG00000045747	3.55582	4.08661	3.75809	3.4957	3.05311	3.89918	3.14241	3.31179	2.78869	3.67807	2.93923	3.25701	3.24945	3.7866	3.1127	3.56682	3.16189	4.21023	2.85599	3.34199	3.21878	0dpa	3.80017
ENSDARG00000043249	4.19849	4.14568	4.12598	4.10518	3.8339	4.33985	4.13422	4.32841	3.8885	3.57289	3.24793	3.62527	3.72792	3.61235	3.6792	3.70487	3.6893	4.06091	3.98732	4.0197	4.17073	0dpa	4.15672
ENSDARG00000010794	4.43563	4.37712	4.54844	3.67243	3.12102	3.60644	3.83996	4.09424	3.68257	3.75809	3.57168	3.31034	3.29425	3.95327	3.5472	3.67694	3.70708	3.95699	3.71589	3.97177	3.44758	0dpa	4.45373
ENSDARG00000043905	4.40395	4.40395	4.35755	4.32553	4.30159	4.23496	4.14731	4.21412	4.15218	4.11437	3.94579	4.02148	4.01436	4.21335	4.03826	4.09592	3.92695	4.12019	3.93829	4.11353	3.85798	0dpa	4.38848
ENSDARG00000016481	3.42089	3.40054	3.41819	2.83592	3.21568	2.84599	3.07724	2.8339	3.30889	3.15866	3.22033	2.9982	2.90304	2.43563	2.55336	3.30451	3.17792	2.92029	2.86987	2.98368	2.62527	0dpa	3.4132
ENSDARG00000007682	11.0896	11.2838	11.0666	11.015	10.5439	10.4863	9.65523	9.54232	9.24489	10.3614	9.89595	9.94831	9.69909	10.1403	10.1437	9.62562	9.64236	9.06542	9.64865	9.98359	9.57988	0dpa	11.1467
ENSDARG00000052244	4.93168	5.01525	4.83946	5.02813	4.63169	4.99639	4.48993	4.65992	4.18982	4.48929	4.34979	4.34979	4.30889	4.88118	4.38059	4.6241	4.82069	4.87086	4.7339	4.51854	4.6094	0dpa	4.9288
ENSDARG00000002945	3.17153	2.79077	3.32193	2.7866	2.22651	2.21723	2.1177	2.01792	1.90304	2.88753	3.11437	2.68482	2.37573	2.62761	2.18903	2.33056	2.58496	2.87184	2.44095	2.32193	2.17632	0dpa	3.09474
ENSDARG00000062280	3.32481	3.46205	3.49057	2.98732	2.66903	2.80529	2.41143	2.43029	2.03914	2.80529	2.84398	2.72683	2.35614	2.82375	2.02503	2.24184	2.37295	2.90689	2.27202	2.488	2.30743	0dpa	3.42581
ENSDARG00000036451	4.32769	4.393	4.45549	3.90111	3.42223	4.12019	4.02503	4.13996	4.06005	4.48864	4.11936	4.34554	3.54967	3.53854	3.26903	4.21335	4.44692	4.37573	4.1416	4.10098	3.94392	0dpa	4.39206
ENSDARG00000092291	1.09761	1.01436	1.46989	1.14405	1.11103	1.25701	0.790772	1.19535	1.46989	1.14405	0.925999	0.773996	0.956057	0.555816	1	0.748461	0.695994	0.704872	1.28096	0.575312	1.19535	0dpa	1.19395
ENSDARG00000079552	2.32193	2.31034	2.32481	2.01436	1.45943	2.01436	1.76553	1.91073	1.52607	2.06695	1.85599	1.926	1.51602	1.81558	1.47508	2.1635	2.15381	2.40054	2.12433	2.06695	2.05658	0dpa	2.31903
ENSDARG00000095193	3.23879	1.76977	2.11103	0.226509	0	0.321928	0	0	2.07382	0	0	0.275007	0	0.137504	0	0.275007	0.333424	2.32481	2.43829	2.37016	2.25096	0dpa	2.3732
ENSDARG00000006408	6.54226	6.41583	6.42122	6.43663	6.48091	6.37834	6.05115	6.14343	6.08321	6.06609	5.73877	5.95606	6.19417	6.08066	6.20144	5.99887	6.10182	6.13935	5.77479	6.11187	5.75489	0dpa	6.45977
ENSDARG00000086555	3.80116	3.20163	2.49057	2.8679	2.37295	2.87774	1.52105	1.90689	1.41143	2.92979	2.67582	2.51349	2.1375	3.89336	1.848	2.76553	1.45418	2.34767	2.65992	3.19219	2.37295	0dpa	3.16445
ENSDARG00000020595	4.97865	4.6893	4.53169	4.50526	4.52419	4.56255	4.03562	3.81147	3.63459	4.22188	4.55275	4.52105	4.54844	4.32409	4.44361	4.25399	4.33771	4.30012	4.59395	4.13832	4.47249	0dpa	4.73322
ENSDARG00000097930	1.52105	1.41684	1.33914	1.32193	1.10434	1.43829	0.863938	0.713696	0.956057	1.15704	1.0635	1.08406	0.956057	0.765535	0.799087	1.13093	1.46467	1.04963	1.15704	1.07724	1.54597	0dpa	1.42568
ENSDARG00000044167	2.35332	2.28392	2.16672	1.97085	1.23266	2.38128	2.21412	1.84398	1.51602	1.45418	1.58015	1.20789	1.73552	1.25701	0.925999	1.47508	1.64155	1.31034	1.94486	1.4489	1.93734	0dpa	2.26799
ENSDARG00000053753	4.92837	4.46336	4.51159	4.62117	4.31034	4.72083	4.45483	4.39849	4.37086	4.06005	4.10014	4.0018	4.03386	4.32912	4.16108	4.21412	4.20633	4.18428	4.47897	4.58436	4.13996	0dpa	4.63444
ENSDARG00000092469	2.38681	3.08406	3.65306	3.20633	2.9486	2.71809	1.47508	2.73985	2.79701	2.82985	2.28392	2.98185	2.92979	2.16993	2.01436	2.95606	2.488	3.17473	2.08066	3.27053	2.31034	0dpa	3.04131
ENSDARG00000088347	3.07895	3.18428	3.02326	2.93734	2.488	3.32625	2.83996	3.08236	2.52607	2.73769	2.52105	2.5656	2.51602	2.67582	2.81352	2.80735	2.72028	2.93923	2.72683	2.88166	2.852	0dpa	3.0955
ENSDARG00000058598	3.7126	3.42358	3.49697	3.90689	3.16027	3.48414	2.85599	2.93546	2.44095	3.47897	3.40054	2.91648	2.83592	3.56316	3.53232	3.34625	3.22497	3.49697	3.11437	2.74846	3.17632	0dpa	3.54438
ENSDARG00000091828	9.24167	9.62494	9.95555	8.12117	8.20882	8.28804	8.32314	8.25191	8.80329	8.68429	9.11962	9.10732	9.79063	8.51818	9.23494	8.69014	8.33105	8.6537	9.41208	9.47814	9.36916	0dpa	9.60739
ENSDARG00000016687	10.394	10.6062	10.3931	9.81325	9.73084	9.34301	9.33264	9.17966	9.10675	10.0155	9.31123	9.6824	9.67888	10.4024	9.71488	9.90388	9.44444	9.91199	9.77452	9.98028	9.61429	0dpa	10.4645
ENSDARG00000043457	14.0845	14.468	14.1764	13.0128	12.9775	12.5894	13.1277	12.5698	12.9279	13.7968	14.0063	14.0905	13.7611	13.7077	13.7712	13.6462	13.1176	13.3566	13.9938	13.9006	14.513	0dpa	14.243
ENSDARG00000010023	2.06005	1.89918	1.67807	1.71809	1.42761	1.62761	1.02857	1.38957	1.03562	1.37851	1.15704	1.23266	1.03562	1.42761	1.1177	0.992768	1.08406	1.25701	0.411426	0.475085	0.31034	0dpa	1.8791
ENSDARG00000086985	1.79909	2.18269	1.41684	1.926	1.47508	1.65992	1.53107	1.78241	1.67356	1.31615	0.895303	0.925999	1.25701	1.38957	1.09761	1.18269	0.765535	1.22033	1.1375	1.37851	1.07039	0dpa	1.79954
ENSDARG00000078675	4.18507	4.2032	4.33628	3.56316	3.37712	3.47119	3.488	3.75382	3.82069	3.99005	3.90689	3.53854	3.74631	3.68818	3.50716	3.78031	3.8339	3.96809	4.12184	3.94953	4.08576	0dpa	4.24152
ENSDARG00000097954	1.40599	1.76553	1.42223	1.39506	0.286881	0.918386	0.575312	0.422233	0.201634	0.887525	0.604071	0.790772	0	0.443607	0.594549	0.62293	1.01436	0.238787	0.823749	0.238787	0.238787	0dpa	1.53125
ENSDARG00000062190	5.26003	5.26416	5.38336	5.09592	4.53232	5.11686	4.34767	4.72137	3.96162	5.05485	4.41346	4.94158	4.43696	5.23151	4.77136	4.8505	5.15785	5.41041	5.05788	4.88655	5.17273	0dpa	5.30252
ENSDARG00000028517	5.57107	5.77821	5.39472	3.96993	3.66676	4.27575	3.93546	4.03914	3.89433	5.07468	4.69766	4.9814	3.54844	3.17473	2.65306	4.11437	4.17712	4.27128	4.70377	4.76765	4.52857	0dpa	5.58133
ENSDARG00000057940	5.20242	5.04221	4.99277	4.8495	4.42021	4.86987	4.50589	4.54473	4.3875	4.36457	4.25852	4.32625	4.52482	4.65363	4.55459	4.56499	4.67186	4.7939	4.88899	4.62936	4.66959	0dpa	5.07913
ENSDARG00000058430	2.22959	2.54844	2.5509	2.21723	1.97085	2.34199	1.91073	2.32193	2.12102	1.73118	1.61824	1.58015	1.74846	1.85997	1.62293	1.64616	1.97085	2.34199	2.13422	2.18587	1.82782	0dpa	2.44298
ENSDARG00000053404	6.76182	6.86394	6.67016	6.56117	6.19633	6.84549	6.23113	6.4494	5.86443	6.08385	5.83188	6.08066	5.90905	6.33396	6.0847	6.03276	6.12143	6.2681	6.4851	6.43863	6.23324	0dpa	6.76531
ENSDARG00000045519	2.38405	2.70929	2.55336	2.43296	1.9222	2.16993	2.02503	2.23879	1.848	2.62527	2.33056	2.1177	1.97453	2.34767	1.62761	2.14078	2.25096	2.70929	1.93734	2.01792	1.76977	0dpa	2.5489
ENSDARG00000020176	2.3978	2.67807	2.50335	1.42223	1.15056	2.76129	1.18269	1.34483	1.09761	2.28688	1.82375	2.60644	1.48543	1.18903	0.687061	1.14405	1.42223	1.59932	1.95977	1.91839	2.14405	0dpa	2.52641
ENSDARG00000077554	3.01792	3.03034	2.99277	1.53107	1.85599	1.4489	1.86394	1.63691	1.26303	2.43296	2.38681	2.07724	1.77821	2.27202	2.01792	2.28983	2.71149	3.06005	2.89142	2.62761	2.71589	0dpa	3.01368
ENSDARG00000097256	5.84549	5.52168	5.51191	4.99367	4.66903	6.10203	5.6008	5.6091	5.58856	4.01257	4.19692	3.34767	5.52638	4.92884	4.52293	4.97774	4.58676	3.04089	5.86369	5.21684	5.02901	0dpa	5.62636
ENSDARG00000011146	10.2633	10.1838	10.2654	9.78826	9.99121	9.4653	9.72538	9.73129	9.73335	9.74007	9.64474	9.70774	10.0194	10.0147	10.2649	10.0983	9.96565	9.99667	10.1089	10.0949	10.1721	0dpa	10.2375
ENSDARG00000063141	4.58135	4.58496	4.51475	4.03738	3.5008	4.26153	3.72901	4.1235	3.26754	4.0063	3.53356	4.03562	3.79286	4.2891	3.92979	4.14649	4.0993	4.32984	4.50271	4.29646	4.4363	0dpa	4.56036
ENSDARG00000030479	6.6659	6.36807	6.28762	5.5549	5.61383	5.54504	5.95838	6.22033	6.30597	5.90497	5.89797	6.06415	5.82349	5.72683	5.93805	5.15015	5.20945	5.23496	5.09001	5.36352	5.00495	0dpa	6.44053
ENSDARG00000015805	5.09972	5.21994	5.19535	4.90545	4.41549	4.9782	4.96209	5.23496	4.88899	5.01926	4.67299	4.84147	4.7021	4.73715	4.64501	4.4822	4.78136	5.12516	5.04876	4.77083	4.88606	0dpa	5.17167
ENSDARG00000076066	4.3505	4.48543	4.43429	4.38474	3.81967	4.34908	4.0798	4.35826	3.59455	4.2426	3.926	4.1334	3.9855	4.3147	4.01614	4.09761	4.1235	4.50144	4.32193	4.29057	4.21412	0dpa	4.42341
ENSDARG00000067520	1.93734	2.26303	2.30743	0.669027	0.722466	0.575312	0.863938	1	1.0072	1.22033	0.970854	0.925999	1.01436	1.25096	1.52607	1.36737	1.05658	1.99277	2.17951	1.89918	2.17951	0dpa	2.16927
ENSDARG00000013741	5.3875	5.2211	5.27798	4.4822	4.08236	4.53419	4.42291	4.54844	4.21645	4.337	4.08406	4.49761	4.20085	4.39917	4.47768	4.40327	4.5373	4.53294	4.14323	4.01703	4.18982	0dpa	5.29553
ENSDARG00000029170	4.14405	4.30159	4.33199	4.15623	3.70266	4.29939	3.87086	4.393	3.65076	3.94953	3.4957	3.87971	3.51854	4.09085	2.94486	4.14893	4.11936	4.39438	4.11187	4.08831	3.91265	0dpa	4.25921
ENSDARG00000076143	3.48156	3.81762	3.63923	3.0268	2.67129	2.9222	2.81762	2.72683	2.46467	3.36177	3.01257	2.84599	2.60644	2.62527	2.854	3.05832	3.15543	3.47119	3.67356	3.39643	3.74416	0dpa	3.64614
ENSDARG00000014967	8.56605	9.04922	8.67814	7.04275	7.08119	7.08183	5.83466	5.61794	5.98482	7.95228	7.9238	8.27123	7.46123	6.75662	6.46516	6.84674	6.89845	6.70349	7.84725	8.33535	7.94638	0dpa	8.76447
ENSDARG00000043019	5.1235	5.17752	5.10936	5.08449	4.7252	4.90111	4.9528	5.02281	4.9364	4.81609	4.73985	4.70044	4.46205	4.75916	4.55152	4.60999	4.93168	4.86691	4.78031	4.8268	4.74685	0dpa	5.13679
ENSDARG00000074903	3.1375	3.20789	3.06695	2.82985	2.41684	2.97453	2.52356	2.57289	2.24184	2.72028	2.54597	2.57531	2.43563	2.86592	2.20789	2.5656	2.69599	2.90689	2.98003	2.92029	2.9241	0dpa	3.13745
ENSDARG00000036943	1.33342	1.38405	1.41143	1.02857	1.03562	1.28688	1.07039	1.25701	1.18903	1.21412	1.18269	0.9855	1.09761	1.04963	0.963474	1.23879	1.27501	1.22033	1.35614	1.34483	1.18903	0dpa	1.3763
ENSDARG00000090223	3.93829	3.96809	3.98459	3.59694	3.66107	3.72901	3.89821	3.63691	3.87283	3.58976	3.51602	3.34767	3.61471	3.38681	3.6893	3.50208	3.58376	3.44361	3.9222	3.60288	3.72574	0dpa	3.96366
ENSDARG00000062519	2.33628	2.90689	1.80735	2.10098	1.51096	2.93546	0.85599	1.40599	1.46989	1.3505	2.13422	1.46989	1.90689	1.36737	0.695994	0.765535	1.5509	0.495695	0.485427	1.21412	1.25096	0dpa	2.35018
ENSDARG00000057562	2.01792	1.90304	1.73118	1.83592	1.45943	1.96347	1.66448	1.9486	1.7137	1.63227	1.63691	1.74846	1.74846	1.23266	1.42761	1.62293	1.89918	1.88362	1.87184	1.69153	1.98914	0dpa	1.88405
ENSDARG00000029370	3.37016	3.32481	3.0072	2.33628	2.01792	2.54597	2.40599	2.24184	2.31034	2.99639	3.0993	3.09592	2.47508	3.0054	2.48285	2.88753	3.16511	3.14078	3.27202	3.08746	3.17792	0dpa	3.23406
ENSDARG00000044635	4.91886	5.36177	5.12143	4.31542	4.05658	4.25096	4.0027	4.30232	4.25096	4.76607	4.09255	4.27053	3.86592	4.50843	3.70044	4.87971	4.8089	5.23458	4.25776	4.27798	4.22419	0dpa	5.13402
ENSDARG00000074634	3.49953	3.55336	3.12763	3.25852	2.81147	3.5509	2.848	3.27202	2.56316	2.72683	2.40871	2.47508	2.45154	2.68706	2.5509	2.95047	3.17153	3.15543	3.49697	3.23113	3.34199	0dpa	3.39351
ENSDARG00000011841	10.9502	10.9575	10.9355	10.4413	10.5393	10.3277	10.5448	10.5317	10.4971	10.5391	10.3754	10.6138	10.6919	10.781	10.9662	10.6505	10.6086	10.6918	10.8789	10.9186	11.0022	0dpa	10.9477
ENSDARG00000044459	5.36527	4.99639	5.27352	3.49953	3.35332	4.0036	3.94673	4.31904	3.86493	4.15381	4.2502	4.33414	4.29499	4.48929	4.04002	4.488	4.83946	4.65191	4.50208	4.55213	4.41752	0dpa	5.21173
ENSDARG00000053868	3.33056	3.31034	3.17792	2.98185	2.52105	2.9486	2.82782	3.01614	2.63923	2.66903	2.24793	2.18903	1.848	2.61117	3.04089	1.92979	1.95233	2.17951	2.55336	2.30743	2.5509	0dpa	3.27294
ENSDARG00000095070	2.54102	1.67807	1.94111	2.96162	0.903038	1.51602	1.22033	1.43829	1.22651	0.641546	0.895303	1.91073	1.23266	0.495695	1.91073	1.8679	0.722466	1.72683	1.93357	2.1177	1.28096	0dpa	2.0534
ENSDARG00000087652	1.58976	2.09085	1.70487	0.669027	0.31034	0.432959	0.863938	1.25096	0.978196	1.32193	1.1635	1.26903	0.748461	1.24489	0.613532	1.42223	1.11103	1.29278	1.5509	1.7866	1.9486	0dpa	1.79516
ENSDARG00000008982	8.26838	8.61589	8.5051	8.80307	8.22352	8.23563	8.24788	8.21451	7.76924	7.81365	7.78718	7.46091	7.66711	8.23069	8.47241	7.8182	8.16305	8.40032	8.42089	8.55179	8.36912	0dpa	8.46312
ENSDARG00000001807	2.37851	2.10434	2.5008	1.96347	1.69153	1.91839	1.76977	1.53605	1.71809	1.96717	2.03562	1.99639	1.97453	1.81967	1.42223	2.16027	1.58976	2	1.75702	1.72247	1.55582	0dpa	2.32788
ENSDARG00000097780	3.50462	3.28096	3.41819	1.65992	2.8953	2.80529	2.71809	2.31325	2.46467	2.41414	2.82782	2.73985	2.91839	2.38957	2.93923	2.76129	2.37851	2.63923	3.11103	2.7866	3.04089	0dpa	3.40126
ENSDARG00000022415	5.01167	4.93829	4.94533	4.82018	4.60644	5.12433	4.58436	4.59932	4.59335	4.57168	4.67638	4.36387	4.60822	4.29499	4.22651	4.50779	4.69766	4.42761	4.7339	4.51665	4.60703	0dpa	4.9651
ENSDARG00000020596	4.36036	4.45022	4.46009	4.05311	3.82273	3.82579	3.81865	3.96625	3.37712	4.38474	3.99548	4.20163	4.14975	4.44824	3.98732	4.25172	4.45615	4.49825	4.34837	4.23649	4.28983	0dpa	4.42356
ENSDARG00000059327	3.19377	3.13422	3.34056	3.24031	2.75702	3.28244	2.76765	3.09255	2.27798	3.02503	2.24184	2.61824	2.38405	3.08236	3.04439	2.61824	2.91073	2.99095	2.98914	3.1127	2.50335	0dpa	3.22285
ENSDARG00000009626	3.40463	3.42895	3.14241	3.27947	2.63923	3.9991	2.86987	3.01257	2.39232	2.19849	2.22651	1.83592	2.34483	1.16993	1.26303	2.3978	2.82171	2.43296	2.96347	2.67582	2.81967	0dpa	3.32533
ENSDARG00000070874	2.33628	2.72465	2.78241	1.83188	2.01078	1.9222	2.5008	2.66903	2.66676	2.20789	2.35332	2.01436	2.26303	2.23266	2.35896	2.46728	2.14405	2.22342	2.34767	2.51602	2.1635	0dpa	2.61445
ENSDARG00000093253	2.20163	2.23879	2.27798	2.19219	1.96717	2.20477	1.90689	2.29278	1.774	1.68706	1.24489	1.62293	1.58976	2.08746	1.18269	1.64155	1.52105	1.99639	1.41143	1.76129	1.20163	0dpa	2.23947
ENSDARG00000074354	6.20359	6.13976	6.54303	5.90376	5.48027	5.45746	5.75542	6.28614	4.67807	5.98755	4.81813	5.87627	5.62673	6.54396	6.17353	5.49538	5.84273	6.07639	5.66818	6.00854	5.64645	0dpa	6.29546
ENSDARG00000020541	4.58496	4.89676	4.03034	4.59574	4.19456	4.25248	4.16269	4.12846	3.90014	3.18269	2.7845	3.32337	4.49313	3.06523	2.61353	4.46923	3.80839	3.64386	4.05224	4.8679	3.85898	0dpa	4.50402
ENSDARG00000005629	4.62877	4.26604	4.43162	4.06005	3.31034	3.63227	4.00988	4.19928	3.6792	3.90497	2.76977	3.37434	3.67582	3.63807	3.40599	4.14812	3.7761	4.64962	3.82375	4.13586	3.88264	0dpa	4.44214
ENSDARG00000091610	5.14486	4.96023	4.9855	4.68313	4.72792	4.52857	4.2891	4.26003	4.28318	4.24489	4.59753	4.37086	4.5552	4.37016	4.56133	4.52857	4.58376	4.78031	4.46989	4.77663	4.80064	0dpa	5.0302
ENSDARG00000068995	8.15482	7.94193	7.87529	7.70549	7.56575	7.3996	6.89506	7.05202	7.13412	7.44029	7.39618	7.33387	7.31461	7.28688	7.40361	7.06415	7.20711	7.23821	7.1537	7.22728	6.90605	0dpa	7.99068
ENSDARG00000079930	1.63691	2.31034	1.76553	1.43829	0.992768	2.12102	1.75275	1.56071	1.77821	1.57531	1.62293	1.5509	0.641546	0.847997	1.08406	1.63227	1.29866	0.910733	1.49057	1.64155	1.73985	0dpa	1.90426
ENSDARG00000090836	2.16993	2.17632	2.09424	1.91839	1.55582	1.87184	1.40054	1.70487	1.49057	1.16993	1.21412	1.1177	1.1177	1.36177	2.04963	1.45943	1.58976	1.34483	1.88362	1.83592	1.52105	0dpa	2.14683
ENSDARG00000093730	1.53107	1.41143	1.0072	1.09761	1.01436	0.807355	1.26903	1.08406	0.678072	0.941106	0.333424	0.687061	0.526069	0.344828	0.604071	0.687061	0.659925	0.807355	0.757023	0.879706	0.782409	0dpa	1.31656
ENSDARG00000009023	3.20945	3.33342	3.17951	3.31615	2.88166	3.46597	3.10098	3.39232	2.73335	2.87971	2.36737	2.62527	2.65992	3.18269	2.69153	3.12433	3.0018	3.14731	3.20945	3.17792	2.89724	0dpa	3.2408
ENSDARG00000010207	4.07296	4.45022	4.44427	3.0018	2.488	3.22805	3.28392	3.5656	3.06523	4.38612	4.13914	4.29939	3.81455	4.49185	3.44626	3.42895	3.18903	4.11686	3.6311	3.58736	4.0063	0dpa	4.32248
ENSDARG00000089865	9.24167	9.62494	9.95555	8.12117	8.20882	8.28804	8.32314	8.25191	8.80329	8.68429	9.11962	9.10732	9.79063	8.51818	9.23494	8.69014	8.33105	8.6537	9.41208	9.47814	9.36916	0dpa	9.60739
ENSDARG00000028943	4.81967	4.85798	4.68257	4.41954	3.89045	4.55397	2.86394	3.18428	2.69377	4.79753	4.20711	4.48864	4.12019	4.73985	4.38405	2.5008	2.8339	3.71589	2.93923	2.58496	2.82579	0dpa	4.78674
ENSDARG00000075013	2.7866	2.81558	2.85798	2.61824	2.27202	2.71589	2.28688	2.45943	1.96717	2.30451	2.0036	2.16027	2.15704	2.24489	1.90689	2.39232	2.42761	2.44626	2.41414	2.81762	2.78031	0dpa	2.82005
ENSDARG00000035066	5.42391	5.53947	5.48704	4.98368	4.39369	5.12598	4.45812	4.69711	4.25701	4.47444	4.24184	4.25399	4.44361	4.93357	4.62	4.12516	4.33414	4.46663	4.34554	4.28392	4.2211	0dpa	5.48347
ENSDARG00000020527	4.5472	4.42828	4.37851	4.38888	3.98732	4.848	4.5097	4.6017	4.17233	3.80941	3.57652	3.64731	3.81147	3.81865	3.81967	3.85699	3.86295	3.86888	4.20867	4.14893	4.12928	0dpa	4.45133
ENSDARG00000078293	6.8596	6.87073	6.69516	6.28817	5.85574	6.12846	5.848	5.92908	5.51001	6.47249	6.34926	6.25588	6.0321	6.60689	6.14934	6.04067	6.21587	6.53667	6.25323	6.34376	6.22477	0dpa	6.8085
ENSDARG00000038985	2.63459	3.12598	2.59694	2.05658	1.82375	2.14731	2.04614	2.18903	1.91839	2.23879	2.23266	2.10098	1.81967	1.96717	1.80323	2.05311	2.06005	2.43563	2.42223	2.35896	2.28983	0dpa	2.78584
ENSDARG00000041869	3.15866	2.96162	2.74631	1.19535	1.02148	1.38957	1.41143	1.33342	1.29278	2.33628	1.79494	2.26303	1.24489	1.20789	0.970854	1.41684	1.28688	2.08066	1.94111	1.78241	1.53107	0dpa	2.95553
ENSDARG00000042261	1.45943	1.54102	1.53605	1.22033	1.04963	1.35614	1.07039	1.45418	1.03562	0.863938	0.650765	0.713696	0.918386	0.978196	1.04264	1.02148	0.970854	1.59932	1.5509	1.35614	1.27501	0dpa	1.51217
ENSDARG00000038950	4.95745	4.87184	5.11936	4.87381	5.24489	4.45681	4.48993	4.45352	4.82883	4.71315	4.71644	4.55029	4.92362	4.74578	4.93074	4.8525	4.96394	4.94064	4.71699	4.79338	4.80993	0dpa	4.98288
ENSDARG00000034086	2.6017	2.74846	2.9486	3.03034	2.11437	2.90497	2.24184	2.49825	2.46989	2.54102	2.09761	1.87578	2.76553	2.85599	2.49313	2.21412	2.0635	2.55336	1.82782	2.27501	1.8679	0dpa	2.76625
ENSDARG00000059360	6.67115	6.66534	6.71411	6.66278	6.51964	6.85175	6.29186	6.36737	6.06566	5.94017	5.77742	5.74766	6.32229	6.4872	6.52685	5.87676	5.97177	6.1206	6.26922	6.10727	6.08895	0dpa	6.68353
ENSDARG00000091348	1.8679	0.933573	3.26153	1.12433	0.475085	1.38405	1.15704	1.43296	1.1177	1.35614	1.04963	1.23266	0.765535	1.23266	1.14405	0.925999	1.23879	1.59932	1.45943	1.26303	2.37016	0dpa	2.021
ENSDARG00000041873	2.68706	2.82782	2.6893	1.26303	1.15704	1.28688	1.53107	1.59932	1.29866	1.01436	1.29278	0.918386	1.18903	1.24489	0.748461	2.24489	0.757023	1.08406	1.67807	1.07724	1.23266	0dpa	2.73473
ENSDARG00000094586	1.48543	1.25096	1.5656	0	0.0840643	0	0.526069	0.356144	1.34483	0.31034	0.641546	0.0565835	0.286881	0	0.263034	0.62293	0.263034	0.650765	0.659925	1.20163	0.286881	0dpa	1.434
ENSDARG00000034604	6.96104	6.93664	6.81545	6.3482	6.15603	6.02724	6.01948	6.03672	5.8475	6.42341	6.61294	6.54643	5.98687	6.77479	6.54967	5.0955	5.75221	5.65592	6.00832	6.43863	6.26003	0dpa	6.90438
ENSDARG00000056156	5.73985	5.72629	5.88411	5.90304	5.42593	5.60051	5.22188	5.55182	4.851	5.47703	5.14975	5.37643	5.53138	6.25984	5.54751	5.17951	5.52011	5.50938	4.89191	5.06437	4.89966	0dpa	5.78341
ENSDARG00000078752	1.87971	1.74846	1.54102	1.74416	1.33342	1.83592	1.37295	1.28688	1.09085	1.13093	1.0635	0.9855	1.15704	1.29278	1.0072	1.23266	1.62761	1.38405	1.29278	1.35614	1.68706	0dpa	1.72306
ENSDARG00000035942	5.7211	5.62936	5.97315	5.64328	4.64904	5.70266	4.40871	4.45943	3.14731	5.37573	5.14975	5.26341	5.5097	5.77847	5.09128	4.27501	4.42761	4.96255	2.0072	3.64155	3.71039	0dpa	5.77454
ENSDARG00000061631	4.54288	4.57954	4.32984	4.09845	3.39232	4.42962	3.55213	3.99548	3.47119	4.07382	3.75168	3.72574	3.41414	4.11437	3.53356	3.72792	3.85898	4.29939	3.84499	3.79077	3.76447	0dpa	4.48409
ENSDARG00000022727	2.82985	2.81762	2.96347	2.65535	1.87578	2.55582	2.23573	2.47508	2.11103	2.60644	2.26903	2.47768	1.73552	2.25096	1.64155	2.45943	2.53854	2.99639	2.61117	2.66903	2.6017	0dpa	2.87032
ENSDARG00000016177	3.20789	3.05658	3.12433	3.12598	2.68032	3.4957	2.62994	3.11437	2.47249	2.8339	2.37295	2.68032	2.45418	2.88362	2.6017	2.6017	2.64386	2.88753	3.14731	3.09592	3.02148	0dpa	3.1296
ENSDARG00000018997	2.20163	2.01078	1.66903	1.46989	1.49057	1.29866	1.66448	2.07724	1.8679	1.88362	1.60407	0.887525	1.52607	1.65535	1.80323	1.07039	1.11103	1.46989	2.09761	1.74846	1.96347	0dpa	1.96048
ENSDARG00000036698	3.63923	3.63575	3.58496	3.64501	3.15218	3.853	3.44095	3.86295	2.926	3.41684	2.86196	3.06523	3.17153	3.72247	3.13914	3.27947	3.42761	3.57652	3.60526	3.44758	3.45812	0dpa	3.61998
ENSDARG00000030913	5.23074	5.36702	5.27053	5.36772	4.57471	5.15462	4.76075	5.31904	4.31832	4.61176	3.87086	4.28021	4.50906	5.31252	4.54659	5.0054	5.07724	5.43996	4.97085	5.0751	4.9607	0dpa	5.28943
ENSDARG00000062897	3.84599	3.97177	3.853	3.72137	3.1375	3.95791	3.4957	3.72901	3.24336	3.76235	3.45943	3.5097	3.09255	3.51854	3.24945	3.57652	3.76447	3.83086	3.80426	3.72247	3.7301	0dpa	3.89025
ENSDARG00000011819	2.32769	2.19219	2.29866	2.22033	1.81558	2.23879	2.07724	2.29866	1.72247	2.13422	1.83592	2.02857	1.9222	2.32193	1.87578	2.07382	2.05658	2.30159	2.28688	2.26604	2.23266	0dpa	2.27285
ENSDARG00000045525	4.14078	4.0054	3.86295	3.75382	3.26754	4.23649	3.78869	3.77821	3.35755	3.31904	3.07895	3.20789	2.97269	2.87971	2.48027	3.02148	3.02326	3.39232	3.19377	3.45681	3.23419	0dpa	4.00304
ENSDARG00000093612	3.40735	2.85997	3.29131	2.70708	3.03562	2.18587	2.66903	2.73769	2.8953	2.49313	2.37851	2.34483	2.09761	2.45681	2.72683	2.63923	3.15056	3.34483	3.31179	3.09085	3.14731	0dpa	3.18621
ENSDARG00000029761	2.68706	3.53978	3.854	1.52607	1.18269	1.58015	2.37016	2.83592	2.8339	1.43829	1.4489	1.33914	1.36737	1.73118	1.1177	2.12763	2.04264	3.15218	3.10434	2.75061	3.65191	0dpa	3.36028
ENSDARG00000090292	1.22033	1.46989	1.57531	0.124328	0.367371	0.464668	0.189034	0.286881	0.321928	0.62293	0.584963	0.389567	0.454176	0.201634	0.526069	0.545968	0.575312	0.111031	0.659925	0.389567	0.536053	0dpa	1.42184
ENSDARG00000095351	11.0346	11.3072	11.0626	10.043	10.0054	10.2822	10.4907	11.2176	10.305	11.0668	11.1831	11.0312	10.3082	11.5659	10.697	10.061	11.1224	10.421	10.4814	11.316	11.4094	0dpa	11.1348
ENSDARG00000087777	3.34483	3.46336	3.49825	1.67356	2.02857	2.26303	2.04963	2.28392	2.34767	2.9279	2.45681	2.63691	2.31034	1.29278	1.66903	3.04963	2.72028	3.55213	3.1177	2.848	3.06178	0dpa	3.43548
ENSDARG00000025576	3.95327	4.10769	4.03386	3.84298	3.19061	3.81352	3.28392	3.41549	3.12433	3.79077	3.4489	3.36457	3.2765	3.57289	3.49442	3.47508	3.57773	4.1152	3.58256	3.5509	3.46989	0dpa	4.03161
ENSDARG00000041560	3.46989	3.47508	3.23573	2.92979	2.5435	3.1127	3.01257	2.8679	2.9241	2.91839	2.88362	2.51602	2.38128	2.68482	2.19535	2.86196	2.8679	2.87971	3.25701	3.33199	3.17473	0dpa	3.39357
ENSDARG00000077812	2.81558	2.9542	2.54597	2.71149	2.23573	2.93357	2.15704	1.72247	1.37295	2.78031	2.73118	2.61353	2.41954	3.26903	1.99277	1.84398	1.81967	2.43829	2.02503	1.38957	1.58976	0dpa	2.77191
ENSDARG00000076744	5.39678	5.64501	5.58916	5.49378	5.33985	5.31651	5.50176	5.55121	5.27202	5.59305	4.91217	5.33593	5.19535	5.55551	5.5345	5.35755	5.74012	5.49761	5.45845	5.46271	5.26754	0dpa	5.54365
ENSDARG00000015536	2.74416	2.65764	2.5008	2.14731	1.88362	3.07039	2.09761	2.52105	2.14078	2.43829	2.29866	2.07039	1.79909	2.20163	2	2.09424	2.40599	2.04963	2.37016	1.85997	2.36737	0dpa	2.6342
ENSDARG00000059606	2.84398	2.82782	2.67807	2.02148	2.11103	2.17632	2.21723	2.10769	2.12433	2.18269	2.33342	2.0072	2.43829	2.13093	2.05311	2.19849	2.08066	2.3505	2.46467	2.32769	2.34483	0dpa	2.78329
ENSDARG00000086145	2.19219	2.21723	2.0036	2.01792	1.47508	1.66903	1.45943	1.75275	1.28096	1.49057	1.4489	1.36177	1.32769	1.81558	1.26903	1.83996	1.88362	1.77821	2.06005	1.87971	1.96347	0dpa	2.13768
ENSDARG00000041072	3.29425	3.28983	3.38543	3.25852	3.20006	3.41414	3.06005	3.22651	3.24489	3.07724	2.91073	2.80529	3.1375	3.03738	2.89918	2.78031	3.05485	2.96717	2.99458	3.0018	2.86394	0dpa	3.32317
ENSDARG00000077955	2.99639	2.94298	2.98185	2.88362	2.45943	2.91839	2.41684	2.72028	2.22033	2.68257	2.26303	2.43563	2.61589	2.86196	2.59694	2.36457	2.44626	2.59694	2.50589	2.52105	2.40599	0dpa	2.97374
ENSDARG00000093201	1.46989	1.19535	1.1375	0.275007	0.0840643	0.111031	0.0565835	0.286881	0.111031	0.400538	0.704872	0.163499	0.201634	0.298658	0.0565835	0.604071	0.565597	0.367371	1.17632	0.555816	1	0dpa	1.26758
ENSDARG00000037965	4.37782	4.25172	4.27128	4.41278	3.85898	4.56742	3.89821	4.22805	3.46597	3.91265	3.75489	3.90881	4.01436	4.42425	3.98641	3.69711	3.81455	3.98641	3.90689	3.7845	3.76129	0dpa	4.30027
ENSDARG00000097442	1.50589	1.60407	1.41684	1.0072	0.823749	1.0635	0.650765	1.42223	1.60407	1.12433	0.815575	0.62293	0.650765	0.687061	0.505891	1.21412	1.04264	1.0635	1.28688	1.23266	1.85599	0dpa	1.50893
ENSDARG00000096845	4.53543	4.9991	4.81813	3.12928	2.72683	2.88753	3.71699	3.78136	3.79909	3.75916	4.76924	3.58376	4.17871	3.7845	3.01614	3.68257	3.40463	3.80941	3.73118	4.17473	3.99548	0dpa	4.78422
ENSDARG00000062044	2.84398	2.64847	2.488	1.774	1.39506	2.74631	1.78241	1.90304	1.61824	2.38681	2.14405	2.1635	1.73552	1.53605	1.38957	1.87578	2.20477	2.21101	2.49825	2.02857	2.39506	0dpa	2.66015
ENSDARG00000022579	5.15785	5.13791	5.11437	4.18982	4.30159	4.31397	4.29352	4.5097	4.39369	4.24869	4.12433	4.18982	4.4019	4.63575	4.16511	4.10769	3.98459	4.35191	4.35262	4.38681	4.23955	0dpa	5.13671
ENSDARG00000062968	4.14649	4.17313	4.31107	4.25248	3.68594	4.15381	3.81558	4.14241	3.61117	3.81558	3.72028	3.70929	3.6837	4.21645	3.86691	3.82782	3.94953	4.11686	4.13422	3.86394	3.9542	0dpa	4.21023
ENSDARG00000097255	2.32481	2.20163	2.11103	2.20477	2.02857	2.28392	2.15704	2.47768	1.88362	2.02857	1.82375	1.72683	1.848	2.12433	1.95977	1.852	2	2.32769	2.19535	1.96347	2.15056	0dpa	2.21249
ENSDARG00000051783	10.9617	11.1532	10.9649	10.9576	10.6314	11.3938	11.1176	11.1825	10.7562	10.9669	10.7803	10.8047	10.7658	10.7522	10.7507	10.4246	10.7763	10.6101	11.0544	11.1122	10.8964	0dpa	11.0266
ENSDARG00000019881	9.25675	9.24298	9.32046	9.14484	9.02059	8.88673	8.83093	8.81417	8.75395	8.88826	8.89257	8.66651	8.79769	8.99724	9.05213	8.82912	8.81031	8.81224	8.91361	8.96183	8.92315	0dpa	9.2734
ENSDARG00000077087	1.81147	1.71809	1.66903	1.25096	0.903038	1.3505	1.42223	1.66448	1.23879	1.63691	1.15056	1.02148	0.956057	1.31034	0.978196	1.33914	1.58015	2.02503	1.56071	1.37851	1.41143	0dpa	1.73286
ENSDARG00000087277	6.21742	6.26585	5.95931	5.73417	5.79155	6.24317	5.74604	5.7412	5.56163	5.59395	6.01525	5.9357	5.62936	5.3107	5.48349	5.61677	5.84449	5.41312	5.81634	5.64616	5.8089	0dpa	6.14753
ENSDARG00000071040	4.84699	4.81609	5.07211	4.58195	4.58195	4.15218	4.21257	4.24108	4.19535	4.72192	3.90304	4.12598	4.50208	4.05224	4.25248	4.24641	4.7339	3.9222	4.49697	4.52105	4.7241	0dpa	4.91173
ENSDARG00000061216	3.21101	3.2765	3.22033	2.67582	2.45681	2.81147	2.38128	2.33628	2.28688	2.40871	2.65076	2.40599	2.49825	2.5435	2.33056	2.39506	2.55827	2.45681	2.81558	2.88947	2.72247	0dpa	3.23595
ENSDARG00000092838	1.80323	1.58015	1.26903	0.83996	0.62293	1.36737	0.903038	0.650765	0.887525	1.0072	1.0072	0.815575	0.757023	0.594549	0.31034	0.925999	1.02148	0.773996	1.33914	0.910733	0.863938	0dpa	1.5508
ENSDARG00000058232	3.0072	2.83794	2.96532	2.12763	1.82782	2.22959	2.6893	2.79701	2.80529	2.90881	2.56803	2.73769	2.66676	2.82375	2.66221	2.81352	2.93357	3.04264	2.72028	2.488	2.74846	0dpa	2.93682
ENSDARG00000036855	1.88362	1.84398	1.82375	1.57046	1.18269	2.20163	1.30451	1.54597	1.20163	1.09085	1.09761	1.1177	1.0072	0.925999	1.09085	1.23879	1.42761	1.15704	1.66448	1.52607	1.4957	0dpa	1.85045
ENSDARG00000022690	3.77505	3.57773	3.7126	3.56316	3.39917	3.63575	3.52231	3.82782	3.41954	3.32769	3.06178	3.14893	2.97453	3.16189	3.16027	3	3.19535	3.43962	3.70377	3.69933	3.53481	0dpa	3.68846
ENSDARG00000035471	2.66676	3.26903	2.97636	3.12433	2.59455	3.19219	2.02503	2.43829	1.88362	3.23726	2.23879	2.53605	1.76129	1.73552	1.68257	2.0321	2.14078	2.48285	2.05658	2.9486	2.08746	0dpa	2.97072
ENSDARG00000053452	2.78241	2.98368	2.56071	2.4489	2.40871	3.22188	2.49057	2.26903	2.61824	1.9486	2.35614	2.28096	2.26604	1.21412	1.32769	2.40327	2.15704	2.28983	2.97269	2.5008	2.62994	0dpa	2.7756
ENSDARG00000041400	7.32957	7.34492	7.30907	6.60925	6.92339	6.33628	6.62	6.47703	6.7211	6.73836	6.98448	6.90725	7.18001	7.02148	7.35209	6.97717	6.8653	6.86481	7.22863	7.12433	7.26435	0dpa	7.32785
ENSDARG00000045490	7.70134	7.59686	7.73369	7.17213	7.62732	7.3361	7.53037	7.6343	7.40139	7.45162	6.86629	6.9034	7.447	7.56186	7.30223	7.74678	7.46614	7.80806	7.55428	7.46606	7.0677	0dpa	7.6773
ENSDARG00000007344	8.67037	8.34611	8.68075	8.2878	8.10082	7.24517	6.71108	7.45072	7.06889	8.02956	8.56339	8.68412	8.38961	8.59541	8.26322	8.24108	7.60437	8.58763	8.29269	7.69968	8.53504	0dpa	8.56574
ENSDARG00000026680	4.39849	4.35826	4.33199	4.18982	3.76447	4.1375	3.94767	4.23573	3.82579	3.90304	3.54597	3.79286	4.07211	4.15947	4.09761	4.16752	4.02414	4.24031	4.14893	4.37086	4.15947	0dpa	4.36291
ENSDARG00000027600	9.65978	9.87981	9.84978	9.26247	9.35665	8.88893	9.01536	8.88786	9.05121	9.1599	8.9244	8.79289	9.08002	9.11093	9.2957	8.91415	8.86409	9.01019	9.25508	9.39616	9.10182	0dpa	9.79646
ENSDARG00000078458	2.56316	2.89724	2.84599	2.29572	2.08406	2.57531	2.15704	2.42223	1.41143	2.83794	2.53107	2.77821	2.30743	2.04264	2.27798	2.52607	2.82579	2.22033	2.31615	2.41954	2.54597	0dpa	2.7688
ENSDARG00000013351	10.5678	10.4266	10.4115	9.72253	9.56175	9.75912	9.48224	9.48589	9.5495	9.55612	9.6024	9.54788	9.78184	9.72525	9.57287	9.15381	9.19786	9.45418	9.64908	9.76115	9.6279	0dpa	10.4686
ENSDARG00000073756	3.11603	3.21257	3.10434	2.78869	2.41143	3.12598	2.42223	2.488	2.26303	2.06695	2.74631	2.30159	1.95977	1.80735	1.1177	1.88362	2.75061	1.9222	2.91265	2.65076	2.80735	0dpa	3.14431
ENSDARG00000061165	8.27482	8.20369	8.21573	7.68895	7.08821	7.65184	7.59283	8.00843	7.38534	8.2503	7.42047	7.91678	7.289	7.9025	6.73633	7.92285	7.57977	8.19869	7.98134	7.96728	7.53916	0dpa	8.23141
ENSDARG00000030125	3.32337	3.46858	3.37434	3.46728	2.95047	3.26604	2.54597	2.94673	2.0321	2.95791	2.62994	2.54102	2.43563	3.14568	3.01078	2.74416	2.88166	3.3978	2.79077	2.81558	2.62761	0dpa	3.38877
ENSDARG00000034852	8.75315	8.57516	8.32944	7.73877	7.25352	8.81051	6.83415	6.63938	5.92362	6.85275	7.03265	6.71754	6.92991	5.60466	5.97131	5.79649	6.42475	6.14078	6.45088	5.74443	6.45105	0dpa	8.55258
ENSDARG00000042796	4.91169	4.848	4.82375	4.62819	4.2211	4.99141	4.5656	4.67356	4.42761	4.42694	4.46336	4.33056	4.39849	4.46271	4.43563	4.31904	4.43696	4.55275	4.80219	4.57471	4.65076	0dpa	4.86115
ENSDARG00000071498	9.61228	9.50704	9.57873	9.15863	9.12373	8.7702	9.59175	9.56087	9.3499	9.26906	9.02228	9.20158	9.30159	9.6313	9.56632	9.09215	9.43192	9.29402	9.40143	9.25217	9.29919	0dpa	9.56602
ENSDARG00000057085	1.11103	1.42223	1.02857	0.389567	0.594549	0.400538	0.970854	0.757023	0.823749	0.536053	0.584963	0.495695	0.782409	0.516015	0.356144	0.722466	0.432959	0.545968	1.23879	1.24489	0.83996	0dpa	1.18728
ENSDARG00000036144	5.24336	4.98778	4.89627	4.70432	4.57471	5.09381	4.79805	4.83592	4.70321	4.51096	4.5552	4.76818	4.58496	4.58676	4.52857	4.55643	4.86888	4.53169	4.98823	4.7241	4.85499	0dpa	5.04247
ENSDARG00000062123	2.86592	2.90304	2.92979	2.93734	2.45154	2.85997	2.62994	3.06005	2.44626	2.86196	2.22651	2.65306	2.53356	3.0321	2.31904	2.72028	2.87774	2.97636	2.76341	2.73769	2.73118	0dpa	2.89958
ENSDARG00000057527	1.5656	2.07382	1.91839	0.475085	0.378512	0.485427	0.918386	0.454176	0.604071	1.25701	1.07039	1.17632	0.695994	0.641546	0.495695	1.60881	0.970854	1.58015	1.11103	0.536053	0.85599	0dpa	1.8526
ENSDARG00000068779	5.39541	6.01725	5.73281	4.02503	3.41684	3.86493	3.82579	3.94673	3.35191	5.55949	4.85848	4.91504	4.59932	4.80271	3.9991	4.71644	3.98368	4.9855	4.11603	4.20085	3.75916	0dpa	5.71516
ENSDARG00000027465	3.72465	3.79181	3.7366	3.45286	3.22033	3.49442	3.43962	3.19849	3.52105	3.37434	3.3799	3.36177	3.51096	3.03034	3.22959	3.59096	3.73118	3.5741	3.61353	3.57531	3.37573	0dpa	3.75102
ENSDARG00000091728	5.95	6.53123	5.64299	5.51475	5.38716	4.36107	4.39917	4.17233	4.30378	4.70044	4.98003	4.32912	5.01748	5.26716	5.46303	4.62994	4.926	3.85798	4.75168	5.00315	5.4165	0dpa	6.04141
ENSDARG00000045748	1.58015	1.66448	2.02857	2.03562	1.16993	1.17632	1.23879	1.42223	0.545968	0.678072	0.659925	0.526069	0.505891	0.443607	0.443607	0.422233	0.298658	1.05658	0.443607	1.61824	1.59455	0dpa	1.75773
ENSDARG00000077633	2.60644	2.76129	2.79494	1.81558	1.68706	1.79494	2.30159	2.35614	2.19849	2.16993	1.926	1.76977	2.0321	2.64155	2.01078	2.47249	2.38681	2.69377	2.50335	2.36737	2.35332	0dpa	2.72089
ENSDARG00000027065	1.90689	2.06005	2.19219	1.10434	0.887525	1.27501	1.15056	1.07039	1.05658	1.58976	1.43829	1.87184	1.67356	1.87578	1.08406	1.81147	2.03562	1.93734	1.72247	1.58496	2.09424	0dpa	2.05304
ENSDARG00000017220	3.52607	3.4957	3.42492	3.22959	2.63227	3.15218	2.52857	2.78031	2.43296	3.4019	3.25852	3.22959	2.74631	3.15056	2.56071	3.22959	3.4957	3.69822	3.48027	3.24031	3.42626	0dpa	3.48223
ENSDARG00000038154	6.50271	6.49729	6.46712	5.59962	5.79181	5.52857	5.59604	5.5245	5.81121	6.36054	6.56864	6.42425	6.19436	5.93805	6.29682	6.31452	6.31759	6.21432	6.58556	6.11873	6.52435	0dpa	6.48904
ENSDARG00000015179	3.05658	2.99639	2.90689	2.04614	2.0036	2.22342	2.34483	2.51854	2.34767	2.22033	2.04264	2.24793	2.15056	1.82375	1.62293	2.59694	2.62059	2.44361	2.75702	2.83188	2.75061	0dpa	2.98662
ENSDARG00000032157	2.59216	2.4489	2.39506	2.03914	1.93734	2.53356	2.31325	2.36457	2.23266	1.87578	1.93357	1.73985	1.79494	1.65535	1.50589	1.69153	1.91839	1.96347	1.97453	2.43829	1.83996	0dpa	2.47871
ENSDARG00000061143	3.22188	3.21257	3.06523	2.73985	2.49825	3.14893	2.43563	2.4489	2.32193	3.05658	3.0321	2.98732	2.52356	2.3505	2.21723	2.54597	2.59216	2.83592	3.23266	2.8679	2.98368	0dpa	3.16656
ENSDARG00000089172	2.01792	1.9782	1.88753	1.43296	1.37851	1.8953	1.70044	1.90689	1.18269	2.04264	1.54102	1.76129	1.73118	1.81558	1.45418	1.65535	1.88362	2.19849	1.62293	1.69599	1.72247	0dpa	1.96121
ENSDARG00000097931	1.84398	2.41414	2.04614	1.04963	1.18903	1.88753	0.124328	1.5656	0.757023	1.94486	0.344828	1.36737	0.678072	1.13093	0.344828	1.13093	0.978196	0.903038	1.73552	1.54102	1.87971	0dpa	2.10142
ENSDARG00000092124	6.99865	7.30378	7.03485	6.4489	6.55949	6.30634	6.21471	6.27705	6.3203	6.20809	6.13278	6.1916	6.52058	6.32193	6.53123	6.41515	6.3036	6.49809	7.04374	6.56712	6.8009	0dpa	7.11243
ENSDARG00000035253	3.774	4.22342	4.19535	3.20945	3.21568	2.72465	1.70487	1.51096	2.15704	3.68482	3.66676	3.31325	2.45418	2.49313	2.96347	2.08406	1.66448	2.48543	2.41684	2.42761	2.01078	0dpa	4.06426
ENSDARG00000029172	3.62293	3.44493	3.43429	3.24184	2.82171	3.37573	2.82375	2.87578	2.14731	3.17153	2.852	3.0321	2.61117	2.86987	2.67807	2.66448	2.82171	2.96901	2.848	2.67582	2.82579	0dpa	3.50072
ENSDARG00000056334	1.01436	1.07039	1.18903	0.879706	0.799087	1.1177	1	1.14405	1.07039	0.831877	0.895303	0.739848	0.992768	0.925999	0.765535	1.01436	0.978196	1.03562	1.09761	1.0072	1.0072	0dpa	1.09126
ENSDARG00000031632	3.66676	3.63807	3.74524	3.67243	3.69153	3.45022	3.56803	3.71589	3.74201	3.25096	3.3978	3.27501	3.73335	3.35614	3.50589	3.22188	3.30597	3.32625	3.09255	3.38128	3.14731	0dpa	3.68336
ENSDARG00000060796	5.53263	5.72792	5.72438	5.49985	5.07724	5.16912	4.78084	4.93734	4.53916	5.50144	5.09972	5.09677	4.88704	5.38647	4.90833	4.78607	4.98277	5.32048	5.05572	5.15583	5.05528	0dpa	5.66164
ENSDARG00000025635	10.8687	10.7838	10.7817	10.0633	10.3939	9.85849	10.2234	10.0443	10.2926	10.1483	10.3238	10.2761	10.572	10.416	10.8557	10.4777	10.355	10.2409	10.6198	10.5194	10.6712	0dpa	10.8114
ENSDARG00000063370	3.36457	2.96162	2.51096	2.45418	1.97085	3.39232	2.42492	2.50335	2.10434	1.51602	2.39506	1.95977	1.86394	1.33342	1.4489	2.51854	2.70708	2.01792	3.24184	2.43029	2.66221	0dpa	2.94572
ENSDARG00000009867	6.55059	7.01681	6.65435	6.18686	5.59515	5.69014	5.76315	5.73904	5.01212	5.69933	5.22033	5.31325	5.34092	5.94275	5.35368	5.4219	5.39541	5.32301	6.1058	6.15846	6.18844	0dpa	6.74058
ENSDARG00000035625	5.74281	5.66391	5.71836	5.47768	5.68678	5.36107	5.49442	5.42794	5.67638	5.46826	5.52482	5.54226	5.56133	5.45681	5.61029	5.1918	5.26078	5.00495	5.40463	5.2765	5.11853	0dpa	5.70836
ENSDARG00000077736	1.26903	1.23266	1.17632	0.594549	0.411426	0.978196	0.536053	0.443607	0.594549	0.526069	0.594549	0.815575	0.594549	0.411426	0.111031	0.443607	0.62293	0.333424	0.0703893	0.263034	0.298658	0dpa	1.22601
ENSDARG00000029818	7.7847	7.42257	7.67158	7.47257	7.28272	7.58624	6.85512	6.77518	6.72792	7.28374	7.47687	7.20848	7.2077	7.13504	7.10601	7.01558	7.00865	7.06404	7.37842	7.0321	7.19407	0dpa	7.62628
ENSDARG00000077530	3.69933	3.31615	3.15704	3.21257	2.73335	3.77189	2.79701	3.14731	2.4957	2.65535	2.49057	2.41414	2.55582	2.61824	2.33914	2.64155	2.86196	2.91839	3.22651	2.95047	2.99095	0dpa	3.39084
ENSDARG00000026519	4.7241	4.59694	4.92077	3.87381	3.36177	3.39506	3.72792	3.90207	3.78346	4.46271	4.12267	4.0268	4.09761	4.42559	4.39025	4.26454	4.46401	4.71699	4.56438	4.34767	4.54226	0dpa	4.74727
ENSDARG00000070108	4.8885	4.52544	4.58376	4.2032	3.97911	4.62761	4.10266	4.29719	4.34199	4.0798	4.29939	4.39163	4.10098	3.70929	3.81558	4.02768	4.30524	3.98823	4.59276	4.36387	4.30012	0dpa	4.6659
ENSDARG00000097429	2.09424	1.85997	1.54102	1.14405	0.815575	1.27501	0.948601	0.782409	0.83996	0.9855	1.10434	1.10434	0.790772	0.948601	1.07039	0.83996	1.18903	1.29866	1.37295	1.54102	1.50589	0dpa	1.83174
ENSDARG00000040148	6.10266	5.64933	5.95652	5.35085	5.70764	5.6837	5.53201	5.95466	5.61029	4.98413	4.9222	4.87332	5.43996	5.36597	5.25965	5.53543	5.62965	5.67412	5.25512	4.97131	5.39472	0dpa	5.90284
ENSDARG00000091771	3.98641	4.04701	3.99095	3.91552	3.61706	3.7666	3.64616	3.9364	3.80941	3.97453	3.85699	3.85997	3.87774	4.07895	3.85599	3.8166	3.72901	4.04527	3.49953	3.85	3.35755	0dpa	4.00813
ENSDARG00000000018	3.73769	3.58856	3.45286	3.0268	2.67582	3.31615	3.24489	3.42358	2.96162	2.73769	2.62527	2.64155	2.58976	2.56316	2.60407	2.84398	2.85599	2.89918	3.30305	3.2032	3.08066	0dpa	3.59304
ENSDARG00000077538	1.49057	0.903038	1.46467	0.344828	0.584963	0.757023	1.10434	1.22651	1.21412	0.782409	0.831877	0.475085	0.536053	0.516015	0.411426	0.495695	0.565597	0.722466	0.879706	1.17632	0.933573	0dpa	1.28609
ENSDARG00000011615	10.7479	10.8237	10.8695	10.5759	10.0208	10.1124	10.1261	10.3432	9.6613	10.5088	9.9816	10.2907	10.1645	10.9351	10.623	10.6672	10.7275	10.7778	10.8023	10.7332	10.825	0dpa	10.8137
ENSDARG00000087401	2.31904	2.54102	2.64386	2.36177	1.70929	2.26903	2.19535	2.44626	1.54102	1.63691	1.4957	1.25096	1.7866	1.63691	1.23879	2.22033	2.09085	2.57289	1.93357	2.18903	1.69153	0dpa	2.50131
ENSDARG00000046053	1.76977	1.62761	1.43296	1.32193	0.887525	1.50589	1.13093	1.20789	1.20163	1.0635	1.39506	0.847997	1.13093	0.659925	0.678072	1.04264	1.36737	0.963474	1.46989	1.45943	1.29866	0dpa	1.61011
ENSDARG00000096662	3.15704	3.71039	3.31179	3.23879	2.64155	3.39643	3.05137	3.70377	3.17792	3.0072	3.13093	3.07211	3.01436	2.83996	2.40599	3.49313	2.83188	3.43696	3.06867	3.26604	2.83592	0dpa	3.39308
ENSDARG00000000853	3.63227	3.58616	3.43696	3.5472	2.98914	3.88166	3.3799	3.73118	3.16672	3.42626	3.08916	3.20945	3.02503	3.39506	3.13422	3.15056	3.12433	3.26754	3.46074	3.32625	3.35755	0dpa	3.5518
ENSDARG00000019969	5.02857	5.01078	5.0063	4.75114	4.48156	4.68201	4.4121	4.72574	4.25323	4.69877	4.22959	4.51223	4.29572	4.94017	4.19692	4.91025	4.56803	5.08874	5.0343	4.90545	4.66676	0dpa	5.01522
ENSDARG00000088776	9.24167	9.62494	9.95555	8.12117	8.20882	8.28804	8.32314	8.25191	8.80329	8.68429	9.11962	9.10732	9.79063	8.51818	9.23494	8.69014	8.33105	8.6537	9.41208	9.47814	9.36916	0dpa	9.60739
ENSDARG00000013777	5.66562	5.67186	5.63981	5.73633	5.17632	5.57622	5.3512	5.59036	4.95977	5.26416	4.68538	5.03122	5.01881	5.71534	5.32229	5.3505	5.49378	5.66647	5.34979	5.37851	5.40463	0dpa	5.6591
ENSDARG00000019930	4.53854	4.18666	3.99186	4.08151	3.35896	5.19298	3.60288	3.57894	2.95977	2.9486	3.2032	2.91265	3.20163	2.72683	2.63459	3.15218	3.47897	2.93923	4.03034	3.46074	3.70598	0dpa	4.23902
ENSDARG00000073678	4.47314	5.0648	4.58135	4.1334	3.44361	4.06523	3.5472	3.70044	3.20163	3.9279	2.85599	3.55582	3.36457	4.52231	3.43162	3.65191	3.81558	3.89821	4.09339	3.88166	3.93168	0dpa	4.70643
ENSDARG00000041538	5.40973	5.28725	5.19849	5.26679	5.10894	5.19298	5.18943	5.26228	5.17871	4.87184	4.65707	4.71809	5.30634	5.20594	5.22766	5.02414	4.84649	5.22997	4.91361	4.9514	4.86691	0dpa	5.29849
ENSDARG00000061587	3.88557	3.82171	3.87873	3.73335	3.11603	3.91839	3.60999	4.05572	3.4489	3.41954	3.07382	3.29131	3.09085	3.34908	3.16511	3.53481	3.66789	3.89142	3.8748	3.67243	3.76765	0dpa	3.862
ENSDARG00000059409	2.7845	3.04789	2.926	2.22033	1.83996	1.84398	2.87578	2.60407	2.43563	2.12433	1.94486	1.68257	2.40054	2.3505	2.28688	2.37851	1.9782	2.16027	2.30159	2.87184	2.79077	0dpa	2.91946
ENSDARG00000034043	5.08534	5.01525	5.34056	4.68874	4.22574	5.02591	3.72901	4.31542	3.43962	4.70432	3.6792	3.95977	4.23649	5.31832	4.70155	4.47638	4.33557	4.93121	3.90304	3.65764	3.63691	0dpa	5.14705
ENSDARG00000013921	5.84549	6.10978	5.9528	5.97016	5.3302	5.69098	5.09845	5.22419	4.90689	5.75141	5.51254	5.38991	5.01926	5.87135	6.04177	5.40667	5.60999	5.95791	5.32912	5.09845	5.38681	0dpa	5.96936
ENSDARG00000069092	4.37365	4.17393	4.1334	4.1819	3.52482	4.40122	3.90207	4.34341	3.57168	4.02059	3.67807	3.94392	3.76765	4.12681	3.57773	3.67129	3.97728	4.00899	4.03562	3.99367	3.96347	0dpa	4.22699
ENSDARG00000086927	1.34483	1.38957	1.20789	1.17632	0.765535	1.36737	1.02857	1.33342	1	1.01436	0.863938	0.871844	0.807355	1.0072	0.739848	0.773996	1.11103	0.910733	1.07039	0.879706	0.782409	0dpa	1.3141
ENSDARG00000040133	5.52982	5.07382	5.29499	3.81147	3.55704	4.14893	4.20398	4.50843	4.42021	5.03562	5.1235	5.26266	4.04352	4.32193	3.71918	4.09339	4.0321	4.2817	5.01123	4.54967	4.38957	0dpa	5.29954
ENSDARG00000011055	6.09845	5.79649	5.93357	5.58736	5.03034	5.66903	5.78607	5.76288	5.40429	5.75168	5.52231	5.57833	5.23917	5.49601	5.44824	5.54782	5.7447	5.68229	5.77716	5.78921	5.72683	0dpa	5.94284
ENSDARG00000038789	2.41414	2.37851	2.34199	2.27501	2.03562	2.44626	2.01436	2.30451	2.23573	1.56071	1.44361	1.53605	2.0635	1.68257	1.87578	1.67356	2.04614	1.76553	1.95233	2.0036	1.93357	0dpa	2.37821
ENSDARG00000096568	2.48543	1.90304	2.06005	1.57046	1.47508	0.963474	1.62761	1.79494	0.963474	1.60881	1.29866	1.74846	2.22342	1.72683	1.54597	1.83996	1.41684	1.75275	1.79494	1.60407	2.05311	0dpa	2.1495
ENSDARG00000011743	2.33914	2.14405	2.09424	2.02148	1.56071	2.02148	1.89142	2.0072	1.62293	1.73985	1.57531	1.4489	1.60881	1.89918	1.9486	2	1.83996	2.23573	1.9855	2	1.99639	0dpa	2.19247
ENSDARG00000058940	6.19397	6.011	6.32876	4.50526	4.80529	4.12267	4.59694	4.23496	5.02059	5.6879	5.9148	5.7366	5.29205	5.3427	5.09803	5.73091	5.40361	5.89579	6.02702	5.45648	5.65678	0dpa	6.17791
ENSDARG00000056318	4.55029	4.41752	4.26828	4.23343	3.82477	4.51349	4.23649	4.26078	4.0321	3.86295	3.60644	3.5435	3.95699	3.97911	4.0027	3.58015	3.7666	3.849	3.94486	3.74308	3.69377	0dpa	4.41203
ENSDARG00000036329	9.78261	9.71918	9.79146	9.11226	9.40979	8.83753	9.19503	9.17949	9.25581	9.26632	9.23062	9.28783	9.55269	9.56066	9.80885	9.5795	9.42438	9.45941	9.6374	9.68718	9.86697	0dpa	9.76441
ENSDARG00000068484	1.54597	1.45943	1.71809	1.40054	0.910733	1.33914	1.41143	1.54597	0.963474	0.970854	0.773996	0.847997	0.948601	1.26303	1.0072	1.04963	0.782409	1.43296	1.41143	1.12433	1.41143	0dpa	1.5745
ENSDARG00000061214	4.37434	4.2426	4.20398	4.11103	3.64501	4.81506	3.91456	3.88753	3.48929	3.90304	3.84599	3.7866	3.68594	3.47249	3.16993	3.88264	4.04614	4.01703	4.33485	4.16752	4.10769	0dpa	4.27364
ENSDARG00000077782	4.91695	5.23917	5.13217	4.07553	3.73335	4.20867	3.65535	3.63343	3.64155	4.70044	5.06134	5.04308	4.02591	3.99639	3.05658	4.0027	4.10601	4.08746	4.67243	4.59515	4.74524	0dpa	5.0961
ENSDARG00000025824	2.54597	2.5509	2.50335	2.41954	2.13093	2.1375	2.31615	2.37016	2.18587	2.08066	1.9222	1.96347	1.93734	1.91839	1.67807	2.25701	2.33628	2.29278	2.53605	2.43829	2.38128	0dpa	2.53341
ENSDARG00000016867	4.00899	4.28244	4.03914	3.7866	3.44758	3.70155	3.69377	3.68706	3.42223	3.65191	3.3978	3.49953	3.40735	3.44493	3.29719	3.35614	3.41143	3.68706	3.2854	3.6241	3.27352	0dpa	4.11019
ENSDARG00000062636	2.19219	2.09085	2.10098	2.08746	1.73552	2.01792	2.04963	2.11437	1.83996	2.23573	1.92979	1.95977	1.91839	1.98914	1.96717	1.91839	1.91073	2.16027	1.82782	1.92979	1.88362	0dpa	2.12801
ENSDARG00000093251	1.46467	1.30451	1.33914	1.73985	0.970854	0.713696	0.555816	0.575312	1.18269	0.495695	0.799087	0.773996	0.495695	0.594549	1.15056	0.659925	0.879706	0	1.25096	0.831877	1.48027	0dpa	1.36944
ENSDARG00000038075	8.76417	8.85941	8.82547	8.88963	8.49105	8.73664	8.4536	8.93567	7.91061	8.31479	7.58796	7.89488	8.16917	8.71826	8.59865	8.70926	8.59753	8.87012	8.56098	8.69957	8.60648	0dpa	8.81635
ENSDARG00000046074	3.64386	3.67016	3.64731	3.66107	3.30597	3.87184	3.45549	3.67356	3.16672	3.19219	2.92029	3.18269	3.26754	3.41143	3.23266	3.41819	3.37573	3.6565	3.6241	3.60051	3.57531	0dpa	3.65378
ENSDARG00000060469	3.51096	3.66789	3.56803	3.24031	2.75702	3.32769	3.29572	3.55213	3.0268	3.04614	2.72028	2.90881	2.60644	2.89724	2.46728	3.3799	3.25852	3.46074	3.35473	3.39643	3.23266	0dpa	3.5823
ENSDARG00000013526	2.59932	2.88557	2.87184	2.66221	1.97085	2.43029	2.41143	3.26303	2.51854	2.81147	2.15381	2.51602	2.17313	2.52105	1.83996	2.62994	2.52105	2.98185	2.41414	2.42492	2.64155	0dpa	2.78558
ENSDARG00000043873	4.29057	4.07553	4.04701	3.93546	3.38543	4.31034	3.92029	4.15056	3.68145	3.70929	3.41819	3.50208	3.56925	3.54967	3.53854	3.70155	3.74631	3.99005	3.98277	3.88069	3.86691	0dpa	4.13771
ENSDARG00000036685	4.00899	3.9486	3.94298	3.76341	3.53605	3.97361	3.23726	3.23879	3.01436	3.96901	4.01257	3.72465	3.81352	3.87578	3.61117	3.15381	3.30597	3.58015	3.35191	3.15381	3.16189	0dpa	3.96686
ENSDARG00000095115	1.28096	2.14731	2.70487	1.35614	1.04264	1.42761	0.226509	0.863938	0.887525	0.956057	0.454176	0.545968	0.632268	1.43296	1.47508	0.918386	0.978196	1.26903	1.20163	1.70487	1.23266	0dpa	2.04438
ENSDARG00000007477	4.92362	4.72629	4.76447	4.89482	4.59634	4.70764	4.45483	4.31759	4.21179	4.72137	4.28021	4.59694	4.26978	4.75007	4.62644	4.45418	4.64328	4.60466	4.75328	4.68874	4.45022	0dpa	4.80479
ENSDARG00000053995	2.12102	1.96717	2.04963	1.79494	1.4957	1.64155	1.81147	1.69599	1.78241	1.55582	1.45943	1.37295	1.41143	1.07724	1.1177	1.71809	1.73985	1.73118	2.26003	1.88362	1.89142	0dpa	2.04594
ENSDARG00000069101	2.17951	2.12763	2.16027	1.35614	0.948601	1.46467	1.08406	1.07039	0.62293	0.978196	1.09761	0.704872	0.650765	1.10434	0.704872	0.863938	0.823749	1.02857	0.978196	1.4489	0.903038	0dpa	2.15581
ENSDARG00000026736	4.65478	4.38957	4.27352	3.75702	3.33628	3.41684	3.74631	3.88947	3.41143	3.81455	3.40599	3.27352	3.43962	3.66903	2.35614	3.86295	3.852	4.03034	3.86096	4.16269	3.9241	0dpa	4.43929
ENSDARG00000042825	2.37851	2.27798	2.26303	2.02857	1.64616	2.19849	2.0036	2.1635	2.02148	2.09761	2.18587	2.03914	1.7137	1.59455	1.59932	1.81147	2.0321	1.91839	2.26903	2.0321	1.98185	0dpa	2.30651
ENSDARG00000076547	4.97453	5.35332	5.34731	4.70266	4.28021	4.75809	3.94579	4.05658	3.39094	4.37226	3.74631	3.74201	3.58616	3.91361	3.75061	4.29131	4.6837	4.74308	4.21179	4.07039	4.08661	0dpa	5.22505
ENSDARG00000009106	6.51507	6.54288	6.49378	6.24184	5.96947	5.97774	6.30652	6.20105	6.05007	6.66718	6.37278	6.49601	5.9982	6.29866	6.05507	6.15239	6.31958	6.31904	6.33575	6.44559	6.28021	0dpa	6.51724
ENSDARG00000039949	4.34412	3.49057	5.19101	0.565597	1.848	0.731183	0.748461	1.54597	1.12433	0.62293	1.62761	1.16993	0.124328	0.831877	1.07724	0.903038	1.55582	1.72247	2.9782	1.61824	1.81147	0dpa	4.3419
ENSDARG00000068894	3.20945	3.36036	3.43296	3.26003	2.37016	2.85	2.52356	2.83188	2.49057	2.99458	2.64386	2.79909	3.0197	3.57652	3.26454	2.81762	2.78869	2.96162	3.1635	2.97269	2.95233	0dpa	3.33426
ENSDARG00000029510	7.36098	7.32175	7.30396	7.38595	7.28281	7.15906	6.84612	6.96475	6.77834	6.93357	6.71699	6.79351	7.20789	7.15593	7.00124	6.86208	6.91241	7.0935	6.30031	6.42928	6.26697	0dpa	7.3289
ENSDARG00000005774	6.82286	6.84624	6.6799	6.90147	6.3773	6.99707	6.31288	6.78921	5.80607	6.283	5.92267	6.06523	6.3345	6.96243	6.45681	5.75836	5.79494	6.14792	5.70515	5.93192	5.59096	0dpa	6.783
ENSDARG00000093456	6.30232	6.24527	6.14995	6.1471	6.40531	5.64184	5.33485	5.48027	5.5741	5.67356	5.84524	5.79883	5.90472	5.40939	6.01837	5.50906	5.61353	5.72028	5.3837	5.46401	5.29572	0dpa	6.23251
ENSDARG00000044327	3.5472	3.48414	3.26303	3.16511	2.95047	3.35614	3.26153	3.19377	3.28244	3.1811	3.26903	3.18903	2.75916	2.8339	2.61589	2.854	2.91073	3.03738	3.24184	3.10266	3.04789	0dpa	3.43146
ENSDARG00000089833	2.01078	2.05311	2.02148	2.14731	1.71809	2.02148	2.04264	1.99639	1.89142	1.59932	1.48543	1.25701	1.49057	1.77821	1.95233	1.7866	1.7866	1.7137	1.77821	1.53605	1.80735	0dpa	2.02846
ENSDARG00000019355	3.78346	3.4957	3.79909	3.77821	3.26754	3.62176	3.72792	3.80735	3.12598	3.4489	2.81967	2.99458	3.43829	3.57168	3.75489	3.48671	3.30451	3.76977	3.63575	3.62527	3.32769	0dpa	3.69275
ENSDARG00000002787	3.25701	3.07724	3.09761	3.12598	2.62761	3.59216	2.97636	3.43296	2.97269	2.62761	2.17951	2.15056	2.16993	2.68706	2.43296	2.55827	2.68257	2.7866	2.71589	2.47508	2.27202	0dpa	3.14395
ENSDARG00000040944	4.27277	4.5373	4.76075	3.37851	2.38957	2.83188	4.57833	4.66676	3.84699	4.28762	3.22033	3.48929	4.20242	2.39506	2.96532	3.71039	2.76553	2.70929	3.32912	4.5373	2.78241	0dpa	4.52361
ENSDARG00000018716	1.65992	1.85599	1.98185	1.54102	1.16993	1.58976	1.18269	1.35614	1.15704	1.57531	1.61353	1.55582	1.10434	1.36177	1.0072	1.25701	1.55582	1.79077	1.07724	1.28096	1.09085	0dpa	1.83259
ENSDARG00000091038	1.62293	1.66903	1.57046	0.604071	0.495695	1.48543	1	0.782409	0.516015	0.687061	1.53107	1.0072	0.948601	0.422233	0.411426	0.918386	1.0635	0.704872	1.43829	1.41143	0.910733	0dpa	1.62081
ENSDARG00000008396	2.28392	2.39232	2.20789	1.85599	2.18903	2.23879	2.20163	2.26303	2.31904	1.79077	1.81558	1.47508	1.73985	1.60407	1.55582	1.774	1.85599	1.89918	1.83592	2.24489	1.85599	0dpa	2.29471
ENSDARG00000059812	2.97636	2.97269	2.854	2.87381	2.24793	3.20163	2.55336	3	2.31034	2.54102	2.16672	2.3505	2.46205	2.54102	2.31615	2.62527	2.65992	2.82375	2.79286	2.80735	2.57289	0dpa	2.93435
ENSDARG00000041257	3.44361	4.7252	4.71425	4.34554	4.22419	4.29572	3.40599	3.54597	4.25096	4.02768	4.15299	3.71149	3.46074	4.23343	4.64443	3.40054	3.37016	3.30597	3.64155	4.2555	4.59455	0dpa	4.29435
ENSDARG00000021509	3.82375	3.80426	3.62994	3.73335	3.14241	3.94392	3.19535	3.56316	2.72028	3.29278	2.81352	3.26604	3.0072	3.45549	3.1811	3.30889	3.3978	3.50716	3.55949	3.38543	3.42358	0dpa	3.75265
ENSDARG00000030638	5.2854	5.38336	5.32912	5.35332	4.96809	5.15299	5.29536	5.30597	4.68706	4.34767	3.92125	4.27128	4.66448	5.04002	4.71864	4.46989	4.61883	4.55336	4.31325	4.69544	4.35332	0dpa	5.33263
ENSDARG00000021195	7.28983	7.58301	7.4307	6.67087	6.38733	6.36335	6.08023	6.51365	5.90713	7.01926	6.73376	6.77386	6.1336	6.80645	6.3482	6.52779	6.99582	7.01514	6.37851	6.50239	6.32751	0dpa	7.43452
ENSDARG00000060687	4.30305	4.25248	4.18507	3.74631	3.12928	4.0993	3.63459	3.97269	3.27947	3.34908	3.19849	3.18428	3.45154	3.70598	3.42089	3.55213	3.76022	3.69377	3.67129	3.74739	3.57652	0dpa	4.24687
ENSDARG00000045773	5.31578	5.22959	5.40259	4.89433	5.33842	4.90593	4.98277	4.96901	4.69599	4.64847	4.69822	4.91217	5.12433	4.91695	5.04133	5.35473	4.75702	5.15947	5.42122	5.1469	5.22188	0dpa	5.31599
ENSDARG00000042557	4.48156	4.46989	4.53854	2.74846	2.25399	2.86394	2.78869	2.76553	2.64847	4.29719	3.92125	4.33056	3.25399	3.86196	3.27798	2.92979	3.08406	3.66789	3.97269	3.7148	4.0027	0dpa	4.49666
ENSDARG00000079610	3.19377	3.29425	3.18269	2.70929	2.38128	2.774	2.49825	2.43029	2.16027	2.47508	2.3505	2.34199	2.52607	2.55582	2.20477	2.62293	2.67807	2.64155	2.76129	2.54844	2.7137	0dpa	3.22357
ENSDARG00000033413	3.50589	3.61235	3.57652	3.0072	3.15381	2.74846	3.2765	3.01614	3.04963	3.22805	2.84197	2.9855	2.9782	3.13422	2.57531	3.32912	3.01792	3.24793	3.08746	3.26303	2.92029	0dpa	3.56492
ENSDARG00000097080	1.48543	2.30743	2.20477	0.879706	1.38957	0.970854	0.807355	0.871844	1	1.02148	1.13093	1.04264	0.863938	1.16993	1.02857	0.970854	0.757023	1.85599	2.13422	2.10434	1.57531	0dpa	1.99921
ENSDARG00000008184	4.1235	4.23343	4.18824	4.24945	3.68145	4.19613	3.76871	4.18031	3.50843	4.0798	3.88753	4.03474	3.77821	4.01792	3.7366	3.94392	4.03386	4.22497	4.16189	4.08491	4.10182	0dpa	4.18172
ENSDARG00000094863	4.69488	4.38474	4.43563	4.19849	3.54226	4.46336	3.50208	4.06437	3.19692	4.0018	3.46467	4.04876	3.69377	4.01346	3.78764	3.68818	3.74416	4.0009	4.39094	4.15785	4.31759	0dpa	4.50508
ENSDARG00000044574	4.79286	4.85947	4.65535	5.09424	4.56864	4.58256	4.26679	4.52607	4.22033	4.23879	3.90497	3.92505	4.56621	4.82222	4.37643	3.91934	3.92695	4.33557	4.38681	4.77241	4.38819	0dpa	4.76923
ENSDARG00000062058	6.58316	6.82655	6.70791	6.9629	6.21471	6.74698	6.07082	6.41802	5.68061	6.63677	6.07361	6.24146	5.87283	6.70113	5.91648	6.51128	6.22978	6.88886	6.50462	6.73118	6.21859	0dpa	6.70587
ENSDARG00000035781	2.66448	2.854	2.87774	2.24489	1.88753	2.59455	2.22033	2.5509	2.07039	2.12102	1.91073	1.8953	2.41414	2.18903	1.89918	2.28983	2.06005	2.63691	2.38681	2.37573	2.25096	0dpa	2.79874
ENSDARG00000059973	4.31687	4.15785	4.2426	4.06005	3.74524	4.33914	3.72356	4.1127	3.52732	3.68818	3.42895	3.50589	3.62059	3.78346	3.52482	3.66221	3.48285	3.83693	3.57652	3.82985	3.33342	0dpa	4.23911
ENSDARG00000089405	3.15218	2.488	0.765535	2.48285	0.948601	1.75702	0.575312	0.378512	1.04963	1.74416	2.40599	1.38957	0.613532	2.62761	2.19219	1.43296	1.63227	0.0703893	1.71809	2.36457	0.565597	0dpa	2.13524
ENSDARG00000094563	1.93734	2.08746	2.0072	2.06005	1.78241	1.73552	1.88753	2.02148	1.98185	1.94111	1.52105	1.46989	2.05311	1.75275	1.65076	1.85599	1.64616	2.04264	2.13093	1.8679	1.92979	0dpa	2.01067
ENSDARG00000059983	1.69599	1.83996	1.75275	1.41684	1.38957	1.51096	1.69153	1.7866	1.59455	1.16993	0.879706	0.863938	1.10434	0.83996	1.18269	1.26903	1.09085	1.27501	1.45943	1.58496	0.948601	0dpa	1.7629
ENSDARG00000069920	9.09104	8.89527	9.02934	8.58635	8.76898	8.45566	8.25375	8.29953	8.37469	8.22983	8.31157	8.25285	8.55113	8.17926	8.79533	8.6517	8.54805	8.51755	8.41802	8.56362	8.57001	0dpa	9.00522
ENSDARG00000020114	6.62117	6.23611	5.70432	5.56894	4.40667	7.47387	3.85997	3.36177	3.65191	5.13996	6.14527	5.71012	5.80193	4.45681	4.30305	4.38612	4.48027	4.7366	4.65764	4.17393	4.74685	0dpa	6.1872
ENSDARG00000095765	8.17891	8.20158	8.34319	7.86833	7.50875	7.52474	7.44012	7.48848	6.62571	7.72431	7.15421	7.31805	7.45796	8.05821	8.13576	7.99915	7.96399	8.07409	8.16822	8.16732	8.13653	0dpa	8.24123
ENSDARG00000035918	8.45405	8.364	8.5622	7.693	7.59134	7.42576	7.31886	7.44045	7.39763	7.8268	7.80716	7.78424	7.51987	7.72642	7.60066	7.71603	7.79597	7.83964	7.67398	7.88972	7.69132	0dpa	8.46009
ENSDARG00000038401	6.15381	6.17113	6.01636	4.74308	4.02237	5.49825	3.76871	3.62059	3.37434	5.42492	5.32912	5.36142	4.08661	4.19535	3.70819	4.95884	5.27426	5.25512	4.28392	4.04439	4.17792	0dpa	6.11376
ENSDARG00000059798	4.76607	4.90833	4.81301	3.98094	3.42089	3.88362	3.09592	3.80116	3.09761	4.15866	3.88069	3.99095	3.21412	3.82883	3.26454	4.36597	4.31976	4.47638	4.51475	4.7137	4.62819	0dpa	4.82914
ENSDARG00000057245	3.23419	3.17951	3.07553	2.73118	2.79494	3.0197	2.67129	2.73118	2.83188	2.71589	2.7137	2.73985	2.33628	2.30451	2.28688	2.63691	2.75702	2.73118	2.82782	2.93734	3.05311	0dpa	3.16308
ENSDARG00000021439	6.84712	6.93782	6.75409	6.4596	5.93239	6.80594	6.03672	6.19613	5.66789	6.49617	6.28021	6.35614	6.1643	6.18369	5.99118	6.13894	6.15482	6.59902	6.416	6.16048	6.38284	0dpa	6.84634
ENSDARG00000040095	5.40361	4.95187	5.39643	3.31759	3.34056	3.95047	4.11187	4.29131	4.0635	4.00988	4.2211	4.14241	4.32265	4.18666	4.24717	4.70543	4.60703	4.67807	4.54844	4.54597	4.43696	0dpa	5.25064
ENSDARG00000059411	4.88996	5.12184	4.68818	4.49378	3.45022	4.06178	4.35262	4.63923	3.39369	4.81352	4.31034	4.73335	4.41007	5.05268	4.26078	4.26003	4.72629	4.90737	4.44029	5.09803	4.22651	0dpa	4.89999
ENSDARG00000086283	1.64616	1.59455	1.54102	1.39506	1.04963	1.83188	1.41684	1.51096	1.43296	1.52607	1.54597	1.53605	1.08406	1.05658	0.933573	1.43829	1.42761	1.30451	1.57046	1.50589	1.48543	0dpa	1.59391
ENSDARG00000007485	2.72028	2.69822	2.62527	2.72683	2.24489	2.8953	2.18587	2.54597	2.05658	2.79909	2.41414	2.62293	2.5509	2.72028	2.44626	2.31904	2.26903	2.53605	2.62293	2.35896	2.4489	0dpa	2.68126
ENSDARG00000020250	2.35332	2.8679	2.57773	2.03914	1.79494	1.8679	1.76977	1.97085	1.9486	2.31615	2.07382	2.11103	1.99639	2.21101	1.73552	2.19535	2.21723	2.17632	2.52105	2.43296	2.15704	0dpa	2.59965
ENSDARG00000093701	3.43829	3.54102	3.37434	2.99639	2.34483	3.488	3.0018	2.96162	2.59694	3.33056	2.43296	2.88362	2.93168	3.15218	2.58496	2.9855	3.04439	3.56925	2.87184	3.09424	2.98368	0dpa	3.45122
ENSDARG00000090803	2.37016	1.61824	2.24793	1.22651	1.14405	2.02503	1.40599	1.64616	1.79494	1.74416	1.50589	1.29866	1.66448	1.41143	1.64616	1.51602	1.65076	1.63691	1.77821	1.31615	1.1635	0dpa	2.07878
ENSDARG00000078075	4.4489	4.54905	4.42828	4.43563	4.13504	4.6605	4.41616	4.52105	4.20711	4.39232	4.22265	4.08151	4.15056	4.02857	3.926	4.23573	4.23496	4.31034	4.41007	4.50335	4.24717	0dpa	4.47541
ENSDARG00000091892	2.01436	2.24184	2.22651	1.67807	1.20163	1.97085	1.69153	2.08406	1.81147	1.82782	1.79909	1.53107	2.08406	1.81147	1.72683	1.8953	1.64616	1.88362	1.66448	1.70929	1.97085	0dpa	2.1609
ENSDARG00000069286	3.70377	3.64962	3.59455	2.98368	3.26604	2.95047	2.91073	2.70044	3.06178	2.95233	3.0036	2.83996	2.91648	2.75702	2.92029	3.16993	3.1635	3.01257	3.19849	3.25701	2.98003	0dpa	3.64931
ENSDARG00000003382	4.54905	4.43162	4.35685	4.11853	3.52607	4.14649	3.8268	3.77505	3.41278	4.05745	4.16752	4.17712	3.47379	3.7126	3.59932	3.61117	3.65191	3.73552	4.37434	4.18666	4.15056	0dpa	4.44584
ENSDARG00000005150	5.86096	6.00876	5.88606	5.4591	5.17752	5.46205	5.56285	5.99118	5.47573	5.02503	4.82528	4.87184	4.85449	5.24565	5.02326	5.59694	5.54257	5.78267	5.53947	5.56712	5.47379	0dpa	5.9186
ENSDARG00000021257	7.47492	7.41895	7.35032	7.20408	6.81378	7.3786	7.31179	7.23045	7.00764	7.41363	7.23506	7.42777	7.13586	7.14098	7.01926	6.82604	6.85375	7.0343	7.35059	7.4654	7.25001	0dpa	7.41473
ENSDARG00000071396	6.46418	6.28318	6.27817	6.21917	6.26472	6.09908	5.78999	5.80142	5.84298	6.2032	5.95768	6.1918	6.18864	6.3505	6.19574	5.89579	6.09445	6.10161	6.22901	6.10748	6.19298	0dpa	6.34184
ENSDARG00000062096	2.47508	2.22033	2.89142	1.81967	1.59932	1.80735	1.96717	1.95233	1.78241	1.86394	1.98914	1.99639	1.61824	1.54597	1.37295	2.1375	2.10434	2.14731	2.31904	2.04963	2.27202	0dpa	2.52894
ENSDARG00000092052	3.9241	3.11936	3.13258	1.09085	1.61824	1.40054	2.42492	1.29278	2.26903	1.10434	0.879706	0.584963	1.19535	1.25096	0.978196	3.31759	1.14405	3.21257	2.6893	1.48543	3.08746	0dpa	3.39201
ENSDARG00000007657	3.31759	3.28688	3.28096	2.6893	2.85599	2.67356	2.79494	2.90689	2.96532	2.46205	2.48285	2.51096	2.60407	2.26303	2.52607	2.89336	2.82985	2.70266	3.15056	2.90689	2.88557	0dpa	3.29514
ENSDARG00000052818	1.65535	1.60881	1.33914	1.60881	1.21412	1.67356	1.54597	1.44361	1.24489	1.36177	1.36737	1.31615	1.24489	1.40599	0.963474	1.43296	1.32769	1.41684	1.5656	1.24489	1.08406	0dpa	1.53443
ENSDARG00000087253	4.09761	4.19613	4.1152	3.91934	3.49697	3.94111	3.49313	3.6241	2.89336	3.72028	3.36597	3.43029	3.49697	3.91552	3.3147	3.30889	3.57168	3.66448	3.49953	3.6311	3.46728	0dpa	4.13632
ENSDARG00000003854	7.77834	7.94316	8.07436	7.25795	6.98048	6.50478	6.45006	6.49426	6.12722	7.23113	6.84298	6.80761	6.52466	7.35429	6.67821	7.76918	7.19456	7.79649	7.65664	7.45286	7.32355	0dpa	7.93195
ENSDARG00000089619	3.66903	3.98277	4.20163	2.75275	2.848	3.06005	2.90881	3.22959	3.27947	3.28244	3.37573	3.10601	2.95977	3.19692	3.06178	3.49313	3.28392	3.96717	3.37851	3.50716	3.70377	0dpa	3.95114
ENSDARG00000029936	2.83592	2.71809	2.75275	2.41143	2.17951	2.02148	2.29572	1.96717	2.08746	1.9855	2.06005	1.91073	2.32481	1.64616	2.01792	2.31034	2.09761	2.59932	2.27798	2.10098	1.91839	0dpa	2.76892
ENSDARG00000041644	1.9855	2.11103	1.95977	1.52607	1.93734	1.11103	1.32769	1.11103	1.75275	1.70487	1.82375	1.774	1.46467	2.04963	1.92979	1.11103	1.09761	1.46467	1.32193	0.9855	1.25701	0dpa	2.01877
ENSDARG00000094996	1.22651	1.09761	1.20163	0.344828	0.356144	0.565597	0.565597	0.773996	1.30451	0.659925	0.722466	0.536053	0.422233	0.545968	0.536053	1.01436	0.687061	1.11103	0.823749	0.815575	0.575312	0dpa	1.17525
ENSDARG00000002060	1.83996	1.97085	2.1177	1.29278	1.25701	1.71809	1.20163	1.41684	1.25096	0.925999	0.604071	0.895303	1.22033	1.31615	1.10434	0.918386	0.903038	1.1177	1.28096	1.26903	1.23879	0dpa	1.97617
ENSDARG00000058470	2.48543	2.27202	2.38128	2.13422	2.19849	2.61824	2.10434	2.29866	2.20477	2.05311	2.23573	1.98185	1.83188	1.83996	1.5656	2.04963	2.12763	2.06695	2.20789	2.41143	2.25399	0dpa	2.37958
ENSDARG00000056491	2.3978	2.43296	2.5008	2.31034	1.81147	2.46205	1.89142	2.1375	2.01078	1.99639	1.63691	1.5656	1.71809	1.72247	1.7137	1.67807	1.91456	1.77821	2.23879	2.17951	2.14078	0dpa	2.44385
ENSDARG00000087472	1.15056	1.40054	1.26303	0.201634	0.992768	0.286881	0.565597	0.815575	1.21412	0.505891	0.659925	0.632268	0.516015	1.04963	0	0.678072	0.903038	0.641546	0.367371	1.05658	0	0dpa	1.27138
ENSDARG00000070284	2.80323	2.72465	2.57289	2.61589	2.36177	2.6893	2.66448	2.74201	2.5435	2.42223	2.40599	2.14405	2.37573	2.23879	2.33056	2.23266	2.0635	2.32481	2.44361	2.64386	2.21412	0dpa	2.70026
ENSDARG00000023591	3.48671	3.38819	3.47249	3.29278	2.73335	3.63227	3.39506	3.31904	3.19219	3.09761	3.0018	3.09592	2.7137	2.33056	2.82782	2.85	2.88166	3.0197	3.21568	3.31759	3.17792	0dpa	3.44913
ENSDARG00000060597	2.22033	2.35614	2.23879	2.37851	1.69599	2.16027	1.36177	1.65992	1.37295	2.26604	1.88362	1.91839	1.42223	1.76977	1.16993	1.92979	2.10434	1.62761	1.91839	2.24489	2.1375	0dpa	2.27175
ENSDARG00000000631	3.69822	3.79701	3.60051	3.80735	3.18428	4.0018	3.57652	3.87676	3.59932	3.43296	3.22651	3.16832	3.20945	3.3799	2.9279	3.22805	3.30305	3.26754	3.70708	3.61471	3.32048	0dpa	3.69858
ENSDARG00000088851	2.65992	2.54102	2.28983	1.33342	1.37851	1.1635	0.847997	1.46989	1.14405	1.65076	1.46989	0.757023	1.42223	0.918386	1.42223	0.659925	2.20477	1.90689	1.04963	1.89918	1.16993	0dpa	2.49693
ENSDARG00000059053	1.28096	2.13093	1.11103	1.04963	0.443607	0.111031	0.0143553	0.0565835	0.226509	0.978196	0.584963	0.895303	0.0565835	0.214125	0.443607	0.0426443	0.799087	0.650765	0.321928	0.201634	0.505891	0dpa	1.50764
ENSDARG00000079684	2.30451	2.34199	2.20477	2.40327	1.83996	2.55582	2.15704	2.32193	1.76977	1.926	1.57046	1.74846	1.70487	1.84398	1.83996	1.81967	2.01792	2.36177	2.12102	2.12433	2.12433	0dpa	2.28375
ENSDARG00000019800	3.04264	2.9222	2.7845	2.39232	2.30743	2.87381	1.83592	2.04614	2.07382	2.34767	2.5435	2.4957	1.852	1.91456	1.75702	1.87971	2.24793	2.16993	2.69822	2.1635	2.41143	0dpa	2.91645
ENSDARG00000092137	1.90304	2.45154	1.74416	1.43829	1.25701	0.565597	0.695994	0.286881	1.02148	1.03562	0.722466	0.871844	0.214125	0.516015	1.30451	0.454176	0.594549	0.516015	1.81147	0.687061	1.80323	0dpa	2.03291
ENSDARG00000078694	2.35614	2.51854	2.31615	2.33914	1.83996	2.61824	1.89142	2.28983	1.85997	1.72247	1.43829	1.62293	1.57046	1.94111	1.37851	1.91839	2.34767	2.25701	2.41684	2.27501	2.35332	0dpa	2.39694
ENSDARG00000014333	5.94111	5.86344	5.76102	5.49217	5.38198	5.21762	5.04527	5.06307	4.93357	5.21568	5.32517	5.31542	5.33485	4.99413	5.37504	5.06091	5.20711	5.16148	5.3799	5.52607	5.48382	0dpa	5.85519
ENSDARG00000031064	2.85599	2.99277	2.76553	2.71149	2.48285	2.7866	2.68706	2.67129	2.58736	2.70708	2.67582	2.51602	2.27501	2.39506	2.09761	2.58736	2.66221	2.70266	2.95977	2.90111	2.73118	0dpa	2.87143
ENSDARG00000036232	4.65191	4.76871	4.74093	3.8953	3.52732	4.11603	3.57289	3.77716	3.72247	3.93829	3.83693	3.76553	3.83491	4.03034	3.82579	4.50271	4.1127	4.56986	4.33914	4.23802	4.22188	0dpa	4.72052
ENSDARG00000083759	1.72247	1.04963	1.25096	0	0	0.978196	0.887525	0	1.5656	0.555816	0.941106	0.505891	1.28688	0.678072	1.09085	0.933573	1.28688	1.65535	1.10434	0.669027	0	0dpa	1.34102
ENSDARG00000068436	7.35235	7.15168	7.0954	7.07778	6.51602	7.26857	6.94626	7.22757	6.82477	6.91456	6.65521	6.7736	6.5697	6.79481	6.62322	6.70791	6.84499	7.06156	7.10664	7.0846	6.86344	0dpa	7.19981
ENSDARG00000089170	4.81096	5.07852	4.55643	4.91791	4.2502	5.11686	4.26228	4.42962	3.66903	4.44162	3.99005	4.38336	4.0072	4.4957	4.13011	4.30961	4.34056	4.45615	4.76553	4.80064	4.68313	0dpa	4.8153
ENSDARG00000055903	6.28207	6.2791	6.25342	5.87873	5.61971	5.98527	5.64126	5.6314	5.60585	5.67553	5.85075	5.53387	5.81198	5.77952	5.79961	5.3844	5.53356	5.46205	5.52199	5.38681	5.46989	0dpa	6.27153
ENSDARG00000005690	2.62761	2.68482	2.69822	2.22033	1.70044	2.32769	1.8953	1.89918	1.48543	2.64386	2.09085	2.60407	2.15381	2.08066	1.92979	2.45154	2.02857	2.52857	2.38405	2.41414	2.52857	0dpa	2.67021
ENSDARG00000023916	1.20789	1.56071	1.27501	1.13093	0.731183	0.748461	0.918386	1.31615	0.731183	0.933573	0.807355	1.13093	1.18903	1.45943	0.9855	0.970854	0.941106	1.25701	1.17632	1.36737	1.02148	0dpa	1.34787
ENSDARG00000058231	5.41481	5.34021	5.23688	5.04045	4.88704	4.78816	5.24146	4.79233	5.20046	4.82883	5.09424	4.46271	5.38301	4.84449	4.67299	4.98596	4.88704	4.94579	4.55459	5.04308	4.49953	0dpa	5.33063
ENSDARG00000059857	4.0798	4.0036	3.84499	3.32912	2.88362	3.68145	3.1811	3.3147	3.13586	2.85599	2.90689	2.86592	3.06695	3.14893	2.51096	3.39369	3.28983	3.12598	3.44626	3.12763	3.19692	0dpa	3.97613
ENSDARG00000043026	2.10769	2.07724	2.13422	2.07382	1.66448	1.95606	1.86394	2.14731	1.45943	1.62761	1.28688	1.44361	1.81558	2.07039	1.89918	1.76129	1.65992	1.97453	1.65535	1.73985	1.65076	0dpa	2.10638
ENSDARG00000062511	3.41954	3.38543	3.16832	3.30451	2.80735	3.1635	2.69599	3.07211	2.46205	2.96347	2.58015	2.85798	2.55827	3.12928	2.58496	2.86592	2.9855	3.12598	3.04264	2.96532	2.80941	0dpa	3.32443
ENSDARG00000006719	3.07382	3.24184	3.1127	3.08406	2.69822	3.11936	2.9222	3.28688	2.82782	3.04614	2.85599	2.90304	2.69153	3.13914	2.60881	2.91648	2.9241	3.31179	3.13258	3.11936	3.0054	0dpa	3.14279
ENSDARG00000068708	7.08098	7.21412	7.02757	6.92101	6.39934	7.06803	5.92932	6.1633	5.47184	6.81839	6.48236	6.65019	6.20906	6.38836	6.06156	5.66562	5.79831	6.3361	5.36632	5.34234	5.64962	0dpa	7.10756
ENSDARG00000060320	3.37295	3.46989	3.38681	3.09424	2.46467	3.30159	2.79494	3.06178	2.50335	2.8339	2.50843	2.70708	2.6017	2.81352	2.8339	2.87184	2.87381	3.12433	3.10434	2.93357	2.99458	0dpa	3.40988
ENSDARG00000011555	6.69752	6.67143	6.80993	6.67737	6.68706	6.49313	6.15299	5.90256	6.25569	6.35878	6.54226	6.53714	6.45467	6.82655	6.70929	6.49346	6.35843	6.48382	6.22439	6.37764	6.27053	0dpa	6.7263
ENSDARG00000056856	6.77307	6.79779	6.64342	6.90509	6.33485	6.70293	6.47719	6.52231	6.05658	6.6279	6.19042	6.50875	6.2817	6.80245	6.44394	6.30998	6.47005	6.53528	6.57153	6.58346	6.48253	0dpa	6.7381
ENSDARG00000013245	3.31904	3.87676	3.3505	2.89918	2.46728	3.20633	2.64847	2.91839	2.68032	3.6241	3.18269	3.42895	3.02148	3.54473	2.43829	2.78241	2.58496	3.20633	3.11603	3.83592	3.56803	0dpa	3.51543
ENSDARG00000087174	4.58916	4.97361	4.81147	4.43496	3.80426	4.18903	3.94111	4.32265	3.10266	4.13175	3.65764	3.38543	3.89433	4.68874	3.68818	4.19928	4.11353	4.40871	4.23649	4.17473	4.49761	0dpa	4.79142
ENSDARG00000092394	4.09255	3.92695	3.78764	2.65535	2.04264	3.13258	3.22342	3.11603	3.31179	3.64386	3.40054	3.30012	2.87381	3.30451	2.99277	3.90977	4.01436	3.67807	3.66334	3.50208	3.72465	0dpa	3.93571
ENSDARG00000004763	3.41414	3.41007	3.70487	1.53107	1.81147	1.25701	1.63227	1.1177	1.37851	1.87971	1.69599	1.34483	2.16993	1.93357	1.93357	2.21723	2.30159	2.38405	2.21412	2.41684	1.79494	0dpa	3.50969
ENSDARG00000032261	2.34199	2.26604	2.33056	2.35896	1.91456	2.49825	2.1375	2.31325	1.89918	1.77821	1.49057	1.90689	1.74846	2.1635	1.88753	1.8679	2.05311	1.88362	2.11103	2.22651	2.09085	0dpa	2.31286
ENSDARG00000008457	3.44758	3.64962	3.80219	3.4957	3.0993	3.24336	3.25701	3.56682	3.09424	2.86592	2.31325	2.51096	2.93168	3.19377	2.82985	2.89336	2.92979	3.21101	2.69822	3.20789	2.69599	0dpa	3.63313
ENSDARG00000071215	1.926	1.58976	1.42223	1.42223	1.23879	1.42761	1.26903	1.60881	1.09085	1.67807	1.63227	1.54102	1.36177	1.852	1.47508	1.20789	1.45943	1.59932	1.4957	1.37295	1.51096	0dpa	1.646
ENSDARG00000028731	5.31252	5.33378	5.26303	4.81916	4.58376	4.90304	4.41143	4.35262	4.0063	5.39746	4.88899	5.20789	4.32697	5.23993	4.43296	4.89627	4.95791	5.34908	4.92029	5.16792	5.04527	0dpa	5.30311
ENSDARG00000016526	2.20789	2.28688	2.17632	1.98185	1.72683	1.95233	1.5656	1.9486	1.32769	1.77821	1.28688	0.910733	1.5008	1.68706	1.59455	1.64616	1.64155	2.24793	1.43829	1.56071	1.19535	0dpa	2.2237
ENSDARG00000096391	4.87823	4.89336	4.61058	4.59096	4.88362	4.42021	4.58676	4.39163	4.50779	4.37921	4.49121	4.38612	4.60999	4.62117	4.51791	4.06091	4.12184	4.23496	4.13011	3.96809	3.68818	0dpa	4.79406
ENSDARG00000006508	4.98914	5.60763	5.2032	4.55336	4.26604	5.03342	4.87234	4.83895	4.20867	5.24146	4.74631	4.47638	4.0072	4.37434	4.21723	3.74201	4.20163	4.86196	3.90785	4.21956	3.65764	0dpa	5.26666
ENSDARG00000073771	3.38267	3.46336	3.44095	3.53854	2.96162	3.08406	3.03386	3.19061	2.82171	2.99458	2.82171	2.82171	2.84197	3.39643	2.68482	2.848	2.90304	3.29131	2.58976	2.44095	2.36737	0dpa	3.42899
ENSDARG00000039343	5.19574	5.53076	5.39025	5.27798	4.93734	5.46923	4.8268	4.91504	4.3875	4.91217	4.10182	4.23419	4.01436	4.54597	4.37504	4.06609	4.43896	4.75756	4.46074	4.52105	4.23802	0dpa	5.37225
ENSDARG00000087342	1.63227	1.29866	1.30451	1.10434	0.464668	0.807355	0.722466	0.739848	0.411426	0.704872	0.526069	0.807355	0.722466	0.378512	0.659925	0.871844	0.847997	1.36177	0.992768	1.09761	1.22033	0dpa	1.41181
ENSDARG00000031952	14.4163	14.2778	14.3367	13.9709	13.6416	13.5757	13.8781	14.0341	13.3752	13.7169	13.2262	13.36	13.6349	14.0912	14.0724	13.9999	13.8052	13.9693	14.0313	13.9859	14.1293	0dpa	14.3436
ENSDARG00000023759	4.94111	4.84147	4.53978	4.36737	4.15704	3.94392	4.39163	3.72574	3.70044	4.33342	4.65935	4.56803	3.97545	4.12019	4.0635	3.69265	4.18745	3.83188	3.26153	3.35896	3.62176	0dpa	4.77412
ENSDARG00000063686	4.33342	4.59574	4.48736	4.23189	4.39506	3.90881	4.20477	4.2149	4.42291	3.87774	3.78136	3.72792	4.20242	4.0063	4.28614	4.46793	4.21179	4.3505	4.26003	4.32048	4.31976	0dpa	4.47217
ENSDARG00000003910	2.8953	2.93546	2.71149	2.76765	2.17632	3.12267	2.26303	2.62059	2.22651	2.64616	2.22342	2.49825	2.25701	2.53605	2.11437	2.53356	2.57046	2.81967	2.84197	2.70929	2.80116	0dpa	2.84742
ENSDARG00000075833	2.22342	2.46467	2.60644	0.464668	0.526069	0.124328	1.45418	2.08746	1.54597	1.54102	1.65992	1.43296	1.08406	0.275007	1.95977	0.713696	0.641546	0.695994	1.5656	2.10434	1.76553	0dpa	2.43151
ENSDARG00000096310	2.33628	2.41684	2.14731	2.23266	1.72683	2.35614	1.43829	1.64155	1.21412	1.48543	1.15704	1.46467	1.71809	1.85599	1.50589	1.05658	1.18269	1.30451	1.22651	1.31034	1.13093	0dpa	2.30014
ENSDARG00000076292	3.8125	4.1819	3.86196	3.85	3.42223	3.45681	2.72683	2.9222	2.774	3.95327	3.488	3.41954	3.01257	3.49825	2.60644	3.27947	3.65992	3.85	3.42358	3.86987	3.41954	0dpa	3.95212
ENSDARG00000060551	2.46989	3.06005	3.03386	2.91456	2.48027	2.26903	1.84398	1.60881	1.83996	2.54844	1.97453	1.91073	1.58496	1.88753	1.81967	2.34767	2.02148	3.27947	2.93734	2.50843	2.86394	0dpa	2.8546
ENSDARG00000018840	4.19692	4.13832	4.12184	3.46858	2.95791	3.82477	3.28836	3.36317	3.15381	3.19692	3.23113	3.0635	3.19219	3.04789	3.03034	3.25248	3.23113	3.32481	3.22342	3.37156	2.93546	0dpa	4.15236
ENSDARG00000038608	8.41414	8.3605	8.49458	8.36378	8.57977	8.14119	8.23026	8.21053	8.25172	8.18968	8.02281	8.09313	8.29783	8.28235	8.5462	8.53189	8.29062	8.30191	8.24084	8.31827	8.28628	0dpa	8.42307
ENSDARG00000010596	4.75542	4.72846	4.75328	4.5404	4.10769	4.6792	4.49249	4.69766	4.3505	4.29205	4.04701	4.05658	4.17473	4.29719	4.45681	4.17632	4.23649	4.29205	4.52419	4.51349	4.41075	0dpa	4.74572
ENSDARG00000096506	2.63923	3.22188	1.34483	0	0	0	2.28392	1.40054	3.42895	0	0	3.02857	0.650765	0.0703893	0	0	3.25701	3.37016	2.63227	0	2.43829	0dpa	2.40198
ENSDARG00000016357	4.4822	4.44228	4.40735	3.57531	3.39506	3.6427	4.04963	3.96993	3.89821	4.05224	4.0798	3.93546	3.77926	3.9644	3.58376	4.32121	3.83491	4.20711	3.97728	4.05832	3.94392	0dpa	4.44395
ENSDARG00000015254	3.8268	3.88069	3.69488	3.58736	3.2765	3.80632	3.71809	3.7939	3.55949	3.60881	3.32337	3.37851	3.01792	2.97636	2.9279	3.14893	3.33342	3.2555	3.70929	3.60288	3.55949	0dpa	3.80079
ENSDARG00000036116	5.63459	5.44857	5.38647	5.25776	5.16148	5.05311	5.26341	5.21607	5.04614	5.26491	4.83542	5.23611	5.19061	5.34092	5.2765	4.99367	5.30049	5.33271	5.10811	5.26754	5.45516	0dpa	5.48988
ENSDARG00000076069	3.36177	2.51854	2.98185	0.250962	0	0.650765	0.765535	1.27501	2.37016	2.45943	1.72247	3.02857	1.19535	0.400538	0.695994	2.17951	2.67807	2.82171	2.81762	2.01792	2.52607	0dpa	2.95405
ENSDARG00000003695	9.4938	9.62947	9.44074	9.05469	9.01405	8.74514	9.20178	8.9937	8.99574	9.45049	8.90168	9.43571	9.10609	9.20933	9.05154	9.12296	8.96884	9.25948	9.49785	9.62202	9.38301	0dpa	9.52134

## Sheet: genes_highest_exp_at_1dpa_RSEM
GeneID	0dpa_1	0dpa_2	0dpa_3	1dpa_1	1dpa_2	1dpa_3	3dpa_1	3dpa_2	3dpa_3	7dpa_1	7dpa_2	7dpa_3	14dpa_1	14dpa_2	14dpa_3	21dpa_1	21dpa_2	21dpa_3	30dpa_1	30dpa_2	30dpa3	Group	Group_Average
ENSDARG00000079220	2.8679	2.77821	2.87774	2.95606	2.43296	3.19061	2.74631	2.91839	2.35332	2.50589	2.1375	2.29866	2.52356	2.8679	2.61589	2.488	2.55827	2.94486	2.73335	2.70487	2.65306	1dpa	2.85988
ENSDARG00000061294	3.23113	3.3147	3.27202	3.80632	3.21723	3.83794	3.39369	3.8125	3.04439	3.38128	2.9486	3.11603	3.23419	3.72137	3.14405	3.14568	3.21257	3.3505	3.33914	3.26604	3.18745	1dpa	3.6205
ENSDARG00000015239	3.86493	3.72574	3.49953	4.74524	4.23113	5.03386	4.51223	4.95791	4.34979	3.53107	3.06523	3.26003	3.89724	4.02059	3.95791	3.10601	3.37712	3.65992	3.65076	4.00899	3.45286	1dpa	4.67008
ENSDARG00000089088	1.64155	1.27501	1.3505	2.59216	2.18903	2.88557	2.34767	2.63691	2.33628	1.64155	2.29572	1.91839	2.35614	1.63691	1.63227	2.12763	1.76553	1.9855	2.61824	2.8679	1.57531	1dpa	2.55559
ENSDARG00000091993	0.847997	0.739848	1.37851	2.94673	2.852	2.95977	2.15381	2.1375	2.50589	2.10769	2.52356	2.26303	2.15704	2.33628	2.01436	1.70044	1.81558	1.45943	1.53107	1.68706	1.24489	1dpa	2.9195
ENSDARG00000005652	1.56071	1.81147	1.33914	2.51602	2.09424	2.67807	2.17632	2.46989	1.88753	1.97453	1.75275	1.70044	2	2.15056	1.70044	1.4489	1.72247	1.62293	1.43296	1.7866	1.27501	1dpa	2.42944
ENSDARG00000042077	5.11478	5.18745	5.1643	5.70736	5.52325	5.67101	5.29131	5.53481	5.13011	5.08194	4.66164	4.82477	5.14812	5.18428	5.23266	4.87774	5.2891	5.48639	5.0045	5.29609	5.06996	1dpa	5.63387
ENSDARG00000017338	3.14405	3.43962	3.28096	4.03034	3.48543	3.61941	3.55459	3.82985	3.32625	3.84499	3.37434	3.69488	3.25852	3.8679	3.58736	3.28688	3.54597	3.65535	3.42089	3.53978	3.52356	1dpa	3.71173
ENSDARG00000074076	5.50494	5.52857	5.3302	6.46744	6.1981	6.57546	6.43596	6.52748	6.27557	5.49313	5.53823	5.4822	5.39163	5.29462	5.45286	4.98914	5.19101	5.29499	5.63459	5.9148	5.34767	1dpa	6.41367
ENSDARG00000037654	2.17951	2.75702	2.43563	4.26679	4.60644	4.41954	4.16189	4.24717	4.27575	2.20163	2.22651	2.01792	3.30012	2.79701	3.04963	2.18587	1.76129	1.93734	2.0321	3.0635	1.62761	1dpa	4.43092
ENSDARG00000078624	2.49057	2.35614	2.49313	3.0072	2.50589	3.01792	2.28688	2.09085	1.79077	2.53356	2.68482	2.45681	2.26003	2.72901	2.46989	2.4957	2.4489	2.8339	2.19849	2.33056	2.20477	1dpa	2.84367
ENSDARG00000059093	3.70266	3.67469	3.44228	3.47768	2.89142	4.66789	3.23879	3.23726	2.79701	2.61117	3.05137	2.75702	2.81147	2.31325	1.83188	3.09761	3.67807	3.19535	3.80426	3.07039	3.66676	1dpa	3.679
ENSDARG00000061413	2.85798	3.04439	2.88362	4.18824	3.53232	4.28466	3.64731	4.20711	3.37712	3.1127	2.65076	2.83794	3.22959	3.63459	3.38405	2.78869	3.03386	3.17153	2.90689	3.21412	2.88753	1dpa	4.00174
ENSDARG00000053194	2.91073	2.97636	3.23726	3.57531	3.93074	3.6241	3.62761	3.488	3.82883	3.11603	3.26153	3.05137	3.488	3.2555	3.47249	3.1635	3.12598	3.29425	3.43696	3.36597	3.36737	1dpa	3.71005
ENSDARG00000018602	5.27612	5.27314	5.26566	5.82528	5.11395	5.82985	5.4591	5.86171	5.22342	5.65793	5.09761	5.40361	4.77926	5.4446	5.0237	4.99413	5.32948	5.35368	5.37643	5.59485	5.23879	1dpa	5.58969
ENSDARG00000031886	1.19535	0.956057	0.782409	1.37295	1.18903	1.40599	1.14405	1.51096	1.22651	1.09085	0.956057	0.963474	0.948601	0.895303	0.831877	0.895303	1.09761	1.10434	1.29866	1.04264	1.16993	1dpa	1.32266
ENSDARG00000077716	1.09761	1.07039	1.42761	1.69153	1.4957	1.21412	1.1177	0.948601	0.475085	1.22033	0.948601	1.15704	1.05658	0.773996	0.722466	0.62293	1.51602	1.68706	1.29278	1.26903	1.10434	1dpa	1.46712
ENSDARG00000063542	3.6893	3.59455	3.58015	5.19967	4.6565	5.1631	4.44626	4.57652	4.27873	4.15299	3.7301	4.0054	4.14893	4.11686	3.65421	3.60288	3.59335	3.67356	3.94486	4.1102	3.81147	1dpa	5.00642
ENSDARG00000060981	2.13093	2.19849	2.29572	3.01614	2.95791	3.23726	2.94486	2.7761	2.81147	2.40599	2.33628	2.26003	2.31904	2.23879	2.33056	2.36177	2.53356	2.37573	2.56316	2.49057	2.23879	1dpa	3.07044
ENSDARG00000039363	4.19298	4.17473	4.23036	4.63227	4.60822	4.56864	4.393	4.3875	4.34979	4.15137	4.04264	4.14975	4.41886	4.34483	4.21723	3.91361	4.09424	4.09592	3.86592	3.95327	3.7666	1dpa	4.60304
ENSDARG00000097815	1.1635	0.604071	0.807355	2.29278	2.15381	2.45681	1.1177	1.23266	1.11103	1.14405	1.07039	1.26303	2.04264	1.1635	1.54102	0.678072	0.632268	0.695994	0.847997	0.970854	0.948601	1dpa	2.30113
ENSDARG00000051902	1.61824	1.50589	1.44361	2.87184	2.42223	3	2.42761	2.58736	1.8679	1.67807	1.15056	1.42223	1.74846	1.95977	2.10098	1.52105	1.46989	1.57531	1.926	1.7137	1.70487	1dpa	2.76469
ENSDARG00000061375	3.21723	3.34056	3.14405	4.86096	4.62469	4.81301	4.90497	4.89772	4.28688	3.94579	3.38681	3.38543	3.17632	3.21878	2.94111	2.95791	3.23113	3.33342	3.13258	3.64155	3.01078	1dpa	4.76622
ENSDARG00000075544	0.963474	1.0072	1.1375	1.9782	1.67356	1.45418	1.59932	1.35614	0.978196	0.941106	0.739848	1.07724	0.956057	1.82375	1.22033	0.613532	0.731183	1.29278	0.918386	0.565597	1.18269	1dpa	1.70198
ENSDARG00000070318	2.16027	2.29278	2.46989	3.52607	2.74416	3.42089	3.1811	3.46467	2.98185	2.42223	1.99277	1.79494	2.39506	2.18587	1.62761	2.07724	2.31034	2.18269	2.06005	2.74201	1.63227	1dpa	3.23037
ENSDARG00000014573	6.52136	6.58165	6.61427	6.84122	6.41752	6.89748	6.48816	6.97419	5.779	6.28928	5.62088	5.97774	5.87823	6.65835	6.47233	6.48945	6.51964	6.52372	6.6178	6.61058	6.46989	1dpa	6.71874
ENSDARG00000042751	5.08704	5.04221	5.15421	6.19574	5.57046	6.18249	5.6153	5.8485	5.24907	5.5345	5.12267	5.30488	5.28021	5.67186	5.27575	4.81506	5.22304	5.19889	5.18031	4.99186	4.82171	1dpa	5.9829
ENSDARG00000029621	1.89142	2.10098	2.08406	3.34483	2.96162	3.11603	2.78869	2.63227	2.65992	2.73985	2.68706	2.58015	2.55336	3.09424	2.70044	2.18269	2.30159	2.26303	1.87971	2.18269	1.91456	1dpa	3.14083
ENSDARG00000035880	2.25399	2.25399	2.01078	4.22574	4.65019	4.33342	3.94579	3.85599	3.84197	2.5435	2.45418	2.57046	2.69822	2.3505	2.30451	2.63459	2.61117	2.37295	2.35614	3.14241	1.98185	1dpa	4.40312
ENSDARG00000091215	3.73552	3.46074	3.41414	4.32625	4.47638	3.99095	3.94298	3.9514	3.93452	3.52732	3.57652	3.65076	3.82579	3.9855	4.01525	3.76977	3.52482	3.2765	3.05485	3.4019	3.17632	1dpa	4.26453
ENSDARG00000068596	2.5435	2.67582	2.53107	3.16832	2.82375	3.43563	3.05311	3.43029	2.75916	2.38957	2.10769	2.23573	2.31904	2.83996	2.43029	2.35614	2.4489	2.56316	2.51096	2.54844	2.43296	1dpa	3.14257
ENSDARG00000020311	3.76341	3.61706	3.74093	5.31976	5.17513	5.1807	5.08661	5.18785	4.98368	3.90593	3.81455	3.80941	4.81558	4.76924	4.79181	3.27053	3.25248	3.7366	3.41684	3.75489	3.05137	1dpa	5.2252
ENSDARG00000025868	2.07382	2.19219	2.15704	3.38681	2.79909	3.5509	2.84599	3.42358	2.69377	2.21412	2.01078	2.16672	2.29572	2.67582	2.58736	2.14731	2.29278	2.31615	2.26903	2.51854	2.14078	1dpa	3.2456
ENSDARG00000057671	5.26903	5.54164	5.41075	5.75542	4.98459	5.51254	4.46532	4.89482	4.2149	5.58135	5.08619	5.43162	4.83491	5.81711	4.30451	4.91073	5.06996	5.57954	5.03826	5.02192	4.88801	1dpa	5.41752
ENSDARG00000025340	4.02591	3.92979	3.89142	4.34127	4.11353	4.21023	4.0798	4.0063	3.87774	3.58856	3.28392	3.43962	3.76553	3.70708	3.67694	3.37295	3.65535	3.67243	3.66221	3.52857	3.32481	1dpa	4.22168
ENSDARG00000096665	0.0976108	0.0285692	0.226509	2.13422	1.91456	1.37295	0.584963	0.831877	0.823749	0.475085	0.613532	0.748461	1.51602	1.52105	1.76129	0.333424	0.505891	0.863938	0.704872	0.214125	0.15056	1dpa	1.80725
ENSDARG00000060775	1.83188	1.70929	1.5656	2.45943	1.90689	1.79494	1.33342	1.64616	1.26903	1.86394	1.81967	1.75275	1.23879	1.61353	1.18269	1.59932	1.59455	1.38957	1.73118	2.01078	1.68706	1dpa	2.05375
ENSDARG00000087645	0.286881	0.555816	0.356144	1.19535	1.27501	0.956057	1.01436	1.02148	1.26303	0.495695	0.790772	0.378512	0.895303	0.650765	0.704872	1.07724	0.941106	0.807355	1.04963	0.782409	0.495695	1dpa	1.14214
ENSDARG00000043559	2.08746	2.10098	2.13422	2.90689	2.48285	3.07039	2.64155	2.91839	2.31325	1.8953	1.93734	1.93357	2.25701	2.35332	2.33342	1.95233	1.95606	2.27798	2.05658	2.0072	1.70487	1dpa	2.82004
ENSDARG00000059396	3.27947	3.33342	2.96717	4.1235	3.90497	3.90977	3.63691	3.87086	3.851	3.78136	3.1127	3.36597	3.32912	3.45549	3.45418	3.14405	2.94298	3.16027	3.38405	3.69377	3.23419	1dpa	3.97941
ENSDARG00000068820	5.65507	5.67751	5.52011	5.81096	5.73471	6.31904	5.73742	5.73688	5.61029	4.64328	4.89093	4.91073	5.28207	4.90448	5.08576	4.07639	4.40122	4.41954	4.54535	5.01837	4.43363	1dpa	5.9549
ENSDARG00000054833	4.46074	4.44559	4.22959	5.71315	5.54164	5.67356	5.31759	5.4522	5.35614	4.82273	4.80271	4.81044	4.55152	4.7252	4.31976	4.17073	4.29425	4.41886	4.45943	4.87036	4.11353	1dpa	5.64278
ENSDARG00000061052	2.90881	2.9542	2.91265	3.1635	2.66221	3.31325	2.84398	3.1811	2.52607	2.75489	2.41954	2.5435	2.51349	3.01078	2.57289	2.63923	2.63227	2.79701	2.66676	2.87971	2.62059	1dpa	3.04632
ENSDARG00000068636	2.0072	2.04614	1.89142	2.31615	1.80735	2.48285	2.09761	2.23879	1.75702	1.68706	1.57531	1.33342	1.72683	1.926	1.53107	1.83592	1.95233	1.9222	1.95233	2.01436	2.04614	1dpa	2.20212
ENSDARG00000032175	4.96625	4.91934	5.04352	5.39335	5.16993	5.43863	5.25475	5.40871	5.06781	5.02459	4.91791	4.87774	5.25285	5.21257	5.07553	4.63923	4.86691	5.04352	5.17273	4.99548	4.99955	1dpa	5.33397
ENSDARG00000030116	4.30743	4.1643	4.12102	4.51033	3.8339	4.75275	4.01525	4.1334	3.6837	4.44427	3.83086	4.01257	3.72028	4.04963	3.84197	3.76553	4.06005	4.12763	3.63691	3.69933	3.58496	1dpa	4.36566
ENSDARG00000030641	2.58736	2.12433	2.20477	3.4019	3.29719	3.33771	3.31325	3.42895	3.19849	2.47768	2.37016	2.58496	2.7845	2.84599	2.83996	2.38128	2.32481	2.23573	2.39232	2.99458	2.31904	1dpa	3.3456
ENSDARG00000069168	1.29278	1.33914	1.03562	1.75702	1.54102	2.31904	1.82782	1.7866	1.78241	1.07039	0.941106	1.08406	0.9855	0.895303	0.799087	0.925999	1.01436	0.831877	1.20789	1.25096	1.03562	1dpa	1.87236
ENSDARG00000011855	1.03562	1.18269	0.748461	1.852	1.5008	1.77821	1.42223	1.55582	1.32769	1.0635	1.05658	0.687061	1.38957	1.07039	0.879706	0.948601	1.07039	0.536053	0.933573	1.15704	0.941106	1dpa	1.71034
ENSDARG00000071662	2.98914	2.65992	3.24184	4.55152	4.16269	4.38198	3.8953	4.66391	4.337	3.88557	4.54905	3.74739	3.73769	4.26679	3.26903	3.64155	3.96162	3.90207	4.55029	4.20242	3.66789	1dpa	4.36539
ENSDARG00000055477	1.68706	2.04264	1.74416	4.24945	4.27575	4.18982	3.99367	3.8748	3.76447	2.55582	2.45418	2.16672	3.54597	3.17792	3.35473	1.64616	1.91456	2.27798	1.65992	2.63691	2.14731	1dpa	4.23834
ENSDARG00000034427	5.0798	4.97911	4.89724	5.76713	5.25965	5.95093	5.49249	6.00585	5.23228	5.10643	4.76924	5.0018	4.81916	5.1375	5.10894	4.76022	4.93404	4.9607	5.05961	5.25512	5.06953	1dpa	5.65924
ENSDARG00000027930	2.28688	2.44626	2.31904	3.33914	3.1635	3.35473	2.71149	2.89918	2.35614	2.76129	2.07039	2.50843	2.57289	2.80529	2.53854	2.67356	2.64386	2.76341	2.51349	2.80323	2.51349	1dpa	3.28579
ENSDARG00000094952	5.45483	5.24184	5.16752	5.7021	5.56133	5.40429	5.47119	5.32733	5.33593	5.26978	5.46597	5.26903	5.23496	5.14323	5.10224	5.27501	5.35262	5.5598	5.33771	5.7301	5.1807	1dpa	5.55591
ENSDARG00000069397	3.69933	3.90881	3.86295	4.21335	3.75061	4.61294	3.8953	4.51033	3.73769	4.01257	3.47768	3.61117	3.34908	3.98823	3.85699	3.66562	3.77294	4.12763	3.76553	3.96993	3.74416	1dpa	4.1923
ENSDARG00000045989	3.96347	3.84398	3.74416	5.2555	5.00675	5.07553	4.64789	4.95699	4.69877	4.27724	4.0993	4.15785	4.29352	4.61058	4.28021	3.72901	3.86196	4.04614	3.56316	3.79077	3.54102	1dpa	5.11259
ENSDARG00000044575	3.14568	2.87774	2.76553	4.34199	3.78031	4.48993	3.8885	4.36036	3.31904	3.0072	2.50589	2.90497	3.52982	3.73444	3.40054	2.82375	2.96162	3.11437	3.33485	3.52982	3.20789	1dpa	4.20407
ENSDARG00000020334	3.7939	3.74739	3.65306	4.39369	3.87184	4.41819	4.06264	4.25248	3.92029	3.94392	3.69153	3.72901	3.7666	4.18507	3.83895	3.52105	3.66107	3.81762	3.73335	3.74201	3.55582	1dpa	4.22791
ENSDARG00000021647	5.48575	5.71039	5.37886	6.47622	6.25984	6.36894	6.11249	6.20516	5.87135	5.83693	5.48607	5.78529	5.9028	6.39215	6.3087	4.7339	5.28614	5.29756	5.12102	5.8475	5.28096	1dpa	6.36833
ENSDARG00000076518	4.57046	4.15218	4.44758	4.70929	4.87971	5.09043	4.41616	4.27947	4.15704	5.05702	4.53232	4.71094	4.18428	4.62761	4.64904	3.71039	4.24336	3.96717	4.81711	4.81916	4.84046	1dpa	4.89314
ENSDARG00000011496	4.88753	4.96209	4.92979	5.53761	4.95977	5.41752	5.33878	5.47054	4.73227	5.16752	4.73281	4.9222	4.91934	5.68958	5.10182	4.87873	5.00809	5.16027	4.95513	4.89676	4.80168	1dpa	5.30496
ENSDARG00000005254	5.11103	4.88069	4.87234	6.3766	6.2267	6.2778	6.18587	6.30797	6.23821	5.24641	5.02813	5.18388	5.61058	5.70293	5.6605	4.58316	4.87135	5.01078	4.76288	5.05441	4.54967	1dpa	6.2937
ENSDARG00000070278	1.65535	1.5008	1.44361	2.66448	2.33628	2.7866	2.28983	2.88753	2.26903	1.41684	1.05658	1.15056	2.01792	2.08746	1.76977	1.29866	1.76553	1.60881	1.62761	2.09761	1.59455	1dpa	2.59579
ENSDARG00000068918	2.41414	2.73985	2.70044	3.26153	2.92029	3.30159	3.16832	3.21257	3.06005	2.70708	2.72247	2.68032	2.66221	2.97269	2.64155	2.51602	2.78869	2.82171	2.81558	2.89918	2.67129	1dpa	3.16114
ENSDARG00000020377	4.52732	4.49378	4.44162	5.43329	4.97177	5.31397	5.26866	5.4121	4.82477	4.88606	4.25323	4.51665	4.81044	5.12019	4.59753	4.02148	3.99277	4.48607	3.74201	4.35614	3.70487	1dpa	5.23968
ENSDARG00000067935	0.432959	0.111031	0	1.34483	1.25701	1.24489	1.0072	0.298658	1.1177	0.765535	0.83996	1.26303	0.823749	0.432959	0.464668	0.495695	0.495695	0.214125	0.250962	0.722466	0.111031	1dpa	1.28224
ENSDARG00000005468	4.12928	4.17951	4.10182	4.33985	3.7301	4.51854	3.94111	4.41143	3.51854	4.04264	3.4489	3.7845	3.97269	4.36036	4.0054	3.87578	3.98094	4.30816	4.12019	4.13258	4.08661	1dpa	4.19616
ENSDARG00000054213	5.59335	5.68958	5.5157	5.916	5.18428	6.08406	5.52199	6.12453	5.26641	5.57471	4.92505	5.36036	5.07682	5.7339	5.18349	5.31179	5.47735	5.49538	5.41718	5.63981	5.43929	1dpa	5.72811
ENSDARG00000019473	2.95047	2.97269	2.68482	4.82171	4.09677	4.35755	3.19692	3.77926	3.05137	3.64155	3.14731	2.99095	3.06005	4.2502	3.35191	2.81147	2.63923	3.03562	2.23573	2.47249	2.46989	1dpa	4.42534
ENSDARG00000062053	3.39369	3.40599	3.46597	4.14486	3.75168	4.02768	3.94673	4.13175	3.72137	3.53107	3.25701	3.22342	3.59096	4.15137	3.83592	3.30159	3.38267	3.63343	3.69599	3.7301	3.49953	1dpa	3.97474
ENSDARG00000078476	2.42223	1.94111	2.23573	2.28688	2.22959	2.61589	2.15381	2.33342	2.23879	1.83188	1.926	1.96717	2.3505	2.03914	2.15704	1.8679	1.81147	2.02857	2.24184	2.01078	1.84398	1dpa	2.37745
ENSDARG00000043304	3.51979	3.05832	2.96901	4.68818	4.45088	4.60229	3.84197	3.774	3.44361	3.42895	3.02326	3.33771	3.99367	3.50843	3.66448	2.77821	2.93168	3.19061	3.24184	3.19849	3.01257	1dpa	4.58045
ENSDARG00000078152	0.575312	0.831877	0.678072	2.40327	2.66448	2.47508	2.33056	2.42761	2.3978	1.73552	1.75702	1.74416	1.46989	1.22651	1.4957	1.04264	0.815575	1.21412	0.83996	0.879706	0.903038	1dpa	2.51428
ENSDARG00000033533	4.20789	3.83592	3.854	4.65191	4.84248	4.67299	4.49313	4.28318	4.53356	3.82985	4.19456	4.22342	4.15785	3.74524	4.17073	4.11936	4.19456	3.80632	4.27426	4.47249	4.30451	1dpa	4.72246
ENSDARG00000088555	1.85997	1.9222	1.72683	2.26303	2.20789	1.97085	1.94111	2.19535	2.26003	1.65076	1.83188	2.27798	1.58496	2.58256	1.98914	1.26303	2.02148	1.5509	2.05311	1.82375	1.88362	1dpa	2.14726
ENSDARG00000016968	3.72792	3.52105	3.20945	4.80581	4.38059	4.87381	4.6792	4.80064	4.25096	3.80735	3.47768	3.65764	3.93452	3.9222	3.62994	3.47249	3.54967	3.74953	4.0197	4.22265	3.85	1dpa	4.68674
ENSDARG00000095750	1.44361	1.22033	1.42223	1.57046	1.07724	1.7866	0.799087	1.09085	1.16993	0.925999	1.02148	1.15056	1.37295	1.18269	1.13093	1.3505	0.970854	0.963474	1.18903	1.33342	1.50589	1dpa	1.4781
ENSDARG00000056481	3.89045	3.81352	4.09845	6.2211	5.33593	6.25399	5.70072	6.04898	5.3107	4.57471	3.90593	4.41278	4.24184	4.84449	4.10685	4.30597	4.33342	4.58316	4.68426	4.53419	4.47184	1dpa	5.93701
ENSDARG00000041878	5.43596	5.49601	5.47606	6.14751	5.73281	6.17792	6.0663	6.20261	5.76129	5.73904	5.19692	5.44493	5.54813	6.0766	5.68566	5.46891	5.56986	5.66221	5.44593	5.70543	5.24489	1dpa	6.01941
ENSDARG00000078058	3.06867	3.11603	3.02148	4.36247	3.60999	3.89724	3.32048	3.77083	3.10601	3.46597	3.0268	3.30159	3.01436	3.74093	2.90881	3.03034	3.33771	3.41819	3.24184	3.3799	3	1dpa	3.95657
ENSDARG00000045261	4.34908	4.12681	4.0505	5.62819	5.2604	5.52795	5.31143	5.62	4.83794	4.81044	4.52293	4.50398	4.86493	4.7761	4.75114	4.20398	4.48478	4.45549	4.30012	4.52482	3.76765	1dpa	5.47218
ENSDARG00000074670	0.748461	0.650765	0.62293	3.01614	2.49825	2.67582	2.43296	2.36177	2.27202	1.04264	1.01436	0.948601	0.807355	0.650765	0.275007	0.739848	0.85599	0.536053	0.85599	0.918386	0.687061	1dpa	2.73007
ENSDARG00000092364	4.53419	4.36177	4.01703	5.03298	4.95513	5.02104	4.59991	4.66732	4.63227	3.95513	4.06005	4.06781	4.41278	3.82579	4.09255	3.69377	3.96625	3.79909	3.70155	4.45154	3.52857	1dpa	5.00305
ENSDARG00000078214	3.53481	2.9782	2.40871	4.2211	3.6565	3.9782	3.21257	3.58856	3.06523	3.37573	2.68482	2.98368	2.93923	3.36737	2.75061	2.64847	3.07039	3.31615	3.55827	4.0018	4.03914	1dpa	3.95193
ENSDARG00000092448	2.49313	2.59216	2.16993	2.72901	2.848	2.82985	2.29572	2.1177	2.43829	2.71149	2.92979	2.21723	1.98914	2.20789	2.58976	2.28392	3.25096	2.38128	2.58736	2.34767	2.13093	1dpa	2.80229
ENSDARG00000008237	4.36667	4.24108	3.94673	5.97016	5.72819	5.98094	5.54659	5.6985	5.29939	4.2555	3.92029	4.17153	5.01881	5.01391	5.00495	3.43962	3.73335	3.84499	4.23879	5.10308	4.21179	1dpa	5.8931
ENSDARG00000038059	4.92172	5.01257	5.10056	5.85922	5.54813	5.98254	5.69627	5.76368	5.62381	5.49442	5.12681	5.15987	5.12019	5.29278	5.21917	5.12516	5.1102	5.25361	5.14323	5.45418	5.05615	1dpa	5.79663
ENSDARG00000088491	6.77202	5.81737	5.21607	7.42105	6.8846	7.15623	5.10894	6.30415	4.93876	6.36842	5.94767	5.98459	5.96347	7.39025	6.21568	5.87652	6.69251	6.40548	5.79572	6.72465	6.57909	1dpa	7.15396
ENSDARG00000090444	5.25096	5.0993	4.85449	6.69961	6.67073	6.90857	6.71809	6.73485	6.52309	5.80555	6.34607	6.1819	6.17532	6.16651	5.80349	5.55704	5.91862	5.33985	5.65421	6.76938	5.34837	1dpa	6.75964
ENSDARG00000030964	1.74846	1.926	1.89142	3.01436	2.41414	2.92979	2.5008	2.69377	2.21412	1.69599	1.54102	1.66903	2.33056	2.58496	2.25399	1.55582	1.67807	1.90689	1.97453	2.42761	1.9782	1dpa	2.78609
ENSDARG00000004037	1.97085	2.02857	1.81558	2.75702	2.6017	2.72247	2.69599	2.62994	2.44095	1.91456	1.79494	1.76553	2.13422	2.05658	1.81967	1.852	1.83188	1.85599	1.8679	1.99639	1.852	1dpa	2.69373
ENSDARG00000058818	2.55827	2.40327	2.10434	2.70266	2.17313	3.6241	1.89918	2.20477	1.58015	1.30451	1.50589	1.54102	1.52607	1.23879	1.15704	1.45943	1.75702	1.5509	2.02857	1.74416	1.70044	1dpa	2.8333
ENSDARG00000097072	1.59932	1.87578	1.33342	2.42761	2.59455	2.45943	2.19535	2.22651	2.8679	1.62293	2.03562	1.89142	1.58976	1.84398	1.88753	2.22033	1.81147	1.73985	1.54102	1.51602	1.58496	1dpa	2.49386
ENSDARG00000076330	1.87971	1.65992	1.42761	2.76129	3.25852	2.854	2.17313	2.01436	2.04264	1.7866	2.03914	1.98185	2.28392	1.65535	2.0036	1.83592	2.01436	1.76553	2.22342	2.19535	2.07724	1dpa	2.95793
ENSDARG00000041493	2.38681	2.52356	2.33628	3.89239	3.40871	3.95699	3.20006	3.66562	2.87774	2.60644	2.10434	2.30159	3.05311	3.36597	3.19535	2.38957	2.48543	2.70708	2.42761	2.82375	2.44361	1dpa	3.7527
ENSDARG00000038095	1.26303	1.26903	0.782409	3.22188	3.15218	2.73985	2.9279	2.5435	2.50843	2.31615	2.08066	2.16672	2.48027	2.17313	1.7866	1.1375	1.52607	1.1177	2.1177	3.30305	1.32769	1dpa	3.03797
ENSDARG00000091001	5.82731	5.70349	5.61442	6.05376	6.2891	6.09529	5.88996	6.09803	6.18269	5.96185	6.08683	6.10999	5.72356	5.85823	5.88801	5.32085	5.6008	5.66761	5.67694	5.72901	5.75275	1dpa	6.14605
ENSDARG00000090186	5.58526	5.27463	5.17991	7.30797	6.74819	6.11041	6.11582	6.15947	6.13011	6.23113	6.17931	5.9279	5.95047	5.51444	6.1637	5.67666	5.8505	5.43962	5.70625	5.74255	5.75676	1dpa	6.72219
ENSDARG00000075952	3.7366	3.56682	3.22497	5.56041	5.23649	5.50621	4.82324	4.76553	4.13175	3.81352	3.6837	3.9607	4.3875	4.27128	3.86295	3.32912	3.21568	3.14568	3.94953	3.81967	3.41819	1dpa	5.43437
ENSDARG00000043402	4.96347	4.72247	5.01614	5.45319	5.68482	5.25437	5.13258	5.31542	5.35966	5.16189	4.7666	4.72901	5.36142	5.01436	5.05268	5.3345	5.16068	5.44361	5.26828	5.22072	5.24565	1dpa	5.46412
ENSDARG00000040635	3.13914	2.99639	2.97269	3.26454	2.80116	3.35191	3.14405	3.27053	2.94298	3.01078	2.93923	3.03386	2.87971	3.13914	2.50335	2.81762	3.24641	3.05658	3.26454	2.88947	2.91265	1dpa	3.1392
ENSDARG00000012399	4.60466	4.53854	4.64097	5.18031	4.58556	5.32876	4.74093	5.20438	4.37712	4.45615	3.7137	4.05832	4.34554	4.79025	4.35826	3.9982	4.14486	4.48607	4.10014	4.32697	3.93829	1dpa	5.03155
ENSDARG00000071424	2.88753	2.87381	2.86394	3.65076	3.20945	3.69153	3.42895	3.6792	3.27053	2.96162	2.81558	2.83794	2.99277	3.22959	3.08406	2.9542	3.02857	3.14078	3.18745	3.30305	3.11936	1dpa	3.51725
ENSDARG00000017910	3.98277	3.84398	3.90014	4.63285	4.63749	4.48156	4.33842	4.48671	4.0027	3.70044	3.19692	3.21723	4.24489	4.56438	4.36177	3.70487	3.64731	3.95606	3.60881	3.92315	3.45681	1dpa	4.58397
ENSDARG00000005458	4.337	4.24565	4.22033	4.42021	4.04089	4.46663	4.1914	4.28762	3.79494	4.13586	3.97269	4.02945	4.02591	4.25248	3.89239	3.854	3.84097	4.16832	4.12019	3.8748	3.88753	1dpa	4.30924
ENSDARG00000068291	3.4957	3.23113	3.18428	4.01257	4.12433	3.99367	3.85599	4.05485	4.06781	3.26003	3.33342	3.3978	3.72901	3.25701	3.31759	3.22033	3.50335	3.2854	3.62527	3.61471	3.26153	1dpa	4.04352
ENSDARG00000038428	1.52105	1.81558	1.24489	3.38128	2.55827	3.15866	2.56071	2.51854	2.32481	2.09424	1.69599	1.7137	1.88362	1.33914	1.33342	1.22033	1.14405	0.978196	1.25096	1.09085	1.0635	1dpa	3.03274
ENSDARG00000040698	1.88753	1.66448	1.37295	2.62527	2.46467	2.42223	2.36737	2.63227	2.41954	1.97453	2.04264	1.99277	2.22033	2.25096	1.87184	1.87578	1.97453	1.9855	1.75275	1.96347	1.5509	1dpa	2.50406
ENSDARG00000090656	3.55336	3.41549	3.41278	3.94298	3.93074	3.92884	3.18428	3.40463	3.15543	3.34199	3.08236	3.24031	3.4019	3.43029	3.41143	3.03562	3.14568	3.23113	3.01792	3.10936	2.9542	1dpa	3.93419
ENSDARG00000071084	2.18269	2.26003	2.15381	3.91265	3.53978	4.36247	3.81147	4.12681	3.52982	2.90689	2.57046	2.95047	2.37851	2.22033	2.19849	1.848	2.44626	2.19849	2.46728	3.6565	2.44095	1dpa	3.9383
ENSDARG00000061223	0.356144	0.31034	0.333424	1.70487	1.82375	1.36737	1.36177	1.31615	1.41684	0.887525	0.963474	1.01436	1.3505	1.46467	1.02857	1.23879	0.739848	0.687061	0.650765	0.903038	0.695994	1dpa	1.632
ENSDARG00000006124	3.39917	3.42223	3.33628	4.38681	3.75916	4.39575	3.97361	4.25096	3.51096	3.74416	3.29131	3.45812	3.5656	3.9855	3.51602	3.45418	3.61706	3.84699	3.65191	3.66334	3.53978	1dpa	4.18057
ENSDARG00000012002	1.20789	0.970854	1.08406	2.66903	2.86394	2.73335	2.85599	2.67356	2.62994	1.31615	1.17632	1.27501	1.53107	0.941106	0.978196	1.20789	1.29866	0.963474	1.32769	1.40599	1.25096	1dpa	2.75544
ENSDARG00000034063	1.1635	1.26303	0.970854	3.37156	3.19377	3.67694	2.53854	3.37016	2.96901	1.88362	2.65535	2.69377	1.99277	1.52607	1.52105	1.23266	1.48027	1.31615	2.38681	3.87971	2.15056	1dpa	3.41409
ENSDARG00000061211	3.04963	3.20945	3.07211	3.81558	3.54226	3.53107	2.81967	2.74846	2.31034	3.15381	3.01614	3.10434	2.61824	3.29719	2.97269	1.9855	2.7137	2.45943	2.36177	3.05832	2.49313	1dpa	3.62963
ENSDARG00000074967	3.96625	3.7137	3.80323	4.68145	4.36597	4.63285	4.35191	4.47444	4.28021	4.01881	4.02768	3.95047	4.00988	4.13586	3.96532	3.56803	3.76977	3.46467	3.65191	4.01257	3.45286	1dpa	4.56009
ENSDARG00000011932	3.33056	3.18745	3.20006	4.337	3.74846	4.39438	4.01346	4.18587	3.77505	3.67356	3.35473	3.30305	3.91839	3.79909	3.63923	4.38888	3.98914	3.9364	4.11437	4.0036	3.95699	1dpa	4.15995
ENSDARG00000035056	0.575312	0.443607	0.226509	2.50589	2.12433	2.90689	1.56071	1.15056	1.10434	1.05658	0.650765	0.871844	0.678072	0.925999	0.411426	0.790772	0.555816	0.757023	0.411426	0.604071	0.286881	1dpa	2.51237
ENSDARG00000063089	3.44758	3.09592	3.29425	4.48285	4.09424	4.31325	3.62994	4.15381	3.54844	3.75168	3.48285	3.45681	3.96162	4.56316	4.08236	3.69153	3.65878	3.74953	3.14893	3.7126	3.2555	1dpa	4.29678
ENSDARG00000030981	2.88947	3.18903	3.02326	3.64386	3.00899	3.57046	3.11437	3.51349	2.90111	3.32048	2.97085	3.23266	2.73118	2.9241	2.17313	2.88753	3.01257	3.25248	3.19061	3.4019	3.09424	1dpa	3.40777
ENSDARG00000069333	0.748461	0.584963	0.704872	1.17632	1.08406	1.42223	1.22033	1.05658	1.26903	1.02148	0.669027	0.823749	0.879706	1.28096	0.739848	0.790772	1	0.83996	0.903038	1.32193	1.20163	1dpa	1.22754
ENSDARG00000089680	2.7845	3.37434	2.82171	3.76871	3.12598	3.60999	3.14893	3.43429	2.64155	2.76765	2.24184	2.51096	2.53854	2.98003	2.7866	2.65764	3.25852	3.25096	2.94673	3.1177	2.61824	1dpa	3.50156
ENSDARG00000076622	0.773996	1.11103	0.941106	1.91839	1.1635	1.88753	1.46989	1.64616	1.01436	1.56071	1.32769	1.25701	1.11103	1.72247	0.910733	0.992768	1.05658	0.970854	0.903038	1.41684	1.22651	1dpa	1.65647
ENSDARG00000017657	1.27501	1.07724	1.26903	1.4489	1.774	1.52105	1.28096	1.44361	1.38957	0.948601	0.978196	0.992768	1.47508	1	1.45943	1.24489	1.56071	1.57531	1.5656	1.72683	1.36177	1dpa	1.58132
ENSDARG00000046133	1.25096	1.54597	1.31034	2.08746	2.19535	2.30451	2.19849	2.4489	1.85997	1.83592	1.848	1.84398	1.73552	1.9222	1.92979	1.926	1.81558	1.91839	1.68706	2.0072	1.90304	1dpa	2.19577
ENSDARG00000010281	2.74846	2.60881	2.60881	3.10769	2.58976	3.04439	2.64847	2.90881	2.33628	2.26303	2.08406	1.93734	2.40871	2.52105	2.41954	2.40871	2.39506	2.73552	2.35614	2.37295	2.36737	1dpa	2.91395
ENSDARG00000089967	1.81558	1.79494	1.4957	2.17313	2.06695	2.54597	1.774	1.70487	1.61824	1.48027	1.51096	1.38405	1.79077	1.99639	1.62761	1.0635	1.30451	1.45418	1.40054	1.4489	0.963474	1dpa	2.26202
ENSDARG00000039754	1.20789	1.1177	1.31034	1.73552	1.36737	1.88362	1.5008	1.83188	1.38957	1.25096	1.1375	1.02148	1.42223	1.41684	1.31615	1.24489	1.16993	1.25701	1.60407	1.42223	1.18903	1dpa	1.66217
ENSDARG00000008097	3.41684	3.26303	3.1811	4.32481	3.99277	4.64501	4.08236	4.40803	4.07468	3.36036	3.00899	3.33914	3.32337	2.98003	3.32769	3.15704	3.47119	3.43962	3.78136	3.86096	3.75702	1dpa	4.32086
ENSDARG00000003705	7.0492	7.16199	7.03342	7.46671	7.01592	7.17013	6.90014	7.0781	6.33557	7.07318	6.61147	6.91695	6.83794	7.26838	6.95664	6.75889	6.91994	7.02569	6.85599	6.94263	6.7703	1dpa	7.21758
ENSDARG00000094653	0.790772	0.918386	0.748461	1.05658	1.40054	1.3505	1.05658	1.09085	1.16993	0.85599	0.799087	0.722466	0.863938	1.0635	1.09085	0.887525	0.879706	0.432959	1.1177	1.23266	0.847997	1dpa	1.26921
ENSDARG00000070961	2.74416	2.74201	2.64155	3.84197	3.63923	3.49825	2.98185	3.35755	3.01078	3.41549	3.37295	3.12267	3.1811	3.73552	3.04439	3.32625	3.37156	3.37712	3.18428	2.8953	3.24945	1dpa	3.65982
ENSDARG00000057583	3.07211	3.11437	2.96717	3.81455	3.0197	3.89336	3.20945	3.91265	2.80941	2.98368	2.33056	2.67356	2.7866	3.51854	2.70487	2.9222	2.87184	3.23266	3.19377	3.25248	3.16832	1dpa	3.57587
ENSDARG00000075355	1.65992	1.01436	0.641546	2.0036	1.66903	1.98185	1.49057	1.46989	1.08406	0.978196	1.50589	1.05658	1.41143	1.51602	0.847997	1.11103	1.33914	0.85599	1.81147	1.53605	1.34483	1dpa	1.88483
ENSDARG00000062655	2.22651	2.10098	2.37295	3.5509	2.96347	2.94298	3.18745	3.04439	2.67356	2.20477	2.12763	2.27798	3.14078	3.3978	2.31615	2.1635	1.90689	2.26303	1.88753	2.8339	2.02857	1dpa	3.15245
ENSDARG00000095677	2.38128	2.04614	1.65535	2.44095	2.69377	2.30451	2.53356	2.40599	2.44626	1.66448	1.98914	1.75702	2.14405	1.63227	2.29866	2.18903	1.26903	1.61824	1.9486	2.23573	2.23879	1dpa	2.47974
ENSDARG00000004261	5.48896	5.37086	5.3844	6.62088	6.76633	6.5624	6.42105	6.51349	6.4451	5.46597	5.33378	5.40633	6.03144	5.71232	5.7926	5.16872	5.29902	5.25814	5.03826	5.44593	4.89482	1dpa	6.64987
ENSDARG00000040730	2.82782	3.06005	2.52105	3.4957	3.12267	3.51854	3.08746	3.24031	2.68032	2.79494	2.35332	2.9279	3.03562	2.77821	2.92029	2.62527	2.1177	2.50843	2.66676	2.60881	2.8679	1dpa	3.37897
ENSDARG00000095369	1.04963	2.05658	1.22651	2.05658	2.14405	2.43029	1.15704	1.9782	1.73552	1.57046	1.32769	1.5509	1.57046	1.74416	1.27501	1.73552	1.36177	1.15056	0.722466	1.09085	1.13093	1dpa	2.21031
ENSDARG00000094185	1.82782	1.5656	1.42223	2.26003	2.57773	1.82375	1.34483	1.43829	1.87578	2.04264	1.66903	1.96717	1.69153	1.78241	1.98185	1.3505	2.40327	2.01436	1.59932	1.88753	1.29866	1dpa	2.2205
ENSDARG00000074789	1.72683	2.18903	2.01078	2.23879	2.1635	2.19219	1.83996	2.20163	1.80323	1.51096	1.30451	1.7137	1.83996	1.81147	1.75702	1.97453	1.68257	1.45943	1.95606	1.94486	1.73552	1dpa	2.19816
ENSDARG00000018399	3.48285	3.63227	3.46467	4.27798	3.90304	4.1152	3.97545	3.97269	3.4019	3.89433	3.59096	3.63691	3.70598	3.9542	3.42492	3.02857	3.12267	3.19692	2.97453	3.43296	2.66221	1dpa	4.09874
ENSDARG00000091101	5.08704	4.904	4.75542	4.74255	4.73118	5.63459	3.96347	4.07296	3.73335	3.78764	4.49953	4.17951	4.46271	3.83794	3.73118	4.49633	4.80632	4.39438	4.72574	3.97911	4.75168	1dpa	5.03611
ENSDARG00000059233	0.411426	0.485427	0.226509	1.64155	1	1.1177	0.731183	0.739848	0.713696	0.83996	0.887525	0.757023	0.823749	0.879706	0.678072	0.443607	0.659925	0.594549	0.475085	0.411426	0.443607	1dpa	1.25308
ENSDARG00000078683	1.46467	1.65076	1.57531	3.32048	2.29572	2.39506	2.30159	2.33342	2.28688	2.61353	2.64386	2.46467	2.11437	2.69377	2.13422	1.83592	2.35896	2.27202	1.9855	2.09424	2.04614	1dpa	2.67042
ENSDARG00000069318	1.66903	1.93357	1.73552	2.38405	1.95977	2.3505	1.88362	2.04614	1.76129	1.57046	1.75275	1.5656	1.56071	1.83188	1.08406	1.91456	1.848	1.98914	2.06695	2.22651	1.99639	1dpa	2.23144
ENSDARG00000090600	3.27501	2.76129	2.69822	4.3427	4.59574	4.43496	4.19928	4.20398	4.51728	4.03738	4.74039	4.16672	4.55643	3.80529	4.13586	2.90304	4.08831	2.64386	4.81198	4.46663	3.88655	1dpa	4.4578
ENSDARG00000091229	0.443607	0.389567	0.286881	1.4957	1.42223	1.1177	0.823749	0.678072	0.713696	0.650765	0.815575	0.731183	0.555816	0.713696	0.85599	0.443607	0.613532	0.378512	0.333424	0.263034	0.565597	1dpa	1.34521
ENSDARG00000039338	5.14608	5.06996	5.30852	5.39541	5.07382	5.35156	5.20945	5.47865	5.10518	4.8525	4.63343	4.79753	5.0365	5.17911	5.29866	5.03694	4.9514	5.35861	5.00585	4.84248	4.88996	1dpa	5.27359
ENSDARG00000070867	4.73498	4.50589	4.41481	4.85997	5.0505	4.78398	4.50526	4.45812	4.6153	4.23802	4.37226	4.33485	4.52795	4.29793	4.70984	4.09761	4.25776	3.854	4.08236	4.3512	4.08576	1dpa	4.89815
ENSDARG00000027381	0.422233	0.687061	0.443607	1.31034	0.978196	1.42223	1	1.50589	1.0072	0.925999	0.659925	0.739848	0.739848	1.04963	0.765535	0.632268	0.799087	0.731183	1.1177	1.18903	0.879706	1dpa	1.23692
ENSDARG00000035152	3.8885	3.87184	3.85599	4.98231	4.37016	5.07253	4.71918	5.16912	4.33628	4.2149	3.77505	4.09761	3.95791	4.3512	3.94298	4.15704	4.38128	4.38681	4.74039	4.849	4.53792	1dpa	4.80834
ENSDARG00000003307	2.7137	2.95606	2.58736	3.30743	3.20945	3.37016	3.22188	3.35896	3.1127	2.61589	2.69377	2.08406	2.74631	2.7761	2.48027	2.8339	2.90689	2.82579	2.9241	2.96162	2.79909	1dpa	3.29568
ENSDARG00000088255	0.879706	0.765535	0.790772	1.91839	1.7137	1.774	0.831877	0.948601	1.0072	1.1635	1.45943	1.53605	1.24489	0.782409	0.163499	0.863938	1.18903	1.25096	0.613532	1	1.49057	1dpa	1.80203
ENSDARG00000039578	4.92267	4.45943	4.56621	5.98208	5.7845	6.1416	5.68257	5.78215	5.2521	4.94579	4.54473	4.89239	5.17632	5.22458	5.21645	4.64674	4.79753	4.97269	5.26341	5.39472	5.15462	1dpa	5.96939
ENSDARG00000052661	5.6792	5.93121	5.78764	6.73295	6.74725	6.81237	6.66874	6.75034	6.68944	6.24641	6.1375	6.39386	6.29756	6.32319	6.27314	5.56346	5.7301	5.92671	5.95327	6.25776	5.852	1dpa	6.76419
ENSDARG00000089904	1.88362	1.80735	1.49057	3.62293	3.33914	3.74524	3.46728	3.47768	2.9982	3.17313	2.75061	2.88166	3.22033	3.22188	2.57046	1.78241	1.61824	1.85599	1.72683	2.66448	1.69599	1dpa	3.5691
ENSDARG00000060168	2.70044	2.86196	2.75275	3.16189	2.61824	3.24489	2.73769	2.9222	2.49057	2.76553	2.68482	2.73118	2.26903	2.67356	2.15056	2.5008	2.69822	2.69377	2.854	2.83996	2.73769	1dpa	3.00834
ENSDARG00000018989	4.35685	4.46205	4.30524	5.62029	5.24413	5.72738	5.37643	5.61559	5.08236	4.39849	4.05832	4.32625	4.62936	4.80271	4.55704	3.91934	4.18982	4.29719	4.57471	4.8802	4.52544	1dpa	5.5306
ENSDARG00000030972	2.79701	2.91073	2.5656	4.14975	3.7148	4.13668	3.90014	3.9364	3.39643	3.89239	3.65878	3.45022	3.82171	4.4363	3.5509	3.09592	3.36457	3.72247	3.17632	3.09592	2.69599	1dpa	4.00041
ENSDARG00000074546	1.7137	0.823749	1.01436	3.65076	3.36737	3.67582	1.51602	1.08406	2.05311	3.10936	3.3147	2.55336	2.05311	2.68482	2.32769	2.22033	2.926	0.895303	2.41684	1.62761	2.03914	1dpa	3.56465
ENSDARG00000028088	0.555816	0.871844	0.594549	3.77926	3.86592	3.99277	3.55459	3.9241	3.48414	1.43296	1.57046	1.80323	2.0321	1.15704	1.45418	1.36177	1.35614	1.29278	1.67356	2.75916	1.60407	1dpa	3.87932
ENSDARG00000002196	4.03386	4.15462	3.65535	4.78241	4.0635	5.05875	4.28021	4.36737	4.12516	3.78973	3.45549	3.36597	2.90689	2.23573	2.1177	3.06867	3.51475	3.37016	3.86394	3.81558	3.58976	1dpa	4.63489
ENSDARG00000002916	2.22342	2.37851	2.51602	3.16027	2.50335	2.98368	2.97269	2.95977	2.37016	2.82782	2.41143	2.54597	2.40327	2.73552	2.67356	2.38957	2.73335	2.79494	2.79286	2.95791	2.86987	1dpa	2.88243
ENSDARG00000058650	4.2149	4.19456	4.08746	4.64847	4.67299	4.56133	4.48414	4.43962	4.61117	3.89336	3.76341	3.88947	4.1811	3.86592	4.28096	3.73877	3.93168	3.83289	3.81352	3.91648	3.47119	1dpa	4.62759
ENSDARG00000061004	4.14568	4.1035	4.06609	4.53916	4.57228	4.29352	4.10852	4.15462	3.95699	3.78031	3.32481	3.44758	3.98641	4.0321	4.04264	3.38267	3.64962	3.41954	3.48156	3.66107	3.35614	1dpa	4.46832
ENSDARG00000076737	0.62293	0.344828	0.475085	1.09085	1.09085	1.1635	0.536053	0.344828	0.604071	0.505891	0.713696	0.632268	0.411426	0.321928	0.594549	0.485427	0.485427	0.389567	0.669027	0.632268	0.956057	1dpa	1.11507
ENSDARG00000076566	5.77821	5.76447	5.60555	6.31524	5.76713	6.30779	5.26115	5.24413	4.63981	6.02989	6.10392	6.05094	5.40599	6.24698	5.85798	4.76765	5.43563	5.41515	5.00899	4.98914	4.82222	1dpa	6.13005
ENSDARG00000060541	1.02857	0.815575	0.956057	1.79077	1.58496	1.8953	0.238787	0.594549	0.799087	0.910733	0.807355	1.15704	0.422233	0.879706	0.765535	0.62293	0.933573	0.713696	0.443607	0.941106	0.584963	1dpa	1.75701
ENSDARG00000092018	3.07382	3.01436	2.85599	3.4489	3.10601	3.74631	3.09085	3.51096	2.80116	2.78241	2.46467	2.57531	2.51349	3.14893	2.74416	2.89142	2.90689	3.14241	2.99639	3.03738	2.67356	1dpa	3.43374
ENSDARG00000010487	2.54597	2.38128	2.25096	3.904	3.73877	4.07039	3.84097	4.10098	3.76765	2.0036	1.65076	1.9782	2.82985	2.65306	2.70708	1.81558	1.80323	2.11437	2.22651	2.72465	1.95977	1dpa	3.90439
ENSDARG00000059888	1.45418	1.67356	1.23266	1.93357	1.20789	1.9222	1.27501	1.65992	1.0072	1.20163	1.09085	1.12433	0.765535	1.43296	0.505891	1.42761	1.58015	1.68706	1.38405	1.79494	1.59455	1dpa	1.68789
ENSDARG00000036911	2.89142	2.99458	2.84197	3.38128	2.79909	3.43029	2.90689	3.20945	2.53107	2.96901	2.57289	2.83188	2.63459	3.3147	2.62527	2.75916	2.8679	3.16993	2.98003	3.10098	2.9279	1dpa	3.20355
ENSDARG00000051763	2.7845	2.75275	2.76341	3.55949	3.17792	3.63923	3.34056	3.61706	3.24489	3.47768	3.42492	3.21412	3.20789	3.54473	3.22497	2.99639	3.2854	3.17632	3.32048	3.07553	3.10601	1dpa	3.45888
ENSDARG00000018434	4.04002	4.04264	3.8885	4.37782	3.75168	4.53045	3.73118	4.12598	3.38128	3.81044	3.23879	3.57168	3.75702	4.04177	3.80323	3.76341	3.57531	3.92505	3.86493	3.81558	3.82375	1dpa	4.21998
ENSDARG00000062164	2.29866	2.38681	2.24489	2.98732	2.36177	2.87971	2.47508	2.98185	2.20163	2.42223	1.90689	2.22033	2.11103	2.54844	1.90689	2.18269	2.15704	2.29866	1.9855	2.23573	2.04963	1dpa	2.74293
ENSDARG00000071774	2.10769	2.15381	2.09085	4.13996	4.23802	4.15056	3.89627	3.93263	3.78973	2.32769	2.01792	2.43029	3.25852	3.04264	2.97453	2.28392	2.46728	2.51096	2.68482	3.14893	2.56316	1dpa	4.17618
ENSDARG00000088098	1.89142	1.76553	1.4489	4.92125	4.20242	5.5008	4.54844	4.81711	3.75275	2.96347	3.03386	3.36177	3.23726	2.34199	2.32769	2.34767	2.5656	2.06005	2.3978	3.87873	2.09085	1dpa	4.87482
ENSDARG00000003641	4.74201	4.73552	4.55213	5.74389	5.10098	5.75782	5.13093	5.6642	4.96763	4.59395	3.85499	4.51223	4.61235	5.10098	4.8268	4.23802	4.32265	4.72028	4.66334	4.87135	4.41278	1dpa	5.53423
ENSDARG00000061691	1.56071	1.89918	1.83592	2.35896	2.36457	2.75061	2.46728	2.52356	2.26003	1.65992	1.23879	1.44361	1.4957	1.76129	1.81967	1.32769	1.44361	1.65076	1.59932	1.81558	1.26303	1dpa	2.49138
ENSDARG00000081363	0	0	0	4.9241	2.90304	5.12184	0	0	1.73118	0	0	0	0	0	0	0	0	0	0	0	1.3505	1dpa	4.31633
ENSDARG00000040238	3.41954	3.25701	3.16189	3.80219	3.84699	3.93734	3.80941	3.94205	3.80529	3.43696	3.42358	3.50208	3.77716	3.62059	3.45943	3.40054	3.48414	3.43296	3.69822	3.51979	3.56925	1dpa	3.86218
ENSDARG00000013461	1.50589	1.1635	1.15704	1.73552	1.48027	2.18903	1.51096	2.03562	1.5509	1.44361	1.08406	1.52607	0.815575	1.46467	1.13093	1.26903	1.68257	1.57531	1.90304	1.57531	1.83996	1dpa	1.80161
ENSDARG00000055574	0.594549	0.815575	0.748461	1.84398	1.1177	1.23266	1.02857	1.05658	1.15056	1.40599	0.941106	0.941106	0.632268	1.16993	0.83996	1.26303	1.42223	1.1177	1.38405	1.41684	1.17632	1dpa	1.39811
ENSDARG00000039830	5.00405	4.86987	4.83137	6.4121	6.37086	6.40344	5.88093	5.98618	5.9542	5.27501	5.28318	5.29205	5.66562	5.45615	5.71039	4.65306	4.88362	4.98231	4.84599	5.23993	4.7126	1dpa	6.39547
ENSDARG00000056800	3.37712	3.25399	3.6017	3.64039	3.25399	3.58496	3.56438	3.5097	2.99458	3.35332	3.27053	2.95047	2.82171	2.84197	2.99277	2.52356	3.26454	3.06867	3.03034	3.0036	3.11437	1dpa	3.49311
ENSDARG00000007923	3.23726	2.95791	3.13258	3.79597	3.27501	3.91648	3.38405	3.63691	3.17313	3.07895	2.852	3.08576	3.26153	3.33914	3.05311	2.73552	2.8339	3.21568	3.08066	3.13914	2.78869	1dpa	3.66249
ENSDARG00000078381	3.15381	3.21723	3.19061	3.72792	3.20163	3.67582	3.29425	3.47897	3.20006	3.19377	2.9222	3.14241	2.99639	3.10769	3.17951	2.96162	3.20633	3.33342	3.20945	3.07895	3.17153	1dpa	3.53512
ENSDARG00000061976	0.823749	1.02148	0.773996	1.48027	1.11103	1.57531	1.26303	1.37851	1.07724	1.02148	0.641546	0.748461	0.475085	0.903038	0.443607	0.790772	0.933573	0.903038	0.613532	0.748461	0.722466	1dpa	1.38887
ENSDARG00000043431	0.871844	0.678072	0.545968	1.87184	1.53107	2.0036	1.74846	1.75275	1.19535	1.47508	1.26303	1.12433	1.22033	1.32193	1.19535	1.1375	1.16993	1.16993	1.26903	1.34483	1.33342	1dpa	1.80217
ENSDARG00000046022	4.56133	4.73823	4.75114	5.64933	5.16511	5.71122	5.35368	5.71562	4.9331	4.88655	4.46923	4.74308	4.48027	4.8334	4.64731	4.63169	4.77136	5.06091	4.96255	5.13832	4.78293	1dpa	5.50855
ENSDARG00000061094	1.02857	1.1177	0.782409	2.19219	1.5509	2.90881	2.16993	1.93734	1.43296	0.903038	0.748461	1.43829	1.32769	0.613532	0.62293	0.933573	0.475085	0.831877	0.286881	2.23879	0.378512	1dpa	2.2173
ENSDARG00000095664	1.23266	1.19535	1.1177	0.956057	1.23879	1.48027	0.992768	1.39506	0.970854	0.879706	1.28688	1.02857	0.790772	0.963474	0.847997	0.918386	0.956057	1.04264	1.26303	1.09085	1.31615	1dpa	1.22504
ENSDARG00000003635	0.669027	0.443607	0.344828	1.72247	1.63227	2.01078	1.75275	1.66448	1.75702	0.879706	0.903038	0.903038	1.21412	1.21412	0.516015	0.992768	0.925999	0.765535	0.773996	1.39506	0.879706	1dpa	1.7885
ENSDARG00000031108	1.38957	1.29278	1.23879	2.37573	1.85599	2.49313	1.88753	2.18587	1.53107	1.70929	1.36177	1.54597	1.5008	1.81147	1.22033	1.65535	1.70487	1.61353	1.58976	1.89142	1.4957	1dpa	2.24162
ENSDARG00000040070	2.11437	1.69599	1.91073	2.46989	2.28688	2.40327	1.74846	1.87184	1.65535	1.5656	1.50589	1.70929	1.83996	1.97453	1.83188	1.4957	1.81558	1.76977	2.03914	1.94111	1.91839	1dpa	2.38668
ENSDARG00000088251	3.9982	4.02945	3.63807	4.72083	4.58496	3.76553	1.93357	3.86493	3.55336	3.09761	3.66107	3.14568	2.40327	5.36352	3.92884	2.19849	3.10098	2.12763	3.69042	5.25475	4.07211	1dpa	4.35711
ENSDARG00000087000	2.62761	2.70044	2.42223	3.08406	2.22959	3.32769	2.71589	3.24641	2.25096	2.68706	1.84398	2.09424	1.92979	2.43829	1.75275	2.39506	2.57046	2.5008	3.02148	2.90304	2.51854	1dpa	2.88045
ENSDARG00000095208	1.1177	0.799087	0.863938	1.25096	1.07724	1.4489	0.773996	1.01436	0.847997	1.02857	0.815575	1.05658	0.545968	0.871844	1.13093	0.695994	0.879706	1.07724	0.632268	1.75702	1.18903	1dpa	1.25904
ENSDARG00000014731	3.47119	3.15218	3.14731	5.13217	5.30597	5.11977	5.28096	5.04963	5.09339	4.43296	4.43296	4.27277	5.1815	4.98823	4.82171	3.76235	3.84398	3.91456	4.2211	4.46858	4.03122	1dpa	5.18597
ENSDARG00000077860	3.29572	3.37156	3.26903	3.83086	3.18903	4.12681	3.49953	4.0365	3.12598	3.31904	2.74201	3.07211	3.16511	3.65306	3.09255	3.36177	3.42223	3.60644	3.49953	3.5656	3.35332	1dpa	3.71557
ENSDARG00000006029	1.75275	1.9855	1.36737	4.39369	4.57289	5.32445	4.8953	4.61353	4.73823	3.39506	3.59096	3.63691	3.27202	2.59932	2.85798	2.69822	2.76341	2.46467	2.61353	3.98732	2.63227	1dpa	4.76368
ENSDARG00000015278	1.64616	1.5656	1.32193	4.73715	4.89579	4.74739	4.65249	4.61706	4.52732	2.48285	2.53605	2.71809	2.56071	1.89918	1.91456	2.14731	2.13422	1.90304	2.73118	4.13832	2.04264	1dpa	4.79344
ENSDARG00000007959	6.28965	6.20809	6.31306	6.83428	6.69418	6.78005	6.56955	6.72069	6.6094	6.36929	5.92481	6.14425	6.54535	6.60763	6.59813	6.47281	6.60851	6.75114	6.42928	6.50795	6.40718	1dpa	6.7695
ENSDARG00000059931	1.33342	1.43829	1.51096	3.70044	3.27501	2.86592	1.49057	1.95233	1.37295	1.72247	1.18269	1.852	2.45154	3.81352	2.65076	2.03562	1.76129	2.82375	0.704872	1.36737	0.970854	1dpa	3.28046
ENSDARG00000007184	3.57773	3.926	4.07382	4.18745	3.64386	4.26303	3.0635	3.37434	2.60407	3.79701	2.82985	2.73552	2.08746	1.70929	1.57046	2.9279	2.22342	3.26003	2.53107	4.29719	2.41684	1dpa	4.03145
ENSDARG00000090637	4.72192	5.17153	4.26228	6.15886	5.90159	7.55597	6.59708	6.98402	5.99299	5.66078	5.54967	5.68313	4.38336	5.50239	4.20789	5.57894	4.75114	4.89093	4.15381	5.12887	4.66959	1dpa	6.53881
ENSDARG00000020015	5.67271	5.5245	5.66135	6.142	6.21257	6.04308	5.80374	5.94813	5.86592	5.38509	5.48543	5.4545	5.89942	5.58886	5.70625	5.89069	5.93617	5.74739	5.67553	5.74416	5.76235	1dpa	6.13255
ENSDARG00000019501	1.78241	1.69599	1.65076	2.31615	1.61353	2.41143	1.83188	2.24184	1.58976	1.76977	1.52105	1.53107	1.4489	1.86394	1.42223	1.90689	1.89918	2.12102	1.99277	2.10769	2.04614	1dpa	2.1137
ENSDARG00000011648	4.32697	4.39506	4.35262	5.74819	5.77795	5.93074	5.69125	5.64875	5.41515	4.16672	4.0917	4.20398	5.2791	4.82629	5.02768	3.57168	3.74631	3.93734	4.18269	4.7447	4.03738	1dpa	5.81896
ENSDARG00000073821	0.695994	0.765535	1.18903	1.25701	1.22033	1.46989	0.536053	0.748461	0.879706	1	1.37295	0.963474	1.08406	1.1375	0.815575	0.887525	1.29866	0.516015	1.26303	1.29866	1.15056	1dpa	1.31574
ENSDARG00000041081	3.36737	3.38681	3.1177	3.5373	3.10098	3.6017	3.26754	3.34767	3.05658	3.26303	3.27352	3.09592	3.04789	3.26153	3.03914	2.95233	3.06178	2.94486	3.01792	3.10769	2.95791	1dpa	3.41332
ENSDARG00000061941	4.01614	4.1416	4.34056	5.48768	5.11061	5.16068	4.81967	5.11645	4.62234	5.22226	4.87823	4.79442	4.9991	5.44029	4.90833	4.87873	5.15947	5.15218	4.5373	4.48993	3.99367	1dpa	5.25299
ENSDARG00000006242	5.11353	5.53356	4.86641	6.21374	5.91456	5.87578	5.78686	5.68706	5.57713	4.96255	4.96717	4.81404	5.38301	5.1635	5.2149	4.12763	4.36527	5.0492	5.08194	4.851	4.24793	1dpa	6.00136
ENSDARG00000088641	1.23266	1.83996	0.516015	5.35826	6.17592	5.70929	6.31288	4.42425	5.73877	4.17871	3.66903	5.35014	3.82069	1.87971	3.52982	1.26903	1.7866	2.40327	3.56925	6.15239	2.72901	1dpa	5.74782
ENSDARG00000045704	2.03562	1.94486	1.68257	1.93734	2.08746	2.47768	1.96347	1.68257	1.94111	1.88362	1.64155	1.52105	1.78241	1.35614	1.62761	1.5509	1.9782	1.62761	2.03562	2.15704	1.81147	1dpa	2.16749
ENSDARG00000025033	4.01257	4.09845	4.05572	4.46336	4.28983	4.54535	4.15218	4.12846	3.774	4.0505	3.98094	4.01614	4.0635	4.19692	3.94953	3.53481	3.60644	3.68706	3.40054	3.46205	3.28392	1dpa	4.43285
ENSDARG00000087781	2.88753	2.81352	2.67356	3.49313	2.74201	3.90111	2.99639	3.79909	2.50589	2.68257	2.09761	2.29866	2.36737	3.35614	2.93734	2.31034	2.50335	2.5435	3.06178	2.59216	2.43029	1dpa	3.37875
ENSDARG00000018902	4.36877	4.09677	3.95513	4.95373	4.51349	4.84248	4.54411	4.47119	4.15218	4.23649	4.04177	4.19377	4.52669	4.337	4.39575	3.69599	3.8679	4.0365	4.29939	4.2502	4.1811	1dpa	4.7699
ENSDARG00000075706	0.669027	0.863938	0.731183	1.44361	1.10434	1.10434	0.871844	0.910733	0.782409	0.933573	0.871844	0.687061	0.536053	0.963474	0.895303	0.344828	0.526069	0.485427	0.650765	0.731183	0.536053	1dpa	1.21743
ENSDARG00000070472	4.54288	4.28021	4.13258	6.60407	6.48285	6.49506	6.23649	6.20183	6.13504	4.89676	4.8674	4.849	5.25172	5.20438	5.16993	4.21179	4.42626	4.67638	4.3067	4.73173	4.04527	1dpa	6.52733
ENSDARG00000053020	6.3672	6.43879	6.44261	7.03738	6.87836	6.96832	6.9357	6.99515	6.71822	6.52497	6.13607	6.34092	6.68734	6.96347	6.8421	6.08172	6.18567	6.4933	6.01859	6.07146	5.88996	1dpa	6.96135
ENSDARG00000089980	1.38405	1.29278	1.19535	2.68482	1.45418	2.40871	1.31034	2.03562	1.1635	1.29866	0.807355	0.773996	1.08406	0.545968	0.632268	1.35614	1.52105	1.28688	1.46467	1.34483	1.02148	1dpa	2.18257
ENSDARG00000038422	2.04614	1.96717	1.81558	3.01078	2.65535	3.08236	2.79494	3.11603	2.18269	2.20789	1.83188	1.79494	2.22959	2.70044	2.26604	1.80735	1.61824	1.76977	1.90689	2.26604	1.852	1dpa	2.91616
ENSDARG00000036061	1.41143	1.38957	1.09761	3.1635	3.1375	3.24336	2.71149	2.74416	2.40599	2.33628	2.11437	2.43296	2.3505	2.22959	2.40054	2.36177	2.48027	2.35614	2.774	2.94486	2.72028	1dpa	3.18146
ENSDARG00000035187	2.60644	2.62527	2.64386	3.63343	3.0635	3.46597	3.19377	3.63807	3.0072	3.21257	2.7137	2.87381	2.75702	3.35473	2.81147	3.12598	3.09761	3.42358	2.86394	2.96717	2.53605	1dpa	3.38764
ENSDARG00000042683	0.298658	0.367371	0.238787	1.50589	1.90689	2.38681	1.54597	1.87184	1.59932	1.4957	1.21412	1.11103	1.47508	0.910733	0.815575	0.918386	1.03562	1.1635	1.29866	0.887525	0.956057	1dpa	1.9332
ENSDARG00000052680	1.12433	0.659925	0.807355	2.9542	2.82375	2.96901	2.08746	2.70708	2.81352	1.90304	2.39506	1.69153	2.45681	3.08576	1.51602	1.99639	1.35614	2.07039	1.28096	1.4489	0.565597	1dpa	2.91565
ENSDARG00000070317	1	0.910733	0.695994	2.16027	2.45943	2.11103	1.1635	1.83188	2.17951	1.38405	1.97453	1.52105	1.78241	2.45154	1.83592	1.01436	2.02503	1.88362	1.82782	1.40054	1.25701	1dpa	2.24358
ENSDARG00000038432	3.73877	3.81352	3.8679	4.77505	4.17951	4.5735	4.16752	4.41616	3.83895	3.97545	3.6311	3.83086	3.61941	3.98732	4.01703	3.81044	3.93829	3.84197	3.88655	4.11103	3.89336	1dpa	4.50935
ENSDARG00000096625	0.321928	0.286881	0.0976108	2.09424	2.09424	2.68482	1.95606	1.30451	1.58976	0.739848	0.163499	0.516015	0.422233	0.124328	0.214125	0.722466	0.15056	0.333424	0.250962	1.61824	0.124328	1dpa	2.2911
ENSDARG00000087020	4.21023	4.1235	3.79597	4.34696	4.30597	4.26003	4.0993	4.20085	4.10601	4.04701	3.88166	3.90497	3.73769	4.04527	4.12267	4.09761	4.00809	4.19928	4.25172	4.22188	3.94953	1dpa	4.30432
ENSDARG00000070076	3.851	4.20006	4.00809	5.28688	4.93404	5.36772	4.97315	5.24336	4.93734	4.40395	4.30961	4.41075	3.9364	3.9782	3.55336	3.853	4.1334	4.17951	4.21257	5.01391	4.23266	1dpa	5.19622
ENSDARG00000056517	3.0197	2.67807	2.70487	3.70155	3.64962	3.70487	3.53605	3.65421	3.58976	2.852	2.93546	2.90881	3.28244	3.03386	3.17473	2.95791	2.98914	2.96717	3.15056	3.12102	3.14731	1dpa	3.68535
ENSDARG00000092031	1.65076	1.51602	1.82782	2.61353	2.27501	2.09761	1.94111	2.20789	1.70929	2.23266	2.20789	2.38128	2.42492	2.43296	1.94486	1.36177	2.52356	2.29278	2.19219	2.45681	2.29572	1dpa	2.32872
ENSDARG00000086538	0.782409	0.823749	0.823749	1.01436	1.12433	1.05658	1.24489	1	0.887525	0.782409	0.910733	0.773996	1.08406	1.14405	0.847997	0.992768	0.584963	1.07724	1.04963	1.02148	0.815575	1dpa	1.06509
ENSDARG00000018847	1.7137	1.48543	1.29278	2.25399	1.81147	2.51602	1.67807	1.95233	1.32193	1.41143	1.32193	1.30451	1.70929	1.66448	1.55582	1.25701	1.49057	1.5008	1.65992	1.7137	1.52607	1dpa	2.19383
ENSDARG00000076060	1.774	2.05311	2.07382	2.75275	2.10434	2.71149	2.24793	2.65076	2.02503	2.0321	1.63227	1.98914	1.79077	2.18587	1.60881	2.07382	2.16672	2.20163	2.27798	2.34767	2.40871	1dpa	2.52286
ENSDARG00000041524	2.88557	2.82375	2.23879	6.23879	6.87689	7.49849	4.63749	3.7301	4.73498	3.11936	2.63691	3.88655	2.25701	1.44361	2.31034	3.43162	1.79494	1.58976	2.48027	6.00921	2.26903	1dpa	6.87139
ENSDARG00000058488	2.0635	2.09761	1.97453	3.79077	2.95606	3.93074	2.87774	2.68706	2.32481	3.53356	2.95791	3.01614	2.74846	2.848	1.75275	2.31615	1.93357	2.78241	2.62527	2.8953	2.26604	1dpa	3.55919
ENSDARG00000059373	5.25475	5.32948	5.21607	5.8505	5.32445	5.98937	5.57622	5.92576	5.33378	5.40905	4.90111	5.12681	5.36036	5.74846	5.38301	5.30342	5.30195	5.3466	5.54535	5.68538	5.1534	1dpa	5.72144
ENSDARG00000055066	1.1375	1.02857	0.918386	2.0036	1.84398	1.81558	1.87578	1.81967	1.90689	1.25701	1.34483	1.31034	1.22033	1.4489	1.34483	1.02857	0.918386	1.16993	1.21412	1.774	0.910733	1dpa	1.88772
ENSDARG00000088134	0.948601	0.713696	0.15056	1.36177	1.18269	1.29866	0.918386	1.04963	1.16993	0.948601	0.367371	0.933573	0.887525	0.731183	0.650765	0.555816	0.799087	1.29866	0.863938	0.903038	0	1dpa	1.28104
ENSDARG00000035679	5.43429	5.42055	5.32733	6.76765	6.71836	6.7451	6.6865	6.73782	6.59842	5.76049	5.63052	5.60051	5.79597	5.77479	5.91815	5.43429	5.54504	5.615	5.59276	5.97384	5.33735	1dpa	6.74371
ENSDARG00000095698	4.71425	4.06437	3.02148	5.0054	4.69544	4.82528	4.40871	4.81813	4.69377	3.35614	2.9855	3.48929	3.66334	3.46597	3.35332	3.21412	3.18269	3.27947	3.15866	3.848	3.24336	1dpa	4.84204
ENSDARG00000031981	1.73118	0.933573	1.19535	3.52356	4.39025	3.22342	3.72901	3.90593	3.26604	2.10434	2.3505	2.35332	2.33056	1.56071	2.0036	1.96717	2.08406	2.03562	1.69599	1.94486	1.83996	1dpa	3.71241
ENSDARG00000074424	3.77189	3.8268	3.61471	4.1177	3.54226	4.0197	3.54102	3.97545	3.08746	3.23266	2.62994	3.10936	3.32048	3.82985	3.17951	3.26903	3.35755	3.46597	3.33771	3.70598	3.26754	1dpa	3.89322
ENSDARG00000005772	4.21179	4.0798	3.82273	4.36877	4.36597	4.5741	4.17712	4.35614	3.6427	3.97269	3.9514	4.23266	4.3427	4.04876	3.96625	3.65535	3.7301	3.62994	4.62585	4.17073	4.44294	1dpa	4.43628
ENSDARG00000042139	1.1635	1.15704	1.16993	2.29572	2.50335	1.8953	2.19219	2.09761	2.20789	0.910733	0.970854	0.687061	1.28688	1.02148	1.35614	1.23879	1.37851	1.19535	1.47508	1.76977	1.43829	1dpa	2.23146
ENSDARG00000008740	3.58015	3.50589	3.31325	3.95791	3.51349	3.93357	3.34341	3.47897	2.9855	3.27352	3.12102	3.13914	3.42626	3.47638	3.46467	3.11103	3.24336	3.45154	3.52732	3.6017	3.71699	1dpa	3.80166
ENSDARG00000077469	1.36737	1.33914	1.16993	2.01078	1.52105	2.05658	1.52607	1.79077	1.1177	1.28688	1.04963	1.29278	1.51602	1.19535	1.32769	1.29278	1.40599	1.49057	1.9222	1.55582	1.73985	1dpa	1.8628
ENSDARG00000087804	2.19535	2.15381	0.9855	3.7866	3.23419	3.65535	3.6565	3.39643	3.41549	2.68257	2.5435	2.73118	3.35614	1.87971	2.14078	1.73118	2.1635	1.54597	1.7866	3.36597	1.30451	1dpa	3.55871
ENSDARG00000068258	1.29866	1.12433	1.20163	2.25399	1.74846	2.20163	1.97085	2.15056	1.94111	1.81147	1.53107	1.52607	1.67356	1.67356	1.36737	1.67356	1.62761	1.83592	1.58015	1.96347	1.51602	1dpa	2.06803
ENSDARG00000052438	3.20945	3.11936	3.08576	5.5292	5.14364	5.65764	5.1206	5.31506	5.11228	3.80426	3.65421	3.73227	3.93546	3.8339	3.8339	3.09592	3.09592	3.30012	3.0635	4.38405	2.96901	1dpa	5.44349
ENSDARG00000022122	2.10769	2.17632	1.81558	3.18903	2.7866	3.30889	2.63923	3	2.28392	2.10098	2.09761	1.95977	2.47249	2.53356	2.5435	2.07724	2.06695	2.01792	2.34483	2.40599	2.21723	1dpa	3.09484
ENSDARG00000087021	1.19535	1	0.956057	1.48543	1.18903	1.51096	0.956057	1.27501	0.704872	1.10434	0.704872	1.13093	0.847997	0.704872	0.411426	0.790772	1.1635	1.0635	1.17632	1.32193	1.1177	1dpa	1.39514
ENSDARG00000009689	4.77873	5.05615	4.7301	5.47216	5.12184	5.38198	5.02459	5.39678	4.91169	5.16752	4.82731	4.81147	4.65306	5.35931	5.32589	4.53605	4.9331	4.86096	4.84097	5.1177	4.76022	1dpa	5.32533
ENSDARG00000027649	3.51349	3.53356	3.48414	4.27947	4.10434	4.37295	4.22728	4.30305	4.06867	3.35473	3.22497	3.24031	3.60763	3.37851	3.45812	3.07382	3.22497	3.13258	3.28244	3.5435	3.14405	1dpa	4.25225
ENSDARG00000055040	3.35896	3.32912	3.33342	3.65878	3.22959	3.80529	3.14078	3.41954	2.88166	3.17313	2.76977	2.926	3.08916	3.18903	3.09592	2.87381	2.76765	3.18745	2.60407	2.86394	2.50843	1dpa	3.56455
ENSDARG00000077069	7.58624	7.11333	7.23458	8.40096	8.52239	8.25479	7.88332	7.57675	7.80491	7.59634	7.77775	7.81615	7.63438	7.69787	7.85885	7.20095	6.99356	6.92955	7.22168	7.70964	6.92529	1dpa	8.39271
ENSDARG00000057016	3.09085	3.14241	3.33056	3.87971	3.5373	3.64155	3.08406	3.16832	3.02326	3.83289	3.1635	3.3505	3.30012	3.3978	3.55582	2.96901	3.33628	3.64731	2.87774	3.08916	2.87774	1dpa	3.68618
ENSDARG00000070319	0.978196	0.933573	0.807355	2.23879	2.11103	2.14078	1.95233	1.83996	2.04264	1.63227	1.73118	1.60407	1.02857	0.871844	0.941106	1.72247	1.24489	1.40599	1.41143	2.10098	1.15704	1dpa	2.16353
ENSDARG00000009727	5.51317	5.40224	4.51916	5.83769	6.40888	6.58045	6.01123	5.54998	5.34199	5.44857	5.0751	5.43396	5.53792	5.3844	5.46369	5.06264	4.36737	5.27352	4.75809	5.19101	5.27836	1dpa	6.27567
ENSDARG00000012899	2.62994	2.51096	2.33628	3.4019	3.71039	3.46467	3.09255	2.99639	3.0268	2.89724	2.77821	3.02326	3.33485	3.01257	3.30159	2.52356	2.83794	3.05311	3.19061	3.2032	2.89142	1dpa	3.52565
ENSDARG00000030038	3.13914	2.87774	3.04789	3.6241	3.65535	4.17233	3.61471	3.8846	3.6792	3.10098	3.13422	2.96162	3.03034	3.14241	2.9982	2.79077	3.0018	2.94111	3.23113	2.90497	2.83592	1dpa	3.81726
ENSDARG00000060994	2.15056	2.39232	2.38957	2.56071	2.17951	2.63691	2.40871	2.64616	2.20477	2.31034	2.02148	2.06005	2.09424	2.20789	1.94111	1.83188	1.80323	2.18269	2.17632	1.90689	2.07724	1dpa	2.45905
ENSDARG00000076624	4.67016	4.69377	4.64559	6.01992	5.56834	6.09466	5.53885	6.12081	5.03958	5.4793	4.48027	4.97499	5.40667	5.87848	5.67214	4.87725	4.93546	5.28281	4.54535	5.04483	4.4522	1dpa	5.89431
ENSDARG00000016181	3.26604	3.31179	3.17153	3.26454	2.82171	3.76341	2.99095	3.40599	2.94486	3.04439	3	2.79494	2.62059	3.28983	3	2.89918	2.75275	3.23879	2.90304	2.99639	2.88753	1dpa	3.28322
ENSDARG00000093721	0.526069	0.400538	0.250962	1.52607	1.15056	1.23266	0.85599	1	1.09761	0.678072	0.748461	0.555816	0.847997	0.575312	0.831877	0.555816	0.863938	0.555816	0.650765	0.704872	0.613532	1dpa	1.3031
ENSDARG00000017397	3.05311	3.24336	3.06867	4.17473	3.54597	4.35896	3.57773	4.26303	3.33914	3.14078	2.64847	2.94111	3.40871	3.83592	3.44758	2.89142	3.14078	3.26153	3.1811	3.41684	3.03386	1dpa	4.02655
ENSDARG00000075530	1.50589	1.38957	1.48027	2.51349	2.28096	2.54844	2.1635	2.40599	2.15056	1.57046	1.53107	1.66903	1.69153	1.89142	1.8679	1.64155	1.67356	1.85599	1.83188	2.02148	1.69153	1dpa	2.44763
ENSDARG00000040581	1.79494	2.66676	2.82985	4.08066	3.23266	3.853	2.99277	3.74953	0.978196	3.5741	2.14405	2.75061	2.96717	3.17153	2.33056	2.63691	2.51349	1.19535	2.25399	2.53854	1.10434	1dpa	3.72211
ENSDARG00000095820	0.124328	1.27501	0.0976108	7.61007	7.38534	7.28485	6.37086	5.09255	5.71754	1.26903	0.356144	0.765535	0.695994	0.124328	0.201634	0.790772	0.641546	0.214125	0	0.641546	0	1dpa	7.42675
ENSDARG00000042329	1.67807	1.50589	1.40599	2.72028	2.08406	2.4957	2.0072	1.93357	1.43829	1.72683	1.27501	1.79909	2.16993	1.72247	1.59932	1.73985	1.65535	1.86394	2.04264	3.09592	1.53107	1dpa	2.43335
ENSDARG00000040528	1.74846	1.93734	1.41143	6.06953	6.62585	7.45154	6.25493	6.76911	6.0663	4.42694	3.08576	3.78555	5.41346	4.37712	4.34412	2	2.81967	1.88753	2.07382	3.70598	2.14078	1dpa	6.71564
ENSDARG00000004539	1.37851	2.5656	1	3.95791	3.42761	3.63575	3.53232	2.40054	2.19849	1.68257	0.815575	1.02857	1.24489	0.432959	0.678072	2.16672	1.16993	2.99458	0.933573	1.65992	0.790772	1dpa	3.67376
ENSDARG00000069937	3.67807	3.68818	3.53854	4.19613	3.48543	4.16027	3.68482	4.16832	3.46597	3.5373	3.0036	3.33199	3.33914	3.87774	3.44758	3.52356	3.74846	3.63459	3.66107	3.75061	3.59335	1dpa	3.94728
ENSDARG00000074057	5.25172	5.13052	4.91265	7.69912	7.77116	7.7765	7.48285	7.52317	7.44386	5.97154	5.89069	5.89893	6.56087	6.28633	6.40752	5.12763	5.58946	5.32841	5.39849	5.98117	5.03342	1dpa	7.74893
ENSDARG00000088145	1.77821	1.68706	1.61824	2.33342	1.63691	1.69153	1.86394	1.77821	1.5509	1.79077	1.66448	1.54102	0.879706	1.83188	0.713696	1.33342	1.31615	2.29572	1.88753	1.94111	1.81147	1dpa	1.88729
ENSDARG00000078863	2.0321	2.23266	1.95977	3.30159	2.65764	3.32912	2.66448	3.22342	2.08066	2.35332	1.75275	2.17313	2.16993	2.52105	2.18269	2.24793	2.47508	2.50335	2.46989	2.65992	2.21101	1dpa	3.09612
ENSDARG00000005122	3.7761	4.14241	3.93734	4.80219	4.01346	4.86839	4.04614	4.59096	3.43563	3.91552	3.41278	3.6427	3.86096	4.45615	3.904	3.14893	3.01614	3.51475	3.1127	3.57773	2.9782	1dpa	4.56135
ENSDARG00000040021	4.34341	4.53045	4.30816	5.07895	5.02547	4.98048	4.70598	4.86196	4.62234	4.47184	4.42021	4.55766	4.58616	4.51791	4.35403	4.01792	4.30305	4.16591	4.73769	4.72356	4.47897	1dpa	5.0283
ENSDARG00000019702	7.23496	7.24698	7.18021	8.45742	7.70688	8.45796	7.55236	7.64645	6.87615	7.99656	7.62264	7.63234	7.45138	8.45488	8.19859	7.04428	7.50104	7.54635	6.61589	6.87209	6.47444	1dpa	8.20742
ENSDARG00000025949	1.22033	1.37295	1.1177	1.852	1.69153	1.92979	1.58496	1.9486	1.46989	1.4489	1.41143	1.35614	1.17632	1.58015	1.28096	1.15056	1.09085	1.23266	1.24489	1.38957	1.4489	1dpa	1.82444
ENSDARG00000019004	3.31615	3.09255	3.08916	3.60881	3.02326	3.6565	3.24336	3.56194	2.91073	3.16189	2.62994	3.13093	3.0036	3.22651	3.21412	2.68482	2.74416	3.02326	2.95977	2.97269	3.08576	1dpa	3.42952
ENSDARG00000014717	3.45154	3.57773	3.59694	4.49889	3.8846	4.52293	3.63575	4.37851	3.47638	3.61471	3.19535	3.50843	3.34199	3.68706	3.16511	3.71149	3.90881	3.78241	4.0063	4.02945	3.9364	1dpa	4.30214
ENSDARG00000022934	4.43962	3.8339	3.9486	4.25701	4.92125	4.72574	4.15704	4.07382	3.9607	4.54967	4.84549	4.45022	4.71589	4.43229	4.03122	4.29352	4.62234	4.0045	3.34341	3.66334	3.15704	1dpa	4.63467
ENSDARG00000068438	2.63227	2.63691	2.61824	3.02857	2.99277	2.9782	2.93734	2.72901	2.93546	2.57531	2.51854	2.62994	2.57289	2.62994	2.8679	2.65992	2.62761	2.76129	2.79286	2.774	2.62059	1dpa	2.99984
ENSDARG00000042558	4.22574	4.21956	3.83996	4.2765	3.99005	4.48478	4.33771	4.35544	3.99277	3.74416	3.38543	3.67243	3.54102	3.44758	3.05658	3.24336	3.13258	3.53481	3.61117	3.849	3.40463	1dpa	4.25044
ENSDARG00000059272	2.10098	2.08406	1.78241	2.63691	2.16672	2.43029	1.85997	1.81967	1.80735	1.61824	1.68257	1.774	1.60881	1.68706	1.26303	1.58976	1.73985	1.57046	1.85599	2.04264	1.5656	1dpa	2.41131
ENSDARG00000089616	1.34483	0.275007	1.09761	2.53854	2.0635	2.52857	2.31034	2.52607	1.79494	1.74416	1.32769	1.36737	1.80735	1.27501	1.17632	1.4957	1.16993	0.757023	0.782409	1.43296	1.14405	1dpa	2.37687
ENSDARG00000056831	5.35861	5.26716	5.36317	5.84373	5.44162	5.97292	4.90304	4.74953	4.23266	5.72165	5.36527	5.92006	5.53823	5.59544	5.60021	4.20398	4.57954	5.12598	4.31904	4.78816	4.49633	1dpa	5.75276
ENSDARG00000039316	3.66789	3.5097	3.49953	4.81096	4.90497	4.87725	4.64847	4.69933	4.67356	4.39849	4.47379	4.44029	4.21023	4.02059	4.19061	4.31759	4.29939	4.30232	4.14731	4.47444	4.03122	1dpa	4.86439
ENSDARG00000032868	6.09339	6.06372	6.17552	6.63633	6.20965	6.16993	5.73688	5.77531	5.61883	6.27612	6.32481	6.12102	5.64674	6.31252	5.87455	5.95722	6.01837	6.29811	5.80374	5.94228	5.62732	1dpa	6.33864
ENSDARG00000062929	1.76553	1.75702	1.65076	2.80941	2.45943	2.87578	2.48543	2.61117	2.41414	2.33628	2.05311	2.0036	2.07382	2.22033	2.06005	1.67356	2.0072	1.99639	2.01078	2.07382	1.78241	1dpa	2.71488
ENSDARG00000076116	3.76553	3.61706	3.40735	4.86493	4.19298	4.849	4.24184	4.79494	3.52231	3.55213	2.852	3.42761	3.6792	4.51854	3.81762	3.44228	3.67807	3.99095	3.87676	4.10518	3.69153	1dpa	4.63564
ENSDARG00000023648	5.10182	5.09085	5.15015	5.51096	5.47314	5.30925	5.37678	5.49057	5.26529	5.11478	4.62469	4.90063	5.17393	5.30086	5.21839	5.24679	5.36422	5.36036	5.13175	5.14771	5.09887	1dpa	5.43112
ENSDARG00000040548	3.13586	3.1635	3.1811	4.35191	3.95233	4.63633	4.06005	4.35826	3.35755	3.54844	3.38128	3.35473	3.40735	4.11437	3.98277	3.36737	3.67582	3.50335	4.17792	4.19535	4.02591	1dpa	4.31353
ENSDARG00000040869	2.08066	2.51349	2.43296	4.05832	3.97545	4.24108	3.18269	3.14241	3.01436	3.06178	2.80323	2.9782	2.65535	2.5509	1.66903	2.13422	1.94486	2.42761	0.871844	2.33342	0.757023	1dpa	4.09161
ENSDARG00000006477	2.79077	2.60644	2.42761	3.37016	2.93357	3.6241	3.09255	3.49953	2.91265	2.47768	2.28096	2.12763	2.29278	2.4489	2.4489	2.27202	2.38957	2.52105	2.43829	2.63459	2.1635	1dpa	3.30928
ENSDARG00000058297	4.75596	4.4489	4.79494	5.26791	5.42459	5.33378	5.29939	5.42425	5.30086	4.60348	4.53232	4.43095	5.10978	5.04133	5.16269	4.99186	4.82883	5.11437	4.70487	5.0063	4.58676	1dpa	5.34209
ENSDARG00000036190	4.10685	4.0781	3.94579	5.35368	5.45121	5.17273	5.28207	5.16872	5.23458	4.21335	4.25323	4.12846	4.80426	4.74255	4.8674	3.76235	3.94392	3.8748	3.89627	4.48736	3.93829	1dpa	5.32587
ENSDARG00000038980	3.67807	4.02414	3.74846	5.30889	5.07211	5.0036	4.68032	4.95838	5.03914	4.09508	3.40871	3.75275	3.97728	4.28614	4.67412	3.62994	3.82273	4.12846	2.57531	3.9607	3.31034	1dpa	5.1282
ENSDARG00000056268	1.5008	1.4489	1.36177	2.10098	1.50589	2.04264	1.54102	1.9486	1.36177	1.99277	1.44361	1.66903	1.85599	1.79909	1.76129	1.45943	1.30451	1.41143	1.49057	1.65076	1.4489	1dpa	1.88317
ENSDARG00000056619	1.9855	1.99639	2.15704	2.43829	1.97085	2.33342	2.26003	2.09424	1.89918	2.02503	1.97085	1.70044	1.68257	2.04614	1.53107	1.36737	1.38405	1.51096	1.29866	1.48543	1.54597	1dpa	2.24752
ENSDARG00000013800	3.67243	3.8885	3.69377	4.51854	4.8846	4.79025	4.66903	4.8166	4.65191	2.96901	3.04089	3.09424	3.94673	3.09255	3.67243	2.62761	2.94298	2.85599	3.25248	3.78346	3.34199	1dpa	4.73113
ENSDARG00000009134	2.03562	2.27798	2.10769	3.09255	3.0018	2.9542	3.09085	2.49313	2.24489	2.47249	2.88753	2.52356	2.38128	2.22651	2.61117	1.8953	2.14731	1.81147	1.87184	2.75702	1.8679	1dpa	3.01618
ENSDARG00000016765	3.45022	3.51728	3.6017	4.44162	3.86691	4.41481	3.9542	4.14241	3.47119	3.89821	3.48929	3.64155	3.37016	3.86295	3.62761	3.32769	3.65878	3.58015	3.77294	4.04264	3.48414	1dpa	4.24111
ENSDARG00000075445	5.80813	5.66135	5.6241	6.70984	6.32571	6.69641	6.46646	6.76394	6.20477	5.49057	4.916	5.31723	5.40429	5.70846	5.75622	5.41244	5.45022	5.59066	5.42021	5.81532	5.30852	1dpa	6.57732
ENSDARG00000040621	1.09761	1.02148	1.1177	2.84197	1.79909	2.54102	2.27202	2.25399	1.65992	1.81967	1.41143	1.41684	1.58496	1.20163	0.678072	1.29278	1.40599	1.44361	1.45418	1.26303	1.39506	1dpa	2.39403
ENSDARG00000004318	3.58015	3.13422	3.19535	4.01881	4.07296	3.93074	3.61353	3.77926	3.55582	3.30305	3.0993	3.38819	3.72465	3.5435	3.61941	3.37712	3.54102	3.51602	3.47768	3.59574	3.37573	1dpa	4.0075
ENSDARG00000075437	3.75702	3.52231	3.48543	3.87578	3.59335	3.97269	3.69822	4.12267	3.60051	3.94017	3.43829	3.51728	3.42626	3.72247	3.62293	3.22651	3.34625	3.48929	3.41684	3.41684	3.28096	1dpa	3.81394
ENSDARG00000074561	2.41684	2.16672	2.1375	2.73985	2.50843	2.73335	1.99277	2.05311	1.94486	2.7866	2.44626	2.51602	1.97085	2.7866	2.29572	2.20789	2.53107	2.38405	1.18903	1.27501	1.21412	1dpa	2.66054
ENSDARG00000074210	0.925999	0.250962	0.226509	1.35614	1.56071	1.41143	1.31615	1.02148	1.42761	0.970854	1.09085	1.40599	0	1.5008	1.01436	0.275007	1.07039	0.176323	1.18269	0.765535	0.250962	1dpa	1.44276
ENSDARG00000015592	0.286881	0.238787	0.344828	1.0072	1.60881	1.20163	0.704872	0.782409	0.275007	0	0.189034	0.0565835	0	0	0	0.189034	0	0	0.189034	1.23266	0	1dpa	1.27255
ENSDARG00000014386	0.189034	0.124328	0.250962	1.87971	1.42223	1.82782	1.44361	1.46989	1.09761	0.485427	0.516015	0.669027	0.584963	0.15056	0.214125	0.250962	0.356144	0.378512	0.443607	0.895303	0.250962	1dpa	1.70992
ENSDARG00000017219	9.5698	9.57077	9.46019	9.79201	9.22106	10.05	9.57724	9.91555	9.24384	9.61732	9.34032	9.51396	9.18497	9.69249	9.39268	9.09117	9.40435	9.43242	9.65338	9.68025	9.57367	1dpa	9.68768
ENSDARG00000035924	3.66676	3.6017	3.69599	5.1918	4.80735	5.05918	4.85997	5.03078	4.6792	4.50398	4.30597	4.24108	4.58376	4.92267	4.61058	3.57894	3.93357	4.01792	3.904	4.12184	3.68818	1dpa	5.01945
ENSDARG00000014500	3.25701	3.39232	3.37434	3.774	3.16832	3.90881	3.5097	4.0063	3.17153	3.19849	2.58015	3.1127	3.25096	3.3147	2.79701	3.26903	3.34767	3.50462	3.78031	3.58976	3.40463	1dpa	3.61704
ENSDARG00000077725	2.38681	3.14241	2.86592	4.11437	2.92979	2.96901	2.70266	2.9279	2.72465	2.34483	3.28392	3.0072	3.17951	3.62761	2.65306	1.84398	3.24641	3.10769	2.42492	2.49313	2.08406	1dpa	3.33772
ENSDARG00000015971	1.97453	2.13422	1.79909	2.81352	2.36457	2.54844	2.18903	2.45154	1.9782	2.28096	2.10434	2.12102	2.34767	2.58976	2.51096	2.30743	2.45943	2.5656	2.47508	2.54102	2.3505	1dpa	2.57551
ENSDARG00000074493	1.31615	1.41143	1	1.54597	1.04264	1.53107	1.37851	1.52105	1.20163	1.19535	1	1.15704	1	1.40599	0.443607	1.18903	1.29866	1.49057	1.38957	1.41684	1.22651	1dpa	1.37323
ENSDARG00000042210	3.17313	3.45549	3.2854	4.46858	3.47119	4.01525	2.83996	3.45943	2.5435	3.54597	3.33914	3.46467	3.36177	4.26828	2.90689	2.488	2.71149	3.06867	2.75275	3.14893	2.67807	1dpa	3.98501
ENSDARG00000054389	0.992768	0.963474	0.613532	2.23573	2.51349	2.41143	2.0036	2.02503	1.79494	1.01436	0.948601	1.11103	1.22651	0.773996	0.575312	0.604071	0.678072	0.526069	0.687061	2.62527	0.687061	1dpa	2.38688
ENSDARG00000015392	4.35191	4.32912	4.33342	4.86641	4.36527	5.08661	4.47573	4.916	4.19061	4.19771	3.6792	3.96993	4.22651	4.52168	4.26978	3.70929	3.89627	4.15543	4.04963	4.15462	3.76871	1dpa	4.77277
ENSDARG00000076318	1.41684	1.53605	1.20789	4.95047	4.82731	5.10014	4.57592	4.78712	4.26003	2.24184	2.30743	2.57289	2.65992	2.13422	2.18269	1.75275	1.9782	1.87971	2.15381	3.90497	1.43296	1dpa	4.95931
ENSDARG00000076755	2.87184	2.90304	2.55827	4.05832	4.16511	4.26003	3.90207	3.97728	3.78346	3.06695	3.17153	3.07895	2.86394	2.55582	2.85997	3.17313	3.32625	2.98185	3.4489	3.36177	3.39094	1dpa	4.16115
ENSDARG00000073902	2.81352	2.81352	2.67129	3.1127	2.5435	3.14078	2.62293	2.96162	2.35332	2.79286	2.54597	2.45418	2.65535	3.10266	2.55336	2.66448	2.71149	2.99095	2.78869	2.75061	2.67807	1dpa	2.93232
ENSDARG00000031136	1.03562	0.722466	0.356144	4.56864	3.95699	5.06005	4.25701	3.78555	3.97728	1.61824	1.70044	2.63227	2.25701	0.505891	1.5509	0.83996	0.516015	0.516015	1.28688	4.43429	1.40599	1dpa	4.52856
ENSDARG00000005540	3.13093	2.85599	2.63227	3.17153	2.59216	3.98914	3.03386	3.40735	2.83592	2.22651	2.30743	2.17632	2.28983	2.13093	2.21101	2.30451	2.77189	2.5008	3.13586	3.03738	2.95233	1dpa	3.25094
ENSDARG00000004836	2.52607	2.3505	2.26604	4.44758	4.18269	4.17871	3.94111	4.11853	3.58256	3.18269	3.03914	3.04264	2.94486	3.4019	2.96717	2.86592	3.0054	3.12267	2.86196	4.19535	2.9241	1dpa	4.26966
ENSDARG00000091760	2.40599	2.43829	2.10769	2.81762	2.4489	3.04089	2.57773	2.76553	2.28096	2.26003	2.09085	2.35614	2.41414	2.41684	2.38405	2.11437	2.21101	2.5008	2.53605	2.34483	2.36737	1dpa	2.76914
ENSDARG00000042147	3.80116	3.73444	3.74201	4.21956	3.5472	4.50462	3.96255	4.2765	3.61117	3.65535	3.17313	3.70377	3.48285	3.73118	3.67356	3.71809	3.77294	3.82579	3.97177	3.88753	3.73335	1dpa	4.09046
ENSDARG00000008936	4.65076	4.55152	4.33128	6.00315	6.13484	5.92837	5.8846	5.88044	5.95652	4.66448	4.88606	4.84147	5.15543	4.62761	5.06867	4.45746	4.55275	4.44095	4.44758	4.98868	4.31759	1dpa	6.02212
ENSDARG00000091831	3.27202	3.10098	2.72465	4.01346	3.74739	4.1152	3.64155	3.50589	3.30451	3.1375	3.04963	3.07553	3.56071	3.19219	3.11936	3.04614	2.99639	3.18269	3.48156	3.53107	3.35473	1dpa	3.95868
ENSDARG00000061005	1.69153	1.71809	1.45943	2.37016	1.83592	2.45154	1.94486	2.37573	1.87578	1.75275	1.44361	1.63227	1.42223	1.80323	1.5656	1.60407	1.774	1.77821	2.06005	2.08746	1.8679	1dpa	2.21921
ENSDARG00000093345	0.765535	0.367371	0.214125	3.00899	1.89918	2.90881	1.15056	1.50589	1.71809	1.58015	0.565597	0.722466	1.41143	1	1.23879	0.704872	0.516015	0.757023	0.895303	1.31615	0.286881	1dpa	2.60566
ENSDARG00000016399	3.47119	3.32769	3.31904	4.14405	4.09508	3.99005	3.488	3.54226	3.54844	3.42626	3.21101	3.43829	3.29572	2.99639	3.41954	3.06178	2.9241	3.03914	3.35614	3.35473	3.48414	1dpa	4.07639
ENSDARG00000071685	0.238787	0.298658	0.176323	1.36737	1.09761	1.24489	0.895303	1.0072	0.773996	0.565597	0.555816	0.495695	0.695994	0.669027	0.575312	0.333424	0.485427	0.250962	0.333424	0.378512	0.333424	1dpa	1.23662
ENSDARG00000073995	0.678072	0.0840643	0.201634	2.4489	2.86987	2.16672	0.887525	0.782409	0.782409	1.87971	1.31615	0.687061	1.70044	0.748461	0.632268	0.176323	0.124328	0	0.0840643	0.163499	0	1dpa	2.49516
ENSDARG00000095725	0.669027	0.555816	0.678072	1.43829	1.63691	1.4489	0.594549	1.04963	1.22033	0.575312	0.831877	0.62293	0.613532	0.678072	0.773996	0.807355	0.807355	0.604071	1	0.941106	1.15704	1dpa	1.50804
ENSDARG00000056090	6.22728	6.2502	6.27016	7.27612	6.9028	7.23151	7.03705	7.34651	6.89324	6.50954	6.18269	6.38076	6.51349	6.88069	6.70874	6.26585	6.337	6.65206	6.57667	6.81941	6.46548	1dpa	7.13681
ENSDARG00000015352	3.31759	3.1177	3.0054	3.84097	3.51854	3.82985	3.62761	3.66448	3.3505	3.20633	3.11103	3.24945	3.56438	3.23419	3.29425	3.0268	3.12433	3.29278	3.53854	3.38543	3.29131	1dpa	3.72978
ENSDARG00000012450	3.01792	2.90881	2.85599	6.4793	6.05745	6.16912	5.75275	5.41616	5.41177	3.97177	3.86493	3.76871	4.09845	3.71589	3.63691	2.91456	3.0321	3.34908	3.14405	3.60288	3.10434	1dpa	6.23529
ENSDARG00000044853	3.37851	3.14241	3.07382	3.90689	3.8846	4.01703	4.07382	4.13586	3.47638	3.18428	3.2032	3.29719	3.66903	3.34908	3.43563	2.99639	2.99277	3.12763	3.82883	3.70155	3.56682	1dpa	3.93617
ENSDARG00000020454	5.43129	5.35014	5.20906	6.79494	6.5806	6.54458	6.19928	6.26134	6.23439	5.20711	5.1635	5.337	5.61117	5.47476	5.53667	5.06307	5.10308	4.87774	5.22265	5.51412	4.7366	1dpa	6.64004
ENSDARG00000055889	0.895303	0.378512	0.516015	1.9782	1.7137	1.8953	1.14405	1.38957	1.51602	1.02148	1.42761	1.1375	1.67356	1.5656	1.82375	1.13093	1.44361	1.52607	1.37851	0.815575	1.12433	1dpa	1.8624
ENSDARG00000079257	1.64616	1.91839	1.47508	2.40054	1.73118	2.33056	1.76977	1.94486	1.36177	1.37295	1.04264	1.15704	1.56071	1.79077	1.43296	1.20163	1.25096	1.41143	1.42761	1.43296	1.16993	1dpa	2.15409
ENSDARG00000087729	4.5509	4.44758	4.65592	4.90497	5.18428	4.61941	4.63981	4.80632	5.01078	4.64674	5.00675	4.88264	4.81865	4.50398	4.99322	4.94064	4.89385	4.765	4.77241	4.94626	4.88509	1dpa	4.90289
ENSDARG00000062612	2.33628	2.19219	1.85599	2.83188	2.23573	3.10601	2.28983	2.38681	1.93734	1.84398	1.43829	1.66903	2.02148	1.90689	1.65992	1.81147	2.26003	2.0072	2.35896	2.18269	2.31034	1dpa	2.72454
ENSDARG00000000729	2.65992	2.4489	2.44361	2.80941	2.31615	3.12598	2.64386	2.95977	2.15056	1.99639	1.79909	1.99639	2.36177	2.25701	2.0321	1.98185	2.05658	2.14078	2.12102	2.34767	2.03914	1dpa	2.75051
ENSDARG00000013607	4.01257	3.89433	3.91361	4.83188	4.2854	4.69988	4.14731	4.45943	3.55704	4.26978	3.70819	4.15381	4.49313	4.80529	3.77294	3.87283	3.91839	4.14568	3.7666	4.0197	3.49442	1dpa	4.60572
ENSDARG00000040126	4.37365	4.74578	4.61294	5.53076	4.92315	5.5509	5.2902	5.48607	4.68594	4.75702	4.35262	4.58496	4.94298	5.17073	4.91361	4.4822	4.6893	4.60999	4.92362	5.04264	4.67807	1dpa	5.33494
ENSDARG00000006624	3.0036	3.17473	3.11603	4.44692	4.16591	4.62469	4.2211	4.39985	4.0018	3.29425	3.04789	3.05137	3.5008	3.81967	3.52482	3.34908	3.30159	3.56438	3.33914	3.52482	3.16027	1dpa	4.41251
ENSDARG00000076964	0.970854	0.948601	1.02857	1.61824	1.14405	1.43296	1.1635	1.68706	1.25096	1.1635	0.948601	0.978196	1.33342	1.39506	0.978196	0.713696	0.678072	1.05658	0.765535	1.1635	0.443607	1dpa	1.39841
ENSDARG00000062206	1.42761	1.45943	1.37851	2.06005	1.76553	2.23266	1.9222	2.23266	1.70487	1.45418	1.13093	1.28688	1.42223	1.59932	1.29278	1.36177	1.5008	1.4489	1.67807	1.73552	1.45418	1dpa	2.01941
ENSDARG00000073743	1.77821	1.34483	1.15056	2.32481	1.86394	2.64847	1.90304	2.32769	1.73985	1.43829	1.68706	1.23879	1.44361	1.27501	0.765535	1.76553	1.92979	1.86394	1.86394	1.54597	1.63227	1dpa	2.27907
ENSDARG00000062401	1.94486	2.1635	1.926	2.28688	1.68257	2.51096	1.93357	2.34767	1.61353	1.90689	1.35614	1.35614	1.31615	1.81147	1.23879	1.774	1.86394	1.99639	2.31034	2.0635	2.07382	1dpa	2.16014
ENSDARG00000097440	1.75275	1.56071	1.85599	2.1177	1.45418	1.9855	1.8679	1.92979	1.52607	1.58015	1.38405	1.32193	1.21412	1.45943	1.29278	1.47508	1.59932	1.80323	1.49057	1.4957	1.26303	1dpa	1.85246
ENSDARG00000003308	4.916	4.82731	4.90689	5.72356	5.34625	5.69432	5.62	5.75007	5.26828	5.22728	4.58256	4.89239	5.07852	5.35262	5.08576	4.88215	5.0955	5.14119	4.91265	5.1639	4.70653	1dpa	5.58804
ENSDARG00000053832	5.55704	5.66278	5.45286	6.66988	6.06544	6.77505	6.14853	6.69251	5.824	5.44228	5.04133	5.48446	5.22419	5.61765	5.29205	5.17033	5.43996	5.47314	5.95396	5.98823	6.07168	1dpa	6.50346
ENSDARG00000089663	5.00988	5.23381	5.1981	5.62673	5.8495	5.62585	5.70044	5.73688	5.49665	4.7241	4.69711	4.80271	5.22882	4.63749	5.06781	4.78921	4.74524	4.73064	5.29609	5.11728	4.99594	1dpa	5.7007
ENSDARG00000024933	2.38957	2.67129	2.51349	2.93357	2.76129	3.05137	2.75061	3.07382	2.63459	2.45154	2.0036	2.23573	2.25701	2.51096	2.36177	2.08406	2.28688	2.3978	2.25701	2.76341	2.33056	1dpa	2.91541
ENSDARG00000092979	3.47768	3.56194	3.34625	3.852	3.41414	4.14486	3.78973	3.88264	3.52105	3.29719	3.12102	3.15543	3.27947	3.38819	3.30597	3.36317	3.49313	3.66334	3.75809	3.65306	3.51728	1dpa	3.80367
ENSDARG00000021059	7.02026	6.71699	7.14619	8.88716	8.09534	8.70957	7.77452	9.1721	7.19318	7.53955	6.69891	7.21062	7.87455	8.33136	8.62366	7.4663	7.75335	7.78044	7.5659	8.724	7.15441	1dpa	8.56402
ENSDARG00000056525	2.17313	2.17313	2.31034	2.97085	2.28096	2.74201	2.33914	2.88557	2.28688	2.67129	2.14405	2.35896	2.31034	2.95977	2.52356	2.45943	2.37851	2.66903	2.25701	2.30159	2.35332	1dpa	2.66461
ENSDARG00000027075	1.18269	1.37295	1.05658	0.992768	1.04963	1.64155	0.613532	0.722466	0.62293	0.831877	1.10434	0.464668	0.604071	0.432959	0.545968	0.555816	0.903038	0.695994	1.10434	0.948601	1.15704	1dpa	1.22798
ENSDARG00000041887	4.46989	4.52293	4.36036	4.6792	4.04264	4.90593	4.26828	4.69098	3.88655	4.12681	3.30597	3.91361	3.89336	4.26303	3.87971	3.774	4.02945	4.19771	4.53169	4.31034	4.3875	1dpa	4.54259
ENSDARG00000069314	3.62644	3.15218	2.7845	4.74255	5.02945	4.65019	4.46858	3.91169	4.36317	3.25701	3.37573	3.30889	3.17632	2.80323	3.57046	3.20789	3.23573	2.58496	3.78031	4.24717	3.5097	1dpa	4.8074
ENSDARG00000016730	2.30743	2.18269	2.0321	2.90304	3.04264	3.0321	2.82579	2.77189	2.93357	2.12102	2.28983	2.47249	2.52105	2.34483	2.65076	2.27798	2.28392	2.26903	3.14405	3.16511	2.62059	1dpa	2.99259
ENSDARG00000054446	3.04439	2.97085	3.08746	4.02059	3.849	4.0635	3.62761	3.76447	3.29278	2.98732	2.92029	2.97636	3.52857	3.74308	3.52231	2.80116	2.96347	3.02326	2.97085	3.26303	2.79077	1dpa	3.9777
ENSDARG00000005236	2.9982	2.83996	2.72901	3.23266	2.60644	3.31179	2.40327	2.92029	2.20789	2.56071	2.28096	2.38957	2.49825	2.88166	2.26303	2.48027	2.5509	2.85599	2.79077	2.66221	2.65535	1dpa	3.0503
ENSDARG00000004735	5.42021	5.32337	5.28392	5.85699	5.43062	5.92837	5.32948	5.64126	4.93074	5.40361	5.18507	5.24413	5.56529	5.87061	5.53294	4.90593	4.97591	5.27128	4.8535	5.1102	4.84398	1dpa	5.73866
ENSDARG00000052606	3.45681	3.55827	3.49185	4.59872	3.93263	4.62877	4.26679	4.66334	3.79701	3.82883	3.19535	3.60999	3.68032	4.12763	3.79597	3.57894	3.77821	3.92979	3.86987	4.01436	3.73444	1dpa	4.38671
ENSDARG00000007405	5.30378	5.42694	5.37086	5.88387	5.47476	5.83769	5.32733	5.52105	5.01302	5.46728	5.28021	5.45352	5.24679	5.73173	5.53201	5.21839	5.48864	5.45516	5.66192	5.56102	5.56133	1dpa	5.73211
ENSDARG00000040990	3.05485	2.65535	2.64386	2.90304	2.70044	3.42626	2.76341	3.0072	2.09761	2.24489	1.95977	2.09424	2.6017	2.53605	2.21723	2.10098	2.24793	2.35614	2.37573	2.47249	2.58496	1dpa	3.00991
ENSDARG00000086033	5.42928	5.478	5.35014	5.80374	5.22149	5.60763	5.10727	5.47865	4.63633	5.14364	4.87774	5.03562	4.91886	5.41583	4.66164	5.21257	5.52982	5.49313	5.41515	5.77268	5.4165	1dpa	5.54429
ENSDARG00000052666	4.42694	4.00809	4.08236	5.41041	5.09255	5.14853	5.34979	4.95327	5.28429	4.74093	4.96671	4.8679	4.42291	4.52795	4.43763	3.90881	3.95791	4.1635	4.53543	4.98231	4.11936	1dpa	5.21716
ENSDARG00000005273	2.04264	1.7866	2.08406	3.50335	3.53854	3.57168	3.48156	3.62644	3.36457	2.35896	1.98914	2.09424	2.63923	2.73985	2.47508	1.774	1.90304	2.25096	1.852	2.37573	1.852	1dpa	3.53785
ENSDARG00000070452	3.68032	3.5472	3.49442	3.98185	3.60051	4.12184	3.84599	4.03122	3.60051	3.3799	2.98368	3.18903	3.18269	3.01078	2.93546	3.28688	3.38543	3.34341	3.60763	3.75382	3.37295	1dpa	3.9014
ENSDARG00000013860	3.47768	3.20789	3.31904	3.57773	3.56682	3.27352	3.22805	3.0054	3.20945	3.32193	3.14405	2.9982	3.48929	3.2032	3.35896	3.26604	3.09424	3.35896	3.46858	3.46728	3.37295	1dpa	3.47269
ENSDARG00000002344	8.37417	8.52156	8.24831	9.81189	9.30383	9.67462	9.10158	9.31881	8.75632	8.63623	8.17597	8.32468	8.7655	9.34123	8.99876	7.73173	7.75054	8.22752	7.67892	7.95623	7.52442	1dpa	9.59678
ENSDARG00000063250	2.9486	2.848	2.74416	3.39232	2.98914	3.57652	3.1177	3.04963	2.58976	2.86196	2.3978	2.68482	2.83592	3.08406	2.85599	2.76553	2.90689	3.08916	3.07382	2.91073	2.95791	1dpa	3.31933
ENSDARG00000090996	1.48543	1.65992	1.4489	1.91073	1.66903	2.80116	1.48543	1.66448	1.1635	1.14405	1.20163	1.15056	1.54102	0.773996	0.565597	1.35614	1.59932	1.18269	1.58015	1.1177	1.38957	1dpa	2.12697
ENSDARG00000075690	3.43029	3.57046	3.60881	4.31976	4.22574	4.22574	4.12267	4.19456	3.93546	3.77716	3.51096	3.50335	3.14893	3.67129	3.72137	3.59096	3.69599	3.40327	3.44095	3.86295	3.5472	1dpa	4.25708
ENSDARG00000075273	2.57289	2.60881	2.59932	3.4489	3.0321	3.3978	3.22497	3.28392	3.01436	2.43563	2.21101	2.25399	2.57289	3.15704	3.10434	2.488	2.73118	2.93168	2.67129	2.67356	2.54102	1dpa	3.29293
ENSDARG00000042496	2.02857	1.82782	1.76977	3.32193	3.4489	3.79909	3.64731	3.25852	3.49442	2.54102	2.83592	2.54102	2.84398	2.72028	2.27798	1.774	2.33342	1.99277	2.45943	3.42492	2.28983	1dpa	3.52331
ENSDARG00000019838	2.35332	2.38957	2.05658	5.48736	5.54874	5.03738	5.03078	4.96763	5.41718	3.23726	3.2854	3.33342	3.94298	3.5373	3.36457	2.53356	2.48543	2.7845	2.32769	2.34767	2.0072	1dpa	5.35783
ENSDARG00000007216	4.78241	4.75489	4.45286	6.01212	5.83415	5.94322	5.66874	5.8515	5.32697	4.89239	4.40871	4.70487	5.51538	5.59783	5.43729	3.9364	3.86592	4.33414	3.86096	4.50398	3.96717	1dpa	5.92983
ENSDARG00000014569	3.8953	3.61824	3.68257	4.60585	3.93168	4.64328	3.95233	4.39025	3.75382	3.99186	3.72028	3.83693	3.93452	4.30378	4.19298	3.60763	3.51854	3.93168	4.11437	3.91648	3.9607	1dpa	4.3936
ENSDARG00000097166	1.70487	0	0	2.16672	1.57531	1.27501	0.422233	0.555816	0.443607	0.464668	0.910733	1.16993	0.669027	0.678072	0.275007	0.632268	1.08406	1.53107	1.76129	0.411426	0	1dpa	1.67234
ENSDARG00000060750	3.26303	3.33628	3.1635	3.42358	2.926	3.46205	2.95977	3.10936	2.774	3.14405	2.83592	2.99277	2.92979	3.20633	2.48543	3.09085	3.08916	3.22651	3.26003	3.22805	3.09255	1dpa	3.27054
ENSDARG00000060094	0.226509	0.575312	0.176323	3.848	3.66448	3.5509	3.13422	2.82579	2.79701	1.13093	0.799087	1.07724	1.28688	0.378512	0.757023	0.584963	0.545968	0.485427	0.176323	0.378512	0.137504	1dpa	3.68779
ENSDARG00000076568	5.92932	6.02059	5.68257	7.2778	7.20418	7.24136	6.9166	7.01022	6.99639	6.27538	6.54381	6.42122	6.19002	6.53465	6.55704	5.50271	6.10852	5.94087	5.81583	6.22458	5.73958	1dpa	7.24111
ENSDARG00000027290	3.28096	3.36877	3.20477	3.93829	3.22651	3.95327	3.14731	3.58976	2.72683	3.23266	2.97636	3.07382	2.96532	3.43162	2.64847	3.14405	3.40735	3.59574	3.65764	3.62059	3.56194	1dpa	3.70602
ENSDARG00000086616	0.214125	0.333424	0.226509	1.52607	1.59932	1.85599	0.748461	1.37851	1.18269	0.790772	0.782409	0.887525	0.678072	0.367371	0.250962	0.565597	0.516015	0.389567	0.367371	0.31034	0.516015	1dpa	1.66046
ENSDARG00000044874	1.85997	1.55582	1.69599	2.67129	1.89142	2.40871	2.14078	2.1635	1.76129	1.87578	1.87578	1.82782	1.85599	1.81147	1.58496	1.46989	1.47508	1.62761	1.66903	1.34483	1.09085	1dpa	2.32381
ENSDARG00000097155	0.722466	0.815575	0.704872	1.77821	1.62293	1.39506	1.12433	1.51096	0.963474	0.641546	0.411426	0.659925	0.823749	1.29866	1.09761	0.422233	0.464668	0.956057	0.238787	0.632268	0.389567	1dpa	1.59873
ENSDARG00000079796	1.37851	1.30451	1.41143	2.39232	2.36737	2.73335	2.25701	2.53854	2.12433	1.0072	0.678072	0.704872	1.61824	1.72247	1.32769	0.773996	1.04963	1.01436	0.757023	1.94111	0.773996	1dpa	2.49768
ENSDARG00000076451	2.43296	2.30451	2.40871	3.03386	2.07724	3.1811	2.34483	3.13586	2.23573	2.65764	2.09085	2.01436	2.19535	2.77821	2.01078	2.46205	2.60407	2.86394	2.75489	2.76129	2.61117	1dpa	2.76407
ENSDARG00000002184	3.47119	3.48543	3.46336	3.95233	3.66676	3.82883	3.77926	3.79597	3.64962	3.28096	3.08576	3.21412	3.28983	3.42895	3.27053	3.23726	3.33628	3.50716	3.3799	3.54967	3.29572	1dpa	3.81597
ENSDARG00000003920	6.65907	6.40037	6.44245	6.97373	6.57833	7.08289	6.50239	6.72955	6.31397	6.39077	6.19436	6.43396	6.68804	6.93687	6.76102	6.13668	6.19318	6.51112	6.45055	6.50224	6.40412	1dpa	6.87832
ENSDARG00000042080	5.32805	5.0751	5.13134	5.4446	5.15543	5.58767	5.27761	5.43329	5.33807	5.1918	5.25285	4.90785	5.24982	5.20203	5.40156	4.94579	5.0691	4.99865	5.4165	5.35966	5.3565	1dpa	5.3959
ENSDARG00000020258	5.89554	6.0063	5.96324	6.10329	5.81198	6.03826	5.42626	5.77558	5.31542	5.3466	5.15623	5.10476	5.62117	5.86691	5.85225	4.89045	4.98368	5.18666	4.92979	5.26078	4.89142	1dpa	5.98451
ENSDARG00000033443	5.16993	4.97682	4.83238	5.1918	4.49057	5.75435	4.91169	4.66164	4.57228	4.2765	4.23113	4.06178	3.75382	3.59455	3.80426	4.04876	4.42492	4.25096	4.9855	4.72738	4.53232	1dpa	5.14557
ENSDARG00000016516	7.46866	7.24327	7.21994	7.46287	7.43146	7.27286	7.27314	7.30332	7.24298	6.83681	6.64602	6.91958	7.10622	7.04352	7.11936	6.85412	6.77952	6.76474	6.6953	6.73444	6.37678	1dpa	7.38906
ENSDARG00000060537	2.26604	2.4957	2.1177	2.55582	2.21723	2.97636	2.25399	2.61824	2.28688	2.21723	2.10098	1.99639	2.31034	2.23266	1.89918	1.9486	2.21723	2.40327	1.98914	2.22651	1.95977	1dpa	2.58314
ENSDARG00000069274	1.64616	1.56071	1.68706	1.95977	1.72683	1.9486	1.81558	1.90304	1.7866	1.53107	1.36737	1.52607	1.62293	1.49057	1.58976	1.61824	1.60881	1.80735	1.95977	1.87971	1.73552	1dpa	1.8784
ENSDARG00000024651	5.1206	4.87135	4.60526	5.05745	4.82222	5.08704	4.82273	4.89772	4.69933	4.1375	4.08916	3.98823	4.51916	4.31687	4.29646	3.8679	4.1635	4.03738	4.74416	4.61294	4.46467	1dpa	4.9889
ENSDARG00000056914	3.56071	3.07724	3.03914	3.66903	3.99186	3.87283	3.42761	3.72247	3.71589	3.47638	3.69488	3.57894	3.73118	3.46597	3.86691	3.70266	3.7845	3.60288	3.87676	3.85997	3.69265	1dpa	3.84457
ENSDARG00000042876	2.43029	1.79909	1.51602	5.74335	6.20281	5.90569	5.61235	5.67779	5.74281	3.34483	3.43429	3.46728	3.88655	2.46728	3.02857	1.73552	1.70929	1.5008	2.42223	4.39094	1.61824	1dpa	5.95062
ENSDARG00000056964	4.64731	4.50398	4.40871	5.69766	5.11145	5.78607	5.32193	5.70901	4.82324	4.89385	4.48607	4.70432	4.926	5.47346	5.14812	4.34625	4.70432	4.73498	4.61412	4.83441	4.60229	1dpa	5.53173
ENSDARG00000041533	2.51096	2.51349	2.62059	3.0036	2.86987	3.26903	2.48285	2.58256	2.72247	2.37016	2.33628	2.42492	2.55582	2.42492	2.34483	2.47508	2.37851	2.59694	2.89336	2.78869	2.70487	1dpa	3.0475
ENSDARG00000023498	2.25701	2.18903	1.81558	4.0072	4.04527	3.77083	3.77716	3.7866	3.44361	2.57289	2.19219	2.31615	2.80529	2.7866	2.48543	1.51602	1.90304	1.68257	1.4489	2.65076	1.54102	1dpa	3.9411
ENSDARG00000003098	3.23419	3.3147	3.22959	3.83996	3.32912	4.09592	3.6017	3.90689	3.22959	3.40599	3.16511	3.17632	3.17473	3.38957	3.17313	3.31034	3.37295	3.63575	3.67129	3.47249	3.43696	1dpa	3.755
ENSDARG00000016886	3.57531	3.37573	3.0993	3.69488	3.2555	3.46205	3.3799	3.50716	3.06178	2.72028	2.84197	2.51096	2.97453	2.7866	2.86987	2.488	2.75275	2.62761	2.61824	2.99095	2.51854	1dpa	3.47081
ENSDARG00000035622	6.8913	6.9364	6.58616	7.5256	7.20926	7.43813	7.30104	7.28327	6.82744	6.90328	6.6799	7.14771	7.22738	7.19387	6.51523	6.82426	6.35368	7.2292	5.74066	6.56438	5.68902	1dpa	7.39099
ENSDARG00000021466	3.45022	3.38405	3.19849	3.91839	3.35896	4.33342	3.28392	3.72792	2.9982	3.66334	3.24793	3.30451	3.33056	3.78869	3.28096	3.04963	3.33628	3.47638	3.19535	3.02148	3.15543	1dpa	3.87026
ENSDARG00000042382	4.96209	4.83794	4.75221	5.74174	5.83542	5.63169	5.68734	5.61912	5.49953	5.22959	4.94953	5.15623	5.22843	5.33378	5.31904	4.74846	4.83491	4.92505	4.51033	5.14364	4.21257	1dpa	5.73628
ENSDARG00000092584	0.367371	0.604071	0.367371	2.21101	2.15381	1.7137	1.48027	1.89918	1.46467	1.09085	1.28096	1.07039	1.26903	1.51096	0.782409	0.731183	0.948601	0.748461	0.978196	1.5509	0.713696	1dpa	2.02617
ENSDARG00000058593	4.36317	4.07895	4.02591	6.09064	6.19515	6.29389	6.02348	6.1983	6.2466	4.79857	5.02945	5.06393	5.21296	4.91934	4.93876	4.54288	4.80064	4.36877	4.67751	6.29866	4.11603	1dpa	6.19323
ENSDARG00000013965	3.60526	3.67807	3.6311	4.0993	3.65878	4.1416	4.0063	4.17393	3.52105	3.49057	3.09592	3.31904	3.63227	3.72683	3.42223	3.44361	3.51096	3.63343	3.62994	3.84699	3.45943	1dpa	3.96656
ENSDARG00000017400	4.16108	3.70487	3.48156	3.66676	3.56925	4.81506	3.59694	3.86888	3.56803	2.44361	3.30159	2.5435	3.51854	2.53356	2.52356	3.52732	3.91743	3.24489	3.96717	3.25701	3.51349	1dpa	4.01702
ENSDARG00000061414	1.46467	1.37851	1.57531	2.01792	1.58976	2.47768	1.55582	1.50589	1.07039	1.41143	1.47508	1.36737	1.04264	1.59932	1.54597	1.43296	1.41143	1.60881	1.26903	1.11103	1.48027	1dpa	2.02845
ENSDARG00000005699	3.31325	3.19849	3.28096	4.51349	4.39917	4.38128	4.18903	4.337	4.10098	3.32625	3.15381	3.19061	3.82375	3.9542	3.81044	2.83188	3.11103	3.15543	2.72901	3.16511	2.59932	1dpa	4.43132
ENSDARG00000074020	2.99277	3.2032	2.85	4.40599	3.80219	4.20555	3.73985	3.95699	3.15866	3.93452	3.39917	3.91361	3.74631	4.23802	3.4019	3.84197	3.62994	4.1035	3.14405	3.74201	3.29572	1dpa	4.13791
ENSDARG00000078718	1.45418	1.56071	1.70044	1.99639	1.8953	2.26903	1.83996	1.5008	1.46989	1.76553	1.848	1.77821	1.8679	1.774	1.32193	1.78241	1.8679	1.83592	1.58015	1.45943	1.63691	1dpa	2.05357
ENSDARG00000070834	5.33414	5.20945	5.24907	5.89385	6.06609	5.7926	5.87036	5.69209	5.83794	5.63081	5.60526	5.30597	5.5735	5.38301	5.76977	5.11811	5.3837	5.23764	5.23113	5.62848	5.21257	1dpa	5.91751
ENSDARG00000013916	2.45943	2.14405	1.67807	5.13299	5.39129	5.61294	5.04133	5.26716	5.09212	3.21412	3.72901	3.62877	3.65535	2.48543	3.10266	2.58976	2.82171	2.5008	2.87184	4.88606	2.51096	1dpa	5.37907
ENSDARG00000078085	6.25191	6.01547	6.13689	7.02967	7.15228	7.02547	6.7699	6.80426	6.78044	5.49761	5.42358	5.55827	6.22419	5.70984	5.93923	5.24298	5.14037	5.20984	4.80116	5.70183	4.69599	1dpa	7.06914
ENSDARG00000011246	3.13093	2.92979	2.65306	3.8125	3.5373	3.7126	3.35473	3.49697	3.34767	3.20163	3.26003	3.23266	3.14405	3.22959	3.03914	2.81352	3.09085	2.9486	3.31034	3.44361	3.30451	1dpa	3.68746
ENSDARG00000025554	5.2724	5.11645	5.01346	6.00338	6.15259	5.84323	5.84549	5.8953	5.87873	5.35226	5.43296	5.44626	5.35614	5.16511	5.51033	5.20867	5.31542	5.07082	5.48317	5.51065	5.34908	1dpa	5.99973
ENSDARG00000076716	0.275007	0.765535	0.678072	1.17632	1.0072	1.37851	0.978196	1.20163	1.33342	0.432959	0.432959	0.765535	0.659925	0.286881	0.454176	0.321928	0.356144	0.495695	0.963474	1.08406	0.263034	1dpa	1.18734
ENSDARG00000053979	6.27519	6.25682	6.11166	6.62278	6.43679	6.42643	6.32912	6.25399	6.23362	6.03672	6.05875	6.09191	5.86962	5.8505	5.95396	5.73688	5.94298	5.8824	5.70404	5.82426	5.58586	1dpa	6.49534
ENSDARG00000012871	4.86592	4.82985	4.77189	5.47832	5.17073	5.72874	5.24298	5.5509	4.92172	4.7447	4.08236	4.45615	4.44361	4.90014	4.67525	4.14731	4.4019	4.41481	4.36317	4.69877	4.06005	1dpa	5.45926
ENSDARG00000060754	0.378512	0.367371	0.263034	1.23266	0.887525	1.76129	1.32193	1.3505	1.09761	0.815575	0.739848	0.695994	0.807355	0.400538	0.286881	0.790772	0.432959	0.584963	0.432959	0.454176	0.356144	1dpa	1.29382
ENSDARG00000035054	4.94158	5.0072	4.94251	6.08534	5.91934	5.84925	5.74201	5.82375	5.53107	5.1635	4.83289	4.98914	4.98959	5.1416	5.28207	4.6427	4.83491	4.77768	4.73715	5.08958	4.57954	1dpa	5.95131
ENSDARG00000075848	0.933573	1.51602	0.378512	4.84549	4.43496	3.81865	4.15218	3.88166	3.78241	2.43563	2.33628	2.27798	2.06005	1.11103	0.782409	0.298658	0.83996	0.641546	1.33914	3.20789	1.42761	1dpa	4.36637
ENSDARG00000078547	1.63691	1.7866	1.1177	4.7761	4.98959	4.96209	3.39369	3.17473	3.03034	2.97636	3.37573	3.99458	3.6241	2.86394	2.83996	1.65992	1.38957	1.31034	0.879706	3.81044	1.26903	1dpa	4.90926
ENSDARG00000040001	4.35614	4.79233	4.27873	4.66391	3.93734	5.35262	4.08661	4.54288	3.77716	4.41752	4.05398	4.30232	3.79701	4.45878	3.96993	4.34979	4.58616	4.74578	4.83996	4.43029	4.54967	1dpa	4.65129
ENSDARG00000025091	3.76765	3.72247	3.66789	5.39678	4.84499	5.26003	4.8166	5.08831	4.5741	4.44162	3.9542	4.11187	4.10769	4.66732	4.46336	3.41549	3.5472	3.70044	3.90593	4.42694	3.76447	1dpa	5.16726
ENSDARG00000038067	2.88166	2.86987	2.93546	3.48929	2.91265	3.26754	3.20477	3.41414	2.7845	2.81762	2.3505	2.54102	2.87381	3.21878	2.82782	2.7137	3	3.04614	2.95977	3.08236	2.83996	1dpa	3.22316
ENSDARG00000060012	3.12598	3.19692	2.72028	4.34341	3.7845	4.33271	4.02857	4.0993	3.72137	4.1177	3.91361	3.95047	3.89045	4.27277	3.94017	3.61824	3.86691	3.60644	3.36457	4.40939	3.0268	1dpa	4.15354
ENSDARG00000029931	2.36737	2.43296	2.26303	3.40735	2.77821	3.48414	2.93546	3.36177	2.61353	2.06005	1.65535	1.95233	2.14731	2.55827	2.31325	1.9486	2.07724	2.21412	2.02148	2.45154	2.01078	1dpa	3.22323
ENSDARG00000025383	1.72247	1.67807	1.57531	2.60644	2.55336	2.54844	2.21412	2.41143	2.23879	1.5509	1.94486	1.91839	1.72247	1.61353	1.83188	1.61353	1.76553	1.53107	2.23879	2.22651	2.0635	1dpa	2.56941
ENSDARG00000086778	1	1.29866	1.23879	2.7866	2.0036	2.57531	1.62761	2.34199	2.30743	2.24489	2.46989	2.18587	1.54597	2.54844	1.83188	2.04264	2.08066	2.29866	2.43029	2.08746	2.03562	1dpa	2.45517
ENSDARG00000076177	4.48349	4.48285	4.45812	4.65249	3.93074	5.16752	4.13011	4.59872	3.56925	4.61471	4.22574	4.39575	4.12846	4.52231	3.83693	4.38059	4.36387	4.749	4.36317	4.33128	4.20085	1dpa	4.58358
ENSDARG00000003513	3.65764	3.53232	3.59096	4.39232	3.93263	4.82528	4.25248	4.73823	4.13504	3.90977	3.61353	3.76553	3.66903	3.95047	3.73552	3.82375	4.03562	4.07639	4.13668	4.12516	3.84298	1dpa	4.38341
ENSDARG00000020228	3.851	3.88264	3.7301	4.51159	4.16189	4.72738	4.41752	4.43029	4.17233	4.27947	4.00988	3.97269	3.71149	3.74953	3.74093	4.44692	4.33485	4.32984	4.59991	4.34554	4.11353	1dpa	4.46695
ENSDARG00000016649	3.94673	4.01078	3.98823	4.96901	4.65249	4.90737	4.45286	4.58256	4.33842	4.32481	4.23879	4.46923	4.36247	4.62761	4.69544	4.45615	4.45022	4.39575	4.80323	4.6011	4.85549	1dpa	4.84296
ENSDARG00000008966	2.65535	2.848	2.50843	3.14731	2.62059	3.09085	2.85798	3.21101	2.5008	2.6017	2.46205	2.44361	2.45681	2.96347	2.67356	2.73552	2.60407	2.81352	2.91073	2.80735	2.70044	1dpa	2.95292
ENSDARG00000016717	4.96809	4.9607	4.91743	5.44162	5.53512	5.31976	5.23266	5.16108	5.39678	4.87184	4.75382	4.87381	5.09255	4.92837	5.21645	4.93026	4.90977	4.73173	4.78712	4.96947	4.66448	1dpa	5.43217
ENSDARG00000062971	5.99232	5.94579	6.0027	6.35949	6.10852	6.13914	5.52199	5.8622	5.47054	5.89288	5.62615	5.77189	5.85972	6.2709	6.00405	5.84046	5.77768	5.59813	6.01413	6.33396	5.97934	1dpa	6.20238
ENSDARG00000034042	1.25096	1.26903	1.02857	2.15381	2.30743	2.0036	1.87184	2.06695	2.26604	1.69153	1.62293	1.44361	1.39506	1.07039	1.43829	1.4489	1.96347	1.23266	1.82375	1.69153	1.38405	1dpa	2.15495
ENSDARG00000032103	4.4822	4.5292	4.55152	5.01212	4.40531	4.62877	4.37851	4.40939	3.73769	4.81301	4.41346	4.48543	4.39643	4.93452	4.337	4.39985	4.5552	5.00045	4.0505	4.23343	4.17951	1dpa	4.68207
ENSDARG00000063711	1.5656	1.54597	1.53605	2.62994	2.14078	2.51602	2.23573	2.48543	2.41414	1.98914	1.852	1.90304	1.85997	2.09085	1.78241	1.51096	1.70044	1.74416	1.66448	1.76129	1.27501	1dpa	2.42891
ENSDARG00000018272	2.94111	2.82782	2.83188	3.72465	3.36457	3.83592	3.50843	3.79077	3.06695	3.27352	2.73118	2.9222	3.09085	3.25852	3.07553	3.33628	3.37016	3.6241	3.47119	3.49313	3.35473	1dpa	3.64172
ENSDARG00000008075	2.14078	2.20789	0.575312	3.63227	4.60466	4.65076	3.76553	2.03914	2.95606	0.871844	0.863938	1.20163	1.14405	0.124328	0.411426	0.704872	0.189034	0.238787	1.04264	4.75168	0.799087	1dpa	4.2959
ENSDARG00000032708	0.321928	0.321928	0.400538	3.52982	3.7126	3.15543	2.76977	2.78241	2.69377	0.823749	0.963474	0.731183	0.903038	0.275007	0.189034	0.15056	0.286881	0.263034	0.214125	0.344828	0.0840643	1dpa	3.46595
ENSDARG00000091075	1.9782	2.03562	1.28096	2.78869	3.10098	2.80323	2.16672	2.52356	2.02148	1.65535	1.5008	1.66903	2.51602	2.21723	2.17632	1.64155	1.36177	1.64155	1.87184	1.20163	2	1dpa	2.89763
ENSDARG00000013058	2.70929	2.59216	2.5509	3.48414	2.99458	3.37295	3.22959	3.33485	2.89918	2.71809	2.52105	2.42223	2.53107	2.80941	2.54597	2.35332	2.41414	2.63227	2.7866	2.87774	2.37295	1dpa	3.28389
ENSDARG00000015126	4.1914	4.17632	4.14323	5.1375	4.55397	5.1334	4.6427	5.21218	4.31107	4.0321	3.35332	3.85	3.84699	4.50335	4.20163	3.80735	3.98914	4.15543	4.0054	4.24184	3.99186	1dpa	4.94163
ENSDARG00000087923	0.963474	1.32769	1.20163	1.85997	1.26903	1.45943	1.35614	1.31615	0.910733	1.30451	1.01436	1.20163	1.21412	1.31615	0.695994	1.41684	0.948601	1.47508	0.925999	1.45418	0.739848	1dpa	1.52948
ENSDARG00000077605	3.26903	3.20163	3.03738	4.0635	4.24184	4.05137	3.44626	3.88655	3.31034	3.5435	3.94767	3.61589	3.68706	3.83491	4.01346	3.12267	3.59932	3.09761	3.41954	3.48156	3.56803	1dpa	4.11891
ENSDARG00000027857	2.20163	2.74846	2.28983	2.44095	2.63227	2.96532	2.32481	2.4489	2.13422	1.41143	1.8679	1.80323	2.43296	1.60881	1.87578	1.75275	2.0321	1.81558	2.29278	1.75702	2.23266	1dpa	2.67951
ENSDARG00000020960	3.83086	3.85	3.65764	4.17871	3.58496	4.26978	3.70708	4.18982	3.44228	3.488	3.06005	3.39917	3.20633	3.5656	3.07553	3.45022	3.60999	3.69599	3.78241	3.91839	3.62644	1dpa	4.01115
ENSDARG00000075543	2.70929	2.60644	2.46728	3.03914	2.3505	3.14568	2.34483	2.89724	2.14078	2.34767	2.01792	2.28392	2.50335	2.65535	2.32481	2.46989	2.41414	2.74631	2.8339	2.67129	2.65076	1dpa	2.8451
ENSDARG00000068076	5.10182	5.08958	4.77347	6.23016	6.09128	6.12184	6.05832	6.04111	5.96394	4.91934	4.75221	4.76394	5.36702	5.10894	5.28577	4.61883	4.68986	4.80478	4.6837	5.29241	4.62059	1dpa	6.14776
ENSDARG00000061921	1.15056	1.07039	1.03562	2.90304	2.774	2.61589	2.61824	2.58496	2.25096	1.81558	1.63691	1.40054	1.87578	1.66448	1.20789	1.20163	1.21412	1.43829	1.10434	2.24793	0.773996	1dpa	2.76431
ENSDARG00000038472	1.29278	1.32769	1.29278	2.31034	1.848	2.43563	1.74846	2.0072	1.37295	1.91073	1.51096	1.60881	1.73552	2.02503	2.16027	1.65535	1.85599	1.95233	2.13422	2.06695	1.81147	1dpa	2.19799
ENSDARG00000042984	0.575312	0.731183	0.575312	2.78869	2.59216	2.26303	2.62293	2.51602	2.44626	1.30451	1.54102	1.25701	1.53605	1.65535	1.76129	1.44361	1.44361	1.26903	0.903038	1.28688	1.1177	1dpa	2.54796
ENSDARG00000003699	2.44626	2.48543	2.27501	3.49953	2.87971	3.75916	3.15866	3.53107	2.79077	2.79286	2.62527	2.63459	2.63691	2.67807	2.21723	2.27501	2.53107	2.5656	2.79494	2.9542	2.68032	1dpa	3.37946
ENSDARG00000070046	4.70321	4.51916	4.61412	5.41278	5.54967	5.34589	5.27761	5.27165	5.39815	4.37365	4.27798	4.2765	4.45483	4.5097	4.87381	4.24869	3.99729	4.32121	4.08406	4.45615	3.96347	1dpa	5.43611
ENSDARG00000038308	3.23879	3.12763	2.91648	4.45154	4.38543	4.21568	4.25852	4.29352	4.10936	3.40054	3.34767	3.23879	3.86592	3.68818	3.69933	2.9241	3.17951	3.36737	3.04963	3.27352	2.94486	1dpa	4.35088
ENSDARG00000052741	0.31034	0.356144	0.286881	1.39506	1.16993	1.95606	1.42223	1.64616	1.13093	0.613532	0.782409	0.739848	0.62293	0.400538	0.454176	0.505891	0.757023	0.545968	0.815575	1.62293	0.757023	1dpa	1.50701
ENSDARG00000077975	1.77821	1.79909	1.51602	5.01123	5.99005	5.44593	4.52544	3.24793	4.24565	2.8339	2.72028	3.07553	2.38957	1.37851	2.86394	0.9855	0.910733	0.773996	1.65535	4.5741	0.956057	1dpa	5.4824
ENSDARG00000036570	5.50367	5.10643	5.20006	6.42475	6.45105	6.44427	6.12866	6.23266	6.30852	4.88411	4.79546	4.89676	5.51475	4.98641	5.47444	4.45878	4.52607	4.5292	4.86987	5.47411	4.56133	1dpa	6.44002
ENSDARG00000026178	0.748461	1.23879	0.815575	1.53107	1.73985	1.89142	1.3505	1.37295	1.33914	1.10434	1.42223	1.31034	1.45943	1.14405	1.26903	0.85599	1.22033	1.01436	1.36177	1.46467	1.32193	1dpa	1.72078
ENSDARG00000095157	6.06113	6.2182	6.22188	6.1823	6.20222	6.52669	5.78503	5.91217	6.04636	5.91791	5.98687	5.84674	5.81429	5.83996	6.234	5.95	6.08937	5.95884	5.91743	5.82451	5.83036	1dpa	6.30374
ENSDARG00000059746	2.91265	2.76341	3.06005	5.43196	4.71918	5.65764	4.93452	5.62994	4.78188	4.75328	4.59276	4.30743	4.91791	5.12184	4.73823	4.01257	3.85898	4.1643	3.41684	3.39506	3.26003	1dpa	5.26959
ENSDARG00000070214	1.03562	1.07724	0.799087	1.49057	1.26903	1.60407	1.09761	0.83996	0.565597	0.613532	0.941106	0.495695	0.516015	0.748461	0.565597	0.713696	0.933573	0.790772	0.847997	0.464668	1.02148	1dpa	1.45456
ENSDARG00000030236	4.68874	4.98368	4.71918	5.59634	5.25172	5.44294	5.0365	5.33557	4.91552	5.27687	5.02768	5.01033	4.74953	5.27016	4.76235	4.87184	5.1206	5.04396	4.9222	5.15299	4.93121	1dpa	5.43033
ENSDARG00000039899	1.70487	1.44361	1.65535	2.40599	2.05311	2.35332	2.04614	2.39232	1.96347	1.85599	1.774	1.59455	2.04963	2.46728	2.11103	1.73552	1.97085	1.9486	1.93357	1.94111	1.87184	1dpa	2.27081
ENSDARG00000019579	1.26303	1.29278	1.1177	2.0635	1.5008	1.83592	1.61353	1.97453	1.26303	1.41143	1.57046	1.24489	1.29278	1.55582	1.32193	1.42223	1.52105	1.49057	1.45943	1.76129	1.3505	1dpa	1.80008
ENSDARG00000077766	3.22959	3.52482	3.28244	3.80116	3.10098	3.79701	3.10434	3.7666	2.852	3.30159	2.61353	3.04089	2.94673	3.78764	2.79494	3.2765	3.29131	3.45286	3.29866	3.46597	3.23113	1dpa	3.56638
ENSDARG00000080410	6.02215	3.38267	4.09592	4.18428	5.84499	5.13586	4.80116	3.9782	4.46205	4.8846	3.60288	4.83188	5.53387	4.72738	4.36387	3.08576	5.02547	3.97269	4.98504	4.65421	4.74739	1dpa	5.05504
ENSDARG00000052263	3.99639	4.17871	3.95513	4.95791	4.53419	5.15785	4.56621	4.94767	4.23955	4.16912	3.86394	3.75916	4.27873	4.47314	3.95047	3.53605	3.90785	3.854	3.93923	4.10769	3.53978	1dpa	4.88332
ENSDARG00000006399	6.70639	6.64789	6.66846	7.57448	7.3285	7.57115	7.4065	7.63205	7.16209	6.97039	6.53403	6.85487	7.17682	7.45566	7.27798	6.76195	6.74806	7.01134	7.12629	7.2902	7.07543	1dpa	7.49137
ENSDARG00000044143	1.4489	1.14405	1.12433	2.36177	1.98185	2.22959	1.96717	2.01436	1.66448	1.29278	1.26303	1.53605	1.76129	1.41684	1.52105	1.31034	1.40054	1.38405	1.88362	1.69153	1.81967	1dpa	2.19107
ENSDARG00000076533	3.15866	3.18269	3.28688	4.19692	3.75596	4.17951	3.79805	4.07382	3.32625	3.35332	3.1177	3.11936	3.55336	4.11686	3.80735	3.45681	3.50589	3.65878	3.61824	3.5373	3.30597	1dpa	4.04413
ENSDARG00000004325	2.58736	2.81147	2.27798	3.12598	2.91456	3.08406	2.87184	2.91456	2.83592	2.36177	2.55582	2.59216	2.0036	1.01436	1.36737	1.73552	1.80323	1.64155	2.5435	2.7137	2.18587	1dpa	3.04154
ENSDARG00000068319	4.52356	4.47703	4.54288	5.15259	4.7703	5.36842	4.7866	5.14323	4.4822	4.74308	4.42223	4.62761	4.47508	4.84699	4.70321	4.76182	4.79077	5.02414	4.93026	4.94579	4.8475	1dpa	5.0971
ENSDARG00000075845	1.7137	1.72683	1.32769	2.55582	2.06005	2.48027	1.85997	2.27202	1.64616	1.774	1.02857	1.41143	1.50589	2.18269	1.63227	1.69599	1.61824	1.88362	1.85599	2.16672	1.50589	1dpa	2.36538
ENSDARG00000014139	4.02148	4.02148	3.9486	4.92979	4.26228	4.94907	4.55275	4.91313	4.13093	4.01614	3.51349	3.8125	4.0027	4.30816	3.99639	3.77505	3.84599	3.95606	3.99548	4.20867	3.79701	1dpa	4.71371
ENSDARG00000058946	1.51096	1.41143	1.58976	3.0054	2.37016	2.50843	2.26003	2.17632	1.84398	1.42761	1.10434	1.38405	1.98914	1.93357	1.45943	1.50589	1.70487	1.79909	2.18587	1.73552	1.72683	1dpa	2.628
ENSDARG00000087954	4.16108	4.2149	3.99367	4.90737	4.6865	4.76924	4.74362	4.95931	4.62761	4.37156	4.37156	4.36107	4.20163	4.7339	4.28392	4.19219	4.38888	4.45549	4.45681	4.47379	4.35755	1dpa	4.7877
ENSDARG00000057648	3.13586	2.99095	2.81967	3.91648	3.65878	3.91265	3.36317	3.37156	3.00899	3.36317	3.14078	3.50589	3.51349	3.44228	3.21101	2.66903	2.6017	2.90689	3.72792	3.45549	3.63227	1dpa	3.8293
ENSDARG00000041006	3.86987	3.5373	3.27202	4.91361	4.37504	4.99774	4.83137	4.68818	4.01525	3.85499	3.64616	3.82273	4.21956	4.23496	4.01167	3.83693	4.05311	4.02059	4.06867	4.48414	3.60999	1dpa	4.76213
ENSDARG00000095019	4.51349	4.37295	4.27501	4.51979	4.4363	5.37747	4.01614	4.24869	3.80323	3.56071	3.58256	3.53232	3.83289	3.37295	3.45549	3.70487	4.15543	3.50716	4.52042	3.72137	3.9514	1dpa	4.77785
ENSDARG00000077226	3.16832	3.32481	3.11103	4.19456	3.63227	4.41346	3.77189	4.41954	3.55336	3.06695	2.50335	2.76765	3.14731	3.74524	3.18269	2.54597	2.62527	2.91073	2.56071	3.23573	2.35896	1dpa	4.0801
ENSDARG00000070471	2.69822	2.74631	2.62761	3.73444	3.51854	3.81865	3.35896	3.39506	3.12928	2.8953	2.58256	2.91839	2.89336	3.21568	2.95977	2.68032	2.774	2.70044	2.69377	2.99277	2.52857	1dpa	3.69054
ENSDARG00000073881	2.51602	2.49825	2.48543	3.29425	2.67582	3.35473	2.86196	3.1127	2.66221	2.82579	2.36457	2.64155	2.67807	2.87578	2.43563	2.39506	2.43296	2.68706	2.47508	2.54102	2.25399	1dpa	3.10827
ENSDARG00000086870	1.11103	1.40599	1.43296	2.26903	1.94486	2.53605	1.81967	2.55582	1.73118	1.78241	1.63227	1.65076	1.68257	2.11103	1.20163	0.978196	1.25701	1.36177	1.09085	1.61353	1.21412	1dpa	2.24998
ENSDARG00000056609	4.42156	4.43829	4.488	4.91121	4.81916	4.62	4.54967	4.66448	4.62469	4.48543	4.26003	4.30524	4.56742	4.56742	4.29646	4.30305	4.29793	4.40395	4.27277	4.53107	4.01614	1dpa	4.78346
ENSDARG00000058993	3.67582	3.63691	3.65878	4.1235	3.58256	4.26003	3.84699	4.23879	3.80839	3.91265	3.62059	3.75275	3.75809	4.19692	3.74093	3.82375	3.85499	4.01078	3.79077	3.93357	3.84699	1dpa	3.98869
ENSDARG00000076829	3.25248	3.32337	3.15056	3.95233	3.47119	3.30889	2.99095	3.11936	2.9486	3.30159	3.15543	3.2555	3.40463	3.04963	3.12267	3.36177	3.55827	3.38957	3.48027	3.67243	3.44626	1dpa	3.57747
ENSDARG00000076601	1.54597	1.48027	0.887525	1.58976	1.25096	1.46989	0.992768	1.24489	0.464668	1.20789	1.1635	1.1375	1.02148	1.70929	0.584963	1.27501	1.55582	1.41684	1.64616	1.37295	0.963474	1dpa	1.43687
ENSDARG00000029445	5.62936	5.36317	5.21801	6.78738	7.04527	6.80426	6.41024	6.30652	6.28077	5.59544	5.24755	5.39815	5.97911	5.55857	5.71836	5.10056	5.23573	5.1297	5.27352	5.74228	5.21568	1dpa	6.87897
ENSDARG00000089188	1.57046	1.71809	1.26303	2.65076	2.39506	2.81147	1.5509	1.61824	1.42223	1.97085	1.98914	1.93734	1.85599	2.27798	0.823749	1.69153	1.66448	1.7866	1.58496	1.65992	1.38405	1dpa	2.6191
ENSDARG00000017568	6.77926	6.59186	6.54551	7.39283	6.94825	7.59193	7.00248	7.15805	6.56041	6.78542	6.20124	6.79883	7.0129	7.142	6.91133	6.04374	6.16631	6.47784	6.22805	6.42257	6.0237	1dpa	7.31101
ENSDARG00000061752	2.85599	2.89142	2.49057	2.94111	2.64616	3.32769	2.54844	2.68482	2.33056	2.41143	1.96717	2.37851	2.74201	2.69822	1.49057	1.98185	1.88753	2.16027	2.11103	3.18428	1.82375	1dpa	2.97165
ENSDARG00000094177	1.51096	1.26303	1.32769	2.24184	2.20163	1.99639	2.16993	2.04963	2.16672	1.82375	1.7137	1.70487	2.01792	1.848	1.25096	1.74416	1.73552	1.80323	1.44361	1.94111	2.32481	1dpa	2.14662
ENSDARG00000011000	3.1127	3.01436	2.82985	4.1811	3.95513	4.61941	4.11353	4.26754	3.89433	3.44758	3.39232	3.33771	3.29572	3.50462	3.23266	3.20006	3.3978	3.22033	3.52982	3.62877	3.43696	1dpa	4.25188
ENSDARG00000015427	5.17951	5.00675	5.03694	6.11811	5.83794	6.33378	5.90256	6.09677	5.70016	5.32265	5.09212	5.14568	5.50906	5.57713	5.51065	4.8674	5.23036	5.20672	5.0781	5.48382	4.90593	1dpa	6.09661
ENSDARG00000019137	3.11603	2.66903	2.41954	5.37434	5.3565	5.40361	5.08704	5.32373	4.97728	3.92979	3.71039	3.77505	4.77136	4.2817	4.26078	3.15866	3.47768	3.46597	3.51979	3.95047	3.32193	1dpa	5.37815
ENSDARG00000016156	6.00315	5.76792	5.46107	5.70984	5.34979	6.68818	5.75302	5.68426	5.09972	5.02104	4.98368	5	4.87234	4.96116	4.74308	4.99232	5.21839	4.61294	5.46205	5.36562	5.28281	1dpa	5.91594
ENSDARG00000015343	4.45022	4.46858	4.18349	5.73145	5.48253	5.99571	5.6893	5.65134	5.51317	4.26679	4.13175	4.40531	4.72247	4.58916	4.40463	3.77083	4.04439	4.17153	3.95884	5.36597	3.81044	1dpa	5.73656
ENSDARG00000013472	3.20789	3.21568	3.1635	3.38681	3.07211	3.58256	3.31904	3.5008	3.06695	2.8679	2.7761	2.86394	2.66221	3.0018	2.70487	2.58736	3.11437	2.71589	2.79494	3.12102	2.81967	1dpa	3.34716
ENSDARG00000069501	2.56316	2.85798	2.56803	2.8679	2.92029	2.57289	2.35896	2.80735	2.46205	2.3505	1.9782	2.3505	2.08066	2.49313	2.1177	2.14405	2.22959	2.70487	2.59455	2.51854	2.25096	1dpa	2.78703
ENSDARG00000041904	0.933573	1.22651	0.879706	2.36737	2.0635	2.58256	2.18903	2.40871	2.12433	1.4957	1.33342	1.41143	1.8679	1.65535	1.61824	1.73552	1.64155	1.77821	2.16672	2.21412	1.7866	1dpa	2.33781
ENSDARG00000043781	3.70487	4.01078	4.24869	5.52262	5.23879	5.52262	5.15421	5.40769	4.97545	4.48993	4.81455	4.76075	4.94064	4.59335	4.47314	4.17712	4.50906	4.44493	5.50367	5.77584	4.79077	1dpa	5.42801
ENSDARG00000027899	5.70099	5.50239	5.51444	6.64645	6.75995	6.47102	6.47168	6.45631	6.64688	6.04483	6.09191	6.09845	6.20457	6.02813	6.28577	5.84624	5.95303	5.78215	6.01167	6.05853	5.84273	1dpa	6.62581
ENSDARG00000038030	6.48317	6.47298	6.34412	7.26238	7.4941	7.32463	7.24631	7.10423	7.20614	6.55674	6.41701	6.51838	6.87467	6.44493	6.72438	6.25418	6.30268	6.12722	6.42274	6.49761	6.28651	1dpa	7.36037
ENSDARG00000057035	0.650765	1.46467	0.594549	5.97292	6.12474	5.488	4.6153	4.28392	3.90977	2.04264	2.51096	2.67129	1.8679	1.02857	1.60881	1.04963	1.33914	1.02148	1.72683	3.83996	1.27501	1dpa	5.86189
ENSDARG00000069846	6.87787	6.53232	6.57969	7.57871	7.71032	7.6565	7.5627	7.52058	7.49665	6.68454	7.0207	6.80297	7.04232	6.96728	6.91672	6.58376	6.59021	6.53931	7.18408	7.65771	6.69599	1dpa	7.64851
ENSDARG00000039958	3.12928	2.68706	2.76341	3.86987	4.0635	3.83996	3.77716	3.51979	3.5656	2.9542	2.90689	2.98914	3.46858	3.09592	3.45943	2.9486	2.82375	2.86394	3.11603	3.1127	3.10601	1dpa	3.92444
ENSDARG00000074042	4.44493	4.34696	4.43363	5.03782	4.52982	4.89191	4.17473	4.57531	3.76341	4.78921	4.17313	4.34767	4.22342	5.12143	4.35755	4.42828	4.35544	5.09085	3.93263	4.22728	3.98368	1dpa	4.81985
ENSDARG00000003398	2.50589	2.38957	2.35332	2.65535	2.35332	2.81558	2.47508	2.53854	2.28096	2.37295	2.09085	2.18903	2.37295	2.35896	2.15704	2.16027	2.26604	2.45681	2.30743	2.37016	2.22033	1dpa	2.60808
ENSDARG00000096739	0	0.0426443	0	2.45943	2.05311	3.04439	1.852	1.36737	1.01436	1.08406	0.659925	1.07724	1.31615	0.632268	0.847997	0.176323	0.286881	0.0840643	0	0.189034	0	1dpa	2.51898
ENSDARG00000087746	0.333424	0.584963	0	1.36177	1.59455	1.15704	0.879706	0.526069	0.678072	1.34483	1.7866	0.659925	0.863938	0.918386	0.731183	1.01436	1.53107	0.604071	0.475085	0	0.731183	1dpa	1.37112
ENSDARG00000016903	3.21257	3.23266	3.16027	4.33557	3.9222	4.44758	4.11437	4.41752	3.99458	3.34199	3.01614	3.09255	3.61589	3.64616	3.73552	2.7866	3.03562	3.25399	3.19692	3.19692	3.01614	1dpa	4.23512
ENSDARG00000044431	3.49057	3.40327	3.47508	3.9542	3.7137	4.04876	3.70487	3.97453	3.44626	3.03562	2.84197	3.0072	3.69599	3.5472	3.774	2.59932	2.79077	2.9855	2.80941	3.0054	2.49057	1dpa	3.90555
ENSDARG00000069496	4.27501	4.41684	4.02326	4.91313	4.90448	4.78816	4.75649	4.69265	4.83441	4.21101	4.50271	4.30889	4.29499	4.08831	4.52419	4.23036	4.38819	4.04439	4.29646	4.48478	4.22959	1dpa	4.86859
ENSDARG00000019743	2.45681	2.54102	2.65992	3.19692	2.65764	3.18428	2.88557	3.21723	2.68032	2.82375	2.51854	2.59694	2.43029	2.82375	2.09085	2.71149	2.84599	2.73335	2.93357	3.10266	2.98732	1dpa	3.01295
ENSDARG00000079272	2.67356	2.98732	2.7845	3.6311	3.82375	3.46989	3.31034	3.47897	4.07296	3.00899	3.32193	3.69265	2.8339	2.93734	3.0993	2.94673	3.32337	3.40054	3.21878	3.79909	2.90111	1dpa	3.64158
ENSDARG00000057080	2.59694	2.67807	2.29278	3.66789	3.44095	3.45154	3.01614	3.04439	2.83794	2.36177	2.23266	2.41684	3.01257	3	3.05137	1.87971	2.25096	2.08066	2.38681	2.38405	2.10098	1dpa	3.52013
ENSDARG00000021938	3.69599	3.97911	3.89627	4.43229	3.65421	4.38059	3.31034	3.99729	3.13586	4.1152	3.65306	4.22651	3.29572	4.10936	2.87774	3.86987	4.01614	4.12928	3.7761	3.71149	3.53356	1dpa	4.1557
ENSDARG00000077473	3.62059	3.32912	3.10769	5.26566	4.73931	5.14771	4.59455	4.58916	4.54782	4.27128	4.04789	4.32337	4.25172	4.06005	4.13832	4.23189	4.34412	4.25399	3.78346	4.31542	3.66676	1dpa	5.05089
ENSDARG00000012656	3.10098	2.87774	2.73769	4.26529	3.57168	4.34341	3.63227	4.03914	3.22959	2.9542	2.58256	2.79286	3.30597	3.45022	3.07895	2.4957	2.87774	2.82375	2.82579	3.2854	2.60644	1dpa	4.06012
ENSDARG00000071288	1.12433	1.14405	0.956057	1.47508	1.24489	1.51602	0.963474	1.45943	0.933573	0.400538	0.464668	0.367371	0.790772	1.1375	0.773996	0.475085	0.650765	0.545968	0.536053	0.695994	0.321928	1dpa	1.412
ENSDARG00000043973	2.60881	2.854	2.6893	3.07382	2.79909	3.76235	2.62527	3.04439	2.42761	2.81558	2.92029	2.40871	2.5509	2.79494	2.65764	2.68706	2.87774	2.9241	2.63691	2.40327	2.70708	1dpa	3.21175
ENSDARG00000088318	3.76447	3.94392	3.86394	4.36387	3.70598	4.42694	3.88264	4.42425	3.64847	3.99095	3.43029	3.61941	3.81455	4.38612	3.83188	3.65191	3.76129	4.0321	3.68145	3.92979	3.48929	1dpa	4.1656
ENSDARG00000094343	1.63227	1.86394	1.58015	2.02857	2.25701	2.25399	1.58496	1.9486	2.28688	1.91073	2.15056	1.83188	2.23266	2.0635	1.74846	1.47508	1.96717	1.5509	2.30743	2.10434	2.04264	1dpa	2.17986
ENSDARG00000068889	2.56071	2.52356	2.29278	3.03034	2.95606	2.85	2.73335	2.63923	2.95233	2.51602	2.61353	2.8339	2.57531	2.31904	2.62761	2.63923	2.67582	2.38128	2.93357	2.60644	2.59694	1dpa	2.94546
ENSDARG00000024204	0.475085	0.367371	0.111031	2.47768	2.57046	3.61117	2.10098	3	2.41954	0.910733	1	0.594549	1.04963	1.38405	0.389567	0.678072	0.695994	0.948601	0.15056	0.773996	0.189034	1dpa	2.88644
ENSDARG00000096249	3.19219	3.26604	2.9855	4.71809	4.44493	4.52356	4.45418	4.55643	4.46271	3.77716	3.60644	3.56071	3.77189	3.72356	3.58616	3.51728	3.35473	3.45286	3.16027	3.74416	3.12102	1dpa	4.56219
ENSDARG00000041391	5.96	5.89845	5.75596	7.04352	6.69558	6.9305	6.61545	6.7502	6.30305	5.95047	5.60585	5.79103	6.12081	6.29444	6.02923	5.59872	5.58436	5.74953	5.82273	6.17652	5.70984	1dpa	6.88987
ENSDARG00000016484	3.66789	3.31034	3.27947	5.47541	5.15826	5.40497	4.78712	4.78031	4.3512	3.69822	3.20163	3.69265	4.61648	4.17313	4.46401	3.14405	3.2555	3.59932	3.6427	3.62994	3.35191	1dpa	5.34621
ENSDARG00000063624	3.82782	3.86295	3.86888	4.56133	3.90304	4.50016	3.74846	4.37643	3.26454	3.74308	2.75916	3.29131	3.80012	4.20477	3.72028	3.67582	3.70266	4.06781	3.49185	3.7845	3.45022	1dpa	4.32151
ENSDARG00000075422	4.7252	4.67299	4.49313	5.23534	5.10392	5.13914	4.8485	4.87234	5.10434	5.1152	4.81967	4.91121	5.21878	5.05745	4.98459	5.15987	4.89482	5.12474	5.13873	5.04483	4.80839	1dpa	5.15947
ENSDARG00000088990	2.89336	2.90497	2.848	3.67694	2.95606	3.77926	2.99095	3.45812	2.77189	2.71809	2.33056	2.56803	2.65076	2.65076	2.79909	2.61117	2.51854	2.6893	2.71589	2.75489	2.71589	1dpa	3.47075
ENSDARG00000033376	3.62761	3.60526	3.93074	4.66619	4.48864	4.37643	4.20085	4.337	3.97545	3.53107	3.16832	3.25852	4.31976	4.14812	4.51159	3.1177	3.35896	3.45681	2.97269	3.34625	3.07724	1dpa	4.51042
ENSDARG00000011418	3.01078	2.94298	2.64386	4.50779	4.35685	4.13668	3.94017	3.98732	3.7761	2.69822	2.36457	2.75702	3.23419	3.03386	3.488	2.53854	2.73985	2.81762	2.88362	3.36317	2.82171	1dpa	4.33378
ENSDARG00000045381	4.46205	4.52669	4.56682	5.13545	5.22458	5.01346	4.9855	4.97407	5.04133	4.70819	4.765	4.7703	4.84147	4.52419	4.71149	4.47832	4.74953	4.42694	4.61235	4.63575	4.27501	1dpa	5.1245
ENSDARG00000094398	1.46989	1.29278	0.85599	1.63227	1.41684	2.30451	0.847997	0.941106	1.09085	1.08406	1.34483	1.33914	1.11103	0.887525	0.903038	0.163499	0.604071	1.10434	0.895303	0.847997	0.650765	1dpa	1.78454
ENSDARG00000043886	3.43962	3.50208	3.39643	3.67582	3.30451	3.88753	3.54102	3.72465	3.23266	3.01257	2.65992	2.91839	3.04439	3.19377	3.01257	2.98003	3.0993	3.18903	3.35473	3.41549	3.17951	1dpa	3.62262
ENSDARG00000042401	3.33199	3.10769	2.86196	4.56316	4.71754	4.44294	4.37086	4.38336	4.40871	3.49057	3.45418	3.5097	3.9982	3.48929	3.852	3.10601	3.30305	3.19219	3.36317	3.56682	2.99639	1dpa	4.57455
ENSDARG00000012044	1.43829	1.18269	1.11103	2.0036	2.10769	1.73985	1.66903	1.07039	0.85599	1.23266	1.37851	1.42761	1.1635	0.695994	0.659925	1.08406	1.1375	0.970854	1.53107	1.76553	1.85599	1dpa	1.95038
ENSDARG00000075559	3.31615	3.34056	3.24945	4.51349	4.0009	4.74739	4.30232	4.84348	4.10182	3.63691	3.28096	3.54597	3.58496	3.99548	3.66448	3.19377	3.48671	3.49825	3.87971	4.03914	3.84599	1dpa	4.42059
ENSDARG00000037172	3.3505	3.11437	2.78031	3.96717	3.96162	4.16189	3.72028	4.07211	3.51854	3.0072	2.86987	3.17313	3.13093	3.50843	2.80941	3.38819	3.31179	3.35332	3.70819	3.64962	3.03738	1dpa	4.03023
ENSDARG00000077999	0.659925	0.475085	0.189034	2.94486	3.11603	3.31034	1.20163	2.4957	2.02148	0.713696	0.739848	1.11103	0.333424	0.632268	0.536053	0.516015	0.238787	0.669027	0.344828	0.584963	0.111031	1dpa	3.12374
ENSDARG00000035332	3.25248	3.24184	3.30159	4.34979	4.11853	4.41819	3.50843	3.56071	3.39232	4.01436	4.0045	3.83491	3.90304	3.97453	3.84398	3.40599	3.67356	3.6427	3.17951	3.10769	3.03738	1dpa	4.2955
ENSDARG00000019765	3.20633	3.17153	3.03914	3.77294	3.23573	3.89821	3.32912	3.72356	2.90881	3.21257	2.91265	3.05485	3.25852	3.48929	3.28392	2.9222	2.93357	3.21568	3.21878	3.35896	3.17632	1dpa	3.63563
ENSDARG00000075625	2.88947	2.96162	2.96901	4.05485	3.54597	3.80839	3.33628	3.46728	3.12763	3.01792	2.85798	2.79909	3.63691	3.70487	3.45286	3.42223	3.18745	3.29866	3.28096	3.84699	3.29425	1dpa	3.80307
ENSDARG00000027016	2.29278	2.46728	2.13093	2.81352	2.15056	2.89336	2.46989	2.89142	2.22651	2.23879	1.58496	1.87184	2.15056	2.58256	1.75702	2.14078	2.42492	2.41414	2.45418	2.37295	2.14405	1dpa	2.61915
ENSDARG00000029663	5.27314	5.16511	5.02459	6.49841	6.19594	6.58241	6.08385	6.26791	5.76075	5.29168	4.8268	5.1416	5.3512	5.60674	5.47314	4.82782	4.98413	5.26679	5.15218	5.53792	5.0009	1dpa	6.42558
ENSDARG00000054610	2.80735	2.87578	2.24184	6.31777	6.32625	6.8485	6.33575	6.31687	5.98641	4.59036	4.64789	4.82579	4.92884	3.78241	4.06091	3.2854	3.31904	3.09424	3.43962	5.25134	2.81147	1dpa	6.49751
ENSDARG00000091108	3.7366	3.41007	3.51475	5.17313	4.97039	4.88313	4.36457	4.19771	3.94486	4.5741	4.62644	4.42089	4.92458	4.94907	5.06307	4.64674	4.75596	4.26153	4.1914	4.65764	4.16591	1dpa	5.00888
ENSDARG00000040319	0.739848	0.748461	0.321928	3.93452	3.53356	3.99548	3.24793	3.45812	3.21101	1.21412	1.34483	1.22033	1.51602	0.641546	0.765535	1.09761	0.83996	0.594549	0.823749	2.34199	0.495695	1dpa	3.82119
ENSDARG00000038290	3.07553	3.14405	3.0268	3.77821	3.31179	3.90785	3.57289	3.69822	3.08746	3.0054	2.67356	2.96532	3.01078	3.08406	3.17632	2.82579	2.97269	2.95047	3.59932	3.61471	3.41414	1dpa	3.66595
ENSDARG00000078773	4.04876	3.90881	4.03474	4.29719	4.40259	4.26228	4.14241	4.34625	4.21723	3.79805	3.41684	3.54597	4.28244	4.21023	4.44559	4.3512	4.22882	4.35544	3.9542	4.02768	3.98823	1dpa	4.32069
ENSDARG00000031819	6.52982	6.36107	6.55781	7.06307	6.73132	6.99763	6.88947	7.15502	6.73471	6.59962	6.20731	6.41193	6.44907	6.81121	6.6532	6.47784	6.51964	6.76062	6.24298	6.47962	6.09107	1dpa	6.93067
ENSDARG00000059806	2.27202	2.42223	2.22033	2.94486	2.70929	2.91648	2.69599	2.95977	2.4957	2.28983	2.16672	2.33056	2.43563	2.67129	2.04963	2.26604	2.39506	2.72683	2.75275	2.58015	2.57773	1dpa	2.85688
ENSDARG00000056720	3.849	3.49313	3.41549	4.23343	4.21335	4.09677	3.57168	3.63343	3.56438	3.75809	3.926	4.03738	3.7866	3.36597	3.51728	3.45812	3.74416	3.38128	4.43696	3.89821	4.12763	1dpa	4.18118
ENSDARG00000037033	0.62293	0.505891	0.443607	2.29866	1.74846	1.83592	1.71809	1.38957	1.31615	0.831877	0.948601	0.516015	1.13093	0.871844	0.659925	1.01436	0.748461	0.731183	0.321928	0.545968	0.536053	1dpa	1.96101
ENSDARG00000078707	1.58496	1.57531	1.31615	2.38128	2.42223	2.40871	2.23573	2.32769	2.40054	2.09424	1.59455	2.02503	2.15056	2.08406	1.52105	1.8953	2.0321	2.02148	1.32193	1.27501	1.36737	1dpa	2.40408
ENSDARG00000011611	4.05832	4.06695	3.96625	5.41718	4.86938	5.38509	5.02059	5.50144	4.89482	4.23266	3.66107	3.95513	4.36247	4.72792	4.67525	4.05398	4.19613	4.43229	4.29866	4.62117	4.28688	1dpa	5.22388
ENSDARG00000056683	2.02503	2.17632	1.89142	2.49057	2.30159	2.52105	2.0072	2.27501	2.12433	1.52607	1.66448	1.81558	2.21412	2.18903	1.73985	1.774	2	1.83188	2.32193	2.29866	2.0321	1dpa	2.43774
ENSDARG00000076444	1.774	1.87578	1.52105	3.0321	2.34199	3.42761	2.75489	3.16832	2.56803	1.64616	1.72683	1.85997	1.30451	1.22651	0.918386	1.50589	1.75275	1.68257	1.98185	2.28096	1.85997	1dpa	2.9339
ENSDARG00000023499	2.03562	1.70929	1.79494	2.29278	1.81147	2.26604	2.09761	2.13093	1.90304	1.87971	1.852	1.70929	1.93357	1.848	1.87971	1.79494	1.91839	1.89142	2.23879	1.87971	1.9486	1dpa	2.12343
ENSDARG00000001939	1.848	1.97085	1.91839	2.52857	2.39232	2.48027	2.17632	2.43829	2.1375	1.40599	1.22033	1.26303	1.91839	2.1375	2.03562	1.43829	1.22033	1.5008	1.57046	1.94486	1.43829	1dpa	2.46705
ENSDARG00000077120	0.176323	0.505891	0.111031	2.26303	1.774	2.26003	2.12433	2.19535	1.74846	0.495695	0.613532	0.321928	0.613532	0.298658	0.432959	0.505891	0.356144	0.344828	0.516015	1.4489	0.378512	1dpa	2.09902
ENSDARG00000017354	2.7761	2.62994	2.56071	3.76447	3.3978	3.50589	2.81762	3.16189	2.69599	3.08746	2.5008	2.78241	3.2765	3.7126	2.98368	3.10434	2.91648	3.64847	2.45681	2.61589	2.45681	1dpa	3.55606
ENSDARG00000012336	2.63459	2.5509	2.06695	3.24184	3.03562	3.42492	3.04439	2.99095	2.75275	2.76341	2.58256	2.87578	2.80735	2.66903	2.5656	2.55336	2.76553	2.72028	2.57773	2.75275	2.80116	1dpa	3.23413
ENSDARG00000031246	0.903038	0.687061	0.903038	3.17313	3.20789	3.60644	4.24031	2.66676	2.86196	2.1177	1.76553	1.41143	2.64386	1.30451	1.24489	1.52607	0.956057	0.863938	0.879706	0.918386	0.731183	1dpa	3.32915
ENSDARG00000017014	3.91456	3.73877	3.904	5.06523	4.50843	5.0365	4.21179	4.47962	4.04089	3.8268	3.98185	3.78346	4.09845	4.60466	4.34483	3.18587	3.52105	3.64386	3.3505	3.51728	3.33485	1dpa	4.87005
ENSDARG00000089043	1.95606	1.66903	1.67356	5.0045	5.26379	5.39849	4.7126	5.18982	4.90785	3.26604	3.42761	3.38128	3.44228	2.31615	2.67582	2.5509	2.75702	1.87971	2.99639	4.77294	2.38128	1dpa	5.22226
ENSDARG00000090533	2.31615	2.37851	2.18587	4.70432	4.43962	4.60229	4.22342	4.96855	4.30524	3.36877	3.03562	3.07895	3.36036	3.36036	3.35755	2.9241	2.61117	2.85	2.69822	3.56194	2.42761	1dpa	4.58208
ENSDARG00000079353	1.0072	0.871844	1.28688	2.72028	2.81967	1.99277	2.18903	2.58736	2.71149	2.64616	2.65306	2.17313	2.14405	1.58496	1.55582	1.63691	1.95606	1.46989	2.20163	2.18903	2.18269	1dpa	2.51091
ENSDARG00000016630	3.06005	3.23573	3.04439	3.49057	2.84599	3.72792	3.12433	3.66903	2.91839	2.64386	2.33056	2.61353	2.82171	3.19061	2.72247	2.68482	2.91265	2.86394	3.14731	3.28392	2.9279	1dpa	3.35483
ENSDARG00000076317	3.34056	3.20006	2.75489	4.76341	4.20006	4.6311	3.91361	4.42828	3.76341	3.56438	3.5435	3.50716	3.98094	4.30961	4.15947	3.09592	3.67469	2.90689	3.48156	3.53107	3.25852	1dpa	4.53153
ENSDARG00000044597	3.56071	3.57773	3.46597	3.98368	3.53107	4.02148	3.55827	3.81558	3.30889	3.29719	3.05658	3.17632	3.36737	3.75275	3.39506	2.97269	2.95791	3.45022	3.39369	3.20789	3.16027	1dpa	3.84541
ENSDARG00000037810	3.37712	3.35332	3.34908	4.12681	3.97636	4.04963	3.75275	4.05832	3.66903	3.61471	3.31615	3.28836	3.44361	4.03122	3.5472	3.10769	3.76553	3.62059	3.59694	3.75168	3.33199	1dpa	4.05093
ENSDARG00000025593	2.94673	2.80941	2.65992	3.65076	3.50462	3.60526	3.36317	3.30597	3.21412	3.24184	3.40054	3.14568	3.42626	3.41007	3.34483	2.95791	3.16027	3.17153	3.1127	3.36036	2.93546	1dpa	3.58688
ENSDARG00000020621	3.7126	3.68594	3.74953	4.57652	3.94767	4.53232	4.22265	4.58676	3.83289	3.60881	3.10601	3.29131	3.26153	3.75489	3.45943	3.73118	3.82171	4.09677	3.91265	3.98914	3.65306	1dpa	4.35217
ENSDARG00000059725	6.38076	6.11207	6.27705	7.47711	7.51775	7.40156	7.06889	7.21325	7.10192	6.37452	6.47638	6.61706	6.80916	6.52074	6.49217	6.14262	6.36964	6.35632	6.67694	6.92362	6.4002	1dpa	7.46547
ENSDARG00000079973	2.19535	2.57046	2.26903	2.72901	2.24793	2.88947	2.40599	2.63691	2	1.852	1.36177	1.58015	2.24184	2.40599	2.06005	1.81147	1.90689	2.01078	2.19849	1.91839	1.96717	1dpa	2.62214
ENSDARG00000003961	2.68032	2.05658	2.19219	4.62527	4.27053	4.5472	4.3147	4.50398	4.41549	3.62644	3.53978	3.73118	3.57773	3.19692	3.10434	3.13422	3.60051	3.21101	3.11437	3.46467	3.04264	1dpa	4.481
ENSDARG00000090893	1.64616	1.59932	1.48543	1.77821	1.40599	1.94486	1.42761	1.33342	1.57531	1.53107	1.54597	1.18903	1.18269	2.15704	1.46989	1.13093	1.0635	1.07039	1.28096	1.65535	1.64155	1dpa	1.70969
ENSDARG00000086907	1.95606	2.14078	1.91839	2.28983	2.01078	2.61824	2.09424	2.41143	2.17951	1.60407	1.62293	1.56071	1.95977	1.92979	1.90689	1.67356	1.66903	1.95977	1.9222	2.11437	1.61353	1dpa	2.30628
ENSDARG00000040443	3.98185	3.79597	3.42626	4.34625	4.40259	4.24031	4.19377	4.16269	4.1235	3.26153	3.57168	3.58736	3.70266	3.56682	3.93923	3.03562	3.24945	3.32048	3.47508	3.45286	3.14731	1dpa	4.32972
ENSDARG00000006603	3.96625	3.60526	3.65191	6.37938	6.20633	6.27612	6.04286	5.82426	6.20496	5.9521	5.48704	5.55121	5.01748	5.24945	5.2891	4.02768	4.48671	4.68818	3.76765	4.68032	3.90689	1dpa	6.28728
ENSDARG00000087536	1.76553	2.03914	1.56071	2.07724	2.10098	2.08066	2.0036	2.10098	1.89142	1.76553	1.66448	1.64155	1.65992	1.43829	1.23879	1.72683	1.82782	1.52105	2.02148	1.83996	2.05311	1dpa	2.08629
ENSDARG00000052966	3.10769	3.02503	3.09255	5.14853	4.68201	5.25172	4.99322	5.2521	4.58676	3.49697	3.26604	3.36177	3.82782	3.89821	3.91456	3.70819	3.74416	3.89627	4.11437	4.32337	3.9542	1dpa	5.02742
ENSDARG00000013478	3.59335	3.42761	2.85997	4.51791	4.18824	4.4363	3.89433	3.64039	3.34199	3.30451	3.19377	3.38819	3.70598	3.15381	3.47768	2.65306	3.16511	2.98368	3.7666	3.62994	3.49697	1dpa	4.38081
ENSDARG00000071361	4.42089	4.43095	4.08576	4.92315	4.76075	5.88093	4.51665	4.49633	4.41954	4.27873	4.81762	4.3427	4.76235	3.65764	3.50208	4.80684	5.09761	4.51854	5.14282	4.10852	4.39369	1dpa	5.18828
ENSDARG00000092846	1.26303	1.32193	1.0635	1.19535	0.948601	1.59932	0.918386	0.933573	0.895303	1.1177	1.14405	0.85599	1.11103	1.07724	1.11103	0.799087	0.823749	0.863938	1.04264	1.12433	0.970854	1dpa	1.24776
ENSDARG00000078571	1.45418	1.30451	1.13093	2.76977	2.54844	2.85	1.71809	1.52105	1.73985	1.83592	1.7137	1.86394	1.64616	1.79494	1.65535	1.99277	1.72683	1.61824	2.43563	2.05311	2	1dpa	2.72274
ENSDARG00000005419	0.594549	1.95233	0.485427	2.05658	2.22651	2.48027	2.39232	1.72247	1.96347	0.641546	0.925999	0.933573	0.454176	0.344828	1.05658	0.250962	0.584963	0.613532	0.613532	2.38957	0.495695	1dpa	2.25445
ENSDARG00000015374	3.91743	3.67243	3.65878	4.76288	4.15704	4.93593	4.38957	4.65191	4.25776	4.07895	3.72901	3.87873	4.19771	4.20398	4.11103	4.12928	4.24717	4.38543	4.33628	4.42021	4.19692	1dpa	4.61862
ENSDARG00000042827	2.55827	2.35614	2.24489	3.29572	3	3.05832	2.89336	3.07724	2.96162	2.97085	2.64847	2.80529	3.03034	2.87381	3.03034	2.5509	2.51349	2.58015	2.75702	2.65306	2.62293	1dpa	3.11801
ENSDARG00000056281	3.48027	3.40054	3.45549	3.70155	3.60051	3.81762	3.57531	3.82985	3.64155	3.29572	3.5373	3.47379	3.19061	3.0197	3.20477	3.49057	3.43962	3.25852	3.31615	3.65878	3.05832	1dpa	3.70656
ENSDARG00000075798	1.65535	1.85997	1.62761	2.20477	1.77821	2.31034	1.79494	2.17313	1.77821	1.43829	1.19535	1.30451	1.54597	1.52105	1.36737	1.22033	1.5656	1.54597	1.47508	1.848	1.56071	1dpa	2.09777
ENSDARG00000005627	0.695994	0.879706	0.687061	2.63691	2.31034	3.04264	1.91456	2.56316	2.14731	1.43296	1.8679	1.70044	1.25701	1.31615	0.970854	0.815575	1.30451	1.07039	1.81147	2.78869	1.65535	1dpa	2.6633
ENSDARG00000017126	2.71809	2.5656	2.86987	3.22342	2.7137	3.2032	2.70266	3.21723	2.67582	2.47768	2.04264	2.32481	2.53854	2.49825	2.53107	2.67582	2.57531	3.12102	2.90304	3.14893	2.9486	1dpa	3.04677
ENSDARG00000035227	1.88753	1.9782	1.76553	2.05311	1.59455	2.12763	1.67356	2.0036	1.64155	1.75702	1.69599	1.64155	1.926	1.70487	1.69153	1.59932	1.69153	1.85599	1.75275	1.79494	2.08406	1dpa	1.9251
ENSDARG00000095908	8.74923	8.34172	8.25885	8.91543	8.73721	8.62256	8.39857	8.19279	7.75348	8.53255	8.83605	8.77893	8.62406	8.87513	8.44787	8.38068	8.28313	8.21927	6.90833	7.51325	6.53387	1dpa	8.7584
ENSDARG00000094386	0.0426443	0.344828	0.137504	1.79494	1.74416	1.05658	0.15056	0.238787	0.176323	0.933573	0.0703893	0.713696	0.250962	1.07724	2.10769	0.298658	2.43029	0.275007	0	0.31034	0	1dpa	1.53189
ENSDARG00000091885	2.10098	1.94111	2.06695	2.68482	3.45943	3.19219	2.77189	2.30451	2.64847	2.08066	2.37573	2.12433	2.36457	2.06005	2.0036	2.08746	2.10434	2.22033	2.16993	2.72028	2.15381	1dpa	3.11215
ENSDARG00000045706	5.75729	5.51001	5.75889	6.01145	5.59842	5.95466	5.77056	5.90207	5.45385	5.65277	5.15543	5.19219	5.68032	6.22149	5.39506	5.11103	5.27761	5.66477	5.38024	5.47314	5.39712	1dpa	5.85485
ENSDARG00000020635	0.910733	0.669027	1.02857	1.15056	1.04963	1.33914	0.933573	1.30451	1.02857	0.713696	0.584963	0.659925	0.704872	0.963474	0.992768	0.432959	0.516015	0.669027	0.378512	0.815575	0.422233	1dpa	1.17978
ENSDARG00000003546	2.40599	2.21723	2.31325	3.30889	2.55336	3.58976	3.1375	3.48414	2.75275	3.19219	2.81147	2.93168	2.94298	3.29131	2.41684	1.68257	2.14078	2.03562	1.76553	2.10434	1.46467	1dpa	3.15067
ENSDARG00000061952	3.21412	2.93357	2.92979	3.7148	3.47379	3.86394	3.3978	3.66903	3.12433	2.75916	2.4957	2.4957	3.05485	3.26604	2.71809	2.69377	2.64847	2.73985	2.84197	3.0635	2.75489	1dpa	3.68417
ENSDARG00000094479	1.38405	1.36737	1.22033	1.3505	1.23266	1.45418	1.28096	1.44361	1.28096	0.992768	0.807355	0.948601	1.23879	1.17632	1.08406	1.1375	1.26903	1.38405	1.48543	1.18903	1.20163	1dpa	1.34578
ENSDARG00000042522	2.7761	2.75916	2.66448	3.14893	3.33485	3.08746	3.22497	2.926	3.10769	2.61589	2.64847	2.30743	2.8953	2.69377	2.5435	2.23879	2.42223	2.57531	2.48027	2.57046	2.28688	1dpa	3.19042
ENSDARG00000009266	1.46989	1.58976	1.50589	2.60881	2.58496	2.55827	2.62527	2.59694	2.43829	1.69153	1.5008	1.60407	1.69599	1.60881	1.5656	1.26303	1.33342	1.4489	1.1635	1.97085	1.49057	1dpa	2.58401
ENSDARG00000027738	3.92979	3.80219	3.80941	4.02237	3.7845	4.13422	3.75275	3.9782	3.71699	3.54473	3.71149	3.46597	3.71699	3.63923	3.59574	4.00988	3.80116	4.09845	3.98368	3.7845	3.79286	1dpa	3.98036
ENSDARG00000096912	0.632268	0.526069	0.722466	1.4957	1.08406	1.47508	1.41684	1.1177	0.85599	0.62293	0.847997	0.879706	0.201634	0.941106	0.613532	0.575312	0.948601	1.01436	0.713696	1.33342	0.613532	1dpa	1.35161
ENSDARG00000073710	4.1235	4.22497	4.12681	4.48864	3.89724	4.69042	4.04264	4.59872	3.82069	3.87774	3.61235	3.82477	3.80941	4.22497	3.94579	4.13422	4.19061	4.41007	4.4121	4.21878	4.23496	1dpa	4.35877
ENSDARG00000019810	2.29278	2.21412	2.21412	3.23879	2.9279	3.45549	2.90689	3.38819	2.64386	2.22033	2.18269	2.07039	2.72247	2.77821	2.80323	2.03914	2.18269	2.19535	2.68706	3.04789	2.52857	1dpa	3.20739
ENSDARG00000021996	1.73552	1.72247	1.54102	2.24793	1.78241	2.4957	2.05311	2.47249	1.98914	1.97085	1.65992	1.50589	1.64155	1.62293	1.15704	1.79077	1.73985	2.07724	2.15704	2.24184	2.02503	1dpa	2.17534
ENSDARG00000016476	7.39789	7.43413	7.2879	7.53045	7.25333	7.81813	7.49161	7.47354	7.24869	6.83857	6.78463	6.72724	6.87799	6.8339	6.76673	6.53947	6.7498	6.5552	6.51238	6.67285	6.3025	1dpa	7.53397
[truncated: 3,535 more rows]

## Sheet: genes_highest_exp_at_3dpa_RSEM
GeneID	0dpa_1	0dpa_2	0dpa_3	1dpa_1	1dpa_2	1dpa_3	3dpa_1	3dpa_2	3dpa_3	7dpa_1	7dpa_2	7dpa_3	14dpa_1	14dpa_2	14dpa_3	21dpa_1	21dpa_2	21dpa_3	30dpa_1	30dpa_2	30dpa3	Group	Group_Average
[truncated: 4,332 more rows]

[truncated: 11 more sheets: genes_highest_exp_at_7dpa_RSEM, genes_highest_exp_at_14dpa_RSEM, genes_highest_exp_at_21dpa_RSEM, genes_highest_exp_at_30dpa_RSEM, genes_lowest_exp_at_0dpa_RSEM, genes_lowest_exp_at_1dpa_RSEM, genes_lowest_exp_at_3dpa_RSEM, genes_lowest_exp_at_7dpa_RSEM, genes_lowest_exp_at_14dpa_RSEM, genes_lowest_exp_at_21dpa_RSEM, genes_lowest_exp_at_30dpa_RSEM]
