# Supplementary material for: RegenDbase: a comparative database of noncoding RNA regulation of tissue regeneration circuits across multiple taxa
Source: NPJ Regen Med. 2018 May 29;3:10. doi: 10.1038/s41536-018-0049-0 (PMC5973935; doi:10.1038/s41536-018-0049-0)
Supplement: Supplementary file 10 — Supplementary Table S4 [file 41536_2018_49_MOESM10_ESM.xlsx]

## Sheet: 0dpa_vs_1dpa
GeneID	logFC	logCPM	F	PValue	FDR	Symbol	Description	GeneBioType
ENSDARG00000079772	-2.61445	7.76158	571.5	6.7682e-15	1.09293e-10	hmgb1a	high-mobility group box 1a [Source:ZFIN;Acc:ZDB-GENE-030131-341]	protein_coding
ENSDARG00000042539	2.0468	5.50065	406.842	1.22885e-13	9.92175e-10	ywhaqa	tyrosine 3-monooxygenase/tryptophan 5-monooxygenase activation protein, theta polypeptide a [Source:ZFIN;Acc:ZDB-GENE-040122-5]	protein_coding
ENSDARG00000075954	3.23058	4.14114	328.966	7.38624e-13	2.93655e-09	serpinh1a	serpin peptidase inhibitor, clade H (heat shock protein 47), member 1a [Source:ZFIN;Acc:ZDB-GENE-080219-21]	protein_coding
ENSDARG00000078567	-1.78432	4.81049	325.214	8.13318e-13	2.93655e-09	lonrf1l	LON peptidase N-terminal domain and ring finger 1, like [Source:ZFIN;Acc:ZDB-GENE-081104-397]	protein_coding
ENSDARG00000012450	3.04617	4.64969	320.471	9.20052e-13	2.93655e-09	vmp1	vacuole membrane protein 1 [Source:ZFIN;Acc:ZDB-GENE-030131-8733]	protein_coding
ENSDARG00000038822	4.39074	4.88302	299.085	1.64069e-12	2.93655e-09	mrc1b	mannose receptor, C type 1b [Source:ZFIN;Acc:ZDB-GENE-070705-13]	protein_coding
ENSDARG00000060215	-2.57412	5.24928	298.091	1.687e-12	2.93655e-09	CEP85	centrosomal protein 85kDa [Source:HGNC Symbol;Acc:HGNC:25309]	protein_coding
ENSDARG00000015947	-3.17384	3.39642	295.242	1.828e-12	2.93655e-09	matn4	matrilin 4 [Source:ZFIN;Acc:ZDB-GENE-050208-64]	protein_coding
ENSDARG00000034714	3.14868	3.30712	615.031	1.94129e-12	2.93655e-09	esyt1a	extended synaptotagmin-like protein 1a [Source:ZFIN;Acc:ZDB-GENE-090311-55]	protein_coding
ENSDARG00000037997	4.79845	3.48433	291.654	2.02452e-12	2.93655e-09	tubb5	tubulin, beta 5 [Source:ZFIN;Acc:ZDB-GENE-031110-4]	protein_coding
ENSDARG00000097513	5.65249	3.28613	288.475	2.21844e-12	2.93655e-09	si:ch211-84k18.3	si:ch211-84k18.3 [Source:ZFIN;Acc:ZDB-GENE-131121-100]	transcribed_unprocessed_pseudogene
ENSDARG00000028517	-2.08602	4.62276	286.294	2.36349e-12	2.93655e-09	hbp1	HMG-box transcription factor 1 [Source:ZFIN;Acc:ZDB-GENE-050522-414]	protein_coding
ENSDARG00000061994	-2.19963	5.84986	283.978	2.52908e-12	2.93655e-09	acacb	acetyl-CoA carboxylase beta [Source:ZFIN;Acc:ZDB-GENE-060526-132]	protein_coding
ENSDARG00000010519	-2.63929	4.20091	280.788	2.77877e-12	2.93655e-09	per3	period homolog 3 (Drosophila) [Source:ZFIN;Acc:ZDB-GENE-000804-1]	protein_coding
ENSDARG00000093440	5.14647	5.04193	280.766	2.78064e-12	2.93655e-09	tnfaip6	tumor necrosis factor, alpha-induced protein 6 [Source:ZFIN;Acc:ZDB-GENE-060421-2654]	protein_coding
ENSDARG00000070155	3.25662	5.64453	279.242	2.90964e-12	2.93655e-09	tuba8l3	tubulin, alpha 8 like 3 [Source:ZFIN;Acc:ZDB-GENE-040801-77]	protein_coding
ENSDARG00000055226	5.38642	3.59576	275.553	3.25031e-12	3.08741e-09	slc7a7	solute carrier family 7 (cationic amino acid transporter, y+ system), member 7 [Source:ZFIN;Acc:ZDB-GENE-051127-5]	protein_coding
ENSDARG00000073893	3.41283	3.44063	305.077	5.48065e-12	4.91675e-09	dnase2	deoxyribonuclease II, lysosomal [Source:ZFIN;Acc:ZDB-GENE-010724-16]	protein_coding
ENSDARG00000091699	1.98538	4.84537	252.538	6.70482e-12	5.69839e-09	capn2a	calpain 2, (m/II) large subunit a [Source:ZFIN;Acc:ZDB-GENE-050320-69]	protein_coding
ENSDARG00000001879	-2.75525	4.00574	245.856	8.37012e-12	6.75804e-09	nav2b	neuron navigator 2b [Source:ZFIN;Acc:ZDB-GENE-061207-13]	protein_coding
ENSDARG00000038709	6.0318	2.86644	240.466	1.00522e-11	7.55784e-09	MYADM (1 of 2)	myeloid-associated differentiation marker [Source:HGNC Symbol;Acc:HGNC:7544]	protein_coding
ENSDARG00000044459	-2.0762	4.53451	239.766	1.02968e-11	7.55784e-09	thrap3a	thyroid hormone receptor associated protein 3a [Source:ZFIN;Acc:ZDB-GENE-030219-79]	protein_coding
ENSDARG00000095820	7.65686	4.99907	238.566	1.26444e-11	8.87744e-09	si:dkey-6n3.3	si:dkey-6n3.3 [Source:ZFIN;Acc:ZDB-GENE-110411-105]	lincRNA
ENSDARG00000008192	-2.11156	5.215	230.852	1.40712e-11	9.46759e-09	pank1a	pantothenate kinase 1a [Source:ZFIN;Acc:ZDB-GENE-040426-2846]	protein_coding
ENSDARG00000032849	2.36128	4.14611	228.667	1.52168e-11	9.52427e-09	ndrg1a	N-myc downstream regulated gene 1a [Source:ZFIN;Acc:ZDB-GENE-030826-34]	protein_coding
ENSDARG00000037361	1.87214	4.33326	345.623	1.53351e-11	9.52427e-09	kdelr2b	KDEL (Lys-Asp-Glu-Leu) endoplasmic reticulum protein retention receptor 2b [Source:ZFIN;Acc:ZDB-GENE-030131-4189]	protein_coding
ENSDARG00000020328	-2.2816	5.64864	227.132	1.60836e-11	9.61917e-09	PLEKHA6	pleckstrin homology domain containing, family A member 6 [Source:HGNC Symbol;Acc:HGNC:17053]	protein_coding
ENSDARG00000079932	2.91623	5.20399	220.582	2.04539e-11	1.11878e-08	zgc:152830	zgc:152830 [Source:ZFIN;Acc:ZDB-GENE-090312-55]	protein_coding
ENSDARG00000009724	1.88319	4.8897	220.419	2.05786e-11	1.11878e-08	rpn2	ribophorin II [Source:ZFIN;Acc:ZDB-GENE-030131-7928]	protein_coding
ENSDARG00000020103	3.67978	4.90818	220.151	2.07849e-11	1.11878e-08	calrl	calreticulin like [Source:ZFIN;Acc:ZDB-GENE-030131-9907]	protein_coding
ENSDARG00000077664	1.79734	5.08229	217.209	2.32098e-11	1.20901e-08	zgc:110239	zgc:110239 [Source:ZFIN;Acc:ZDB-GENE-050417-107]	protein_coding
ENSDARG00000058454	3.36575	6.64366	216.21	2.41032e-11	1.21631e-08	dynll1	dynein, light chain, LC8-type 1 [Source:ZFIN;Acc:ZDB-GENE-040426-1961]	protein_coding
ENSDARG00000070472	1.8228	5.37692	214.884	2.53498e-11	1.24045e-08	arf5	ADP-ribosylation factor 5 [Source:ZFIN;Acc:ZDB-GENE-030910-5]	protein_coding
ENSDARG00000040095	-2.20809	4.53633	211.921	2.8402e-11	1.32752e-08	BX321921.1	Uncharacterized protein [Source:UniProtKB/TrEMBL;Acc:E7F4N1]	protein_coding
ENSDARG00000016691	7.35731	5.28586	211.584	2.87733e-11	1.32752e-08	cd9b	CD9 antigen, b [Source:ZFIN;Acc:ZDB-GENE-040426-2768]	protein_coding
ENSDARG00000059247	-2.60682	5.30208	207.427	3.38423e-11	1.51801e-08	TMEM54 (2 of 2)	transmembrane protein 54 [Source:HGNC Symbol;Acc:HGNC:24143]	protein_coding
ENSDARG00000070542	3.07498	3.64859	206.673	3.48637e-11	1.52157e-08	mafbb	v-maf musculoaponeurotic fibrosarcoma oncogene family, protein B, duplicate b [Source:ZFIN;Acc:ZDB-GENE-010605-4]	protein_coding
ENSDARG00000069498	-2.43418	5.29099	204.705	3.76968e-11	1.56409e-08	phkg1b	phosphorylase kinase, gamma 1b (muscle) [Source:ZFIN;Acc:ZDB-GENE-050522-52]	protein_coding
ENSDARG00000053857	-1.68807	5.68595	204.441	3.8096e-11	1.56409e-08			protein_coding
ENSDARG00000052022	-1.61892	4.36349	203.696	3.92487e-11	1.56409e-08	suz12b	suppressor of zeste 12 homolog (Drosophila) b [Source:ZFIN;Acc:ZDB-GENE-030131-3255]	protein_coding
ENSDARG00000005023	3.1433	4.62387	203.402	3.97124e-11	1.56409e-08	fkbp9	FK506 binding protein 9 [Source:ZFIN;Acc:ZDB-GENE-040801-23]	protein_coding
ENSDARG00000074057	2.25397	6.50798	197.354	5.07883e-11	1.95269e-08	calm1a	calmodulin 1a [Source:ZFIN;Acc:ZDB-GENE-030131-8308]	protein_coding
ENSDARG00000020465	-1.2919	6.75275	216.575	5.50665e-11	2.06794e-08	ewsr1b	Ewing sarcoma breakpoint region 1b [Source:ZFIN;Acc:ZDB-GENE-030131-1600]	protein_coding
ENSDARG00000057719	-1.74885	4.8949	194.603	5.69321e-11	2.08941e-08	atl2	atlastin GTPase 2 [Source:ZFIN;Acc:ZDB-GENE-030131-6505]	protein_coding
ENSDARG00000028618	3.18327	7.34543	192.869	6.12273e-11	2.19711e-08	KRT18 (2 of 3)	keratin 18 [Source:HGNC Symbol;Acc:HGNC:6430]	protein_coding
ENSDARG00000019137	2.35235	4.37261	191.799	6.40573e-11	2.24869e-08	tram1	translocating chain-associating membrane protein 1 [Source:ZFIN;Acc:ZDB-GENE-021011-1]	protein_coding
ENSDARG00000017658	1.92996	4.14096	367.199	7.29012e-11	2.5047e-08	gmppb	GDP-mannose pyrophosphorylase B [Source:ZFIN;Acc:ZDB-GENE-040801-234]	protein_coding
ENSDARG00000071445	-3.54902	3.50351	188.553	7.68771e-11	2.58627e-08	myoz1b	myozenin 1b [Source:ZFIN;Acc:ZDB-GENE-040718-146]	protein_coding
ENSDARG00000036630	2.07448	4.71847	185.324	8.46334e-11	2.7891e-08	plp2	proteolipid protein 2 [Source:ZFIN;Acc:ZDB-GENE-030710-11]	protein_coding
ENSDARG00000029419	1.59537	6.08153	183.406	9.20697e-11	2.97348e-08	hn1b	hematological and neurological expressed 1b [Source:ZFIN;Acc:ZDB-GENE-030131-2784]	protein_coding
ENSDARG00000073704	-2.7965	4.8673	182.207	9.70836e-11	3.07393e-08	si:dkeyp-72g9.4	si:dkeyp-72g9.4 [Source:ZFIN;Acc:ZDB-GENE-031204-23]	protein_coding
ENSDARG00000037961	5.17868	4.2953	181.21	1.01489e-10	3.15164e-08	rcn3	reticulocalbin 3, EF-hand calcium binding domain [Source:ZFIN;Acc:ZDB-GENE-040625-175]	protein_coding
ENSDARG00000086217	2.94726	5.44274	180.554	1.04508e-10	3.18415e-08	zgc:152830	Uncharacterized protein [Source:UniProtKB/TrEMBL;Acc:F1QPJ6]	protein_coding
ENSDARG00000059295	-1.88047	6.76815	178.658	1.13809e-10	3.4033e-08	CABZ01076275.1	Uncharacterized protein [Source:UniProtKB/TrEMBL;Acc:E7FAV6]	protein_coding
ENSDARG00000086418	-2.91586	3.70129	178.236	1.16002e-10	3.40581e-08			protein_coding
ENSDARG00000075335	5.75426	2.86211	179.446	1.1863e-10	3.42079e-08	CABZ01040076.1	polymeric immunoglobulin receptor-like (LOC100003983), mRNA [Source:RefSeq mRNA;Acc:NM_001083878]	protein_coding
ENSDARG00000036848	-2.12936	6.94147	176.941	1.23035e-10	3.48555e-08	slc43a2a	solute carrier family 43, member 2a [Source:ZFIN;Acc:ZDB-GENE-040426-964]	protein_coding
ENSDARG00000042557	-2.44093	3.80583	170.939	1.62461e-10	4.52313e-08	rnf144ab	ring finger protein 144ab [Source:ZFIN;Acc:ZDB-GENE-040718-486]	protein_coding
ENSDARG00000001975	-2.1654	8.81179	168.399	1.83239e-10	5.01516e-08	hsd11b2	hydroxysteroid 11-beta dehydrogenase 2 [Source:ZFIN;Acc:ZDB-GENE-030131-6030]	protein_coding
ENSDARG00000003570	3.0364	5.9845	166.736	1.98434e-10	5.34053e-08	hsp90b1	heat shock protein 90, beta (grp94), member 1 [Source:ZFIN;Acc:ZDB-GENE-031002-1]	protein_coding
ENSDARG00000091351	1.94073	5.29937	166.199	2.03636e-10	5.39069e-08	cnp	2',3'-cyclic nucleotide 3' phosphodiesterase [Source:ZFIN;Acc:ZDB-GENE-030521-29]	protein_coding
ENSDARG00000014488	4.92775	2.57614	164.934	2.16512e-10	5.58943e-08	ca2	carbonic anhydrase II [Source:ZFIN;Acc:ZDB-GENE-031219-5]	protein_coding
ENSDARG00000040065	-1.75186	5.63838	164.538	2.20715e-10	5.58943e-08	cx45.6	connexin 45.6 [Source:ZFIN;Acc:ZDB-GENE-040407-3]	protein_coding
ENSDARG00000058285	-2.69844	6.48774	164.463	2.21528e-10	5.58943e-08	cpt1b	carnitine palmitoyltransferase 1B (muscle) [Source:ZFIN;Acc:ZDB-GENE-041010-9]	protein_coding
ENSDARG00000086835	2.80057	3.72548	163.374	2.33639e-10	5.80431e-08	ostf1	osteoclast stimulating factor 1 [Source:ZFIN;Acc:ZDB-GENE-040625-157]	protein_coding
ENSDARG00000033604	3.20869	4.24414	162.86	2.39615e-10	5.86257e-08	lrpap1	low density lipoprotein receptor-related protein associated protein 1 [Source:ZFIN;Acc:ZDB-GENE-030131-5871]	protein_coding
ENSDARG00000097205	-2.24285	3.9583	162.055	2.49304e-10	6.00859e-08	ulk2	unc-51-like kinase 2 (C. elegans) [Source:ZFIN;Acc:ZDB-GENE-090218-30]	protein_coding
ENSDARG00000039142	3.07226	4.2331	161.033	2.62255e-10	6.2229e-08	arpc5a	actin related protein 2/3 complex, subunit 5A [Source:ZFIN;Acc:ZDB-GENE-030131-8448]	protein_coding
ENSDARG00000055792	-1.93259	4.19386	160.755	2.65903e-10	6.2229e-08	FOXO4	forkhead box O4 [Source:HGNC Symbol;Acc:HGNC:7139]	protein_coding
ENSDARG00000013351	-1.21716	9.77847	156.049	3.37117e-10	7.77681e-08	cirbp	cold inducible RNA binding protein [Source:ZFIN;Acc:ZDB-GENE-030131-5841]	protein_coding
ENSDARG00000029955	2.9148	3.23761	152.83	3.98035e-10	9.05276e-08	glb1l	galactosidase, beta 1-like [Source:ZFIN;Acc:ZDB-GENE-050309-196]	protein_coding
ENSDARG00000090980	-2.15226	4.15904	152.509	4.04735e-10	9.06848e-08	apof	apolipoprotein F [Source:ZFIN;Acc:ZDB-GENE-031204-36]	protein_coding
ENSDARG00000035285	-1.73927	4.8723	152.257	4.10103e-10	9.06848e-08	ncor1	nuclear receptor co-repressor 1 [Source:ZFIN;Acc:ZDB-GENE-040426-993]	protein_coding
ENSDARG00000037318	1.90616	5.04567	152.004	4.15573e-10	9.06848e-08	ddost	dolichyl-diphosphooligosaccharide-protein glycosyltransferase [Source:ZFIN;Acc:ZDB-GENE-040426-2147]	protein_coding
ENSDARG00000070019	1.47768	6.03776	150.848	4.41582e-10	9.50755e-08	taf15	TAF15 RNA polymerase II, TATA box binding protein (TBP)-associated factor [Source:ZFIN;Acc:ZDB-GENE-061215-102]	protein_coding
ENSDARG00000087732	-2.41829	6.77576	148.359	5.03968e-10	1.0708e-07	Metazoa_SRP	Metazoan signal recognition particle RNA [Source:RFAM;Acc:RF00017]	misc_RNA
ENSDARG00000016470	3.64484	5.69918	148.047	5.12446e-10	1.07467e-07	anxa5b	annexin A5b [Source:ZFIN;Acc:ZDB-GENE-030131-9076]	protein_coding
ENSDARG00000005162	1.77746	6.43292	147.294	5.33605e-10	1.09744e-07	tpm3	tropomyosin 3 [Source:ZFIN;Acc:ZDB-GENE-030826-16]	protein_coding
ENSDARG00000033616	2.52336	3.89277	201.884	5.36895e-10	1.09744e-07	sepn1	selenoprotein N, 1 [Source:ZFIN;Acc:ZDB-GENE-030327-7]	protein_coding
ENSDARG00000056186	1.34024	6.49401	145.745	5.80247e-10	1.17123e-07	eif5a2	eukaryotic translation initiation factor 5A2 [Source:ZFIN;Acc:ZDB-GENE-040426-2405]	protein_coding
ENSDARG00000017624	2.5638	6.8164	144.35	6.26153e-10	1.24829e-07	krt4	keratin 4 [Source:ZFIN;Acc:ZDB-GENE-000607-83]	protein_coding
ENSDARG00000095798	6.92716	4.34559	147.48	6.49435e-10	1.27891e-07	si:dkey-119g10.3	si:dkey-119g10.3 [Source:ZFIN;Acc:ZDB-GENE-110411-109]	lincRNA
ENSDARG00000034243	3.46076	3.13188	141.309	7.40947e-10	1.41849e-07	tnfrsf11b	tumor necrosis factor receptor superfamily, member 11b [Source:ZFIN;Acc:ZDB-GENE-081104-76]	protein_coding
ENSDARG00000013415	1.76058	4.51796	141.297	7.41448e-10	1.41849e-07	lmna	lamin A [Source:ZFIN;Acc:ZDB-GENE-020424-3]	protein_coding
ENSDARG00000076290	3.22584	3.98498	141.172	7.46664e-10	1.41849e-07	calrl2	calreticulin, like 2 [Source:ZFIN;Acc:ZDB-GENE-030131-4042]	protein_coding
ENSDARG00000095801	6.25986	4.80243	143.756	7.92869e-10	1.48875e-07	si:dkey-119g10.4	si:dkey-119g10.4 [Source:ZFIN;Acc:ZDB-GENE-110411-192]	lincRNA
ENSDARG00000039399	-1.23402	6.62324	159.153	8.72464e-10	1.61937e-07	nt5c2a	5'-nucleotidase, cytosolic IIa [Source:ZFIN;Acc:ZDB-GENE-030131-3566]	protein_coding
ENSDARG00000009401	4.78735	3.28316	139.456	9.21144e-10	1.6903e-07	vcanb	versican b [Source:ZFIN;Acc:ZDB-GENE-030131-2185]	protein_coding
ENSDARG00000043182	-1.31895	6.24462	135.948	1.00496e-09	1.82339e-07	HHLA2 (2 of 4)	HERV-H LTR-associating 2 [Source:HGNC Symbol;Acc:HGNC:4905]	protein_coding
ENSDARG00000040133	-1.94229	4.68044	135.486	1.03222e-09	1.84567e-07	ackr4b	atypical chemokine receptor 4b [Source:ZFIN;Acc:ZDB-GENE-051107-10]	protein_coding
ENSDARG00000061120	5.31532	3.32548	136.302	1.04011e-09	1.84567e-07	slc43a2b	solute carrier family 43, member 2b [Source:ZFIN;Acc:ZDB-GENE-041212-6]	protein_coding
ENSDARG00000062054	-1.88559	6.93691	134.338	1.10359e-09	1.92815e-07	CPT1A (2 of 2)	carnitine palmitoyltransferase 1A (liver) [Source:HGNC Symbol;Acc:HGNC:2328]	protein_coding
ENSDARG00000035918	-1.31602	7.85222	134.232	1.11046e-09	1.92815e-07	bzw2	basic leucine zipper and W2 domains 2 [Source:ZFIN;Acc:ZDB-GENE-040426-746]	protein_coding
ENSDARG00000005789	4.0793	3.47062	133.477	1.16074e-09	1.994e-07	enpp1	ectonucleotide pyrophosphatase/phosphodiesterase 1 [Source:ZFIN;Acc:ZDB-GENE-040724-172]	protein_coding
ENSDARG00000059259	-1.763	9.53732	132.74	1.21231e-09	2.05436e-07	pabpc4	poly(A) binding protein, cytoplasmic 4 (inducible form) [Source:ZFIN;Acc:ZDB-GENE-030131-9663]	protein_coding
ENSDARG00000018491	3.42391	4.6274	132.615	1.22132e-09	2.05436e-07	pdia4	protein disulfide isomerase associated 4 [Source:ZFIN;Acc:ZDB-GENE-030131-5493]	protein_coding
ENSDARG00000033738	1.43185	7.71608	128.315	1.58082e-09	2.63167e-07	zgc:153867	zgc:153867 [Source:ZFIN;Acc:ZDB-GENE-030131-9170]	protein_coding
ENSDARG00000079372	5.92887	2.1137	128.285	1.63602e-09	2.69576e-07	si:ch211-264f5.6	si:ch211-264f5.6 [Source:ZFIN;Acc:ZDB-GENE-081104-208]	protein_coding
ENSDARG00000038541	3.92744	3.01222	127.448	1.66678e-09	2.71104e-07	ccr12.3	chemokine (C-C motif) receptor 12.3 [Source:ZFIN;Acc:ZDB-GENE-060503-97]	protein_coding
ENSDARG00000016080	-1.68818	4.9834	127.33	1.67887e-09	2.71104e-07	nob1	NIN1/RPN12 binding protein 1 homolog (S. cerevisiae) [Source:ZFIN;Acc:ZDB-GENE-030131-3112]	protein_coding
ENSDARG00000014499	1.71281	4.2992	125.895	1.83413e-09	2.91098e-07	nutf2l	nuclear transport factor 2, like [Source:ZFIN;Acc:ZDB-GENE-020416-1]	protein_coding
ENSDARG00000021739	-1.73507	4.65041	182.217	1.83874e-09	2.91098e-07	klhl24a	kelch-like 24a (Drosophila) [Source:ZFIN;Acc:ZDB-GENE-061013-572]	protein_coding
ENSDARG00000013741	-1.38032	4.60615	164.528	2.02469e-09	3.16223e-07	lancl1	LanC antibiotic synthetase component C-like 1 (bacterial) [Source:ZFIN;Acc:ZDB-GENE-040924-1]	protein_coding
ENSDARG00000004930	-1.55509	9.90588	124.008	2.06302e-09	3.16223e-07	lmo7a	LIM domain only 7a [Source:ZFIN;Acc:ZDB-GENE-030219-74]	protein_coding
ENSDARG00000042983	5.48451	3.13117	124.978	2.06637e-09	3.16223e-07	has1	hyaluronan synthase 1 [Source:ZFIN;Acc:ZDB-GENE-040218-2]	protein_coding
ENSDARG00000054537	-1.88765	5.47228	123.78	2.09289e-09	3.16223e-07	nhsl1a	NHS-like 1a [Source:ZFIN;Acc:ZDB-GENE-050411-25]	protein_coding
ENSDARG00000010411	-1.2386	6.03545	123.295	2.15772e-09	3.16223e-07	epn1	epsin 1 [Source:ZFIN;Acc:ZDB-GENE-040426-2680]	protein_coding
ENSDARG00000090814	-1.84948	5.33531	123.273	2.16071e-09	3.16223e-07	si:dkey-18a10.3	si:dkey-18a10.3 [Source:ZFIN;Acc:ZDB-GENE-091204-174]	protein_coding
ENSDARG00000015088	2.08473	4.23507	123.234	2.16608e-09	3.16223e-07	dnajb11	DnaJ (Hsp40) homolog, subfamily B, member 11 [Source:ZFIN;Acc:ZDB-GENE-031113-9]	protein_coding
ENSDARG00000074639	3.25827	3.21473	123.193	2.17169e-09	3.16223e-07			protein_coding
ENSDARG00000037746	2.08588	9.30618	123.116	2.18223e-09	3.16223e-07	actb1	actin, beta 1 [Source:ZFIN;Acc:ZDB-GENE-000329-1]	protein_coding
ENSDARG00000039150	2.76449	7.52959	123.036	2.19327e-09	3.16223e-07	lgmn	legumain [Source:ZFIN;Acc:ZDB-GENE-021030-1]	protein_coding
ENSDARG00000045141	2.09881	10.2776	122.46	2.27482e-09	3.25078e-07	aqp8a.1	aquaporin 8a, tandem duplicate 1 [Source:ZFIN;Acc:ZDB-GENE-040912-106]	protein_coding
ENSDARG00000021318	4.7368	4.57408	124.43	2.35221e-09	3.33189e-07	capgb	capping protein (actin filament), gelsolin-like b [Source:ZFIN;Acc:ZDB-GENE-030131-8541]	protein_coding
ENSDARG00000073909	-1.85367	5.46731	121.674	2.3914e-09	3.35795e-07	ppip5k1b	diphosphoinositol pentakisphosphate kinase 1b [Source:ZFIN;Acc:ZDB-GENE-100426-5]	protein_coding
ENSDARG00000042793	1.86917	4.70311	121.477	2.42181e-09	3.37133e-07	tpp1	tripeptidyl peptidase I [Source:ZFIN;Acc:ZDB-GENE-030131-6654]	protein_coding
ENSDARG00000089838	2.87608	3.31855	120.918	2.50999e-09	3.44767e-07	si:dkey-262k9.4	si:dkey-262k9.4 [Source:ZFIN;Acc:ZDB-GENE-131121-545]	protein_coding
ENSDARG00000041169	-1.70086	5.65565	120.86	2.51935e-09	3.44767e-07	hif1al	hypoxia-inducible factor 1, alpha subunit, like [Source:ZFIN;Acc:ZDB-GENE-040426-1315]	protein_coding
ENSDARG00000025012	-1.81816	3.72248	228.519	2.61886e-09	3.52688e-07	tpi1a	triosephosphate isomerase 1a [Source:ZFIN;Acc:ZDB-GENE-020416-3]	protein_coding
ENSDARG00000078445	-2.03685	3.98041	158.875	2.62092e-09	3.52688e-07	asb2b	ankyrin repeat and SOCS box-containing 2b [Source:ZFIN;Acc:ZDB-GENE-040426-20]	protein_coding
ENSDARG00000032575	1.83242	6.25542	119.844	2.68988e-09	3.58976e-07	ywhaz	tyrosine 3-monooxygenase/tryptophan 5-monooxygenase activation protein, zeta polypeptide [Source:ZFIN;Acc:ZDB-GENE-030131-8554]	protein_coding
ENSDARG00000044318	3.39955	3.02752	118.797	2.96966e-09	3.93066e-07	itgb7	integrin, beta 7 [Source:ZFIN;Acc:ZDB-GENE-100728-2]	protein_coding
ENSDARG00000043081	2.89515	5.94477	117.823	3.06846e-09	4.02842e-07	ctsz	cathepsin Z [Source:ZFIN;Acc:ZDB-GENE-041010-139]	protein_coding
ENSDARG00000012499	-1.62865	4.28777	117.514	3.13136e-09	4.04602e-07	per1b	period homolog 1b (Drosophila) [Source:ZFIN;Acc:ZDB-GENE-040419-1]	protein_coding
ENSDARG00000091061	-1.97655	4.94402	117.511	3.13199e-09	4.04602e-07	slc38a3b	solute carrier family 38, member 3b [Source:ZFIN;Acc:ZDB-GENE-121120-3]	protein_coding
ENSDARG00000043276	2.77193	6.55246	116.477	3.35339e-09	4.29767e-07	calr	calreticulin [Source:ZFIN;Acc:ZDB-GENE-000208-17]	protein_coding
ENSDARG00000001950	-2.20101	11.435	116.034	3.45358e-09	4.39121e-07	ak1	adenylate kinase 1 [Source:ZFIN;Acc:ZDB-GENE-040822-37]	protein_coding
ENSDARG00000057867	1.61348	5.29692	115.807	3.50623e-09	4.42333e-07	lasp1	LIM and SH3 protein 1 [Source:ZFIN;Acc:ZDB-GENE-030131-1936]	protein_coding
ENSDARG00000016484	1.58119	4.27895	117.825	3.82111e-09	4.7832e-07	dkc1	dyskeratosis congenita 1, dyskerin [Source:ZFIN;Acc:ZDB-GENE-031118-120]	protein_coding
ENSDARG00000069044	3.67246	2.8898	114.114	3.92793e-09	4.8791e-07	agpat4	1-acylglycerol-3-phosphate O-acyltransferase 4 (lysophosphatidic acid acyltransferase, delta) [Source:ZFIN;Acc:ZDB-GENE-040426-1924]	protein_coding
ENSDARG00000043511	1.70337	6.51932	113.863	3.99497e-09	4.92448e-07	prdx6	peroxiredoxin 6 [Source:ZFIN;Acc:ZDB-GENE-040426-1778]	protein_coding
ENSDARG00000016934	-1.82886	4.88876	113.359	4.13374e-09	4.99238e-07	ttyh2	tweety homolog 2 (Drosophila) [Source:ZFIN;Acc:ZDB-GENE-040718-193]	protein_coding
ENSDARG00000023323	1.72997	6.07116	113.358	4.13405e-09	4.99238e-07	ywhaqb	tyrosine 3-monooxygenase/tryptophan 5-monooxygenase activation protein, theta polypeptide b [Source:ZFIN;Acc:ZDB-GENE-030131-7135]	protein_coding
ENSDARG00000002401	3.38414	3.10705	113.327	4.1428e-09	4.99238e-07	gale	UDP-galactose-4-epimerase [Source:ZFIN;Acc:ZDB-GENE-060421-6479]	protein_coding
ENSDARG00000091974	-2.55116	4.08911	112.715	4.31909e-09	5.13494e-07	si:ch211-262n1.5	si:ch211-262n1.5 [Source:ZFIN;Acc:ZDB-GENE-091204-377]	antisense
ENSDARG00000036942	2.32303	3.8646	112.696	4.32469e-09	5.13494e-07	gpd1c	glycerol-3-phosphate dehydrogenase 1c [Source:ZFIN;Acc:ZDB-GENE-040426-2576]	protein_coding
ENSDARG00000075952	1.56893	4.30314	112.233	4.46376e-09	5.26137e-07	mbd2	methyl-CpG binding domain protein 2 [Source:ZFIN;Acc:ZDB-GENE-030131-9049]	protein_coding
ENSDARG00000079905	-1.48844	5.99917	111.476	4.70222e-09	5.50228e-07	mark2a	MAP/microtubule affinity-regulating kinase 2a [Source:ZFIN;Acc:ZDB-GENE-030131-4145]	protein_coding
ENSDARG00000096979	5.61559	6.30353	112.663	4.87269e-09	5.66073e-07	NPC2 (2 of 2)	Niemann-Pick disease, type C2 [Source:HGNC Symbol;Acc:HGNC:14537]	protein_coding
ENSDARG00000011583	-1.90455	3.91379	186.274	5.23486e-09	6.03804e-07	cry1b	cryptochrome 1b [Source:ZFIN;Acc:ZDB-GENE-010426-3]	protein_coding
ENSDARG00000039034	1.36599	6.21597	108.876	5.63534e-09	6.45387e-07	marcksl1a	MARCKS-like 1a [Source:ZFIN;Acc:ZDB-GENE-040426-2146]	protein_coding
ENSDARG00000086866	2.27034	3.55559	107.595	6.16925e-09	7.01557e-07	CU929036.1	Uncharacterized protein [Source:UniProtKB/TrEMBL;Acc:E7EZS4]	protein_coding
ENSDARG00000028088	3.85496	2.77168	137.91	6.37654e-09	7.15372e-07	galk1	galactokinase 1 [Source:ZFIN;Acc:ZDB-GENE-041010-79]	protein_coding
ENSDARG00000075688	-1.46404	4.65067	106.927	6.47019e-09	7.15372e-07	oxr1a	oxidation resistance 1a [Source:ZFIN;Acc:ZDB-GENE-080219-14]	protein_coding
ENSDARG00000044462	-1.39201	6.01395	106.878	6.49259e-09	7.15372e-07	qkia	QKI, KH domain containing, RNA binding a [Source:ZFIN;Acc:ZDB-GENE-990415-230]	protein_coding
ENSDARG00000091131	-1.32401	5.57072	106.83	6.5152e-09	7.15372e-07	cry2b	cryptochrome 2b [Source:ZFIN;Acc:ZDB-GENE-010426-5]	protein_coding
ENSDARG00000052589	1.25918	6.17319	160.147	6.53345e-09	7.15372e-07	p4hb	procollagen-proline, 2-oxoglutarate 4-dioxygenase (proline 4-hydroxylase), beta polypeptide [Source:ZFIN;Acc:ZDB-GENE-080610-1]	protein_coding
ENSDARG00000020123	-1.60398	6.27886	106.654	6.59771e-09	7.15372e-07	adck3	aarF domain containing kinase 3 [Source:ZFIN;Acc:ZDB-GENE-040718-487]	protein_coding
ENSDARG00000006603	2.19086	5.33924	106.647	6.60085e-09	7.15372e-07	csrp1a	cysteine and glycine-rich protein 1a [Source:ZFIN;Acc:ZDB-GENE-030909-4]	protein_coding
ENSDARG00000058358	1.17695	9.51758	106.122	6.85452e-09	7.3332e-07	krt8	keratin 8 [Source:ZFIN;Acc:ZDB-GENE-030411-5]	protein_coding
ENSDARG00000003061	2.24978	4.04216	106.116	6.85728e-09	7.3332e-07	cd276	CD276 molecule [Source:ZFIN;Acc:ZDB-GENE-070112-452]	protein_coding
ENSDARG00000076004	-1.23317	5.6291	105.819	7.00572e-09	7.44266e-07	ppp2r3b	protein phosphatase 2, regulatory subunit B'', beta [Source:ZFIN;Acc:ZDB-GENE-070912-268]	protein_coding
ENSDARG00000009081	-3.0194	3.49666	175.662	7.32955e-09	7.73579e-07	sh2d3cb	SH2 domain containing 3Cb [Source:ZFIN;Acc:ZDB-GENE-040426-1052]	protein_coding
ENSDARG00000038401	-1.70353	5.0718	104.745	7.57229e-09	7.9136e-07	tefb	thyrotroph embryonic factor b [Source:ZFIN;Acc:ZDB-GENE-050522-224]	protein_coding
ENSDARG00000020876	-1.85471	7.72439	104.618	7.64249e-09	7.9136e-07	PDK2 (1 of 2)	pyruvate dehydrogenase kinase, isozyme 2 [Source:HGNC Symbol;Acc:HGNC:8810]	protein_coding
ENSDARG00000060094	4.59422	2.30344	212.927	7.68392e-09	7.9136e-07	ptgis	prostaglandin I2 (prostacyclin) synthase [Source:ZFIN;Acc:ZDB-GENE-070116-1]	protein_coding
ENSDARG00000068231	-1.48926	4.63443	126.939	7.69405e-09	7.9136e-07	CABZ01062083.1	Uncharacterized protein [Source:UniProtKB/TrEMBL;Acc:E7F1M7]	protein_coding
ENSDARG00000018806	2.14322	5.24681	104.086	7.94513e-09	8.03763e-07	ctsc	cathepsin C [Source:ZFIN;Acc:ZDB-GENE-030619-9]	protein_coding
ENSDARG00000070780	5.66008	2.54681	106.005	7.95052e-09	8.03763e-07	rln3a	relaxin 3a [Source:ZFIN;Acc:ZDB-GENE-050310-3]	protein_coding
ENSDARG00000057698	1.68208	7.3172	104.025	7.98023e-09	8.03763e-07	ctsd	cathepsin D [Source:ZFIN;Acc:ZDB-GENE-010131-8]	protein_coding
ENSDARG00000052438	2.011	4.3264	103.887	8.06155e-09	8.03763e-07	actr2a	ARP2 actin-related protein 2a homolog (yeast) [Source:ZFIN;Acc:ZDB-GENE-040426-2894]	protein_coding
ENSDARG00000014967	-2.14353	7.71698	103.884	8.06352e-09	8.03763e-07	g6pcb	glucose-6-phosphatase b, catalytic [Source:ZFIN;Acc:ZDB-GENE-081223-2]	protein_coding
ENSDARG00000026519	-1.68549	4.37215	103.683	8.18299e-09	8.10668e-07	ralgps2	Ral-A exchange factor RalGPS2 [Source:ZFIN;Acc:ZDB-GENE-040426-1212]	protein_coding
ENSDARG00000091049	-5.11893	2.53709	118.466	8.32113e-09	8.19327e-07	CABZ01002339.1	Uncharacterized protein [Source:UniProtKB/TrEMBL;Acc:H9GYY7]	protein_coding
ENSDARG00000068779	-2.45053	4.77522	103.246	8.45024e-09	8.26997e-07	mlycd	malonyl-CoA decarboxylase [Source:ZFIN;Acc:ZDB-GENE-070410-120]	protein_coding
ENSDARG00000035844	1.8955	4.13678	102.777	8.74742e-09	8.50924e-07	twf1a	twinfilin, actin-binding protein, homolog 1a [Source:ZFIN;Acc:ZDB-GENE-030131-4402]	protein_coding
ENSDARG00000036695	-1.60637	4.51742	231.884	9.04523e-09	8.74625e-07	calcoco1a	calcium binding and coiled-coil domain 1a [Source:ZFIN;Acc:ZDB-GENE-030131-6911]	protein_coding
ENSDARG00000075261	4.05133	5.42082	103.99	9.32475e-09	8.96286e-07	timp2b	tissue inhibitor of metalloproteinase 2b [Source:ZFIN;Acc:ZDB-GENE-040426-2655]	protein_coding
ENSDARG00000013250	1.50239	4.46259	124.665	9.74667e-09	9.29557e-07	tars	threonyl-tRNA synthetase [Source:ZFIN;Acc:ZDB-GENE-041010-218]	protein_coding
ENSDARG00000061862	-1.52806	5.13333	101.261	9.79234e-09	9.29557e-07	myo18ab	myosin XVIIIAb [Source:ZFIN;Acc:ZDB-GENE-080423-1]	protein_coding
ENSDARG00000019838	2.93055	4.07341	101.357	9.84358e-09	9.29557e-07	ugdh	UDP-glucose dehydrogenase [Source:ZFIN;Acc:ZDB-GENE-011022-1]	protein_coding
ENSDARG00000058858	1.92179	4.99505	101.078	9.92739e-09	9.3202e-07	clic1	chloride intracellular channel 1 [Source:ZFIN;Acc:ZDB-GENE-030131-3202]	protein_coding
ENSDARG00000045302	-1.3374	8.36538	100.066	1.07137e-08	9.95315e-07	smpx	small muscle protein, X-linked [Source:ZFIN;Acc:ZDB-GENE-040704-24]	protein_coding
ENSDARG00000011400	-1.71203	11.6805	100.052	1.07248e-08	9.95315e-07	tnnc1a	troponin C type 1a (slow) [Source:ZFIN;Acc:ZDB-GENE-030523-1]	protein_coding
ENSDARG00000058688	-1.795	6.33233	99.7661	1.09599e-08	1.01132e-06	adipor2	adiponectin receptor 2 [Source:ZFIN;Acc:ZDB-GENE-041210-60]	protein_coding
ENSDARG00000055101	-1.58314	5.07545	99.5814	1.11146e-08	1.01977e-06	hmox2a	heme oxygenase (decycling) 2a [Source:ZFIN;Acc:ZDB-GENE-040914-13]	protein_coding
ENSDARG00000070402	-1.99377	4.82622	99.463	1.12151e-08	1.02317e-06	CABZ01040253.1	Uncharacterized protein [Source:UniProtKB/TrEMBL;Acc:H9GXR5]	protein_coding
ENSDARG00000040319	3.95507	2.54077	99.7345	1.12946e-08	1.02366e-06	C5AR1	C5a anaphylatoxin chemotactic receptor 1 [Source:UniProtKB/Swiss-Prot;Acc:P0C7U5]	protein_coding
ENSDARG00000034643	2.44735	3.81932	104.484	1.13472e-08	1.02366e-06	fhl3a	four and a half LIM domains 3a [Source:ZFIN;Acc:ZDB-GENE-030131-4741]	protein_coding
ENSDARG00000069013	1.61762	4.93142	99.1598	1.14771e-08	1.02962e-06	prdx4	peroxiredoxin 4 [Source:ZFIN;Acc:ZDB-GENE-030131-1096]	protein_coding
ENSDARG00000005821	4.89983	3.33939	100.585	1.1658e-08	1.04008e-06	ncf2	neutrophil cytosolic factor 2 [Source:ZFIN;Acc:ZDB-GENE-070209-29]	protein_coding
ENSDARG00000059798	-1.53066	4.25293	138.762	1.20842e-08	1.07218e-06	kcnq1	potassium voltage-gated channel, KQT-like subfamily, member 1 [Source:ZFIN;Acc:ZDB-GENE-061214-5]	protein_coding
ENSDARG00000045066	1.91777	5.52771	98.1709	1.23799e-08	1.09241e-06	entpd1	ectonucleoside triphosphate diphosphohydrolase 1 [Source:ZFIN;Acc:ZDB-GENE-040801-58]	protein_coding
ENSDARG00000006279	-1.55395	4.50266	97.7637	1.27744e-08	1.12109e-06	rragd	ras-related GTP binding D [Source:ZFIN;Acc:ZDB-GENE-070620-6]	protein_coding
ENSDARG00000057644	1.45404	4.23467	97.5668	1.29701e-08	1.13212e-06	adam8b	a disintegrin and metalloproteinase domain 8b [Source:ZFIN;Acc:ZDB-GENE-070808-1]	protein_coding
ENSDARG00000054916	-1.85445	4.21046	96.6661	1.39094e-08	1.20758e-06	eif4ebp3	eukaryotic translation initiation factor 4E binding protein 3 [Source:ZFIN;Acc:ZDB-GENE-041114-44]	protein_coding
ENSDARG00000036388	2.53624	3.7807	96.3766	1.42272e-08	1.22856e-06	slc39a7	solute carrier family 39 (zinc transporter), member 7 [Source:ZFIN;Acc:ZDB-GENE-991110-20]	protein_coding
ENSDARG00000002986	6.59842	3.67854	97.1492	1.57091e-08	1.33885e-06	gda	guanine deaminase [Source:ZFIN;Acc:ZDB-GENE-050522-434]	protein_coding
ENSDARG00000058831	1.74953	4.79004	95.0963	1.57328e-08	1.33885e-06	ptges3b	prostaglandin E synthase 3b (cytosolic) [Source:ZFIN;Acc:ZDB-GENE-040625-144]	protein_coding
ENSDARG00000020442	1.76464	4.86149	95.08	1.57531e-08	1.33885e-06	snx5	sorting nexin 5 [Source:ZFIN;Acc:ZDB-GENE-040426-2857]	protein_coding
ENSDARG00000043403	3.05751	3.74219	94.783	1.61277e-08	1.36351e-06	si:dkey-7o6.3	si:dkey-7o6.3 [Source:ZFIN;Acc:ZDB-GENE-081104-436]	protein_coding
ENSDARG00000030479	-1.31646	5.87446	93.3684	1.80538e-08	1.51303e-06	hmgb1b	high-mobility group box 1b [Source:ZFIN;Acc:ZDB-GENE-030131-8480]	protein_coding
ENSDARG00000079267	3.54113	2.76886	93.6738	1.80856e-08	1.51303e-06	FERMT3 (2 of 2)	fermitin family member 3 [Source:HGNC Symbol;Acc:HGNC:23151]	protein_coding
ENSDARG00000026829	3.44702	6.15788	94.4027	1.81774e-08	1.51303e-06	cotl1	coactosin-like 1 (Dictyostelium) [Source:ZFIN;Acc:ZDB-GENE-030131-8325]	protein_coding
ENSDARG00000040178	4.56555	5.12429	94.2615	1.87525e-08	1.54688e-06	havcr1	hepatitis A virus cellular receptor 1 [Source:ZFIN;Acc:ZDB-GENE-040718-131]	protein_coding
ENSDARG00000024049	-1.32647	4.40122	92.8811	1.87756e-08	1.54688e-06	cry3		processed_transcript
ENSDARG00000057035	5.35566	3.84258	94.6263	1.90946e-08	1.56517e-06	stoml3b	stomatin (EPB72)-like 3b [Source:ZFIN;Acc:ZDB-GENE-050417-366]	protein_coding
ENSDARG00000078293	-1.15137	6.34379	91.8749	2.03698e-08	1.66127e-06	rbm24a	RNA binding motif protein 24a [Source:ZFIN;Acc:ZDB-GENE-040628-1]	protein_coding
ENSDARG00000003375	2.14666	4.07068	91.012	2.18578e-08	1.76738e-06	gng12a	guanine nucleotide binding protein (G protein), gamma 12a [Source:ZFIN;Acc:ZDB-GENE-040426-2555]	protein_coding
ENSDARG00000002682	-2.19546	3.79494	90.9941	2.18897e-08	1.76738e-06	tbcela	tubulin folding cofactor E-like a [Source:ZFIN;Acc:ZDB-GENE-040426-1719]	protein_coding
ENSDARG00000001929	-1.43492	5.68106	90.8787	2.20982e-08	1.77136e-06	pink1	PTEN induced putative kinase 1 [Source:ZFIN;Acc:ZDB-GENE-041212-53]	protein_coding
ENSDARG00000071679	2.0234	3.88888	119.405	2.21585e-08	1.77136e-06	MYDGF (2 of 2)	myeloid-derived growth factor [Source:HGNC Symbol;Acc:HGNC:16948]	protein_coding
ENSDARG00000045618	1.71213	6.17866	90.6868	2.24495e-08	1.78579e-06	clta	clathrin, light chain (Lca) [Source:ZFIN;Acc:ZDB-GENE-040426-1986]	protein_coding
ENSDARG00000057787	3.79443	2.86396	129.247	2.27337e-08	1.79953e-06	ITGAE (1 of 2)	integrin, alpha E (antigen CD103, human mucosal lymphocyte antigen 1; alpha polypeptide) [Source:HGNC Symbol;Acc:HGNC:6147]	protein_coding
ENSDARG00000053227	4.9913	2.39082	91.8876	2.31612e-08	1.82442e-06	hamp2	hepcidin antimicrobial peptide 2 [Source:ZFIN;Acc:ZDB-GENE-050726-2]	protein_coding
ENSDARG00000052170	2.13138	3.73949	110.898	2.39578e-08	1.8756e-06	uap1	UDP-N-acteylglucosamine pyrophosphorylase 1 [Source:ZFIN;Acc:ZDB-GENE-030131-1233]	protein_coding
ENSDARG00000013750	4.14205	2.45251	221.597	2.41257e-08	1.8756e-06	eno1b	enolase 1b, (alpha) [Source:ZFIN;Acc:ZDB-GENE-040426-1651]	protein_coding
ENSDARG00000044540	2.04651	4.99332	89.7983	2.41594e-08	1.8756e-06	fkbp2	FK506 binding protein 2 [Source:ZFIN;Acc:ZDB-GENE-040912-126]	protein_coding
ENSDARG00000022579	-1.33056	4.52658	189.967	2.4284e-08	1.87626e-06	zgc:55733	zgc:55733 [Source:ZFIN;Acc:ZDB-GENE-040426-791]	protein_coding
ENSDARG00000013946	-2.11199	5.08943	89.1396	2.55207e-08	1.96242e-06	ivns1abpb	influenza virus NS1A binding protein b [Source:ZFIN;Acc:ZDB-GENE-030131-6266]	protein_coding
ENSDARG00000074686	-1.69429	4.03467	96.6653	2.57121e-08	1.96776e-06	mgea5	meningioma expressed antigen 5 (hyaluronidase) [Source:ZFIN;Acc:ZDB-GENE-030131-3208]	protein_coding
ENSDARG00000021195	-1.39719	6.77474	88.9416	2.59465e-08	1.97634e-06	st8sia6	ST8 alpha-N-acetyl-neuraminide alpha-2,8-sialyltransferase 6 [Source:ZFIN;Acc:ZDB-GENE-060322-9]	protein_coding
ENSDARG00000005220	1.83295	4.24677	88.8826	2.60749e-08	1.9768e-06	pdcd6	programmed cell death 6 [Source:ZFIN;Acc:ZDB-GENE-040426-1307]	protein_coding
ENSDARG00000002917	-1.52621	5.59041	88.7971	2.62621e-08	1.98169e-06	GLS2 (1 of 2)	glutaminase 2 (liver, mitochondrial) [Source:HGNC Symbol;Acc:HGNC:29570]	protein_coding
ENSDARG00000075263	7.38648	3.35527	90.3611	2.68343e-08	2.01544e-06	ankrd1a	ankyrin repeat domain 1a (cardiac muscle) [Source:ZFIN;Acc:ZDB-GENE-100405-1]	protein_coding
ENSDARG00000076318	3.69483	3.55877	89.2505	2.77455e-08	2.07423e-06	atp6v1ab	ATPase, H+ transporting, lysosomal V1 subunit Ab [Source:ZFIN;Acc:ZDB-GENE-030131-9529]	protein_coding
ENSDARG00000069375	-5.15893	4.80009	89.7019	2.83175e-08	2.10724e-06	zgc:162608	zgc:162608 [Source:ZFIN;Acc:ZDB-GENE-070410-86]	protein_coding
ENSDARG00000061249	-1.83241	4.26767	87.703	2.87962e-08	2.13303e-06	myom1a	myomesin 1a (skelemin) [Source:ZFIN;Acc:ZDB-GENE-030131-2856]	protein_coding
ENSDARG00000077782	-1.55868	4.50347	87.4267	2.94783e-08	2.17359e-06	ACER2	alkaline ceramidase 2 [Source:HGNC Symbol;Acc:HGNC:23675]	protein_coding
ENSDARG00000068628	1.45561	4.66348	87.2567	2.99071e-08	2.19518e-06	rab8b	RAB8B, member RAS oncogene family [Source:ZFIN;Acc:ZDB-GENE-070620-16]	protein_coding
ENSDARG00000053954	1.70011	3.86113	130.574	3.04031e-08	2.21907e-06	cyb5b	cytochrome b5 type B [Source:ZFIN;Acc:ZDB-GENE-040426-2614]	protein_coding
ENSDARG00000054300	-1.27676	6.55513	87.0231	3.05074e-08	2.21907e-06	dhrs1	dehydrogenase/reductase (SDR family) member 1 [Source:ZFIN;Acc:ZDB-GENE-030616-591]	protein_coding
ENSDARG00000021184	-1.72283	7.08253	86.9175	3.07834e-08	2.2291e-06	rbfox1l	RNA binding protein, fox-1 homolog (C. elegans) 1-like [Source:ZFIN;Acc:ZDB-GENE-040923-2]	protein_coding
ENSDARG00000076267	-1.65638	4.31161	86.747	3.12345e-08	2.25167e-06	MYOCD	myocardin [Source:HGNC Symbol;Acc:HGNC:16067]	protein_coding
ENSDARG00000045676	1.61345	4.90507	86.6008	3.16273e-08	2.26985e-06	calua	calumenin a [Source:ZFIN;Acc:ZDB-GENE-040625-166]	protein_coding
ENSDARG00000076953	2.36341	5.68301	86.4465	3.20477e-08	2.28985e-06	CR388416.1	Uncharacterized protein [Source:UniProtKB/TrEMBL;Acc:E7FAV2]	protein_coding
ENSDARG00000033466	1.73751	7.40012	86.3648	3.22729e-08	2.29578e-06	tagln2	transgelin 2 [Source:ZFIN;Acc:ZDB-GENE-020802-2]	protein_coding
ENSDARG00000042133	-1.65832	7.71997	86.0689	3.31033e-08	2.34452e-06	si:dkey-51e6.1	si:dkey-51e6.1 [Source:ZFIN;Acc:ZDB-GENE-041014-198]	protein_coding
ENSDARG00000059746	2.11791	4.57747	85.1596	3.58077e-08	2.52499e-06	plod1a	procollagen-lysine 1, 2-oxoglutarate 5-dioxygenase 1a [Source:ZFIN;Acc:ZDB-GENE-030131-3165]	protein_coding
ENSDARG00000056050	-1.95344	4.04114	93.8775	3.69247e-08	2.59243e-06	KCTD17	potassium channel tetramerization domain containing 17 [Source:HGNC Symbol;Acc:HGNC:25705]	protein_coding
ENSDARG00000040528	5.1227	5.12724	85.7174	3.94882e-08	2.76041e-06	lgals3bpb	lectin, galactoside-binding, soluble, 3 binding protein b [Source:ZFIN;Acc:ZDB-GENE-040426-2262]	protein_coding
ENSDARG00000000767	3.60742	4.81951	84.8062	4.00355e-08	2.77048e-06	spi1b	spleen focus forming virus (SFFV) proviral integration oncogene spi1b [Source:ZFIN;Acc:ZDB-GENE-980526-164]	protein_coding
ENSDARG00000027063	3.33817	5.79752	84.4545	4.01052e-08	2.77048e-06	arpc1b	actin related protein 2/3 complex, subunit 1B [Source:ZFIN;Acc:ZDB-GENE-030131-7414]	protein_coding
ENSDARG00000043371	-1.27913	11.0263	83.8496	4.0147e-08	2.77048e-06	mdh2	malate dehydrogenase 2, NAD (mitochondrial) [Source:ZFIN;Acc:ZDB-GENE-040426-2143]	protein_coding
ENSDARG00000058225	1.83146	5.52459	83.7371	4.05461e-08	2.78612e-06	arpc4l	actin related protein 2/3 complex, subunit 4, like [Source:ZFIN;Acc:ZDB-GENE-040808-18]	protein_coding
ENSDARG00000074849	1.29191	5.3942	98.2791	4.0998e-08	2.80523e-06	rac1a	ras-related C3 botulinum toxin substrate 1a (rho family, small GTP binding protein Rac1) [Source:ZFIN;Acc:ZDB-GENE-030131-5415]	protein_coding
ENSDARG00000003931	3.19009	5.23586	84.0516	4.15605e-08	2.83043e-06	cndp2	CNDP dipeptidase 2 (metallopeptidase M20 family) [Source:ZFIN;Acc:ZDB-GENE-030131-5499]	protein_coding
ENSDARG00000075265	5.08466	2.27221	83.9711	4.17168e-08	2.83043e-06	plaua	plasminogen activator, urokinase a [Source:ZFIN;Acc:ZDB-GENE-090313-278]	protein_coding
ENSDARG00000038131	-1.86173	4.89293	83.3323	4.20191e-08	2.83751e-06			protein_coding
ENSDARG00000052966	1.66083	4.2436	151.302	4.21726e-08	2.83751e-06	nmt1a	N-myristoyltransferase 1a [Source:ZFIN;Acc:ZDB-GENE-050522-477]	protein_coding
ENSDARG00000055412	-2.10689	6.47746	83.2064	4.24895e-08	2.84697e-06	mylk4b	myosin light chain kinase family, member 4b [Source:ZFIN;Acc:ZDB-GENE-041001-128]	protein_coding
ENSDARG00000016745	1.68177	3.96772	210.958	4.37211e-08	2.91739e-06	slc35f6	solute carrier family 35, member F6 [Source:ZFIN;Acc:ZDB-GENE-040718-297]	protein_coding
ENSDARG00000077180	-2.93666	3.45506	82.9436	4.58043e-08	3.04382e-06	slc37a4b	solute carrier family 37 (glucose-6-phosphate transporter), member 4b [Source:ZFIN;Acc:ZDB-GENE-040426-827]	protein_coding
ENSDARG00000039117	-1.60204	6.57171	82.2936	4.60793e-08	3.04954e-06	tefa	thyrotroph embryonic factor a [Source:ZFIN;Acc:ZDB-GENE-990415-264]	protein_coding
ENSDARG00000014731	1.59659	4.61913	84.438	4.71078e-08	3.09712e-06	cacybp	calcyclin binding protein [Source:ZFIN;Acc:ZDB-GENE-040426-2579]	protein_coding
ENSDARG00000074790	1.65266	4.27872	82.0012	4.73e-08	3.09712e-06	C23H20orf24	chromosome 20 open reading frame 24 [Source:HGNC Symbol;Acc:HGNC:15870]	protein_coding
ENSDARG00000041346	1.44187	5.47519	81.9838	4.73736e-08	3.09712e-06	si:ch1073-392o20.2	si:ch1073-392o20.2 [Source:ZFIN;Acc:ZDB-GENE-091204-431]	processed_transcript
ENSDARG00000008237	1.31934	4.91563	81.8814	4.78102e-08	3.11306e-06	sars	seryl-tRNA synthetase [Source:ZFIN;Acc:ZDB-GENE-040831-1]	protein_coding
ENSDARG00000035631	1.94356	3.66597	81.8221	4.8065e-08	3.11709e-06	sdf2l1	stromal cell-derived factor 2-like 1 [Source:ZFIN;Acc:ZDB-GENE-040808-46]	protein_coding
ENSDARG00000074201	1.70063	5.61499	81.7611	4.83289e-08	3.12166e-06	flna	filamin A, alpha (actin binding protein 280) [Source:ZFIN;Acc:ZDB-GENE-030131-2145]	protein_coding
ENSDARG00000092903	3.9415	4.53812	82.6218	4.85514e-08	3.12354e-06	C18H15orf48	chromosome 15 open reading frame 48 [Source:HGNC Symbol;Acc:HGNC:29898]	protein_coding
ENSDARG00000071673	-1.62905	4.38511	81.466	4.96282e-08	3.17025e-06	ctdspla	CTD (carboxy-terminal domain, RNA polymerase II, polypeptide A) small phosphatase-like a [Source:ZFIN;Acc:ZDB-GENE-060825-333]	protein_coding
ENSDARG00000052004	1.45299	6.93141	81.4566	4.96702e-08	3.17025e-06	cav1	caveolin 1 [Source:ZFIN;Acc:ZDB-GENE-030131-2415]	protein_coding
ENSDARG00000095011	-1.75618	4.10556	81.3217	5.02775e-08	3.19638e-06	si:ch211-67n3.9	si:ch211-67n3.9 [Source:ZFIN;Acc:ZDB-GENE-060526-179]	protein_coding
ENSDARG00000036427	2.55623	4.5601	81.0177	5.16769e-08	3.27246e-06	slc3a2a	solute carrier family 3, member 2a [Source:ZFIN;Acc:ZDB-GENE-000831-3]	protein_coding
ENSDARG00000081270	-1.85384	4.50374	80.9246	5.21138e-08	3.28393e-06	rn7sk	RNA, 7SK small nuclear [Source:ZFIN;Acc:ZDB-GENE-090323-1]	misc_RNA
ENSDARG00000034443	-2.17833	5.22222	80.8927	5.22647e-08	3.28393e-06	mpped2	metallophosphoesterase domain containing 2b [Source:ZFIN;Acc:ZDB-GENE-030131-8903]	protein_coding
ENSDARG00000058940	-2.14522	5.58233	80.8128	5.26444e-08	3.29497e-06	C8H9orf116	chromosome 9 open reading frame 116 [Source:HGNC Symbol;Acc:HGNC:28435]	protein_coding
ENSDARG00000004909	-1.35036	5.16229	80.6324	5.35131e-08	3.33641e-06	cat	catalase [Source:ZFIN;Acc:ZDB-GENE-000210-20]	protein_coding
ENSDARG00000090533	2.09258	3.69845	86.1687	5.42083e-08	3.36675e-06	TWF1 (3 of 3)	twinfilin actin-binding protein 1 [Source:HGNC Symbol;Acc:HGNC:9620]	protein_coding
ENSDARG00000045096	2.41943	3.73804	80.0541	5.64066e-08	3.47235e-06	ostf1	osteoclast stimulating factor 1 [Source:ZFIN;Acc:ZDB-GENE-040625-157]	protein_coding
ENSDARG00000008200	1.80268	4.16105	112.1	5.65715e-08	3.47235e-06	ugp2b	UDP-glucose pyrophosphorylase 2b [Source:ZFIN;Acc:ZDB-GENE-030131-6352]	protein_coding
ENSDARG00000052658	-1.30936	5.85781	80.0112	5.66285e-08	3.47235e-06	pptc7b	PTC7 protein phosphatase homolog b (S. cerevisiae) [Source:ZFIN;Acc:ZDB-GENE-081105-111]	protein_coding
ENSDARG00000071437	2.54751	3.99249	79.9841	5.67687e-08	3.47235e-06	ptprc	protein tyrosine phosphatase, receptor type, C [Source:ZFIN;Acc:ZDB-GENE-050208-585]	protein_coding
ENSDARG00000074837	2.35973	3.63629	79.7542	5.79759e-08	3.51548e-06	grap2b	GRB2-related adaptor protein 2b [Source:ZFIN;Acc:ZDB-GENE-040426-1485]	protein_coding
ENSDARG00000095774	1.76165	4.58492	79.7404	5.80492e-08	3.51548e-06	emd	emerin (Emery-Dreifuss muscular dystrophy) [Source:ZFIN;Acc:ZDB-GENE-070501-2]	protein_coding
ENSDARG00000015228	2.44256	3.16606	79.6878	5.83297e-08	3.51548e-06	ero1l	ERO1-like (S. cerevisiae) [Source:ZFIN;Acc:ZDB-GENE-040426-1312]	protein_coding
ENSDARG00000093997	2.26842	3.44907	100.454	5.83446e-08	3.51548e-06	si:dkey-9i23.15	si:dkey-9i23.15 [Source:ZFIN;Acc:ZDB-GENE-090313-361]	protein_coding
ENSDARG00000037488	1.78133	5.3256	79.2074	6.09632e-08	3.6596e-06	canx	calnexin [Source:ZFIN;Acc:ZDB-GENE-040426-2797]	protein_coding
ENSDARG00000092553	-1.42021	13.5587	79.0566	6.18172e-08	3.69153e-06	slc25a5	solute carrier family 25 alpha, member 5 [Source:ZFIN;Acc:ZDB-GENE-020419-9]	protein_coding
ENSDARG00000025254	2.2471	9.80779	79.0329	6.19522e-08	3.69153e-06	s100a10b	S100 calcium binding protein A10b [Source:ZFIN;Acc:ZDB-GENE-040426-1937]	protein_coding
ENSDARG00000015252	-1.89864	4.04823	78.7489	6.36004e-08	3.7738e-06	st3gal3b	ST3 beta-galactoside alpha-2,3-sialyltransferase 3b [Source:ZFIN;Acc:ZDB-GENE-050411-13]	protein_coding
ENSDARG00000033160	-1.59595	4.11054	78.7151	6.38004e-08	3.7738e-06	nr1d1	nuclear receptor subfamily 1, group d, member 1 [Source:ZFIN;Acc:ZDB-GENE-050105-1]	protein_coding
ENSDARG00000057249	-1.22792	4.84749	99.2725	6.42599e-08	3.77898e-06	zmynd11	zinc finger, MYND domain containing 11 [Source:ZFIN;Acc:ZDB-GENE-050522-301]	protein_coding
ENSDARG00000069980	2.15418	3.51912	214.698	6.43559e-08	3.77898e-06	lman1	lectin, mannose-binding, 1 [Source:ZFIN;Acc:ZDB-GENE-060201-4]	protein_coding
ENSDARG00000001452	5.57304	4.13534	79.7726	6.6495e-08	3.89044e-06	adam8a	a disintegrin and metalloproteinase domain 8a [Source:ZFIN;Acc:ZDB-GENE-030616-622]	protein_coding
ENSDARG00000069795	-2.03758	3.94937	161.376	6.93501e-08	4.04283e-06			protein_coding
ENSDARG00000029865	2.53377	3.46576	158.311	6.96177e-08	4.04384e-06	rassf2a	Ras association (RalGDS/AF-6) domain family member 2a [Source:ZFIN;Acc:ZDB-GENE-040912-124]	protein_coding
ENSDARG00000093549	-1.49221	8.95882	77.5741	7.09579e-08	4.10691e-06	sepp1a	selenoprotein P, plasma, 1a [Source:ZFIN;Acc:ZDB-GENE-030311-1]	protein_coding
ENSDARG00000097341	-1.82163	3.64947	118.698	7.13219e-08	4.10825e-06	si:ch211-203h15.7	si:ch211-203h15.7 [Source:ZFIN;Acc:ZDB-GENE-131127-230]	lincRNA
ENSDARG00000061186	3.42948	2.57732	155.295	7.14898e-08	4.10825e-06	itga4	integrin alpha 4 [Source:ZFIN;Acc:ZDB-GENE-110411-108]	protein_coding
ENSDARG00000091467	2.93653	3.52143	77.6576	7.20591e-08	4.12628e-06	CABZ01090750.1	Uncharacterized protein [Source:UniProtKB/TrEMBL;Acc:E7EY76]	protein_coding
ENSDARG00000075536	1.36672	5.43558	104.678	7.43259e-08	4.24104e-06	cpne1	copine I [Source:ZFIN;Acc:ZDB-GENE-030131-3562]	protein_coding
ENSDARG00000087188	-1.94061	6.01081	76.9842	7.50053e-08	4.26474e-06	nfil3-6	nuclear factor, interleukin 3 regulated, member 6 [Source:ZFIN;Acc:ZDB-GENE-040704-63]	protein_coding
ENSDARG00000077505	-2.64803	8.56228	76.7235	7.86666e-08	4.43602e-06	rbp4	retinol binding protein 4, plasma [Source:ZFIN;Acc:ZDB-GENE-000210-19]	protein_coding
ENSDARG00000037574	-1.47983	4.11366	138.067	7.86856e-08	4.43602e-06	rps6kal	ribosomal protein S6 kinase, like [Source:ZFIN;Acc:ZDB-GENE-030131-9616]	processed_transcript
ENSDARG00000005232	-1.88892	4.52901	76.457	7.88418e-08	4.43602e-06	ccdc85ca	coiled-coil domain containing 85C, a [Source:ZFIN;Acc:ZDB-GENE-060825-198]	protein_coding
ENSDARG00000068374	-1.48963	5.25795	76.3542	7.9615e-08	4.46397e-06	si:ch211-132b12.7	si:ch211-132b12.7 [Source:ZFIN;Acc:ZDB-GENE-050419-250]	protein_coding
ENSDARG00000057882	1.99932	6.64384	75.886	8.32449e-08	4.65134e-06	arpc3	actin related protein 2/3 complex, subunit 3 [Source:ZFIN;Acc:ZDB-GENE-040625-107]	protein_coding
ENSDARG00000003795	-1.2736	10.1563	75.6809	8.4893e-08	4.72707e-06	IDH2	isocitrate dehydrogenase 2 (NADP+), mitochondrial [Source:HGNC Symbol;Acc:HGNC:5383]	protein_coding
ENSDARG00000058730	2.46279	3.68286	75.4369	8.69007e-08	4.82224e-06	rdh10a	retinol dehydrogenase 10a [Source:ZFIN;Acc:ZDB-GENE-070112-2242]	protein_coding
ENSDARG00000042112	-2.71693	4.46955	75.1952	8.89416e-08	4.91859e-06	dio1	deiodinase, iodothyronine, type I [Source:ZFIN;Acc:ZDB-GENE-030328-41]	protein_coding
ENSDARG00000045930	-1.23522	7.10132	75.1328	8.94775e-08	4.93008e-06	rbpms2a	RNA binding protein with multiple splicing 2a [Source:ZFIN;Acc:ZDB-GENE-040718-106]	protein_coding
ENSDARG00000043102	-2.00956	5.36507	75.1001	8.976e-08	4.93008e-06	lxn	latexin [Source:ZFIN;Acc:ZDB-GENE-041212-18]	protein_coding
ENSDARG00000071331	-2.36262	4.33847	74.9743	9.0854e-08	4.97325e-06	ryr3	ryanodine receptor 3 [Source:ZFIN;Acc:ZDB-GENE-041001-165]	protein_coding
ENSDARG00000008165	3.85547	2.48015	132.484	9.30009e-08	5.06782e-06	caspa	caspase a [Source:ZFIN;Acc:ZDB-GENE-000616-3]	protein_coding
ENSDARG00000076772	1.30531	6.4783	74.7093	9.32093e-08	5.06782e-06	ACTR3 (1 of 2)	ARP3 actin-related protein 3 homolog (yeast) [Source:HGNC Symbol;Acc:HGNC:170]	protein_coding
ENSDARG00000078734	3.56596	2.95817	74.817	9.64702e-08	5.22752e-06	myo1f	myosin IF [Source:ZFIN;Acc:ZDB-GENE-081104-506]	protein_coding
ENSDARG00000054610	3.62064	5.09832	75.4245	9.79486e-08	5.28988e-06	coro1a	coronin, actin binding protein, 1A [Source:ZFIN;Acc:ZDB-GENE-030131-9512]	protein_coding
ENSDARG00000068934	2.49709	4.2001	74.3695	9.85208e-08	5.30305e-06	cyp1b1	cytochrome P450, family 1, subfamily B, polypeptide 1 [Source:ZFIN;Acc:ZDB-GENE-030902-1]	protein_coding
ENSDARG00000040278	-2.27942	4.38557	74.0442	9.94242e-08	5.3324e-06	klhl38b	kelch-like 38b (Drosophila) [Source:ZFIN;Acc:ZDB-GENE-120727-8]	protein_coding
ENSDARG00000008859	-1.74055	5.60033	74.0131	9.97266e-08	5.3324e-06	mylipa	myosin regulatory light chain interacting protein a [Source:ZFIN;Acc:ZDB-GENE-030131-7831]	protein_coding
ENSDARG00000074094	2.23061	5.94968	73.9632	1.00213e-07	5.3407e-06	tgm2b	transglutaminase 2b [Source:ZFIN;Acc:ZDB-GENE-030131-2576]	protein_coding
ENSDARG00000026417	5.81274	2.75078	75.2357	1.01195e-07	5.37532e-06	ccr12.2	chemokine (C-C motif) receptor 12.2 [Source:ZFIN;Acc:ZDB-GENE-070301-2]	protein_coding
ENSDARG00000071139	2.8034	3.37395	74.1798	1.01724e-07	5.3857e-06	zgc:64065	zgc:64065 [Source:ZFIN;Acc:ZDB-GENE-040426-1355]	protein_coding
ENSDARG00000035809	2.2322	6.88996	73.3783	1.06114e-07	5.59974e-06	col1a1b	collagen, type I, alpha 1b [Source:ZFIN;Acc:ZDB-GENE-030131-4400]	protein_coding
ENSDARG00000069700	1.46569	4.28013	87.9027	1.07409e-07	5.63006e-06	cdk2ap2	cyclin-dependent kinase 2 associated protein 2 [Source:ZFIN;Acc:ZDB-GENE-040718-35]	protein_coding
ENSDARG00000003952	1.10098	6.61447	89.0588	1.08188e-07	5.63006e-06	pfn2	profilin 2 [Source:ZFIN;Acc:ZDB-GENE-040115-4]	protein_coding
ENSDARG00000035322	-1.84757	7.41629	73.1656	1.08354e-07	5.63006e-06	myh7bb	myosin, heavy chain 7B, cardiac muscle, beta b [Source:ZFIN;Acc:ZDB-GENE-090311-5]	protein_coding
ENSDARG00000095627	2.95864	5.81524	73.3517	1.08787e-07	5.63006e-06	c1qc	complement component 1, q subcomponent, C chain [Source:ZFIN;Acc:ZDB-GENE-041010-51]	protein_coding
ENSDARG00000071562	-1.41164	6.10744	73.1084	1.08965e-07	5.63006e-06	mtus1a	mitochondrial tumor suppressor 1a [Source:ZFIN;Acc:ZDB-GENE-061103-409]	protein_coding
ENSDARG00000036893	2.87444	4.53523	73.8411	1.08985e-07	5.63006e-06	f13a1b	coagulation factor XIII, A1 polypeptide b [Source:ZFIN;Acc:ZDB-GENE-030131-9634]	protein_coding
ENSDARG00000019815	5.36864	5.07927	74.4433	1.09129e-07	5.63006e-06	fn1a	fibronectin 1a [Source:ZFIN;Acc:ZDB-GENE-000426-1]	protein_coding
ENSDARG00000028367	1.68057	4.29784	72.99	1.10244e-07	5.66947e-06	sult2st3	sulfotransferase family 2, cytosolic sulfotransferase 3 [Source:ZFIN;Acc:ZDB-GENE-061117-4]	protein_coding
ENSDARG00000007219	1.52218	4.65248	72.6934	1.1352e-07	5.81941e-06	actn1	actinin, alpha 1 [Source:ZFIN;Acc:ZDB-GENE-081113-4]	protein_coding
ENSDARG00000061746	-2.28516	3.03853	72.6986	1.14411e-07	5.84656e-06	arhgef9a	Cdc42 guanine nucleotide exchange factor (GEF) 9a [Source:ZFIN;Acc:ZDB-GENE-070705-271]	protein_coding
ENSDARG00000015278	3.33681	3.56909	73.2724	1.15585e-07	5.88792e-06	plxnc1	plexin C1 [Source:ZFIN;Acc:ZDB-GENE-030131-1620]	protein_coding
ENSDARG00000016939	2.54414	4.57267	72.5502	1.16103e-07	5.89571e-06	itgb2	integrin, beta 2 [Source:ZFIN;Acc:ZDB-GENE-110411-4]	protein_coding
ENSDARG00000056920	-1.4752	4.855	72.2974	1.18064e-07	5.97649e-06	tmem88a	transmembrane protein 88 a [Source:ZFIN;Acc:ZDB-GENE-040426-1808]	protein_coding
ENSDARG00000027464	2.56948	3.92139	72.2039	1.19166e-07	6.01342e-06	gnsb	glucosamine (N-acetyl)-6-sulfatase (Sanfilippo disease IIID), b [Source:ZFIN;Acc:ZDB-GENE-030131-5846]	protein_coding
ENSDARG00000025493	2.07125	4.93159	72.1439	1.19879e-07	6.03056e-06	serp1	stress-associated endoplasmic reticulum protein 1 [Source:ZFIN;Acc:ZDB-GENE-030131-8741]	protein_coding
ENSDARG00000063292	2.46307	3.47577	72.0409	1.21115e-07	6.06444e-06	zgc:153440	zgc:153440 [Source:ZFIN;Acc:ZDB-GENE-060929-994]	protein_coding
ENSDARG00000074093	-2.24391	4.3737	72.0253	1.21304e-07	6.06444e-06	CU234171.2	Uncharacterized protein [Source:UniProtKB/TrEMBL;Acc:F1RA16]	protein_coding
ENSDARG00000057949	2.45721	4.63393	71.6974	1.2534e-07	6.2227e-06	slc43a3b	solute carrier family 43, member 3b [Source:ZFIN;Acc:ZDB-GENE-060312-28]	protein_coding
ENSDARG00000007354	1.23145	7.19975	71.6966	1.25349e-07	6.2227e-06	pdia3	protein disulfide isomerase family A, member 3 [Source:ZFIN;Acc:ZDB-GENE-031002-9]	protein_coding
ENSDARG00000074287	1.88366	3.77949	96.1707	1.25626e-07	6.2227e-06	sptlc2b	serine palmitoyltransferase, long chain base subunit 2b [Source:ZFIN;Acc:ZDB-GENE-080305-8]	protein_coding
ENSDARG00000070846	-1.34638	4.58956	71.5973	1.26601e-07	6.25183e-06	dazap1	DAZ associated protein 1 [Source:ZFIN;Acc:ZDB-GENE-070212-1]	protein_coding
ENSDARG00000036036	2.48193	7.9182	71.5158	1.27639e-07	6.28391e-06	mdka	midkine-related growth factor [Source:ZFIN;Acc:ZDB-GENE-990621-1]	protein_coding
ENSDARG00000055976	-1.33985	4.66857	71.4623	1.28325e-07	6.29847e-06	pecr	peroxisomal trans-2-enoyl-CoA reductase [Source:ZFIN;Acc:ZDB-GENE-050417-232]	protein_coding
ENSDARG00000004763	-2.78209	2.54309	188.269	1.31115e-07	6.4159e-06	HHLA2 (1 of 4)	HERV-H LTR-associating 2 [Source:HGNC Symbol;Acc:HGNC:4905]	protein_coding
ENSDARG00000076075	-1.74609	7.37215	71.1572	1.3232e-07	6.45528e-06	myh7ba	myosin, heavy chain 7B, cardiac muscle, beta a [Source:ZFIN;Acc:ZDB-GENE-100914-2]	protein_coding
ENSDARG00000096431	-4.94397	2.35262	71.7603	1.34051e-07	6.52005e-06	si:ch211-209j12.1	si:ch211-209j12.1 [Source:ZFIN;Acc:ZDB-GENE-120709-44]	protein_coding
ENSDARG00000014329	1.62495	6.60553	70.9365	1.35295e-07	6.56077e-06	npm1a	nucleophosmin 1a [Source:ZFIN;Acc:ZDB-GENE-021028-1]	protein_coding
ENSDARG00000023299	1.54393	4.82452	70.8714	1.36187e-07	6.58427e-06	nhp2l1b	NHP2 non-histone chromosome protein 2-like 1b (S. cerevisiae) [Source:ZFIN;Acc:ZDB-GENE-030131-9670]	protein_coding
ENSDARG00000035887	-1.70063	3.95706	219.888	1.36916e-07	6.59522e-06			protein_coding
ENSDARG00000091138	1.25784	6.64527	70.7958	1.3723e-07	6.59522e-06	ACTR3 (2 of 2)	ARP3 actin-related protein 3 homolog (yeast) [Source:HGNC Symbol;Acc:HGNC:170]	protein_coding
ENSDARG00000030441	1.36293	4.92625	88.3771	1.39649e-07	6.69156e-06	ppa1b	pyrophosphatase (inorganic) 1b [Source:ZFIN;Acc:ZDB-GENE-050417-375]	protein_coding
ENSDARG00000020086	-1.51612	5.85812	70.5923	1.40085e-07	6.69258e-06	NUAK1 (1 of 2)	NUAK family, SNF1-like kinase, 1 [Source:HGNC Symbol;Acc:HGNC:14311]	protein_coding
ENSDARG00000032708	4.33083	2.15428	145.736	1.45743e-07	6.94233e-06	arl4cb	ADP-ribosylation factor-like 4Cb [Source:ZFIN;Acc:ZDB-GENE-040426-2382]	protein_coding
ENSDARG00000017665	-1.39189	6.10379	70.1094	1.47126e-07	6.98763e-06	snrkb	SNF related kinase b [Source:ZFIN;Acc:ZDB-GENE-040426-1724]	protein_coding
ENSDARG00000034077	-1.21603	5.13311	69.9233	1.49945e-07	7.10062e-06	zgc:77391	zgc:77391 [Source:ZFIN;Acc:ZDB-GENE-040426-1830]	protein_coding
ENSDARG00000042904	-1.13379	6.16809	69.7903	1.51995e-07	7.17664e-06	foxo3b	forkhead box O3b [Source:ZFIN;Acc:ZDB-GENE-990708-6]	protein_coding
ENSDARG00000019062	2.81741	4.47595	70.0815	1.52802e-07	7.19371e-06	arpc5b	actin related protein 2/3 complex, subunit 5B [Source:ZFIN;Acc:ZDB-GENE-040120-7]	protein_coding
ENSDARG00000007990	3.5944	3.58308	70.1964	1.57271e-07	7.38261e-06	wt1b	wilms tumor 1b [Source:ZFIN;Acc:ZDB-GENE-050420-319]	protein_coding
ENSDARG00000044635	-1.4004	4.60039	69.3072	1.59712e-07	7.47542e-06	ptprda	protein tyrosine phosphatase, receptor type, D, a [Source:ZFIN;Acc:ZDB-GENE-101103-16]	protein_coding
ENSDARG00000018562	1.27242	6.1311	69.2679	1.60358e-07	7.484e-06	cope	coatomer protein complex, subunit epsilon [Source:ZFIN;Acc:ZDB-GENE-041114-59]	protein_coding
ENSDARG00000042876	3.9161	4.41917	70.3303	1.63242e-07	7.59661e-06	abracl	ABRA C-terminal like [Source:ZFIN;Acc:ZDB-GENE-030131-8594]	protein_coding
ENSDARG00000017298	3.03905	3.71499	69.713	1.64517e-07	7.63396e-06	plek	pleckstrin [Source:ZFIN;Acc:ZDB-GENE-040426-1506]	protein_coding
ENSDARG00000010531	2.21522	3.46936	123.227	1.6899e-07	7.81908e-06	scamp4	secretory carrier membrane protein 4 [Source:ZFIN;Acc:ZDB-GENE-050913-40]	protein_coding
ENSDARG00000076789	4.55398	3.93434	69.6313	1.75137e-07	8.05774e-06	cx32.2	connexin 32.2 [Source:ZFIN;Acc:ZDB-GENE-050303-1]	protein_coding
ENSDARG00000037153	1.56393	4.21011	68.407	1.75283e-07	8.05774e-06	atp6ap1b	ATPase, H+ transporting, lysosomal accessory protein 1b [Source:ZFIN;Acc:ZDB-GENE-020423-2]	protein_coding
ENSDARG00000069054	-2.92523	4.45388	68.7757	1.75954e-07	8.05774e-06	glula	glutamate-ammonia ligase (glutamine synthase) a [Source:ZFIN;Acc:ZDB-GENE-030131-688]	protein_coding
ENSDARG00000002523	-1.0884	7.37429	68.3598	1.76144e-07	8.05774e-06	hsdl2	hydroxysteroid dehydrogenase like 2 [Source:ZFIN;Acc:ZDB-GENE-030131-1066]	protein_coding
ENSDARG00000055439	3.87346	2.275	108.742	1.78751e-07	8.15389e-06	adamtsl7	ADAMTS-like 7 [Source:ZFIN;Acc:ZDB-GENE-070816-2]	protein_coding
ENSDARG00000086113	3.76084	2.65608	237.712	1.80431e-07	8.20734e-06	FP236789.1	Uncharacterized protein [Source:UniProtKB/TrEMBL;Acc:E7FA29]	protein_coding
ENSDARG00000032405	2.27588	3.74278	105.143	1.82084e-07	8.25923e-06	zgc:85975	zgc:85975 [Source:ZFIN;Acc:ZDB-GENE-040426-2417]	protein_coding
ENSDARG00000044612	3.56797	5.90879	68.7566	1.84422e-07	8.34186e-06	c1qb	complement component 1, q subcomponent, B chain [Source:ZFIN;Acc:ZDB-GENE-040801-223]	protein_coding
ENSDARG00000075017	-1.31605	6.58563	67.8706	1.85362e-07	8.36097e-06	polr2m	polymerase (RNA) II (DNA directed) polypeptide M [Source:ZFIN;Acc:ZDB-GENE-041111-91]	protein_coding
ENSDARG00000097470	4.0274	2.90478	68.2975	1.93332e-07	8.69618e-06	si:ch73-322b17.3	si:ch73-322b17.3 [Source:ZFIN;Acc:ZDB-GENE-131127-509]	processed_transcript
ENSDARG00000040072	1.97466	5.03423	67.2729	1.97359e-07	8.85263e-06	scpep1	serine carboxypeptidase 1 [Source:ZFIN;Acc:ZDB-GENE-040426-890]	protein_coding
ENSDARG00000079634	1.79165	5.31917	67.2127	1.98615e-07	8.88429e-06	filip1b	filamin A interacting protein 1b [Source:ZFIN;Acc:ZDB-GENE-030131-1935]	protein_coding
ENSDARG00000041799	2.59107	3.49216	100.935	2.00011e-07	8.92202e-06	cx43	connexin 43 [Source:ZFIN;Acc:ZDB-GENE-991105-4]	protein_coding
ENSDARG00000059362	1.46951	6.25121	67.0505	2.02042e-07	8.98779e-06	ptrfb	polymerase I and transcript release factor b [Source:ZFIN;Acc:ZDB-GENE-030131-5509]	protein_coding
ENSDARG00000070827	-4.59545	8.61002	68.1925	2.02792e-07	8.9964e-06	zgc:112242	zgc:112242 [Source:ZFIN;Acc:ZDB-GENE-050522-63]	protein_coding
ENSDARG00000056481	1.67936	4.95327	66.901	2.05259e-07	9.08089e-06	vat1	vesicle amine transport protein 1 homolog (T californica) [Source:ZFIN;Acc:ZDB-GENE-030616-178]	protein_coding
ENSDARG00000018529	1.83821	5.10057	66.8089	2.0727e-07	9.14478e-06	lipf	lipase, gastric [Source:ZFIN;Acc:ZDB-GENE-040426-2737]	protein_coding
ENSDARG00000045980	2.67978	5.76229	67.2477	2.09819e-07	9.23202e-06	zgc:153129	zgc:153129 [Source:ZFIN;Acc:ZDB-GENE-061013-189]	protein_coding
ENSDARG00000039490	2.58908	4.22573	67.4059	2.1204e-07	9.30442e-06	pitpnaa	phosphatidylinositol transfer protein, alpha a [Source:ZFIN;Acc:ZDB-GENE-040426-744]	protein_coding
ENSDARG00000087084	2.7737	3.18991	66.9492	2.12799e-07	9.3124e-06	hcar1-4	hydroxycarboxylic acid receptor 1-4 [Source:ZFIN;Acc:ZDB-GENE-111111-10]	protein_coding
ENSDARG00000010070	1.59146	4.29611	66.4691	2.14878e-07	9.37798e-06	adam9	a disintegrin and metalloproteinase domain 9 [Source:ZFIN;Acc:ZDB-GENE-040912-127]	protein_coding
ENSDARG00000012593	2.50075	5.01737	66.4855	2.16181e-07	9.40942e-06	col5a1	procollagen, type V, alpha 1 [Source:ZFIN;Acc:ZDB-GENE-041105-6]	protein_coding
ENSDARG00000058094	-1.72547	4.06542	106.315	2.24998e-07	9.76685e-06	CIART (1 of 2)	circadian associated repressor of transcription [Source:HGNC Symbol;Acc:HGNC:25200]	protein_coding
ENSDARG00000011821	2.01904	4.70555	65.9989	2.25926e-07	9.78086e-06	plod2	procollagen-lysine, 2-oxoglutarate 5-dioxygenase 2 [Source:ZFIN;Acc:ZDB-GENE-070326-1]	protein_coding
ENSDARG00000012140	-1.11854	5.53587	65.9487	2.27142e-07	9.8072e-06	ccnl1b	cyclin L1b [Source:ZFIN;Acc:ZDB-GENE-030131-4813]	protein_coding
ENSDARG00000062359	-1.75168	8.4905	65.7512	2.31999e-07	9.96499e-06	scn3b	sodium channel, voltage-gated, type III, beta [Source:ZFIN;Acc:ZDB-GENE-070920-2]	protein_coding
ENSDARG00000040864	2.01922	3.49383	79.8091	2.32031e-07	9.96499e-06	si:dkey-286j15.1	si:dkey-286j15.1 [Source:ZFIN;Acc:ZDB-GENE-060503-447]	protein_coding
ENSDARG00000027222	-2.21965	4.20529	65.5792	2.36323e-07	1.01224e-05	gpr56	G protein-coupled receptor 56 [Source:ZFIN;Acc:ZDB-GENE-030131-3671]	protein_coding
ENSDARG00000040158	1.41848	5.67707	65.4882	2.38647e-07	1.01949e-05	cdc42l	cell division cycle 42, like [Source:ZFIN;Acc:ZDB-GENE-030131-6069]	protein_coding
ENSDARG00000095451	-1.0108	7.25474	65.2851	2.43926e-07	1.03636e-05	si:ch211-196l7.4	si:ch211-196l7.4 [Source:ZFIN;Acc:ZDB-GENE-050419-122]	processed_transcript
ENSDARG00000011459	1.57256	5.71891	65.2665	2.44416e-07	1.03636e-05	gsna	gelsolin a [Source:ZFIN;Acc:ZDB-GENE-030131-9653]	protein_coding
ENSDARG00000062936	1.68818	4.13785	71.7104	2.44522e-07	1.03636e-05	ndnf	neuron-derived neurotrophic factor [Source:ZFIN;Acc:ZDB-GENE-030131-207]	protein_coding
ENSDARG00000070922	-0.994291	7.42967	65.238	2.4517e-07	1.03639e-05	cnbpb	CCHC-type zinc finger, nucleic acid binding protein b [Source:ZFIN;Acc:ZDB-GENE-030131-7782]	protein_coding
ENSDARG00000058551	-1.38007	4.36484	82.2281	2.49082e-07	1.05018e-05	popdc3	popeye domain containing 3 [Source:ZFIN;Acc:ZDB-GENE-040624-10]	protein_coding
ENSDARG00000039007	-1.53475	10.8663	65.0416	2.50429e-07	1.05311e-05	eno3	enolase 3, (beta, muscle) [Source:ZFIN;Acc:ZDB-GENE-031006-5]	protein_coding
ENSDARG00000036016	1.35091	4.74859	82.9963	2.52312e-07	1.05827e-05	sh3bgrl3	SH3 domain binding glutamic acid-rich protein like 3 [Source:ZFIN;Acc:ZDB-GENE-040426-1059]	protein_coding
ENSDARG00000020676	1.85471	3.76951	72.1044	2.55836e-07	1.06863e-05	dpp3	dipeptidylpeptidase 3 [Source:ZFIN;Acc:ZDB-GENE-030131-1247]	protein_coding
ENSDARG00000071082	1.71387	4.53123	64.8347	2.56106e-07	1.06863e-05	p4ha1b	prolyl 4-hydroxylase, alpha polypeptide I b [Source:ZFIN;Acc:ZDB-GENE-030131-4089]	protein_coding
ENSDARG00000002790	1.09303	5.90001	65.257	2.58439e-07	1.07559e-05	ap2m1a	adaptor-related protein complex 2, mu 1 subunit, a [Source:ZFIN;Acc:ZDB-GENE-030131-9784]	protein_coding
ENSDARG00000030177	1.4531	4.73521	64.6569	2.61096e-07	1.08124e-05	uchl3	ubiquitin carboxyl-terminal esterase L3 (ubiquitin thiolesterase) [Source:ZFIN;Acc:ZDB-GENE-050522-158]	protein_coding
ENSDARG00000069537	2.0887	5.65537	64.6447	2.61443e-07	1.08124e-05	si:dkey-238c7.16	si:dkey-238c7.16 [Source:ZFIN;Acc:ZDB-GENE-030131-4169]	protein_coding
ENSDARG00000037307	3.82498	3.62323	65.6516	2.61807e-07	1.08124e-05	gnpda1	glucosamine-6-phosphate deaminase 1 [Source:ZFIN;Acc:ZDB-GENE-050417-417]	protein_coding
ENSDARG00000012330	-1.21509	5.21842	64.4743	2.66337e-07	1.09714e-05	mapre3b	microtubule-associated protein, RP/EB family, member 3b [Source:ZFIN;Acc:ZDB-GENE-040704-6]	protein_coding
ENSDARG00000040352	-2.1532	3.59591	79.5728	2.71117e-07	1.11173e-05	crot	carnitine O-octanoyltransferase [Source:ZFIN;Acc:ZDB-GENE-050522-35]	protein_coding
ENSDARG00000063167	-1.09999	4.42968	71.2258	2.71253e-07	1.11173e-05	chkb	choline kinase beta [Source:ZFIN;Acc:ZDB-GENE-030131-2928]	protein_coding
ENSDARG00000029722	-1.01635	8.17509	64.1592	2.75657e-07	1.12691e-05	hmgb2a	high-mobility group box 2a [Source:ZFIN;Acc:ZDB-GENE-051120-126]	protein_coding
ENSDARG00000059070	1.26404	5.14744	119.38	2.76453e-07	1.12731e-05	gars	glycyl-tRNA synthetase [Source:ZFIN;Acc:ZDB-GENE-030131-9174]	protein_coding
ENSDARG00000062025	2.32596	4.2784	63.9394	2.82376e-07	1.14857e-05	cpox	coproporphyrinogen oxidase [Source:ZFIN;Acc:ZDB-GENE-030131-9884]	protein_coding
ENSDARG00000062049	2.95846	3.28601	63.9361	2.93715e-07	1.19169e-05	hmha1	histocompatibility (minor) HA-1 [Source:ZFIN;Acc:ZDB-GENE-071213-2]	protein_coding
ENSDARG00000070386	1.60095	5.13357	63.4461	2.98123e-07	1.20654e-05	krtcap2	keratinocyte associated protein 2 [Source:ZFIN;Acc:ZDB-GENE-060825-91]	protein_coding
ENSDARG00000013335	1.04976	6.98179	80.9474	3.00721e-07	1.21401e-05	anxa6	annexin A6 [Source:ZFIN;Acc:ZDB-GENE-030707-3]	protein_coding
ENSDARG00000035256	-1.24305	8.26002	63.2975	3.03057e-07	1.22039e-05	eef2l2	eukaryotic translation elongation factor 2, like 2 [Source:ZFIN;Acc:ZDB-GENE-030131-8112]	protein_coding
ENSDARG00000055477	2.31984	3.25897	115.842	3.04824e-07	1.22445e-05	pelo	pelota homolog (Drosophila) [Source:ZFIN;Acc:ZDB-GENE-040426-1074]	protein_coding
ENSDARG00000059049	4.4648	5.20231	64.1146	3.11602e-07	1.24669e-05	CLEC17A	C-type lectin domain family 17, member A [Source:HGNC Symbol;Acc:HGNC:34520]	protein_coding
ENSDARG00000035400	-1.05152	10.1688	63.0377	3.11903e-07	1.24669e-05	btf3	basic transcription factor 3 [Source:ZFIN;Acc:ZDB-GENE-030131-8731]	protein_coding
ENSDARG00000069752	1.67585	6.63	62.9678	3.14333e-07	1.25329e-05	ckba	creatine kinase, brain a [Source:ZFIN;Acc:ZDB-GENE-060929-902]	protein_coding
ENSDARG00000036549	-1.72644	6.72866	62.9008	3.1668e-07	1.25954e-05	agpat3	1-acylglycerol-3-phosphate O-acyltransferase 3 [Source:ZFIN;Acc:ZDB-GENE-040426-2765]	protein_coding
ENSDARG00000090113	1.65395	10.0209	62.86	3.18117e-07	1.26215e-05	fabp11a	fatty acid binding protein 11a [Source:ZFIN;Acc:ZDB-GENE-040912-132]	protein_coding
ENSDARG00000096845	-2.4334	4.05783	63.1877	3.19072e-07	1.26284e-05	si:dkey-148c4.3	si:dkey-148c4.3 [Source:ZFIN;Acc:ZDB-GENE-131127-48]	sense_intronic
ENSDARG00000094889	-1.5355	5.59668	62.4926	3.31412e-07	1.30847e-05	cplx4c	complexin 4c [Source:ZFIN;Acc:ZDB-GENE-101018-1]	protein_coding
ENSDARG00000020871	-2.29593	3.00062	77.2075	3.37882e-07	1.33034e-05	ptprz1b	protein tyrosine phosphatase, receptor-type, Z polypeptide 1b [Source:ZFIN;Acc:ZDB-GENE-050506-100]	protein_coding
ENSDARG00000070792	1.10738	5.54367	84.0363	3.38598e-07	1.33034e-05	lrrc15	leucine rich repeat containing 15 [Source:ZFIN;Acc:ZDB-GENE-031113-8]	protein_coding
ENSDARG00000075132	-1.38143	8.00196	62.0874	3.46797e-07	1.35924e-05	fh	fumarate hydratase [Source:ZFIN;Acc:ZDB-GENE-010724-6]	protein_coding
ENSDARG00000054063	1.48721	5.37365	61.9186	3.53436e-07	1.38191e-05	arpc4	actin related protein 2/3 complex, subunit 4 [Source:ZFIN;Acc:ZDB-GENE-010724-9]	protein_coding
ENSDARG00000074656	4.89951	5.89285	62.7605	3.61122e-07	1.40855e-05	ctssb.1	cathepsin Sb, tandem duplicate 1 [Source:ZFIN;Acc:ZDB-GENE-050522-559]	protein_coding
ENSDARG00000030938	3.07151	2.55867	101.219	3.65524e-07	1.42228e-05	fermt3b	fermitin family member 3b [Source:ZFIN;Acc:ZDB-GENE-040426-1366]	protein_coding
ENSDARG00000056531	1.43623	4.46148	99.3766	3.73999e-07	1.45176e-05	nutf2	nuclear transport factor 2 [Source:ZFIN;Acc:ZDB-GENE-041010-77]	protein_coding
ENSDARG00000041665	-1.32118	4.86322	66.8707	3.78301e-07	1.46494e-05	mkrn1	makorin, ring finger protein, 1 [Source:ZFIN;Acc:ZDB-GENE-020213-1]	protein_coding
ENSDARG00000071871	3.52284	3.25433	62.2221	3.79653e-07	1.46666e-05	GLOD5	glyoxalase domain containing 5 [Source:HGNC Symbol;Acc:HGNC:33358]	protein_coding
ENSDARG00000056985	2.1718	4.44796	61.126	3.94126e-07	1.51894e-05	tpte	transmembrane phosphatase with tensin homology [Source:ZFIN;Acc:ZDB-GENE-030131-5503]	protein_coding
ENSDARG00000053912	1.13354	5.3951	72.7493	4.06757e-07	1.56388e-05	fbl	fibrillarin [Source:ZFIN;Acc:ZDB-GENE-040426-1936]	protein_coding
ENSDARG00000035880	2.06035	3.3056	69.8525	4.08426e-07	1.56657e-05	atp6v1c1b	ATPase, H+ transporting, lysosomal, V1 subunit C, isoform 1b [Source:ZFIN;Acc:ZDB-GENE-041010-104]	protein_coding
ENSDARG00000009594	-1.08725	5.36317	133.171	4.12632e-07	1.57895e-05	nr1d2b	nuclear receptor subfamily 1, group D, member 2b [Source:ZFIN;Acc:ZDB-GENE-990415-244]	protein_coding
ENSDARG00000079315	3.5752	2.84513	61.1598	4.15343e-07	1.58557e-05	LPXN	leupaxin [Source:HGNC Symbol;Acc:HGNC:14061]	protein_coding
ENSDARG00000058356	1.16659	6.25145	60.3622	4.21821e-07	1.6065e-05	elovl1b	elongation of very long chain fatty acids (FEN1/Elo2, SUR4/Elo3, yeast)-like 1b [Source:ZFIN;Acc:ZDB-GENE-040426-2755]	protein_coding
ENSDARG00000035066	-1.06772	4.76152	101.302	4.29613e-07	1.63233e-05	ubtf	upstream binding transcription factor, RNA polymerase I [Source:ZFIN;Acc:ZDB-GENE-030616-252]	protein_coding
ENSDARG00000007889	2.52461	3.65037	60.1781	4.30844e-07	1.63316e-05	csf1ra	colony stimulating factor 1 receptor, a [Source:ZFIN;Acc:ZDB-GENE-001205-1]	protein_coding
ENSDARG00000055759	3.16066	3.66878	60.6942	4.41233e-07	1.66862e-05	efhd2	EF-hand domain family, member D2 [Source:ZFIN;Acc:ZDB-GENE-060531-152]	protein_coding
ENSDARG00000090155	3.5837	3.95579	60.6709	4.44355e-07	1.6765e-05	col15a1a	collagen, type XV, alpha 1a [Source:ZFIN;Acc:ZDB-GENE-080918-1]	protein_coding
ENSDARG00000053493	2.10197	6.26356	59.858	4.4704e-07	1.68271e-05	aldh1a2	aldehyde dehydrogenase 1 family, member A2 [Source:ZFIN;Acc:ZDB-GENE-011010-3]	protein_coding
ENSDARG00000035514	3.58229	2.81309	60.3304	4.51432e-07	1.69528e-05	adam28	a disintegrin and metallopeptidase domain 28 [Source:ZFIN;Acc:ZDB-GENE-060929-532]	protein_coding
ENSDARG00000018600	-1.61253	5.77034	59.7124	4.54635e-07	1.70335e-05	retsat	retinol saturase (all-trans-retinol 13,14-reductase) [Source:ZFIN;Acc:ZDB-GENE-050320-11]	protein_coding
ENSDARG00000077426	-1.50523	4.08761	128.123	4.57029e-07	1.70836e-05	zbtb38	zinc finger and BTB domain containing 38 [Source:ZFIN;Acc:ZDB-GENE-091204-308]	protein_coding
ENSDARG00000029063	-1.10721	5.32866	65.5225	4.59697e-07	1.71436e-05	clpxa	ClpX caseinolytic peptidase X homolog a [Source:ZFIN;Acc:ZDB-GENE-040912-143]	protein_coding
ENSDARG00000068233	2.50334	4.66913	59.9129	4.62701e-07	1.72159e-05	CD53	CD53 molecule [Source:HGNC Symbol;Acc:HGNC:1686]	protein_coding
ENSDARG00000010965	1.29737	6.41346	59.537	4.63974e-07	1.72236e-05	psma8	proteasome (prosome, macropain) subunit, alpha type, 8 [Source:ZFIN;Acc:ZDB-GENE-040426-2194]	protein_coding
ENSDARG00000054087	-2.14611	4.61782	59.3651	4.82252e-07	1.7861e-05	irs1	insulin receptor substrate 1 [Source:ZFIN;Acc:ZDB-GENE-030131-872]	protein_coding
ENSDARG00000026764	-4.88368	1.79769	159.144	4.85475e-07	1.79392e-05	ahsg	alpha-2-HS-glycoprotein [Source:ZFIN;Acc:ZDB-GENE-041114-50]	protein_coding
ENSDARG00000009867	-1.35298	5.93674	59.0586	4.90545e-07	1.80852e-05	adssl1	adenylosuccinate synthase like 1 [Source:ZFIN;Acc:ZDB-GENE-040516-18]	protein_coding
ENSDARG00000091511	4.30066	3.00198	59.2523	4.97519e-07	1.83006e-05	gpx7	glutathione peroxidase 7 [Source:ZFIN;Acc:ZDB-GENE-050522-419]	protein_coding
ENSDARG00000040439	-1.34357	8.89063	58.8642	5.01822e-07	1.84168e-05	rsl24d1	ribosomal L24 domain containing 1 [Source:ZFIN;Acc:ZDB-GENE-040426-1925]	protein_coding
ENSDARG00000040401	-1.098	5.1437	58.8273	5.03994e-07	1.84546e-05	slc25a20	solute carrier family 25 (carnitine/acylcarnitine translocase), member 20 [Source:ZFIN;Acc:ZDB-GENE-040426-1869]	protein_coding
ENSDARG00000093313	-1.8898	7.88842	58.7874	5.06355e-07	1.84992e-05	ubb	ubiquitin B [Source:ZFIN;Acc:ZDB-GENE-050411-10]	protein_coding
ENSDARG00000010137	-1.19987	4.85864	97.557	5.10671e-07	1.85968e-05	ldb1a	LIM-domain binding factor 1a [Source:ZFIN;Acc:ZDB-GENE-990415-138]	protein_coding
ENSDARG00000004745	-2.0801	4.67351	58.6923	5.12039e-07	1.85968e-05	lmbr1l	limb region 1 like [Source:ZFIN;Acc:ZDB-GENE-030131-9906]	protein_coding
ENSDARG00000006029	3.07401	3.79947	59.2429	5.12483e-07	1.85968e-05	lta4h	leukotriene A4 hydrolase [Source:ZFIN;Acc:ZDB-GENE-040426-2477]	protein_coding
ENSDARG00000007708	-1.00626	8.27606	58.6387	5.15271e-07	1.8656e-05	nsa2	NSA2 ribosome biogenesis homolog (S. cerevisiae) [Source:ZFIN;Acc:ZDB-GENE-030131-488]	protein_coding
ENSDARG00000077777	1.4481	11.2264	58.4515	5.26734e-07	1.90284e-05	tmsb4x	thymosin, beta 4 x [Source:ZFIN;Acc:ZDB-GENE-030131-8304]	protein_coding
ENSDARG00000003051	-1.21741	4.71541	58.4311	5.28002e-07	1.90316e-05	hccs	holocytochrome c synthase [Source:ZFIN;Acc:ZDB-GENE-000607-78]	protein_coding
ENSDARG00000063430	1.77465	4.52338	58.2686	5.38214e-07	1.93243e-05	THBS1 (2 of 3)	thrombospondin 1 [Source:HGNC Symbol;Acc:HGNC:11785]	protein_coding
ENSDARG00000034534	1.72983	4.24568	58.2639	5.38514e-07	1.93243e-05	atp6v1aa	ATPase, H+ transporting, lysosomal V1 subunit Aa [Source:ZFIN;Acc:ZDB-GENE-040426-1143]	protein_coding
ENSDARG00000018004	-1.23626	6.88259	58.1775	5.44036e-07	1.94791e-05	nkx2.5	NK2 transcription factor related 5 [Source:ZFIN;Acc:ZDB-GENE-980526-321]	protein_coding
ENSDARG00000040287	0.987971	7.14032	79.0536	5.50398e-07	1.96633e-05	ywhabl	tyrosine 3-monooxygenase/tryptophan 5-monooxygenase activation protein, beta polypeptide like [Source:ZFIN;Acc:ZDB-GENE-030131-448]	protein_coding
ENSDARG00000003961	1.94327	3.77037	140.534	5.54167e-07	1.97543e-05	parp3	poly (ADP-ribose) polymerase family, member 3 [Source:ZFIN;Acc:ZDB-GENE-030131-7435]	protein_coding
ENSDARG00000018174	1.64792	5.44201	57.7285	5.73775e-07	2.04082e-05	gnai2a	guanine nucleotide binding protein (G protein), alpha inhibiting activity polypeptide 2a [Source:ZFIN;Acc:ZDB-GENE-030131-8365]	protein_coding
ENSDARG00000075748	2.54026	3.3461	57.6231	5.85078e-07	2.07645e-05	NCKAP1L	NCK-associated protein 1-like [Source:HGNC Symbol;Acc:HGNC:4862]	protein_coding
ENSDARG00000011175	1.2384	5.16431	57.4652	5.92048e-07	2.09658e-05	atp6v1d	ATPase, H+ transporting, V1 subunit D [Source:ZFIN;Acc:ZDB-GENE-040426-727]	protein_coding
ENSDARG00000057683	3.85959	2.62537	59.7587	5.96584e-07	2.10411e-05	mcm6	MCM6 minichromosome maintenance deficient 6, mitotin (S. cerevisiae) [Source:ZFIN;Acc:ZDB-GENE-030909-6]	protein_coding
ENSDARG00000087624	-1.56273	7.1051	57.3916	5.97278e-07	2.10411e-05	LRRC2	leucine rich repeat containing 2 [Source:HGNC Symbol;Acc:HGNC:14676]	protein_coding
ENSDARG00000043436	4.11338	5.84562	58.2234	5.98085e-07	2.10411e-05	si:dkey-5n18.1	si:dkey-5n18.1 [Source:ZFIN;Acc:ZDB-GENE-041014-144]	protein_coding
ENSDARG00000020239	-2.10326	4.58946	57.338	6.01108e-07	2.10587e-05	lpin1	lipin 1 [Source:ZFIN;Acc:ZDB-GENE-080722-2]	protein_coding
ENSDARG00000045352	1.96801	6.49674	57.3369	6.01193e-07	2.10587e-05	zgc:56530	zgc:56530 [Source:ZFIN;Acc:ZDB-GENE-040426-1065]	protein_coding
ENSDARG00000008109	-1.1729	8.97044	57.3181	6.02542e-07	2.10603e-05	eef1da	elongation factor-1, delta, a [Source:ZFIN;Acc:ZDB-GENE-040426-2740]	protein_coding
ENSDARG00000013990	-1.17925	4.37972	155.508	6.17964e-07	2.15526e-05	ube2q2	ubiquitin-conjugating enzyme E2Q family member 2 [Source:ZFIN;Acc:ZDB-GENE-040426-1919]	protein_coding
ENSDARG00000015110	-1.45595	4.12104	57.0359	6.2326e-07	2.16905e-05	slc18a2	solute carrier family 18 (vesicular monoamine), member 2 [Source:ZFIN;Acc:ZDB-GENE-080514-1]	protein_coding
ENSDARG00000084622	-3.1069	2.66985	106.028	6.26905e-07	2.17705e-05	SCARNA6	Small Cajal body specific RNA 6 [Source:RFAM;Acc:RF00478]	snoRNA
ENSDARG00000034368	1.25004	5.15098	79.5698	6.28901e-07	2.17929e-05	hexb	hexosaminidase B (beta polypeptide) [Source:ZFIN;Acc:ZDB-GENE-030131-2333]	protein_coding
ENSDARG00000040296	1.60222	3.95328	75.3984	6.3453e-07	2.19088e-05	rap2b	RAP2B, member of RAS oncogene family [Source:ZFIN;Acc:ZDB-GENE-040426-2818]	protein_coding
ENSDARG00000003216	2.40848	9.25487	57.148	6.34958e-07	2.19088e-05	anxa2a	annexin A2a [Source:ZFIN;Acc:ZDB-GENE-030131-4282]	protein_coding
ENSDARG00000010317	2.84711	2.92022	63.7765	6.40634e-07	2.20575e-05	gpr183	G protein-coupled receptor 183 [Source:ZFIN;Acc:ZDB-GENE-070615-28]	protein_coding
ENSDARG00000016837	4.20262	3.01879	56.9422	6.49063e-07	2.23001e-05	glipr2l	GLI pathogenesis-related 2, like [Source:ZFIN;Acc:ZDB-GENE-041010-53]	protein_coding
ENSDARG00000044613	2.98897	5.05187	56.7646	6.63281e-07	2.27403e-05	c1qa	complement component 1, q subcomponent, A chain [Source:ZFIN;Acc:ZDB-GENE-050522-86]	protein_coding
ENSDARG00000033609	-1.1296	6.43493	56.4053	6.72468e-07	2.30064e-05	map1lc3a	microtubule-associated protein 1 light chain 3 alpha [Source:ZFIN;Acc:ZDB-GENE-040426-2232]	protein_coding
ENSDARG00000076547	-1.09314	4.47006	59.7095	6.76072e-07	2.30808e-05			protein_coding
ENSDARG00000035598	1.60221	4.59363	56.3211	6.79363e-07	2.31442e-05	coro1ca	coronin, actin binding protein, 1Ca [Source:ZFIN;Acc:ZDB-GENE-030114-6]	protein_coding
ENSDARG00000080010	-1.2263	5.89945	56.2688	6.83686e-07	2.32424e-05	adh5	alcohol dehydrogenase 5 [Source:ZFIN;Acc:ZDB-GENE-011003-1]	protein_coding
ENSDARG00000029439	-1.47095	10.6108	56.1578	6.92961e-07	2.35083e-05	atp2a2a	ATPase, Ca++ transporting, cardiac muscle, slow twitch 2a [Source:ZFIN;Acc:ZDB-GENE-040426-702]	protein_coding
ENSDARG00000053684	-4.10302	3.87716	56.7528	6.94895e-07	2.35245e-05	aldob	aldolase b, fructose-bisphosphate [Source:ZFIN;Acc:ZDB-GENE-030131-383]	protein_coding
ENSDARG00000020594	-1.05584	5.90495	64.8271	6.9835e-07	2.35731e-05	txlnba	taxilin beta a [Source:ZFIN;Acc:ZDB-GENE-030131-322]	protein_coding
ENSDARG00000093000	-1.69009	4.14126	56.0834	6.99252e-07	2.35731e-05	si:dkeyp-77c8.2	si:dkeyp-77c8.2 [Source:ZFIN;Acc:ZDB-GENE-090313-398]	protein_coding
ENSDARG00000039830	1.09183	5.53247	79.7418	7.01093e-07	2.35859e-05	gng5	guanine nucleotide binding protein (G protein), gamma 5 [Source:ZFIN;Acc:ZDB-GENE-030131-9966]	protein_coding
ENSDARG00000017128	3.43099	2.7775	58.1171	7.0935e-07	2.38141e-05	MYOF	Uncharacterized protein [Source:UniProtKB/TrEMBL;Acc:E7EXL6]	protein_coding
ENSDARG00000031100	1.16358	5.77267	55.9589	7.13057e-07	2.387e-05	ivns1abpa	influenza virus NS1A binding protein a [Source:ZFIN;Acc:ZDB-GENE-031222-2]	protein_coding
ENSDARG00000007377	1.88342	4.00572	56.0593	7.14053e-07	2.387e-05	odc1	ornithine decarboxylase 1 [Source:ZFIN;Acc:ZDB-GENE-010816-1]	protein_coding
ENSDARG00000026482	-1.6958	3.90527	110.626	7.15448e-07	2.387e-05	arhgap12b	Rho GTPase activating protein 12b [Source:ZFIN;Acc:ZDB-GENE-040426-1727]	protein_coding
ENSDARG00000052638	-1.21604	4.45985	80.2803	7.18074e-07	2.39082e-05	fam210b	family with sequence similarity 210, member B [Source:ZFIN;Acc:ZDB-GENE-050913-122]	protein_coding
ENSDARG00000062518	-1.39071	4.342	68.641	7.38136e-07	2.45256e-05	ulk1a	unc-51-like kinase 1a (C. elegans) [Source:ZFIN;Acc:ZDB-GENE-080723-31]	protein_coding
ENSDARG00000039949	-4.40588	2.72599	56.5225	7.74376e-07	2.56768e-05	fibina	fin bud initiation factor a [Source:ZFIN;Acc:ZDB-GENE-111031-2]	protein_coding
ENSDARG00000088091	2.68683	8.10845	55.7883	7.77526e-07	2.57285e-05	pfn1	profilin 1 [Source:ZFIN;Acc:ZDB-GENE-031002-33]	protein_coding
ENSDARG00000076972	-2.81352	3.32691	73.6223	8.08279e-07	2.66914e-05	si:dkey-208k22.3	si:dkey-208k22.3 [Source:ZFIN;Acc:ZDB-GENE-070912-432]	protein_coding
ENSDARG00000010207	-1.93578	3.93463	54.8275	8.15706e-07	2.68461e-05	smad3b	MAD, mothers against decapentaplegic homolog 3b (Drosophila) [Source:ZFIN;Acc:ZDB-GENE-030128-4]	protein_coding
ENSDARG00000026964	4.06761	3.65759	55.6755	8.16289e-07	2.68461e-05	hk2	hexokinase 2 [Source:ZFIN;Acc:ZDB-GENE-040426-2017]	protein_coding
ENSDARG00000078696	-1.042	8.34507	54.777	8.20823e-07	2.69403e-05	synpo2lb	synaptopodin 2-like b [Source:ZFIN;Acc:ZDB-GENE-090828-5]	protein_coding
ENSDARG00000091600	-1.17908	7.78538	54.6485	8.33992e-07	2.7317e-05	CR352229.1	Uncharacterized protein [Source:UniProtKB/TrEMBL;Acc:F1QK00]	protein_coding
ENSDARG00000035423	2.76669	5.5287	55.0794	8.50534e-07	2.78025e-05	zgc:123194	zgc:123194 [Source:ZFIN;Acc:ZDB-GENE-051113-284]	protein_coding
ENSDARG00000025903	5.57297	4.8167	55.6134	8.63118e-07	2.81568e-05	lgals9l1	lectin, galactoside-binding, soluble, 9 (galectin 9)-like 1 [Source:ZFIN;Acc:ZDB-GENE-030131-9543]	protein_coding
ENSDARG00000044402	1.36768	4.40953	54.2928	8.7171e-07	2.83798e-05	nop16	NOP16 nucleolar protein homolog (yeast) [Source:ZFIN;Acc:ZDB-GENE-040718-267]	protein_coding
ENSDARG00000070006	2.40189	3.33418	186.246	8.80347e-07	2.85007e-05	rcn1	reticulocalbin 1, EF-hand calcium binding domain [Source:ZFIN;Acc:ZDB-GENE-080225-33]	protein_coding
ENSDARG00000007396	1.52813	4.96325	54.2087	8.80909e-07	2.85007e-05	rnd3b	Rho family GTPase 3b [Source:ZFIN;Acc:ZDB-GENE-040718-331]	protein_coding
ENSDARG00000061977	-1.6639	5.41752	54.2075	8.81038e-07	2.85007e-05	ppfibp2a	protein tyrosine phosphatase, receptor-type, F interacting protein, binding protein 2a [Source:ZFIN;Acc:ZDB-GENE-070705-277]	protein_coding
ENSDARG00000036232	-1.32802	4.23526	120.99	8.82484e-07	2.85007e-05	trpm7	transient receptor potential cation channel, subfamily M, member 7 [Source:ZFIN;Acc:ZDB-GENE-021115-2]	protein_coding
ENSDARG00000015552	-1.56203	6.25849	54.1616	8.86106e-07	2.85606e-05	phactr4a	phosphatase and actin regulator 4a [Source:ZFIN;Acc:ZDB-GENE-051030-69]	protein_coding
ENSDARG00000092493	-1.15104	6.08529	54.1417	8.88311e-07	2.85746e-05	si:dkeyp-44a8.2	si:dkeyp-44a8.2 [Source:ZFIN;Acc:ZDB-GENE-070705-542]	processed_transcript
ENSDARG00000057497	-1.21053	5.33265	58.3727	8.94501e-07	2.87165e-05	stk35l	serine/threonine kinase 35, like [Source:ZFIN;Acc:ZDB-GENE-041212-52]	protein_coding
ENSDARG00000055475	-0.957561	10.7147	53.9898	9.05343e-07	2.90069e-05	rps27.2	ribosomal protein S27, isoform 2 [Source:ZFIN;Acc:ZDB-GENE-040426-1735]	protein_coding
ENSDARG00000040076	4.09854	3.11874	54.6207	9.20273e-07	2.94269e-05	pycard	PYD and CARD domain containing [Source:ZFIN;Acc:ZDB-GENE-000511-2]	protein_coding
ENSDARG00000023217	1.39096	6.02125	53.7836	9.2906e-07	2.96491e-05	crema	cAMP responsive element modulator a [Source:ZFIN;Acc:ZDB-GENE-030131-7031]	protein_coding
ENSDARG00000052928	1.20881	4.94875	75.9267	9.38798e-07	2.98434e-05	arf6b	ADP-ribosylation factor 6b [Source:ZFIN;Acc:ZDB-GENE-030131-9056]	protein_coding
ENSDARG00000090149	-2.56829	3.22111	54.5196	9.3959e-07	2.98434e-05			protein_coding
ENSDARG00000086618	0.985453	6.49963	61.9332	9.40693e-07	2.98434e-05	psma3	proteasome (prosome, macropain) subunit, alpha type, 3 [Source:ZFIN;Acc:ZDB-GENE-050913-120]	protein_coding
ENSDARG00000032975	3.93893	2.3799	54.0419	9.63069e-07	3.04934e-05	BX629350.1	Uncharacterized protein [Source:UniProtKB/TrEMBL;Acc:F1Q8X1]	protein_coding
ENSDARG00000003127	-1.15678	4.78792	152.698	9.85721e-07	3.11495e-05	zgc:123105	zgc:123105 [Source:ZFIN;Acc:ZDB-GENE-051113-272]	protein_coding
ENSDARG00000078468	5.01465	1.80069	60.2936	1.01293e-06	3.19468e-05	fap	fibroblast activation protein, alpha [Source:ZFIN;Acc:ZDB-GENE-081104-439]	protein_coding
ENSDARG00000002369	-1.45473	8.9024	53.0566	1.01836e-06	3.20554e-05	UBB	ubiquitin B [Source:HGNC Symbol;Acc:HGNC:12463]	protein_coding
ENSDARG00000075405	-1.88302	3.76241	53.1711	1.02519e-06	3.22079e-05	adck5	aarF domain containing kinase 5 [Source:ZFIN;Acc:ZDB-GENE-081104-149]	protein_coding
ENSDARG00000056650	-1.40452	5.1453	52.8369	1.04719e-06	3.28327e-05	zgc:113276	zgc:113276 [Source:ZFIN;Acc:ZDB-GENE-050522-7]	protein_coding
ENSDARG00000091209	-2.25715	5.04503	52.8821	1.04915e-06	3.28327e-05	ucp3	uncoupling protein 3 [Source:ZFIN;Acc:ZDB-GENE-040426-1317]	protein_coding
ENSDARG00000001889	2.1142	4.9282	52.7499	1.05887e-06	3.30729e-05	tuba1a	tubulin, alpha 1a [Source:ZFIN;Acc:ZDB-GENE-090507-4]	protein_coding
ENSDARG00000016154	1.80536	4.83423	52.5355	1.08825e-06	3.38994e-05	zfp36l1a	zinc finger protein 36, C3H type-like 1a [Source:ZFIN;Acc:ZDB-GENE-030131-9860]	protein_coding
ENSDARG00000008568	1.95156	3.56195	87.6205	1.08953e-06	3.38994e-05	SLC25A24	solute carrier family 25 (mitochondrial carrier; phosphate carrier), member 24 [Source:HGNC Symbol;Acc:HGNC:20662]	protein_coding
ENSDARG00000061256	-1.18073	4.53362	60.1397	1.10146e-06	3.42045e-05	FAM195A	family with sequence similarity 195, member A [Source:HGNC Symbol;Acc:HGNC:14142]	protein_coding
ENSDARG00000018124	1.10028	4.91442	54.0627	1.10566e-06	3.42691e-05	psmd3	proteasome (prosome, macropain) 26S subunit, non-ATPase, 3 [Source:ZFIN;Acc:ZDB-GENE-040426-1444]	protein_coding
ENSDARG00000016531	-1.33806	4.67525	52.3365	1.11633e-06	3.45335e-05	klhl4	kelch-like family member 4 [Source:ZFIN;Acc:ZDB-GENE-070410-63]	protein_coding
ENSDARG00000063177	1.53153	4.35836	52.3094	1.12022e-06	3.45656e-05	manf	mesencephalic astrocyte-derived neurotrophic factor [Source:ZFIN;Acc:ZDB-GENE-060929-640]	protein_coding
ENSDARG00000042927	1.77764	4.72548	52.2995	1.12165e-06	3.45656e-05	mapre1a	microtubule-associated protein, RP/EB family, member 1a [Source:ZFIN;Acc:ZDB-GENE-030131-6067]	protein_coding
ENSDARG00000006353	1.44386	5.80534	52.1156	1.14846e-06	3.53245e-05	itga5	integrin, alpha 5 (fibronectin receptor, alpha polypeptide) [Source:ZFIN;Acc:ZDB-GENE-031116-52]	protein_coding
ENSDARG00000031427	1.12475	5.90494	52.0185	1.1629e-06	3.57007e-05	calm3b	calmodulin 3b (phosphorylase kinase, delta) [Source:ZFIN;Acc:ZDB-GENE-030131-527]	protein_coding
ENSDARG00000002956	2.11732	3.48678	62.1697	1.17818e-06	3.6038e-05			protein_coding
ENSDARG00000063030	2.34776	3.36845	175.565	1.17835e-06	3.6038e-05	mesdc2	mesoderm development candidate 2 [Source:ZFIN;Acc:ZDB-GENE-070112-2142]	protein_coding
ENSDARG00000025147	1.77324	8.30715	51.8734	1.18487e-06	3.61127e-05	cd63	Cd63 antigen [Source:ZFIN;Acc:ZDB-GENE-030131-180]	protein_coding
ENSDARG00000013794	-1.6722	5.02171	51.8708	1.18527e-06	3.61127e-05	klf11b	Kruppel-like factor 11b [Source:ZFIN;Acc:ZDB-GENE-061103-82]	protein_coding
ENSDARG00000004034	2.41245	4.60217	52.0606	1.19906e-06	3.64641e-05	arhgdig	Rho GDP dissociation inhibitor (GDI) gamma [Source:ZFIN;Acc:ZDB-GENE-040426-1493]	protein_coding
ENSDARG00000058658	-2.07894	3.34741	77.0037	1.20443e-06	3.65584e-05	si:dkey-178e17.3	si:dkey-178e17.3 [Source:ZFIN;Acc:ZDB-GENE-081104-335]	protein_coding
ENSDARG00000043457	-1.79464	13.7649	51.7204	1.20854e-06	3.65638e-05	gapdh	glyceraldehyde-3-phosphate dehydrogenase [Source:ZFIN;Acc:ZDB-GENE-030115-1]	protein_coding
ENSDARG00000061233	-1.02789	5.63352	51.7166	1.20913e-06	3.65638e-05	abcc5	ATP-binding cassette, sub-family C (CFTR/MRP), member 5 [Source:ZFIN;Acc:ZDB-GENE-050517-17]	protein_coding
ENSDARG00000006687	-1.51289	4.76174	51.6346	1.22204e-06	3.68851e-05	h2afy2	H2A histone family, member Y2 [Source:ZFIN;Acc:ZDB-GENE-050913-114]	protein_coding
ENSDARG00000069025	2.87808	3.57686	52.1322	1.22866e-06	3.70156e-05	si:ch211-283g2.2	si:ch211-283g2.2 [Source:ZFIN;Acc:ZDB-GENE-060526-151]	protein_coding
ENSDARG00000070622	6.66753	5.02918	53.5082	1.23146e-06	3.70309e-05	CABZ01064972.1	Uncharacterized protein [Source:UniProtKB/TrEMBL;Acc:H9GXR8]	protein_coding
ENSDARG00000077618	2.00782	3.4427	130.846	1.2452e-06	3.73745e-05	RIN3	Ras and Rab interactor 3 [Source:HGNC Symbol;Acc:HGNC:18751]	protein_coding
ENSDARG00000076003	2.60853	4.13121	52.0014	1.25382e-06	3.75634e-05	TCIRG1 (2 of 2)	T-cell, immune regulator 1, ATPase, H+ transporting, lysosomal V0 subunit A3 [Source:HGNC Symbol;Acc:HGNC:11647]	protein_coding
ENSDARG00000067711	2.25232	3.66714	51.5505	1.26122e-06	3.7715e-05	parvg	parvin, gamma [Source:ZFIN;Acc:ZDB-GENE-070410-67]	protein_coding
ENSDARG00000089362	6.49562	7.7163	52.7978	1.28185e-06	3.82611e-05	grn1	granulin 1 [Source:ZFIN;Acc:ZDB-GENE-060103-1]	protein_coding
ENSDARG00000092920	-3.46875	7.08999	51.6907	1.29571e-06	3.85939e-05	si:ch211-106h4.12	si:ch211-106h4.12 [Source:ZFIN;Acc:ZDB-GENE-070705-12]	protein_coding
ENSDARG00000056795	4.2847	6.10235	51.9359	1.29777e-06	3.85939e-05	serpine1	serpin peptidase inhibitor, clade E (nexin, plasminogen activator inhibitor type 1), member 1 [Source:ZFIN;Acc:ZDB-GENE-070912-60]	protein_coding
ENSDARG00000091902	-1.35558	4.62034	51.0564	1.31753e-06	3.91092e-05	b3gnt2b	UDP-GlcNAc:betaGal beta-1,3-N-acetylglucosaminyltransferase 2b [Source:ZFIN;Acc:ZDB-GENE-050913-158]	protein_coding
ENSDARG00000095427	-1.36816	5.2564	50.9856	1.32977e-06	3.92857e-05	si:ch211-152p11.8	si:ch211-152p11.8 [Source:ZFIN;Acc:ZDB-GENE-060503-858]	processed_transcript
ENSDARG00000021979	-1.27531	6.65714	50.9839	1.33007e-06	3.92857e-05	mical3a	microtubule associated monooxygenase, calponin and LIM domain containing 3a [Source:ZFIN;Acc:ZDB-GENE-050126-2]	protein_coding
ENSDARG00000063295	3.17958	3.28986	51.6765	1.33077e-06	3.92857e-05	myh9a	myosin, heavy polypeptide 9a, non-muscle [Source:ZFIN;Acc:ZDB-GENE-030131-5870]	protein_coding
ENSDARG00000011613	-0.989782	6.24327	54.3512	1.35329e-06	3.98127e-05	rbm39a	RNA binding motif protein 39a [Source:ZFIN;Acc:ZDB-GENE-040426-2852]	protein_coding
ENSDARG00000097054	5.4996	1.65381	131.045	1.35723e-06	3.98127e-05	si:ch73-65n21.2	si:ch73-65n21.2 [Source:ZFIN;Acc:ZDB-GENE-131121-355]	lincRNA
ENSDARG00000005121	-1.38189	6.52128	50.8225	1.35848e-06	3.98127e-05	mfn1b	mitofusin 1b [Source:ZFIN;Acc:ZDB-GENE-040426-1553]	protein_coding
ENSDARG00000009890	1.71119	5.54734	50.8225	1.35848e-06	3.98127e-05	CR936442.1	Uncharacterized protein [Source:UniProtKB/TrEMBL;Acc:A5WV53]	protein_coding
ENSDARG00000096717	1.74385	4.70324	50.7397	1.37331e-06	4.01744e-05	si:rp71-1c10.7	si:rp71-1c10.7 [Source:ZFIN;Acc:ZDB-GENE-030131-7204]	lincRNA
ENSDARG00000055945	1.43591	4.24015	94.1097	1.37789e-06	4.02353e-05	asph	aspartate beta-hydroxylase [Source:ZFIN;Acc:ZDB-GENE-031112-5]	protein_coding
ENSDARG00000016904	-1.00406	6.24669	67.3386	1.40501e-06	4.09447e-05	bckdk	branched chain alpha-ketoacid dehydrogenase kinase [Source:ZFIN;Acc:ZDB-GENE-021204-1]	protein_coding
ENSDARG00000015911	3.44591	2.66595	50.9793	1.40725e-06	4.09447e-05	mcm2	MCM2 minichromosome maintenance deficient 2, mitotin (S. cerevisiae) [Source:ZFIN;Acc:ZDB-GENE-020419-24]	protein_coding
ENSDARG00000041041	2.46193	3.23612	52.0972	1.45038e-06	4.21216e-05	cxcr3.2	chemokine (C-X-C motif) receptor 3, tandem duplicate 2 [Source:ZFIN;Acc:ZDB-GENE-041114-186]	protein_coding
ENSDARG00000037962	1.00891	5.93262	83.7482	1.45292e-06	4.21216e-05	psmb7	proteasome (prosome, macropain) subunit, beta type, 7 [Source:ZFIN;Acc:ZDB-GENE-001208-4]	protein_coding
ENSDARG00000070807	-1.83089	4.36673	50.2746	1.4601e-06	4.2254e-05	cbx4	chromobox homolog 4 (Pc class homolog, Drosophila) [Source:ZFIN;Acc:ZDB-GENE-040329-2]	protein_coding
ENSDARG00000053858	1.68041	9.19791	50.2505	1.46476e-06	4.22957e-05	crip1	cysteine-rich protein 1 [Source:ZFIN;Acc:ZDB-GENE-041111-1]	protein_coding
ENSDARG00000086913	3.10676	3.62826	50.6574	1.46678e-06	4.22957e-05	CABZ01090748.1	Uncharacterized protein [Source:UniProtKB/TrEMBL;Acc:F1QSY9]	protein_coding
ENSDARG00000089920	-1.59224	5.67888	50.2266	1.4694e-06	4.22957e-05	CU571255.1	Uncharacterized protein [Source:UniProtKB/TrEMBL;Acc:E7F424]	protein_coding
ENSDARG00000091211	-3.82219	5.47246	50.19	1.47654e-06	4.24256e-05	adh8a	alcohol dehydrogenase 8a [Source:ZFIN;Acc:ZDB-GENE-030529-3]	protein_coding
ENSDARG00000020929	2.96126	3.00312	50.4928	1.4994e-06	4.30058e-05	fam49ba	family with sequence similarity 49, member Ba [Source:ZFIN;Acc:ZDB-GENE-030131-9537]	protein_coding
ENSDARG00000009447	-1.18202	11.1473	50.0369	1.50681e-06	4.30861e-05	atp5g3b	ATP synthase, H+ transporting, mitochondrial F0 complex, subunit c3 (subunit 9) genome duplicate b [Source:ZFIN;Acc:ZDB-GENE-020814-1]	protein_coding
ENSDARG00000087307	1.21682	5.28171	50.0275	1.50869e-06	4.30861e-05	ctsa	cathepsin A [Source:ZFIN;Acc:ZDB-GENE-030131-537]	protein_coding
ENSDARG00000040674	-1.1641	5.58891	67.3062	1.5102e-06	4.30861e-05	ctdsp1	CTD (carboxy-terminal domain, RNA polymerase II, polypeptide A) small phosphatase 1 [Source:ZFIN;Acc:ZDB-GENE-050522-523]	protein_coding
ENSDARG00000003693	1.12315	4.9954	56.9167	1.51906e-06	4.32623e-05	hars	histidyl-tRNA synthetase [Source:ZFIN;Acc:ZDB-GENE-040912-152]	protein_coding
ENSDARG00000010794	-1.45873	3.92515	112.393	1.52494e-06	4.33533e-05	tfeb	transcription factor EB [Source:ZFIN;Acc:ZDB-GENE-090807-3]	protein_coding
ENSDARG00000042213	-1.02523	6.48853	49.9209	1.53019e-06	4.34007e-05	si:ch211-233h19.2	si:ch211-233h19.2 [Source:ZFIN;Acc:ZDB-GENE-061009-14]	protein_coding
ENSDARG00000055540	-1.31453	5.37565	49.9121	1.53198e-06	4.34007e-05	pfkfb4	6-phosphofructo-2-kinase/fructose-2,6-biphosphatase 4 [Source:ZFIN;Acc:ZDB-GENE-051120-51]	protein_coding
ENSDARG00000041607	-1.32344	7.5671	49.8737	1.53982e-06	4.35464e-05	eif4ebp3l	eukaryotic translation initiation factor 4E binding protein 3, like [Source:ZFIN;Acc:ZDB-GENE-030826-26]	protein_coding
ENSDARG00000019260	3.8523	2.87256	50.4576	1.56991e-06	4.43197e-05	dhrs9	dehydrogenase/reductase (SDR family) member 9 [Source:ZFIN;Acc:ZDB-GENE-030131-1249]	protein_coding
ENSDARG00000013681	1.2075	5.37967	49.6423	1.58804e-06	4.47535e-05	SHISA4 (2 of 3)	shisa family member 4 [Source:HGNC Symbol;Acc:HGNC:27139]	protein_coding
ENSDARG00000079858	5.32213	2.04327	118.17	1.60419e-06	4.51297e-05	tmem163a	transmembrane protein 163a [Source:ZFIN;Acc:ZDB-GENE-081104-429]	protein_coding
ENSDARG00000077309	4.56803	2.65764	50.2707	1.60864e-06	4.51761e-05	BX323861.1	Uncharacterized protein [Source:UniProtKB/TrEMBL;Acc:E7FCG6]	protein_coding
ENSDARG00000096997	-2.05004	3.73413	49.499	1.61875e-06	4.53813e-05	si:dkey-53i3.1	si:dkey-53i3.1 [Source:ZFIN;Acc:ZDB-GENE-131127-273]	lincRNA
ENSDARG00000038780	-1.03826	5.42588	106.799	1.62779e-06	4.55552e-05	ubtfl	upstream binding transcription factor, like [Source:ZFIN;Acc:ZDB-GENE-040426-1159]	protein_coding
ENSDARG00000059679	2.4192	4.13992	49.9233	1.6306e-06	4.55552e-05	zgc:158343	zgc:158343 [Source:ZFIN;Acc:ZDB-GENE-061201-9]	protein_coding
ENSDARG00000089043	3.42766	3.98819	50.1462	1.63501e-06	4.55596e-05	ptpn6	protein tyrosine phosphatase, non-receptor type 6 [Source:ZFIN;Acc:ZDB-GENE-030131-7513]	protein_coding
ENSDARG00000034568	-1.11263	4.71254	85.0585	1.6364e-06	4.55596e-05	fitm2	fat storage-inducing transmembrane protein 2 [Source:ZFIN;Acc:ZDB-GENE-050508-5]	protein_coding
ENSDARG00000062236	-1.06927	7.953	49.2448	1.67485e-06	4.64993e-05	ndrg4	N-myc downstream regulated gene 4 [Source:ZFIN;Acc:ZDB-GENE-060512-226]	protein_coding
ENSDARG00000024030	3.54616	3.33504	67.7291	1.67591e-06	4.64993e-05	angptl2a	angiopoietin-like 2a [Source:ZFIN;Acc:ZDB-GENE-080721-15]	protein_coding
ENSDARG00000010752	2.14262	3.32318	68.5255	1.69554e-06	4.69222e-05	acsl4l	acyl-CoA synthetase long-chain family member 4, like [Source:ZFIN;Acc:ZDB-GENE-030131-6493]	protein_coding
ENSDARG00000063011	-1.31708	5.21283	56.4976	1.69696e-06	4.69222e-05	antxr2b	anthrax toxin receptor 2b [Source:ZFIN;Acc:ZDB-GENE-080213-4]	protein_coding
ENSDARG00000012405	2.0262	6.56566	49.1195	1.7033e-06	4.7017e-05	col1a1a	collagen, type I, alpha 1a [Source:ZFIN;Acc:ZDB-GENE-030131-9102]	protein_coding
ENSDARG00000004665	2.2063	6.34697	49.3483	1.70959e-06	4.71101e-05	hspa5	heat shock protein 5 [Source:ZFIN;Acc:ZDB-GENE-031001-11]	protein_coding
ENSDARG00000013670	1.84159	4.16514	49.1855	1.7157e-06	4.71977e-05	hyou1	hypoxia up-regulated 1 [Source:ZFIN;Acc:ZDB-GENE-030131-5344]	protein_coding
ENSDARG00000058494	-1.37224	4.37611	49.0013	1.73062e-06	4.75274e-05	dnaja3a	DnaJ (Hsp40) homolog, subfamily A, member 3A [Source:ZFIN;Acc:ZDB-GENE-030131-7837]	protein_coding
ENSDARG00000004954	3.89894	6.01977	49.6378	1.74789e-06	4.79202e-05	grna	granulin a [Source:ZFIN;Acc:ZDB-GENE-030131-8434]	protein_coding
ENSDARG00000090396	2.03402	3.50092	48.8873	1.7681e-06	4.83921e-05	CABZ01074946.1	Uncharacterized protein [Source:UniProtKB/TrEMBL;Acc:E7F481]	protein_coding
ENSDARG00000019280	1.77737	3.60903	93.137	1.77251e-06	4.84305e-05	larsb	leucyl-tRNA synthetase b [Source:ZFIN;Acc:ZDB-GENE-030114-7]	protein_coding
ENSDARG00000053485	-1.09949	7.11018	48.7918	1.78026e-06	4.85603e-05	aldh6a1	aldehyde dehydrogenase 6 family, member A1 [Source:ZFIN;Acc:ZDB-GENE-030131-9192]	protein_coding
ENSDARG00000086662	-1.60683	5.08866	48.7482	1.79081e-06	4.87261e-05			protein_coding
ENSDARG00000034650	5.28079	2.96897	49.781	1.79238e-06	4.87261e-05	fabp7b	fatty acid binding protein 7, brain, b [Source:ZFIN;Acc:ZDB-GENE-040614-4]	protein_coding
ENSDARG00000000730	-1.64916	3.4761	78.2334	1.79549e-06	4.87287e-05	slc6a13	solute carrier family 6 (neurotransmitter transporter, GABA), member 13 [Source:ZFIN;Acc:ZDB-GENE-030616-629]	protein_coding
ENSDARG00000075264	-1.32988	4.01169	65.1915	1.79867e-06	4.87331e-05	FAM124A	family with sequence similarity 124A [Source:HGNC Symbol;Acc:HGNC:26413]	protein_coding
ENSDARG00000075848	3.7561	3.05977	49.3883	1.80645e-06	4.8862e-05	dicp3.1	diverse immunoglobulin domain-containing protein 3.1 [Source:ZFIN;Acc:ZDB-GENE-120306-18]	protein_coding
ENSDARG00000093623	3.86824	2.27964	129.643	1.81112e-06	4.89062e-05	si:ch211-222e20.7	si:ch211-222e20.7 [Source:ZFIN;Acc:ZDB-GENE-030131-4766]	processed_transcript
ENSDARG00000097097	-1.52853	3.98978	48.5115	1.8492e-06	4.98513e-05	myo18ab		sense_intronic
ENSDARG00000013776	1.71707	3.70474	67.4819	1.85985e-06	5.00394e-05	thop1	thimet oligopeptidase 1 [Source:ZFIN;Acc:ZDB-GENE-040718-47]	protein_coding
ENSDARG00000045928	1.01946	6.03294	54.7579	1.86238e-06	5.00394e-05	psma4	proteasome (prosome, macropain) subunit, alpha type, 4 [Source:ZFIN;Acc:ZDB-GENE-040426-1932]	protein_coding
ENSDARG00000038834	-1.13324	6.19188	48.4371	1.86799e-06	5.01068e-05	etfdh	electron-transferring-flavoprotein dehydrogenase [Source:ZFIN;Acc:ZDB-GENE-040912-168]	protein_coding
ENSDARG00000077473	1.3581	4.35979	93.0147	1.8984e-06	5.08381e-05	mych	myelocytomatosis oncogene homolog [Source:ZFIN;Acc:ZDB-GENE-030219-51]	protein_coding
ENSDARG00000013489	-1.12207	7.33416	48.2822	1.90781e-06	5.10054e-05	gltscr2	glioma tumor suppressor candidate region gene 2 [Source:ZFIN;Acc:ZDB-GENE-051120-21]	protein_coding
ENSDARG00000097319	-1.58663	4.53208	48.2235	1.92314e-06	5.13303e-05	si:ch211-66k16.29	si:ch211-66k16.29 [Source:ZFIN;Acc:ZDB-GENE-131125-39]	lincRNA
ENSDARG00000088098	3.23924	3.65802	48.8924	1.92948e-06	5.14146e-05	lcp1	lymphocyte cytosolic plastin 1 [Source:ZFIN;Acc:ZDB-GENE-991213-5]	protein_coding
ENSDARG00000068784	2.32895	4.44266	48.2367	1.97029e-06	5.24155e-05	C13H10orf54	chromosome 10 open reading frame 54 [Source:HGNC Symbol;Acc:HGNC:30085]	protein_coding
ENSDARG00000034240	1.08199	5.55613	106.448	2.02637e-06	5.38109e-05	capza1a	capping protein (actin filament) muscle Z-line, alpha 1a [Source:ZFIN;Acc:ZDB-GENE-030131-5237]	protein_coding
ENSDARG00000012274	1.17898	4.81311	47.8245	2.03107e-06	5.38109e-05	eif4e1c	eukaryotic translation initiation factor 4E family member 1c [Source:ZFIN;Acc:ZDB-GENE-050417-398]	protein_coding
ENSDARG00000054543	4.20014	3.95393	48.5026	2.03274e-06	5.38109e-05	samsn1a	SAM domain, SH3 domain and nuclear localisation signals, 1a [Source:ZFIN;Acc:ZDB-GENE-030131-8639]	protein_coding
ENSDARG00000005827	1.16402	4.73046	47.7882	2.04121e-06	5.39466e-05	eif2s1a	eukaryotic translation initiation factor 2, subunit 1 alpha a [Source:ZFIN;Acc:ZDB-GENE-030131-526]	protein_coding
ENSDARG00000088168	-2.10036	3.5456	47.7633	2.10126e-06	5.54429e-05	ablim3	actin binding LIM protein family, member 3 [Source:ZFIN;Acc:ZDB-GENE-070112-1122]	protein_coding
ENSDARG00000006370	1.08711	5.15422	47.5651	2.10485e-06	5.54472e-05	atp6v1h	ATPase, H+ transporting, lysosomal, V1 subunit H [Source:ZFIN;Acc:ZDB-GENE-021219-2]	protein_coding
ENSDARG00000044521	-0.909651	10.2573	58.1052	2.14219e-06	5.62912e-05	eef1b2	eukaryotic translation elongation factor 1 beta 2 [Source:ZFIN;Acc:ZDB-GENE-030131-7310]	protein_coding
ENSDARG00000092124	-1.1044	6.60317	47.432	2.14386e-06	5.62912e-05	cox14	cytochrome c oxidase assembly homolog 14 (S. cerevisiae) [Source:ZFIN;Acc:ZDB-GENE-060503-626]	protein_coding
ENSDARG00000075989	1.1008	6.74283	47.4146	2.14901e-06	5.63349e-05	arpc2	actin related protein 2/3 complex, subunit 2 [Source:ZFIN;Acc:ZDB-GENE-030131-5276]	protein_coding
ENSDARG00000087697	-1.68858	6.48656	47.3894	2.1565e-06	5.64395e-05	lpl	lipoprotein lipase [Source:ZFIN;Acc:ZDB-GENE-990415-139]	protein_coding
ENSDARG00000026871	2.04868	3.43416	52.4979	2.18043e-06	5.69736e-05	uchl1	ubiquitin carboxyl-terminal esterase L1 (ubiquitin thiolesterase) [Source:ZFIN;Acc:ZDB-GENE-030131-3844]	protein_coding
ENSDARG00000061827	-1.11096	5.33517	63.7384	2.19e-06	5.7131e-05	zbtb4	zinc finger and BTB domain containing 4 [Source:ZFIN;Acc:ZDB-GENE-100318-5]	protein_coding
ENSDARG00000076241	-2.00314	6.72604	47.2131	2.20978e-06	5.75541e-05	txlnbb	taxilin beta b [Source:ZFIN;Acc:ZDB-GENE-070424-77]	protein_coding
ENSDARG00000055365	3.03892	4.39888	47.8433	2.22174e-06	5.77724e-05	si:dkey-25e12.3	si:dkey-25e12.3 [Source:ZFIN;Acc:ZDB-GENE-041001-132]	protein_coding
ENSDARG00000012199	-1.96861	3.45182	47.3761	2.22835e-06	5.78155e-05	gpt2	glutamic pyruvate transaminase (alanine aminotransferase) 2 [Source:ZFIN;Acc:ZDB-GENE-030729-8]	protein_coding
ENSDARG00000033367	-1.07882	4.72338	87.9467	2.23106e-06	5.78155e-05	rrm2b	ribonucleotide reductase M2 b [Source:ZFIN;Acc:ZDB-GENE-030616-614]	protein_coding
ENSDARG00000079387	3.00445	4.55318	47.8022	2.23414e-06	5.78155e-05	si:ch211-102c2.4	si:ch211-102c2.4 [Source:ZFIN;Acc:ZDB-GENE-030131-8862]	protein_coding
ENSDARG00000044039	3.17827	3.41251	47.7241	2.24119e-06	5.79051e-05	stx11a	syntaxin 11a [Source:ZFIN;Acc:ZDB-GENE-040426-2564]	protein_coding
ENSDARG00000059323	1.31576	4.82357	47.0612	2.25683e-06	5.82161e-05	rpn1	ribophorin I [Source:ZFIN;Acc:ZDB-GENE-030131-4286]	protein_coding
ENSDARG00000010541	2.8344	3.52051	47.2846	2.26174e-06	5.82498e-05	zgc:92161	zgc:92161 [Source:ZFIN;Acc:ZDB-GENE-040912-22]	protein_coding
ENSDARG00000037030	-1.50844	4.49409	46.9918	2.27871e-06	5.85932e-05	casz1	castor zinc finger 1 [Source:ZFIN;Acc:ZDB-GENE-060130-108]	protein_coding
ENSDARG00000006497	-0.983074	7.69045	46.9782	2.28304e-06	5.85964e-05	rtn1a	reticulon 1a [Source:ZFIN;Acc:ZDB-GENE-030131-2426]	protein_coding
ENSDARG00000076069	-4.59019	2.45644	47.633	2.28609e-06	5.85964e-05	ubald1a	UBA-like domain containing 1a [Source:ZFIN;Acc:ZDB-GENE-040718-191]	protein_coding
ENSDARG00000035913	1.331	4.09992	66.6483	2.31309e-06	5.91946e-05	yars	tyrosyl-tRNA synthetase [Source:ZFIN;Acc:ZDB-GENE-030425-2]	protein_coding
ENSDARG00000087706	4.34165	3.92995	47.4803	2.3341e-06	5.95496e-05	dicp3.3	diverse immunoglobulin domain-containing protein 3.3 [Source:ZFIN;Acc:ZDB-GENE-120306-20]	protein_coding
ENSDARG00000040988	-1.006	9.55216	46.8187	2.33434e-06	5.95496e-05	tpi1b	triosephosphate isomerase 1b [Source:ZFIN;Acc:ZDB-GENE-020416-4]	protein_coding
ENSDARG00000001788	-1.00915	10.6793	46.7859	2.34503e-06	5.9728e-05	atp5o	ATP synthase, H+ transporting, mitochondrial F1 complex, O subunit [Source:ZFIN;Acc:ZDB-GENE-050522-147]	protein_coding
ENSDARG00000086717	3.19293	2.21532	291.451	2.36035e-06	6.00234e-05	CU915778.1	Uncharacterized protein [Source:UniProtKB/TrEMBL;Acc:E7F971]	protein_coding
ENSDARG00000016350	2.14096	3.24914	64.1709	2.39899e-06	6.09101e-05	cap1	Cap1 CAP, adenylate cyclase-associated protein 1 [Source:ZFIN;Acc:ZDB-GENE-030131-6459]	protein_coding
ENSDARG00000020544	-1.19098	6.59885	46.6019	2.40612e-06	6.09169e-05	rem1	rad and gem related GTP binding protein 1 [Source:ZFIN;Acc:ZDB-GENE-040317-1]	protein_coding
ENSDARG00000090044	1.19446	4.84133	51.7902	2.4068e-06	6.09169e-05	mthfd2	methylenetetrahydrofolate dehydrogenase (NADP+ dependent) 2, methenyltetrahydrofolate cyclohydrolase [Source:ZFIN;Acc:ZDB-GENE-040704-20]	protein_coding
ENSDARG00000075768	-0.932096	8.03441	46.5384	2.4276e-06	6.13473e-05	sdhb	succinate dehydrogenase complex, subunit B, iron sulfur (Ip) [Source:ZFIN;Acc:ZDB-GENE-030131-8005]	protein_coding
ENSDARG00000079066	1.77305	4.19966	46.4568	2.45554e-06	6.18804e-05	THBS1 (3 of 3)	thrombospondin 1 [Source:HGNC Symbol;Acc:HGNC:11785]	protein_coding
ENSDARG00000009342	1.20671	4.98164	129.313	2.45636e-06	6.18804e-05	txndc5	thioredoxin domain containing 5 [Source:ZFIN;Acc:ZDB-GENE-040426-1951]	protein_coding
ENSDARG00000055290	2.90562	4.24954	46.6763	2.46055e-06	6.18894e-05	mpeg1	macrophage expressed 1 [Source:ZFIN;Acc:ZDB-GENE-030131-7347]	protein_coding
ENSDARG00000089787	-1.28618	5.79376	46.3534	2.49142e-06	6.25683e-05	crebzf	CREB/ATF bZIP transcription factor [Source:ZFIN;Acc:ZDB-GENE-030131-8015]	protein_coding
ENSDARG00000008803	4.35974	2.87344	124.273	2.50562e-06	6.28272e-05	marcksb	myristoylated alanine rich protein kinase C substrate b [Source:ZFIN;Acc:ZDB-GENE-030131-1921]	protein_coding
ENSDARG00000023188	3.41623	4.59756	46.9368	2.51443e-06	6.29505e-05	lcp1		processed_transcript
ENSDARG00000069922	-1.19688	8.41721	46.2587	2.52481e-06	6.31125e-05	popdc2	popeye domain containing 2 [Source:ZFIN;Acc:ZDB-GENE-060518-2]	protein_coding
ENSDARG00000060498	2.59923	3.02796	46.6096	2.52972e-06	6.31374e-05	tnfrsf9a	tumor necrosis factor receptor superfamily, member 9a [Source:ZFIN;Acc:ZDB-GENE-060421-8213]	protein_coding
ENSDARG00000051956	-1.08784	5.86114	46.1831	2.55185e-06	6.35676e-05	isca1	iron-sulfur cluster assembly 1 [Source:ZFIN;Acc:ZDB-GENE-050626-94]	protein_coding
ENSDARG00000043562	-1.21072	4.64101	46.1748	2.55483e-06	6.35676e-05	zgc:65997	zgc:65997 [Source:ZFIN;Acc:ZDB-GENE-040426-1502]	protein_coding
ENSDARG00000074734	-1.20566	4.2959	89.4633	2.56235e-06	6.36567e-05	MSL1 (1 of 2)	male-specific lethal 1 homolog (Drosophila) [Source:HGNC Symbol;Acc:HGNC:27905]	protein_coding
ENSDARG00000092394	-1.81993	3.60101	90.4735	2.5961e-06	6.43312e-05	dcun1d4	DCN1, defective in cullin neddylation 1, domain containing 4 (S. cerevisiae) [Source:ZFIN;Acc:ZDB-GENE-041014-248]	protein_coding
ENSDARG00000030737	-2.17832	4.04743	46.0575	2.59747e-06	6.43312e-05	znf326	zinc finger protein 326 [Source:ZFIN;Acc:ZDB-GENE-070424-227]	protein_coding
ENSDARG00000074283	2.65204	3.3416	46.1416	2.60626e-06	6.445e-05	inpp5d	inositol polyphosphate-5-phosphatase D [Source:ZFIN;Acc:ZDB-GENE-100922-30]	protein_coding
ENSDARG00000012729	2.73601	3.74378	46.4663	2.6189e-06	6.45848e-05	hcls1	hematopoietic cell-specific Lyn substrate 1 [Source:ZFIN;Acc:ZDB-GENE-030131-7191]	protein_coding
ENSDARG00000026736	-1.42036	3.91299	65.6452	2.61971e-06	6.45848e-05	il11ra	interleukin 11 receptor, alpha [Source:ZFIN;Acc:ZDB-GENE-030131-5942]	protein_coding
ENSDARG00000028327	1.55577	4.61883	45.9695	2.62995e-06	6.47384e-05	gmfb	glia maturation factor, beta [Source:ZFIN;Acc:ZDB-GENE-040426-2114]	protein_coding
ENSDARG00000025074	-1.56376	4.08045	45.9418	2.64028e-06	6.48937e-05	CABZ01059390.1	Uncharacterized protein [Source:UniProtKB/TrEMBL;Acc:E7F238]	protein_coding
ENSDARG00000044094	2.74308	2.60242	94.7254	2.65017e-06	6.50379e-05	gfpt2	glutamine-fructose-6-phosphate transaminase 2 [Source:ZFIN;Acc:ZDB-GENE-071113-1]	protein_coding
ENSDARG00000007130	1.44548	4.00428	58.618	2.66177e-06	6.52236e-05	mrto4	mRNA turnover 4 homolog (S. cerevisiae) [Source:ZFIN;Acc:ZDB-GENE-050417-142]	protein_coding
ENSDARG00000090973	-1.48262	4.52633	45.8007	2.69355e-06	6.59023e-05	AL929204.1	Uncharacterized protein [Source:UniProtKB/TrEMBL;Acc:E7EY59]	protein_coding
ENSDARG00000057687	-1.69593	6.34333	45.7055	2.73017e-06	6.66971e-05			protein_coding
ENSDARG00000044125	4.03141	6.8568	46.2246	2.77467e-06	6.75968e-05	txn	thioredoxin [Source:ZFIN;Acc:ZDB-GENE-040718-162]	protein_coding
ENSDARG00000020007	1.87355	6.70657	45.59	2.77537e-06	6.75968e-05	col1a2	collagen, type I, alpha 2 [Source:ZFIN;Acc:ZDB-GENE-030131-8415]	protein_coding
ENSDARG00000012848	-1.08138	4.996	91.9519	2.78357e-06	6.76943e-05	arih2	ariadne homolog 2 (Drosophila) [Source:ZFIN;Acc:ZDB-GENE-040426-2158]	protein_coding
ENSDARG00000056600	2.58924	3.01758	144.765	2.84774e-06	6.91508e-05	papss2b	3'-phosphoadenosine 5'-phosphosulfate synthase 2b [Source:ZFIN;Acc:ZDB-GENE-010323-5]	protein_coding
ENSDARG00000019301	-1.53237	3.95946	74.6825	2.88208e-06	6.98797e-05	sec14l1	SEC14-like 1 (S. cerevisiae) [Source:ZFIN;Acc:ZDB-GENE-040426-801]	protein_coding
ENSDARG00000034604	-1.15672	6.36515	45.2053	2.93197e-06	7.09827e-05	APOBEC2 (2 of 2)	apolipoprotein B mRNA editing enzyme, catalytic polypeptide-like 2 [Source:HGNC Symbol;Acc:HGNC:605]	protein_coding
ENSDARG00000094982	-2.34615	3.01294	50.2641	2.93848e-06	7.10338e-05			protein_coding
ENSDARG00000086455	-1.02563	5.34483	49.1698	2.95173e-06	7.12475e-05	CLPX (3 of 3)	caseinolytic mitochondrial matrix peptidase chaperone subunit [Source:HGNC Symbol;Acc:HGNC:2088]	protein_coding
ENSDARG00000003495	-1.49167	4.03658	110.792	2.97499e-06	7.17018e-05	madd	MAP-kinase activating death domain [Source:ZFIN;Acc:ZDB-GENE-030131-8076]	protein_coding
ENSDARG00000038154	-1.27995	6.24915	45.0932	2.97944e-06	7.17019e-05	ISCA2	iron-sulfur cluster assembly 2 [Source:HGNC Symbol;Acc:HGNC:19857]	protein_coding
ENSDARG00000088040	1.7095	4.77993	45.1713	2.99067e-06	7.1865e-05	MDP1	magnesium-dependent phosphatase 1 [Source:HGNC Symbol;Acc:HGNC:28781]	protein_coding
ENSDARG00000019202	-1.31311	10.6286	45.0152	3.01298e-06	7.22935e-05	ldb3b	LIM domain binding 3b [Source:ZFIN;Acc:ZDB-GENE-030131-6032]	protein_coding
ENSDARG00000055120	2.04679	7.00517	45.1534	3.04274e-06	7.28993e-05	ctsba	cathepsin B, a [Source:ZFIN;Acc:ZDB-GENE-040426-2650]	protein_coding
ENSDARG00000069373	1.71074	3.52746	49.9864	3.07947e-06	7.36702e-05	crcp	calcitonin gene-related peptide-receptor component protein [Source:ZFIN;Acc:ZDB-GENE-060825-150]	protein_coding
ENSDARG00000093089	5.53945	1.93025	67.4816	3.10203e-06	7.40999e-05	tac3a	tachykinin 3a [Source:ZFIN;Acc:ZDB-GENE-090313-253]	protein_coding
ENSDARG00000056407	3.10958	3.70929	45.167	3.11161e-06	7.4219e-05	irf8	interferon regulatory factor 8 [Source:ZFIN;Acc:ZDB-GENE-040718-367]	protein_coding
ENSDARG00000058992	1.83087	3.36533	127.864	3.12477e-06	7.4423e-05	cers2b	ceramide synthase 2b [Source:ZFIN;Acc:ZDB-GENE-110408-40]	protein_coding
ENSDARG00000039863	3.02333	2.74296	45.169	3.13691e-06	7.46021e-05	lifrb	leukemia inhibitory factor receptor alpha b [Source:ZFIN;Acc:ZDB-GENE-080107-2]	protein_coding
ENSDARG00000003695	-0.997449	9.26544	44.6704	3.16632e-06	7.51908e-05	vdac3	voltage-dependent anion channel 3 [Source:ZFIN;Acc:ZDB-GENE-040426-2380]	protein_coding
ENSDARG00000033614	-1.43427	4.20106	67.9636	3.17681e-06	7.53292e-05	rasgef1ba	RasGEF domain family, member 1Ba [Source:ZFIN;Acc:ZDB-GENE-030131-5783]	protein_coding
ENSDARG00000014554	-1.15565	6.53391	44.6213	3.18888e-06	7.55044e-05	ppp1r3cb	protein phosphatase 1, regulatory (inhibitor) subunit 3Cb [Source:ZFIN;Acc:ZDB-GENE-040426-1733]	protein_coding
ENSDARG00000019924	1.12627	5.28817	44.5871	3.20468e-06	7.57674e-05	cmpk	cytidylate kinase [Source:ZFIN;Acc:ZDB-GENE-040426-2113]	protein_coding
ENSDARG00000013916	3.12835	4.15229	45.1793	3.2128e-06	7.58484e-05	ptpn6	protein tyrosine phosphatase, non-receptor type 6 [Source:ZFIN;Acc:ZDB-GENE-030131-7513]	protein_coding
ENSDARG00000035858	1.25377	6.50663	44.5392	3.22694e-06	7.60711e-05	cnn2	calponin 2 [Source:ZFIN;Acc:ZDB-GENE-030131-542]	protein_coding
ENSDARG00000029445	1.07255	5.88846	44.4834	3.25313e-06	7.65765e-05	EIF1B	eukaryotic translation initiation factor 1B [Source:HGNC Symbol;Acc:HGNC:30792]	protein_coding
ENSDARG00000025889	1.35086	4.05988	68.6513	3.26498e-06	7.67436e-05	usp14	ubiquitin specific protease 14 (tRNA-guanine transglycosylase) [Source:ZFIN;Acc:ZDB-GENE-030131-7676]	protein_coding
ENSDARG00000054906	2.58502	3.03765	150.922	3.29106e-06	7.72444e-05	ier5l	immediate early response 5-like [Source:ZFIN;Acc:ZDB-GENE-030131-5134]	protein_coding
ENSDARG00000026039	-2.48281	2.56984	44.9434	3.32205e-06	7.78584e-05	cyp1a	cytochrome P450, family 1, subfamily A [Source:ZFIN;Acc:ZDB-GENE-011219-1]	protein_coding
ENSDARG00000045129	2.65131	3.29589	151.912	3.3944e-06	7.93595e-05	fkbp10b	FK506 binding protein 10b [Source:ZFIN;Acc:ZDB-GENE-030131-3101]	protein_coding
ENSDARG00000056499	-0.901275	7.49861	45.1753	3.39593e-06	7.93595e-05	ca6	carbonic anhydrase VI [Source:ZFIN;Acc:ZDB-GENE-030131-7091]	protein_coding
ENSDARG00000060036	-1.01882	5.54104	44.1533	3.41287e-06	7.96402e-05	aimp1	aminoacyl tRNA synthetase complex-interacting multifunctional protein 1 [Source:ZFIN;Acc:ZDB-GENE-060825-144]	protein_coding
ENSDARG00000040713	1.50039	4.27555	74.3146	3.42962e-06	7.99156e-05	rbbp9	retinoblastoma binding protein 9 [Source:ZFIN;Acc:ZDB-GENE-050208-692]	protein_coding
ENSDARG00000093940	-1.82483	3.44943	66.0639	3.44086e-06	8.0062e-05	si:dkeyp-77c8.1	si:dkeyp-77c8.1 [Source:ZFIN;Acc:ZDB-GENE-090313-397]	protein_coding
ENSDARG00000077466	-1.33103	4.96395	44.0131	3.48334e-06	8.09338e-05	BX324215.2	Uncharacterized protein [Source:UniProtKB/TrEMBL;Acc:E7F6V9]	protein_coding
ENSDARG00000017772	-1.11568	9.91303	43.9915	3.49435e-06	8.10729e-05	mdh1aa	malate dehydrogenase 1Aa, NAD (soluble) [Source:ZFIN;Acc:ZDB-GENE-040204-1]	protein_coding
ENSDARG00000012682	0.951882	6.60638	80.4983	3.50043e-06	8.10976e-05	pfn2l	profilin 2 like [Source:ZFIN;Acc:ZDB-GENE-030131-34]	protein_coding
ENSDARG00000017049	-1.01506	7.43146	43.9463	3.51752e-06	8.13766e-05	adsl	adenylosuccinate lyase [Source:ZFIN;Acc:ZDB-GENE-030131-6363]	protein_coding
ENSDARG00000037783	-1.11071	5.33308	55.4266	3.62099e-06	8.36505e-05	proza	protein Z, vitamin K-dependent plasma glycoprotein a [Source:ZFIN;Acc:ZDB-GENE-061013-403]	protein_coding
ENSDARG00000011648	1.0721	4.92112	58.1421	3.69727e-06	8.52908e-05	snrpd1	small nuclear ribonucleoprotein D1 polypeptide [Source:ZFIN;Acc:ZDB-GENE-020419-14]	protein_coding
ENSDARG00000092515	3.08818	3.3887	44.1177	3.71245e-06	8.55188e-05	si:ch211-283g2.2	si:ch211-283g2.2 [Source:ZFIN;Acc:ZDB-GENE-060526-151]	protein_coding
ENSDARG00000009640	0.946722	6.31273	68.2339	3.75136e-06	8.6292e-05	psmb1	proteasome (prosome, macropain) subunit, beta type, 1 [Source:ZFIN;Acc:ZDB-GENE-040618-2]	protein_coding
ENSDARG00000038900	-1.18137	9.26417	43.4484	3.78418e-06	8.6923e-05	acadm	acyl-Coenzyme A dehydrogenase, C-4 to C-12 straight chain [Source:ZFIN;Acc:ZDB-GENE-040426-1945]	protein_coding
ENSDARG00000004906	1.13077	5.17906	63.4935	3.83045e-06	8.77714e-05	stip1	stress-induced-phosphoprotein 1 (Hsp70/Hsp90-organizing protein) [Source:ZFIN;Acc:ZDB-GENE-041121-17]	protein_coding
ENSDARG00000031051	2.18543	4.01493	43.8137	3.83198e-06	8.77714e-05	il4r	interleukin 4 receptor [Source:ZFIN;Acc:ZDB-GENE-050227-5]	protein_coding
ENSDARG00000012369	1.22715	4.21682	43.272	3.88398e-06	8.88363e-05	rdh10b	retinol dehydrogenase 10b [Source:ZFIN;Acc:ZDB-GENE-030909-7]	protein_coding
ENSDARG00000006577	2.51632	2.6666	77.9283	3.94169e-06	9.00289e-05	nadka	NAD kinase a [Source:ZFIN;Acc:ZDB-GENE-050417-39]	protein_coding
ENSDARG00000016239	1.04338	5.34826	73.313	3.9682e-06	9.04572e-05	psmd13	proteasome (prosome, macropain) 26S subunit, non-ATPase, 13 [Source:ZFIN;Acc:ZDB-GENE-040426-1004]	protein_coding
ENSDARG00000029036	2.2896	3.1318	62.4048	3.97165e-06	9.04572e-05	rab32a	RAB32a, member RAS oncogene family [Source:ZFIN;Acc:ZDB-GENE-031006-10]	protein_coding
ENSDARG00000019117	-0.931234	7.06463	50.6284	3.97963e-06	9.05113e-05	parvb	parvin, beta [Source:ZFIN;Acc:ZDB-GENE-030131-4411]	protein_coding
ENSDARG00000075617	1.409	4.10489	60.173	4.00477e-06	9.0879e-05	wu:fu71h07	wu:fu71h07 [Source:ZFIN;Acc:ZDB-GENE-050302-121]	protein_coding
ENSDARG00000053950	-1.24647	4.07666	90.9912	4.00705e-06	9.0879e-05	lin37	lin-37 homolog (C. elegans) [Source:ZFIN;Acc:ZDB-GENE-050417-446]	protein_coding
ENSDARG00000038737	-1.46349	3.61443	116.22	4.01747e-06	9.09874e-05	phf20b	PHD finger protein 20, b [Source:ZFIN;Acc:ZDB-GENE-040822-33]	protein_coding
ENSDARG00000028335	1.19462	5.74391	43.0209	4.03111e-06	9.11666e-05	hmga1a	high mobility group AT-hook 1a [Source:ZFIN;Acc:ZDB-GENE-010502-1]	protein_coding
ENSDARG00000029761	-2.85682	2.76084	43.5336	4.04015e-06	9.11666e-05	mpp6b	membrane protein, palmitoylated 6b (MAGUK p55 subfamily member 6) [Source:ZFIN;Acc:ZDB-GENE-040426-775]	protein_coding
ENSDARG00000078547	3.42365	3.45562	43.5688	4.04723e-06	9.11666e-05	si:ch211-264f5.2	si:ch211-264f5.2 [Source:ZFIN;Acc:ZDB-GENE-080303-2]	protein_coding
ENSDARG00000016357	-1.38786	4.10386	124.088	4.04796e-06	9.11666e-05	fmo5	flavin containing monooxygenase 5 [Source:ZFIN;Acc:ZDB-GENE-030131-6606]	protein_coding
ENSDARG00000034817	1.64518	5.48605	42.9548	4.07086e-06	9.15547e-05	asah1b	N-acylsphingosine amidohydrolase (acid ceramidase) 1b [Source:ZFIN;Acc:ZDB-GENE-040426-1512]	protein_coding
ENSDARG00000078882	-1.46047	4.94959	42.9283	4.08695e-06	9.17887e-05	SLC22A31	solute carrier family 22, member 31 [Source:HGNC Symbol;Acc:HGNC:27091]	protein_coding
ENSDARG00000005150	-0.992226	5.51829	97.1081	4.10226e-06	9.20046e-05	tbx20	T-box 20 [Source:ZFIN;Acc:ZDB-GENE-000427-7]	protein_coding
ENSDARG00000053097	-1.46171	3.793	117.049	4.10879e-06	9.20135e-05	hsf2	heat shock factor 2 [Source:ZFIN;Acc:ZDB-GENE-011128-1]	protein_coding
ENSDARG00000036376	-4.50332	1.91711	128.481	4.115e-06	9.20135e-05	cldn7a	claudin 7a [Source:ZFIN;Acc:ZDB-GENE-040718-29]	protein_coding
ENSDARG00000090903	-1.41514	5.95099	42.8746	4.11975e-06	9.20135e-05	CREB3L3 (2 of 2)	cAMP responsive element binding protein 3-like 3 [Source:HGNC Symbol;Acc:HGNC:18855]	protein_coding
ENSDARG00000078888	1.42705	4.01486	53.1508	4.14691e-06	9.2492e-05	iqgap1	IQ motif containing GTPase activating protein 1 [Source:ZFIN;Acc:ZDB-GENE-050809-24]	protein_coding
ENSDARG00000023967	1.42675	4.38925	42.7094	4.22239e-06	9.40458e-05	atp6v1c1a	ATPase, H+ transporting, lysosomal, V1 subunit C, isoform 1a [Source:ZFIN;Acc:ZDB-GENE-030616-612]	protein_coding
ENSDARG00000067976	-1.73442	3.69971	87.7594	4.23717e-06	9.42449e-05	ar	androgen receptor [Source:ZFIN;Acc:ZDB-GENE-060131-1]	protein_coding
ENSDARG00000018162	-1.48319	3.94193	69.8643	4.26357e-06	9.47017e-05	ctnnal1	catenin (cadherin-associated protein), alpha-like 1 [Source:ZFIN;Acc:ZDB-GENE-060503-507]	protein_coding
ENSDARG00000038010	3.13537	4.86489	43.1351	4.31151e-06	9.55851e-05	rac2	ras-related C3 botulinum toxin substrate 2 (rho family, small GTP binding protein Rac2) [Source:ZFIN;Acc:ZDB-GENE-040625-27]	protein_coding
ENSDARG00000089665	-0.981676	5.41289	92.9444	4.31586e-06	9.55851e-05	OXR1 (2 of 2)	oxidation resistance 1 [Source:HGNC Symbol;Acc:HGNC:15822]	protein_coding
ENSDARG00000096995	-1.3896	4.83094	66.984	4.3211e-06	9.55851e-05	fbxl22	F-box and leucine-rich repeat protein 22 [Source:ZFIN;Acc:ZDB-GENE-050227-1]	protein_coding
ENSDARG00000044636	-0.929733	7.24224	42.5089	4.35082e-06	9.61108e-05	tomm20b	translocase of outer mitochondrial membrane 20 homolog b (yeast) [Source:ZFIN;Acc:ZDB-GENE-040718-451]	protein_coding
ENSDARG00000057652	-1.57549	3.58242	50.6282	4.39967e-06	9.70572e-05	dbpb	D site of albumin promoter (albumin D-box) binding protein b [Source:ZFIN;Acc:ZDB-GENE-100922-6]	protein_coding
ENSDARG00000071498	-0.955357	9.37382	42.3974	4.42418e-06	9.74648e-05	fhl1a	four and a half LIM domains 1a [Source:ZFIN;Acc:ZDB-GENE-040206-1]	protein_coding
ENSDARG00000003526	1.20006	6.0121	42.2882	4.49731e-06	9.89356e-05	psma5	proteasome (prosome, macropain) subunit, alpha type,5 [Source:ZFIN;Acc:ZDB-GENE-040625-96]	protein_coding
ENSDARG00000035990	-2.11505	7.28816	42.4664	4.5032e-06	9.89356e-05	cited4a	Cbp/p300-interacting transactivator, with Glu/Asp-rich carboxy-terminal domain, 4a [Source:ZFIN;Acc:ZDB-GENE-030131-7661]	protein_coding
ENSDARG00000026726	2.015	7.56612	42.3953	4.53446e-06	9.9487e-05	anxa1a	annexin A1a [Source:ZFIN;Acc:ZDB-GENE-030131-6664]	protein_coding
ENSDARG00000030694	1.77652	5.19138	42.3533	4.55697e-06	9.98452e-05	atp6v1e1b	ATPase, H+ transporting, lysosomal, V1 subunit E isoform 1b [Source:ZFIN;Acc:ZDB-GENE-020419-11]	protein_coding
ENSDARG00000067751	2.55484	2.89922	53.7804	4.57325e-06	0.000100066	si:rp71-68n21.9	si:rp71-68n21.9 [Source:ZFIN;Acc:ZDB-GENE-081105-100]	protein_coding
ENSDARG00000003854	-1.42059	7.3081	42.105	4.62304e-06	0.000101019	acsl1b	acyl-CoA synthetase long-chain family member 1b [Source:ZFIN;Acc:ZDB-GENE-040801-88]	protein_coding
ENSDARG00000040777	-2.8655	3.6719	42.1963	4.64062e-06	0.000101266	inhbb	inhibin, beta B [Source:ZFIN;Acc:ZDB-GENE-990415-2]	protein_coding
ENSDARG00000020610	-1.12295	13.1979	42.0511	4.66075e-06	0.000101568	tnnt2a	troponin T2a, cardiac [Source:ZFIN;Acc:ZDB-GENE-000626-1]	protein_coding
ENSDARG00000063014	-1.63353	3.45905	125.47	4.67682e-06	0.000101781	dbpa	D site of albumin promoter (albumin D-box) binding protein a [Source:ZFIN;Acc:ZDB-GENE-060503-802]	protein_coding
ENSDARG00000040002	-1.77133	3.92677	78.9744	4.75613e-06	0.000102336	pnpla7b	patatin-like phospholipase domain containing 7b [Source:ZFIN;Acc:ZDB-GENE-050309-66]	protein_coding
ENSDARG00000080925	-1.8643	9.0789	41.9876	4.77206e-06	0.000102336	5_8S_rRNA	5.8S ribosomal RNA [Source:RFAM;Acc:RF00002]	rRNA
ENSDARG00000087890	-1.8643	9.0789	41.9876	4.77206e-06	0.000102336	5_8S_rRNA	5.8S ribosomal RNA [Source:RFAM;Acc:RF00002]	rRNA
ENSDARG00000088776	-1.8643	9.0789	41.9876	4.77206e-06	0.000102336	5_8S_rRNA	5.8S ribosomal RNA [Source:RFAM;Acc:RF00002]	rRNA
ENSDARG00000089030	-1.8643	9.0789	41.9876	4.77206e-06	0.000102336	5_8S_rRNA	5.8S ribosomal RNA [Source:RFAM;Acc:RF00002]	rRNA
ENSDARG00000089761	-1.8643	9.0789	41.9876	4.77206e-06	0.000102336	5_8S_rRNA	5.8S ribosomal RNA [Source:RFAM;Acc:RF00002]	rRNA
ENSDARG00000089865	-1.8643	9.0789	41.9876	4.77206e-06	0.000102336	5_8S_rRNA	5.8S ribosomal RNA [Source:RFAM;Acc:RF00002]	rRNA
ENSDARG00000091544	-1.8643	9.0789	41.9876	4.77206e-06	0.000102336	5_8S_rRNA	5.8S ribosomal RNA [Source:RFAM;Acc:RF00002]	rRNA
ENSDARG00000091680	-1.8643	9.0789	41.9876	4.77206e-06	0.000102336	5_8S_rRNA	5.8S ribosomal RNA [Source:RFAM;Acc:RF00002]	rRNA
ENSDARG00000091776	-1.8643	9.0789	41.9876	4.77206e-06	0.000102336	5_8S_rRNA	5.8S ribosomal RNA [Source:RFAM;Acc:RF00002]	rRNA
ENSDARG00000091828	-1.8643	9.0789	41.9876	4.77206e-06	0.000102336	5_8S_rRNA	5.8S ribosomal RNA [Source:RFAM;Acc:RF00002]	rRNA
ENSDARG00000025972	1.13841	5.05487	41.8798	4.78298e-06	0.000102435	mcts1	malignant T cell amplified sequence 1 [Source:ZFIN;Acc:ZDB-GENE-040426-957]	protein_coding
ENSDARG00000009001	1.30657	4.88178	41.79	4.84848e-06	0.0001037	pdip5	protein disulfide isomerase-related protein (provisional) [Source:ZFIN;Acc:ZDB-GENE-030131-879]	protein_coding
ENSDARG00000011841	-0.924915	10.7327	41.7483	4.87925e-06	0.00010422	atp5l	ATP synthase, H+ transporting, mitochondrial F0 complex, subunit g [Source:ZFIN;Acc:ZDB-GENE-030131-5177]	protein_coding
ENSDARG00000014591	0.95121	5.69888	52.9666	4.91449e-06	0.000104729	ilf2	interleukin enhancer binding factor 2 [Source:ZFIN;Acc:ZDB-GENE-040426-2345]	protein_coding
ENSDARG00000063626	-1.04493	6.95244	41.6988	4.91606e-06	0.000104729	ddx21	DEAD (Asp-Glu-Ala-Asp) box polypeptide 21 [Source:ZFIN;Acc:ZDB-GENE-031113-10]	protein_coding
ENSDARG00000026801	-1.15195	8.22323	41.683	4.92791e-06	0.000104843	stau2	staufen, RNA binding protein, homolog 2 (Drosophila) [Source:ZFIN;Acc:ZDB-GENE-040426-687]	protein_coding
ENSDARG00000054155	1.40057	5.48618	41.5727	5.01116e-06	0.000106474	pcna	proliferating cell nuclear antigen [Source:ZFIN;Acc:ZDB-GENE-000210-8]	protein_coding
ENSDARG00000061259	3.34271	2.49027	102.921	5.0328e-06	0.000106703	sost	sclerostin [Source:ZFIN;Acc:ZDB-GENE-110411-139]	protein_coding
ENSDARG00000028027	-1.26624	7.51276	41.5382	5.03759e-06	0.000106703	trim63	tripartite motif containing 63 [Source:ZFIN;Acc:ZDB-GENE-040625-139]	protein_coding
ENSDARG00000069961	3.53854	2.60855	74.2454	5.04176e-06	0.000106703	il21r	interleukin 21 receptor [Source:ZFIN;Acc:ZDB-GENE-080108-6]	protein_coding
ENSDARG00000010962	1.45306	5.03898	41.5062	5.06215e-06	0.000106994	fkbp7	FK506 binding protein 7 [Source:ZFIN;Acc:ZDB-GENE-030616-182]	protein_coding
ENSDARG00000031511	0.937136	6.27406	47.0508	5.1164e-06	0.000107999	psmb2	proteasome (prosome, macropain) subunit, beta type, 2 [Source:ZFIN;Acc:ZDB-GENE-040718-353]	protein_coding
ENSDARG00000009484	1.11138	4.96829	98.9854	5.13649e-06	0.000108282	arf1	ADP-ribosylation factor 1 [Source:ZFIN;Acc:ZDB-GENE-010724-5]	protein_coding
ENSDARG00000058302	1.61293	4.1499	41.4002	5.14466e-06	0.000108313	SH3BGRL	SH3 domain binding glutamate-rich protein like [Source:HGNC Symbol;Acc:HGNC:10823]	protein_coding
ENSDARG00000033865	-0.981791	5.85556	41.3608	5.17572e-06	0.000108825	eif3hb	eukaryotic translation initiation factor 3, subunit H, b [Source:ZFIN;Acc:ZDB-GENE-051030-42]	protein_coding
ENSDARG00000039914	1.53163	7.96457	41.3149	5.21214e-06	0.000109448	gapdhs	glyceraldehyde-3-phosphate dehydrogenase, spermatogenic [Source:ZFIN;Acc:ZDB-GENE-020913-1]	protein_coding
ENSDARG00000059883	3.26317	2.72084	100.217	5.28041e-06	0.000110738	trpv1	transient receptor potential cation channel, subfamily V, member 1 [Source:ZFIN;Acc:ZDB-GENE-030912-8]	protein_coding
ENSDARG00000089167	-2.55592	2.58307	112.987	5.30619e-06	0.000111134	ERBB4 (4 of 4)	erb-b2 receptor tyrosine kinase 4 [Source:HGNC Symbol;Acc:HGNC:3432]	protein_coding
ENSDARG00000096655	-1.50958	8.39017	41.1508	5.34471e-06	0.000111796	si:ch211-184m19.3	si:ch211-184m19.3 [Source:ZFIN;Acc:ZDB-GENE-121214-87]	antisense
ENSDARG00000053222	-1.60511	7.23258	41.0122	5.45962e-06	0.000113998	asb5b	ankyrin repeat and SOCS box-containing 5b [Source:ZFIN;Acc:ZDB-GENE-050417-271]	protein_coding
ENSDARG00000038123	-0.985366	9.00594	41.0068	5.46412e-06	0.000113998	myl9a	myosin, light chain 9a, regulatory [Source:ZFIN;Acc:ZDB-GENE-041010-120]	protein_coding
ENSDARG00000013044	-0.971847	8.32389	40.9887	5.47932e-06	0.000114168	ndufv2	NADH dehydrogenase (ubiquinone) flavoprotein 2 [Source:ZFIN;Acc:ZDB-GENE-040426-1713]	protein_coding
ENSDARG00000018149	-1.26963	5.70762	40.8421	5.60441e-06	0.000116558	slc38a4	solute carrier family 38, member 4 [Source:ZFIN;Acc:ZDB-GENE-041010-14]	protein_coding
ENSDARG00000015623	4.51911	2.3079	72.1696	5.60847e-06	0.000116558	cecr1b	cat eye syndrome chromosome region, candidate 1b [Source:ZFIN;Acc:ZDB-GENE-041210-77]	protein_coding
ENSDARG00000001463	-3.50878	2.12442	110.529	5.63196e-06	0.000116896	zgc:165525	zgc:165525 [Source:ZFIN;Acc:ZDB-GENE-070620-14]	protein_coding
ENSDARG00000063640	-1.5401	6.09511	40.7606	5.67524e-06	0.000117643			protein_coding
ENSDARG00000006219	1.08969	4.73537	40.6535	5.8053e-06	0.000120109	gnl3	guanine nucleotide binding protein-like 3 (nucleolar) [Source:ZFIN;Acc:ZDB-GENE-030131-616]	protein_coding
ENSDARG00000096893	-1.57058	4.0404	40.6098	5.80907e-06	0.000120109	si:ch1073-219h3.1	si:ch1073-219h3.1 [Source:ZFIN;Acc:ZDB-GENE-131127-599]	lincRNA
ENSDARG00000031715	2.89311	2.91964	40.7486	6.00771e-06	0.000124057	lyn	v-yes-1 Yamaguchi sarcoma viral related oncogene homolog [Source:ZFIN;Acc:ZDB-GENE-040912-7]	protein_coding
ENSDARG00000026821	-1.01683	5.08707	82.4444	6.02373e-06	0.000124229	tmem106ba	transmembrane protein 106Ba [Source:ZFIN;Acc:ZDB-GENE-040426-1336]	protein_coding
ENSDARG00000037654	1.71983	3.38701	46.4187	6.03155e-06	0.000124231	pmm2	phosphomannomutase 2 [Source:ZFIN;Acc:ZDB-GENE-030722-6]	protein_coding
ENSDARG00000021135	-1.01685	6.32825	40.2805	6.11369e-06	0.000125763	DHRS2	dehydrogenase/reductase (SDR family) member 2 [Source:HGNC Symbol;Acc:HGNC:18349]	protein_coding
ENSDARG00000035018	3.11118	4.32056	40.6985	6.20594e-06	0.000127498	thy1	Thy-1 cell surface antigen [Source:ZFIN;Acc:ZDB-GENE-030131-8561]	protein_coding
ENSDARG00000038559	-1.47203	5.47076	40.0594	6.32817e-06	0.000129844	h1f0	H1 histone family, member 0 [Source:ZFIN;Acc:ZDB-GENE-030131-337]	protein_coding
ENSDARG00000019601	5.86322	2.93261	40.5434	6.35496e-06	0.000130228	col12a1b	collagen, type XII, alpha 1b [Source:ZFIN;Acc:ZDB-GENE-120215-116]	protein_coding
ENSDARG00000041589	-1.16031	7.65324	39.9718	6.41541e-06	0.000131208	adprhl1	ADP-ribosylhydrolase like 1 [Source:ZFIN;Acc:ZDB-GENE-041010-126]	protein_coding
ENSDARG00000071491	2.10964	3.42907	96.7611	6.419e-06	0.000131208	nrros	negative regulator of reactive oxygen species [Source:ZFIN;Acc:ZDB-GENE-040808-36]	protein_coding
ENSDARG00000004301	2.45901	4.09132	40.2531	6.50989e-06	0.000132751	rhogb	ras homolog gene family, member Gb [Source:ZFIN;Acc:ZDB-GENE-030131-8877]	protein_coding
ENSDARG00000074894	-1.19223	4.56589	105.138	6.51094e-06	0.000132751	si:dkey-228b2.5	si:dkey-228b2.5 [Source:ZFIN;Acc:ZDB-GENE-091113-62]	protein_coding
ENSDARG00000097104	-1.70022	3.32543	93.6064	6.69954e-06	0.000136324	si:ch73-100l22.2	si:ch73-100l22.2 [Source:ZFIN;Acc:ZDB-GENE-131127-574]	sense_overlapping
ENSDARG00000038743	1.05707	5.10488	103.201	6.70307e-06	0.000136324	copb2	coatomer protein complex, subunit beta 2 [Source:ZFIN;Acc:ZDB-GENE-010724-7]	protein_coding
ENSDARG00000013938	1.05157	6.11273	39.6661	6.73073e-06	0.000136714	psmb3	proteasome (prosome, macropain) subunit, beta type, 3 [Source:ZFIN;Acc:ZDB-GENE-040426-2682]	protein_coding
ENSDARG00000095199	3.19921	2.46718	40.1058	6.79709e-06	0.000137889	si:ch211-13o20.1	si:ch211-13o20.1 [Source:ZFIN;Acc:ZDB-GENE-090313-31]	processed_transcript
ENSDARG00000021372	-1.08283	5.94291	39.5858	6.81639e-06	0.000137956	tob1b	transducer of ERBB2, 1b [Source:ZFIN;Acc:ZDB-GENE-040426-2151]	protein_coding
ENSDARG00000013082	2.76073	2.97154	74.4176	6.82338e-06	0.000137956	uap1l1	UDP-N-acteylglucosamine pyrophosphorylase 1, like 1 [Source:ZFIN;Acc:ZDB-GENE-040426-1056]	protein_coding
ENSDARG00000045886	-1.19937	6.63731	39.5769	6.82602e-06	0.000137956	slc38a2	solute carrier family 38, member 2 [Source:ZFIN;Acc:ZDB-GENE-030131-9659]	protein_coding
ENSDARG00000006766	1.08941	4.84527	104.698	6.83693e-06	0.000138003	snd1	staphylococcal nuclease domain containing 1 [Source:ZFIN;Acc:ZDB-GENE-030131-3124]	protein_coding
ENSDARG00000045064	-0.998543	7.27049	39.5583	6.84597e-06	0.000138013	ablim1b	actin binding LIM protein 1b [Source:ZFIN;Acc:ZDB-GENE-050327-91]	protein_coding
ENSDARG00000057147	-0.992167	8.41264	39.4966	6.91299e-06	0.000139191	hadhb	hydroxyacyl-Coenzyme A dehydrogenase/3-ketoacyl-Coenzyme A thiolase/enoyl-Coenzyme A hydratase (trifunctional protein), beta subunit [Source:ZFIN;Acc:ZDB-GENE-030131-8550]	protein_coding
ENSDARG00000041104	-2.07812	4.30356	39.8088	6.95198e-06	0.000139801	CU694368.1	Uncharacterized protein [Source:UniProtKB/TrEMBL;Acc:E7F4E0]	protein_coding
ENSDARG00000068995	-0.856571	7.44208	49.7679	7.03997e-06	0.000141395	zgc:101846	zgc:101846 [Source:ZFIN;Acc:ZDB-GENE-041010-42]	protein_coding
ENSDARG00000095873	-1.80411	5.7302	39.3575	7.10199e-06	0.000142128	si:ch1073-468o21.1	si:ch1073-468o21.1 [Source:ZFIN;Acc:ZDB-GENE-110411-57]	processed_transcript
ENSDARG00000054290	-0.883727	6.96609	84.2489	7.10208e-06	0.000142128	acin1a	apoptotic chromatin condensation inducer 1a [Source:ZFIN;Acc:ZDB-GENE-030616-583]	protein_coding
ENSDARG00000054837	3.49137	2.52502	189.562	7.10287e-06	0.000142128	zgc:136870	zgc:136870 [Source:ZFIN;Acc:ZDB-GENE-060312-1]	protein_coding
ENSDARG00000032976	-1.05733	14.1729	39.3056	7.125e-06	0.000142394	cmlc1	cardiac myosin light chain-1 [Source:ZFIN;Acc:ZDB-GENE-030522-1]	protein_coding
ENSDARG00000089016	1.33818	4.32023	39.2503	7.18768e-06	0.000143469	mapkapk3	mitogen-activated protein kinase-activated protein kinase 3 [Source:ZFIN;Acc:ZDB-GENE-061215-124]	protein_coding
ENSDARG00000059035	1.28219	4.15813	39.2398	7.19969e-06	0.000143532	POR (2 of 2)	P450 (cytochrome) oxidoreductase [Source:HGNC Symbol;Acc:HGNC:9208]	protein_coding
ENSDARG00000076568	0.944436	6.47497	39.2023	7.24264e-06	0.0001441	sec61b	Sec61 beta subunit [Source:ZFIN;Acc:ZDB-GENE-040718-260]	protein_coding
ENSDARG00000008936	1.11938	5.18696	39.1993	7.24602e-06	0.0001441	sec11a	SEC11 homolog A (S. cerevisiae) [Source:ZFIN;Acc:ZDB-GENE-040718-227]	protein_coding
ENSDARG00000086341	1.29117	5.25825	39.1736	7.27564e-06	0.000144511	CABZ01013938.1	Uncharacterized protein [Source:UniProtKB/TrEMBL;Acc:E7F2U5]	protein_coding
ENSDARG00000039579	-1.4389	7.02927	39.1497	7.30338e-06	0.000144872	cfd	complement factor D (adipsin) [Source:ZFIN;Acc:ZDB-GENE-050522-411]	protein_coding
ENSDARG00000013310	-1.54885	3.89743	39.2525	7.31179e-06	0.000144872	MAP3K15 (1 of 2)	mitogen-activated protein kinase kinase kinase 15 [Source:HGNC Symbol;Acc:HGNC:31689]	protein_coding
ENSDARG00000014793	1.48864	5.12371	39.1168	7.34155e-06	0.000145284	ehd1b	EH-domain containing 1b [Source:ZFIN;Acc:ZDB-GENE-030131-2069]	protein_coding
ENSDARG00000076532	0.902693	7.24126	46.3866	7.35625e-06	0.000145396	wu:fb18c02	wu:fb18c02 [Source:ZFIN;Acc:ZDB-GENE-030131-247]	protein_coding
ENSDARG00000016889	-0.873766	7.62849	73.5959	7.46365e-06	0.000147339	eif3g	eukaryotic translation initiation factor 3, subunit G [Source:ZFIN;Acc:ZDB-GENE-040426-1076]	protein_coding
ENSDARG00000004587	-1.17411	4.22069	63.9702	7.52285e-06	0.000148308	KAT5 (1 of 2)	K(lysine) acetyltransferase 5 [Source:HGNC Symbol;Acc:HGNC:5275]	protein_coding
ENSDARG00000027750	1.18718	5.00665	39.8793	7.53112e-06	0.000148308	dpp7	dipeptidyl-peptidase 7 [Source:ZFIN;Acc:ZDB-GENE-050306-16]	protein_coding
ENSDARG00000019845	1.50487	5.2804	38.9362	7.55572e-06	0.000148611	pdlim1	PDZ and LIM domain 1 (elfin) [Source:ZFIN;Acc:ZDB-GENE-030131-5227]	protein_coding
ENSDARG00000040121	1.39662	5.41395	38.9008	7.59852e-06	0.000149271	psma2	proteasome (prosome, macropain) subunit, alpha type, 2 [Source:ZFIN;Acc:ZDB-GENE-050522-479]	protein_coding
ENSDARG00000058734	2.91709	3.80431	39.3404	7.65544e-06	0.000150207	prdx1	peroxiredoxin 1 [Source:ZFIN;Acc:ZDB-GENE-050320-35]	protein_coding
ENSDARG00000074752	-1.05284	5.23089	38.8117	7.70742e-06	0.000151043	hlfa	hepatic leukemia factor a [Source:ZFIN;Acc:ZDB-GENE-061013-159]	protein_coding
ENSDARG00000013443	2.00175	4.79313	39.1402	7.73503e-06	0.0001514	atp6v1ba	ATPase, H+ transporting, lysosomal, V1 subunit B, member a [Source:ZFIN;Acc:ZDB-GENE-030711-3]	protein_coding
ENSDARG00000067741	-1.18092	4.68831	54.5452	7.75262e-06	0.000151561	itpkcb	inositol 1,4,5-trisphosphate 3-kinase Cb [Source:ZFIN;Acc:ZDB-GENE-080225-27]	protein_coding
ENSDARG00000037099	-1.62787	3.73667	50.0799	7.7991e-06	0.000152285	IRS2	insulin receptor substrate 2 [Source:HGNC Symbol;Acc:HGNC:6126]	protein_coding
ENSDARG00000018404	1.69943	7.69307	38.7224	7.85672e-06	0.000153225	krt18	keratin 18 [Source:ZFIN;Acc:ZDB-GENE-030411-6]	protein_coding
ENSDARG00000027600	-1.0297	9.24765	38.6613	7.8952e-06	0.00015379	pdlim5b	PDZ and LIM domain 5b [Source:ZFIN;Acc:ZDB-GENE-040426-908]	protein_coding
ENSDARG00000035326	1.49444	5.35558	38.6366	7.92649e-06	0.000154213	nccrp1	nonspecific cytotoxic cell receptor protein 1 [Source:ZFIN;Acc:ZDB-GENE-000210-13]	protein_coding
ENSDARG00000061100	1.20906	4.91531	38.6257	7.94037e-06	0.000154297	nars	asparaginyl-tRNA synthetase [Source:ZFIN;Acc:ZDB-GENE-030131-1016]	protein_coding
ENSDARG00000052059	-2.82922	3.49453	39.0515	7.96064e-06	0.000154505	PAQR9	progestin and adipoQ receptor family member IX [Source:HGNC Symbol;Acc:HGNC:30131]	protein_coding
ENSDARG00000030781	-0.956171	6.65125	38.5923	7.98298e-06	0.000154753	acads	acyl-Coenzyme A dehydrogenase, C-2 to C-3 short chain [Source:ZFIN;Acc:ZDB-GENE-040808-64]	protein_coding
ENSDARG00000012256	1.35635	5.12846	38.5351	8.05672e-06	0.000155991	taldo1	transaldolase 1 [Source:ZFIN;Acc:ZDB-GENE-030131-3277]	protein_coding
ENSDARG00000057853	1.59282	7.1792	38.5278	8.06617e-06	0.000155991	atp6v0ca	ATPase, H+ transporting, lysosomal, V0 subunit c, a [Source:ZFIN;Acc:ZDB-GENE-020419-23]	protein_coding
ENSDARG00000097847	3.1612	2.44898	76.885	8.086e-06	0.000156188	si:ch211-269k10.4	si:ch211-269k10.4 [Source:ZFIN;Acc:ZDB-GENE-131121-414]	protein_coding
ENSDARG00000003869	-1.26792	5.93472	38.4886	8.11714e-06	0.000156602	decr1	2,4-dienoyl CoA reductase 1, mitochondrial [Source:ZFIN;Acc:ZDB-GENE-040718-142]	protein_coding
ENSDARG00000008398	-1.31091	4.40487	60.7219	8.13887e-06	0.000156834	cacna1c	calcium channel, voltage-dependent, L type, alpha 1C subunit [Source:ZFIN;Acc:ZDB-GENE-020129-1]	protein_coding
ENSDARG00000089894	4.17547	1.86111	60.3379	8.27417e-06	0.000159168			protein_coding
ENSDARG00000055504	1.61748	6.01754	38.3654	8.27972e-06	0.000159168	CD68	CD68 molecule [Source:HGNC Symbol;Acc:HGNC:1693]	protein_coding
ENSDARG00000086075	-1.16114	4.40083	77.9336	8.39594e-06	0.00016121	ttc3	tetratricopeptide repeat domain 3 [Source:ZFIN;Acc:ZDB-GENE-090313-3]	protein_coding
ENSDARG00000039929	-1.22773	8.70148	38.1751	8.53788e-06	0.000163741	ckmt2b	creatine kinase, mitochondrial 2b (sarcomeric) [Source:ZFIN;Acc:ZDB-GENE-040426-1654]	protein_coding
ENSDARG00000060252	2.70499	2.56617	160.982	8.72365e-06	0.000167105	mogs	mannosyl-oligosaccharide glucosidase [Source:ZFIN;Acc:ZDB-GENE-070112-412]	protein_coding
ENSDARG00000035679	0.940479	6.01145	67.7995	8.94704e-06	0.000171181	si:rp71-45k5.4	si:rp71-45k5.4 [Source:ZFIN;Acc:ZDB-GENE-060503-941]	protein_coding
ENSDARG00000014165	1.21813	5.93208	37.8372	9.01903e-06	0.000172354	ssr3	signal sequence receptor, gamma [Source:ZFIN;Acc:ZDB-GENE-030131-9134]	protein_coding
ENSDARG00000041108	1.37005	5.50186	37.7349	9.17057e-06	0.000175043	ctsh	cathepsin H [Source:ZFIN;Acc:ZDB-GENE-030131-3539]	protein_coding
ENSDARG00000016687	-1.2411	9.88283	37.7264	9.18321e-06	0.000175077	acadvl	acyl-Coenzyme A dehydrogenase, very long chain [Source:ZFIN;Acc:ZDB-GENE-030131-899]	protein_coding
ENSDARG00000073711	1.81556	3.87713	65.8279	9.26389e-06	0.000176407	mmrn2b	multimerin 2b [Source:ZFIN;Acc:ZDB-GENE-080415-2]	protein_coding
ENSDARG00000018637	-1.22182	9.65051	37.6022	9.37135e-06	0.000178243	sec61g	Sec61 gamma subunit [Source:ZFIN;Acc:ZDB-GENE-040718-203]	protein_coding
ENSDARG00000053568	2.8926	2.46157	105.225	9.38635e-06	0.000178319	pstpip1b	proline-serine-threonine phosphatase interacting protein 1b [Source:ZFIN;Acc:ZDB-GENE-051127-25]	protein_coding
ENSDARG00000005513	-0.850272	10.3612	55.0997	9.44822e-06	0.000179283	naca	nascent polypeptide-associated complex alpha polypeptide [Source:ZFIN;Acc:ZDB-GENE-020423-4]	protein_coding
ENSDARG00000076239	3.55466	2.24957	85.2363	9.49144e-06	0.000179892	C7H20orf27 (1 of 2)	chromosome 20 open reading frame 27 [Source:HGNC Symbol;Acc:HGNC:15873]	protein_coding
ENSDARG00000031044	3.59458	2.82016	37.8714	9.60531e-06	0.000181836	lipg	lipase, endothelial [Source:ZFIN;Acc:ZDB-GENE-040426-699]	protein_coding
ENSDARG00000013623	-0.877365	10.0682	37.4137	9.66505e-06	0.000182643	vdac2	voltage-dependent anion channel 2 [Source:ZFIN;Acc:ZDB-GENE-030131-845]	protein_coding
ENSDARG00000079782	-0.921237	13.283	37.4102	9.67056e-06	0.000182643	vmhcl	ventricular myosin heavy chain-like [Source:ZFIN;Acc:ZDB-GENE-061027-393]	protein_coding
ENSDARG00000028415	2.11287	3.24	38.0984	9.81111e-06	0.000185071	zgc:153924	zgc:153924 [Source:ZFIN;Acc:ZDB-GENE-060929-812]	protein_coding
ENSDARG00000093382	-1.05084	5.47776	37.3155	9.82202e-06	0.000185071	si:dkey-88p24.9	si:dkey-88p24.9 [Source:ZFIN;Acc:ZDB-GENE-030131-8451]	protein_coding
ENSDARG00000092660	3.85961	2.15358	179.216	9.83742e-06	0.000185145	cyp27c1	cytochrome P450, family 27, subfamily C, polypeptide 1 [Source:ZFIN;Acc:ZDB-GENE-080204-68]	protein_coding
ENSDARG00000074120	-2.30477	4.24925	37.4873	1.00312e-05	0.000188572	USP2 (2 of 3)	ubiquitin specific peptidase 2 [Source:HGNC Symbol;Acc:HGNC:12618]	protein_coding
ENSDARG00000093448	-1.13462	8.61005	37.0633	1.02387e-05	0.000192249	mpc1	mitochondrial pyruvate carrier 1 [Source:ZFIN;Acc:ZDB-GENE-040718-94]	protein_coding
ENSDARG00000091350	-1.37559	4.68488	37.0022	1.03425e-05	0.000193974	CABZ01073112.1	Uncharacterized protein [Source:UniProtKB/TrEMBL;Acc:E7EYA7]	protein_coding
ENSDARG00000003132	-2.23105	4.13326	37.0711	1.03573e-05	0.000194025	apip	APAF1 interacting protein [Source:ZFIN;Acc:ZDB-GENE-040912-128]	protein_coding
ENSDARG00000090882	2.43452	3.57977	37.2281	1.03915e-05	0.000194441	si:rp71-36a1.5	si:rp71-36a1.5 [Source:ZFIN;Acc:ZDB-GENE-091204-428]	protein_coding
ENSDARG00000088020	-1.69678	5.33537	36.9992	1.04407e-05	0.000195064	cdkn1d	cyclin-dependent kinase inhibitor 1D [Source:ZFIN;Acc:ZDB-GENE-110215-1]	protein_coding
ENSDARG00000093074	3.71075	2.95761	37.3875	1.0449e-05	0.000195064	si:ch211-139g16.8	si:ch211-139g16.8 [Source:ZFIN;Acc:ZDB-GENE-100922-126]	protein_coding
ENSDARG00000041060	2.45841	4.0564	37.1472	1.07417e-05	0.000200297	zgc:92326	zgc:92326 [Source:ZFIN;Acc:ZDB-GENE-040718-159]	protein_coding
ENSDARG00000023963	-0.860475	13.2939	39.6306	1.07602e-05	0.000200409	tpm4a	tropomyosin 4a [Source:ZFIN;Acc:ZDB-GENE-040426-2185]	protein_coding
ENSDARG00000059442	-1.03093	5.48321	56.0747	1.08027e-05	0.00020097	smtnb	smoothelin b [Source:ZFIN;Acc:ZDB-GENE-070912-2]	protein_coding
ENSDARG00000040248	-1.1093	4.74343	47.6486	1.08192e-05	0.000201045	crata	carnitine O-acetyltransferase a [Source:ZFIN;Acc:ZDB-GENE-040927-17]	protein_coding
ENSDARG00000042631	-1.00777	5.02682	37.0491	1.08739e-05	0.000201722	glrx2	glutaredoxin 2 [Source:ZFIN;Acc:ZDB-GENE-040718-101]	protein_coding
ENSDARG00000040518	0.907344	5.99759	72.2667	1.08806e-05	0.000201722	ssr1	signal sequence receptor, alpha [Source:ZFIN;Acc:ZDB-GENE-030826-28]	protein_coding
ENSDARG00000020311	1.15195	4.44394	92.5093	1.09166e-05	0.000201852	cnih1	cornichon family AMPA receptor auxiliary protein 1 [Source:ZFIN;Acc:ZDB-GENE-040426-1944]	protein_coding
ENSDARG00000007141	0.93565	5.62293	56.9581	1.09307e-05	0.000201852	psmc3	proteasome (prosome, macropain) 26S subunit, ATPase, 3 [Source:ZFIN;Acc:ZDB-GENE-030131-666]	protein_coding
ENSDARG00000042640	5.83365	2.07544	37.1065	1.09376e-05	0.000201852			protein_coding
ENSDARG00000074549	5.83365	2.07544	37.1065	1.09376e-05	0.000201852			protein_coding
ENSDARG00000054099	-2.02356	2.95315	69.2302	1.11229e-05	0.000205038	ctps1b	CTP synthase 1b [Source:ZFIN;Acc:ZDB-GENE-040801-160]	protein_coding
ENSDARG00000040695	2.56419	3.00696	75.9875	1.11539e-05	0.000205375	fkbp14	FK506 binding protein 14 [Source:ZFIN;Acc:ZDB-GENE-040801-210]	protein_coding
ENSDARG00000002249	-1.55677	3.82451	75.7948	1.11858e-05	0.000205727	tbxas1	thromboxane A synthase 1 (platelet, cytochrome P450, family 5, subfamily A) [Source:ZFIN;Acc:ZDB-GENE-030131-8805]	protein_coding
ENSDARG00000040041	2.89108	2.8348	36.8235	1.12384e-05	0.000206296	mcm4	MCM4 minichromosome maintenance deficient 4, mitotin (S. cerevisiae) [Source:ZFIN;Acc:ZDB-GENE-030131-9544]	protein_coding
ENSDARG00000071774	1.88651	3.2926	147.56	1.12423e-05	0.000206296	eef1e1	eukaryotic translation elongation factor 1 epsilon 1 [Source:ZFIN;Acc:ZDB-GENE-030131-4949]	protein_coding
ENSDARG00000027099	0.96235	5.34785	69.2678	1.15497e-05	0.000211499	psmc4	proteasome (prosome, macropain) 26S subunit, ATPase, 4 [Source:ZFIN;Acc:ZDB-GENE-030131-5083]	protein_coding
ENSDARG00000022315	1.24323	6.5972	36.3373	1.1552e-05	0.000211499	atp6v1g1	ATPase, H+ transporting, V1 subunit G isoform 1 [Source:ZFIN;Acc:ZDB-GENE-030131-6965]	protein_coding
ENSDARG00000015065	-2.71553	4.97796	36.3497	1.15965e-05	0.000212073	c4	complement component 4 [Source:ZFIN;Acc:ZDB-GENE-030131-5697]	protein_coding
ENSDARG00000013771	2.36591	5.48143	36.3152	1.18296e-05	0.000216091	ctssb.2	cathepsin Sb, tandem duplicate 2 [Source:ZFIN;Acc:ZDB-GENE-050626-55]	protein_coding
ENSDARG00000005115	1.74233	3.72851	87.6479	1.19166e-05	0.000217195	calub	calumenin b [Source:ZFIN;Acc:ZDB-GENE-040426-1251]	protein_coding
ENSDARG00000054272	-0.902438	6.96613	42.0996	1.19289e-05	0.000217195	caprin1b	cell cycle associated protein 1b [Source:ZFIN;Acc:ZDB-GENE-040426-2020]	protein_coding
ENSDARG00000059294	3.49045	5.82434	36.5764	1.19304e-05	0.000217195	marco	macrophage receptor with collagenous structure [Source:ZFIN;Acc:ZDB-GENE-120514-2]	protein_coding
ENSDARG00000096037	4.024	2.27972	36.5645	1.19537e-05	0.000217374	si:ch211-214j24.14	si:ch211-214j24.14 [Source:ZFIN;Acc:ZDB-GENE-110914-226]	protein_coding
ENSDARG00000026322	1.57576	3.52227	38.7605	1.20979e-05	0.000219749	dhrs13a.1	dehydrogenase/reductase (SDR family) member 13a, tandem duplicate 1 [Source:ZFIN;Acc:ZDB-GENE-041114-58]	protein_coding
ENSDARG00000036489	-0.878704	6.68379	49.2828	1.21206e-05	0.000219913	MAF1	MAF1 homolog (S. cerevisiae) [Source:HGNC Symbol;Acc:HGNC:24966]	protein_coding
ENSDARG00000042708	1.36508	7.27938	36.0306	1.21623e-05	0.000220424	tuba8l	tubulin, alpha 8 like [Source:ZFIN;Acc:ZDB-GENE-030131-9167]	protein_coding
ENSDARG00000067797	2.30502	3.6437	36.0835	1.25558e-05	0.000227299	spi1a	spleen focus forming virus (SFFV) proviral integration oncogene spi1a [Source:ZFIN;Acc:ZDB-GENE-060825-351]	protein_coding
ENSDARG00000031952	-1.03206	13.9421	35.7995	1.2646e-05	0.000228676	mb	myoglobin [Source:ZFIN;Acc:ZDB-GENE-040426-1430]	protein_coding
ENSDARG00000038076	-0.928959	8.79754	35.783	1.26813e-05	0.000229059	ROMO1	reactive oxygen species modulator 1 [Source:HGNC Symbol;Acc:HGNC:16185]	protein_coding
ENSDARG00000071014	1.40242	4.23527	154.374	1.27571e-05	0.000230169	s100u	S100 calcium binding protein U [Source:ZFIN;Acc:ZDB-GENE-030131-3121]	protein_coding
ENSDARG00000093098	8.17072	4.90238	36.9507	1.28897e-05	0.000232302	si:dkey-25o1.4	si:dkey-25o1.4 [Source:ZFIN;Acc:ZDB-GENE-111012-6]	protein_coding
ENSDARG00000019404	-1.00041	9.2372	35.6385	1.29955e-05	0.000233948	atp5d	ATP synthase, H+ transporting, mitochondrial F1 complex, delta subunit [Source:ZFIN;Acc:ZDB-GENE-030131-7649]	protein_coding
ENSDARG00000038881	-0.961672	7.25331	35.5219	1.32556e-05	0.000238364	acaa2	acetyl-CoA acyltransferase 2 [Source:ZFIN;Acc:ZDB-GENE-040426-1996]	protein_coding
ENSDARG00000077083	-1.18597	5.00746	35.4596	1.33967e-05	0.000240634	AVPR1A (2 of 2)	arginine vasopressin receptor 1A [Source:HGNC Symbol;Acc:HGNC:895]	protein_coding
ENSDARG00000079564	1.61024	7.45081	35.4343	1.34547e-05	0.000241407	vmhc	ventricular myosin heavy chain [Source:ZFIN;Acc:ZDB-GENE-991123-5]	protein_coding
ENSDARG00000037895	1.30038	6.89192	35.3803	1.35789e-05	0.000243366	ramp2	receptor (G protein-coupled) activity modifying protein 2 [Source:ZFIN;Acc:ZDB-GENE-080204-79]	protein_coding
ENSDARG00000010478	2.7097	7.31145	35.7844	1.36065e-05	0.000243589	hsp90aa1.1	heat shock protein 90, alpha (cytosolic), class A member 1, tandem duplicate 1 [Source:ZFIN;Acc:ZDB-GENE-990415-94]	protein_coding
ENSDARG00000000906	2.39022	3.56222	35.5384	1.38514e-05	0.000247674	skap2	src kinase associated phosphoprotein 2 [Source:ZFIN;Acc:ZDB-GENE-030616-438]	protein_coding
ENSDARG00000044775	3.81117	2.3741	35.6718	1.38653e-05	0.000247674	fut7	fucosyltransferase 7 (alpha (1,3) fucosyltransferase) [Source:ZFIN;Acc:ZDB-GENE-060929-997]	protein_coding
ENSDARG00000029766	-1.54149	3.43046	170.986	1.38876e-05	0.000247798	nr1i2	nuclear receptor subfamily 1, group I, member 2 [Source:ZFIN;Acc:ZDB-GENE-030903-3]	protein_coding
ENSDARG00000040277	-2.00267	5.26237	35.4389	1.39934e-05	0.00024941	fbxo32	F-box protein 32 [Source:ZFIN;Acc:ZDB-GENE-040426-1040]	protein_coding
ENSDARG00000035253	-1.52316	3.1871	51.4954	1.43718e-05	0.000255872	npr3	natriuretic peptide receptor 3 [Source:ZFIN;Acc:ZDB-GENE-060531-91]	protein_coding
ENSDARG00000011055	-0.939974	5.69148	67.3127	1.43935e-05	0.000255976	fbxo9	F-box protein 9 [Source:ZFIN;Acc:ZDB-GENE-030131-4194]	protein_coding
ENSDARG00000014577	-1.39045	4.39215	66.6629	1.44641e-05	0.000256949	rhpn2	rhophilin, Rho GTPase binding protein 2 [Source:ZFIN;Acc:ZDB-GENE-030131-9927]	protein_coding
ENSDARG00000042533	-1.71309	7.75286	35.0579	1.45192e-05	0.000257644	gstm	glutathione S-transferase M [Source:ZFIN;Acc:ZDB-GENE-030911-2]	protein_coding
ENSDARG00000032623	-1.78057	3.88151	34.9727	1.45604e-05	0.000258092	rcan3	regulator of calcineurin family member 3 [Source:ZFIN;Acc:ZDB-GENE-040718-445]	protein_coding
ENSDARG00000078322	2.11846	5.3917	35.0468	1.47165e-05	0.000260572	col12a1a	collagen, type XII, alpha 1a [Source:ZFIN;Acc:ZDB-GENE-090728-1]	protein_coding
ENSDARG00000097236	-0.955011	5.53333	50.7936	1.47726e-05	0.000261279	SVIP	small VCP/p97-interacting protein [Source:HGNC Symbol;Acc:HGNC:25238]	protein_coding
ENSDARG00000018105	-1.30847	6.25005	34.8425	1.48902e-05	0.000263071	casq1b	calsequestrin 1b [Source:ZFIN;Acc:ZDB-GENE-060929-1070]	protein_coding
ENSDARG00000086877	-2.70688	4.9984	35.1963	1.49369e-05	0.000263429	mhc1zaa		lincRNA
ENSDARG00000021439	-0.854909	6.40164	37.8186	1.49431e-05	0.000263429	ncoa4	nuclear receptor coactivator 4 [Source:ZFIN;Acc:ZDB-GENE-040426-689]	protein_coding
ENSDARG00000042502	1.11779	6.35187	34.794	1.50154e-05	0.000264415	h2afvb	H2A histone family, member Vb [Source:ZFIN;Acc:ZDB-GENE-050506-24]	protein_coding
ENSDARG00000002197	-3.09123	2.69672	35.1565	1.50381e-05	0.000264526	pygl	phosphorylase, glycogen; liver (Hers disease, glycogen storage disease type VI) [Source:ZFIN;Acc:ZDB-GENE-041205-1]	protein_coding
ENSDARG00000054807	0.944411	5.41551	88.5656	1.50784e-05	0.000264947	sec13	SEC13 homolog (S. cerevisiae) [Source:ZFIN;Acc:ZDB-GENE-040426-2649]	protein_coding
ENSDARG00000089619	-1.60192	3.53506	62.9455	1.51002e-05	0.000265042	CU984584.1	BCL-WAV (LOC100359374), mRNA [Source:RefSeq mRNA;Acc:NM_001172402]	protein_coding
ENSDARG00000063100	0.962545	5.39843	69.2552	1.52258e-05	0.000266956	psmd14	proteasome (prosome, macropain) 26S subunit, non-ATPase, 14 [Source:ZFIN;Acc:ZDB-GENE-070410-56]	protein_coding
ENSDARG00000003109	2.09367	6.64562	34.9427	1.55137e-05	0.00027102	rcan1a	regulator of calcineurin 1a [Source:ZFIN;Acc:ZDB-GENE-040801-135]	protein_coding
ENSDARG00000021013	2.11531	3.38773	34.737	1.55196e-05	0.00027102	f3a	coagulation factor IIIa [Source:ZFIN;Acc:ZDB-GENE-071119-5]	protein_coding
ENSDARG00000014333	-0.92647	5.41522	52.0006	1.55281e-05	0.00027102	ormdl1	ORM1-like 1 (S. cerevisiae) [Source:ZFIN;Acc:ZDB-GENE-030616-529]	protein_coding
ENSDARG00000020454	0.902259	5.71243	47.4284	1.5541e-05	0.00027102	psmd8	proteasome (prosome, macropain) 26S subunit, non-ATPase, 8 [Source:ZFIN;Acc:ZDB-GENE-040625-136]	protein_coding
ENSDARG00000017794	1.66736	4.20858	34.6294	1.55415e-05	0.00027102	sdr16c5b	short chain dehydrogenase/reductase family 16C, member 5b [Source:ZFIN;Acc:ZDB-GENE-040426-2861]	protein_coding
ENSDARG00000016200	-1.14886	5.38214	34.5616	1.56309e-05	0.000272284	trib3	tribbles homolog 3 (Drosophila) [Source:ZFIN;Acc:ZDB-GENE-040426-2609]	protein_coding
ENSDARG00000077999	3.61751	1.92906	94.4613	1.56899e-05	0.000273017	si:ch1073-59l16.1	si:ch1073-59l16.1 [Source:ZFIN;Acc:ZDB-GENE-131127-395]	protein_coding
ENSDARG00000029751	-1.45053	3.66288	111.412	1.62709e-05	0.000282823	wbp1lb	WW domain binding protein 1-like b [Source:ZFIN;Acc:ZDB-GENE-050522-112]	protein_coding
ENSDARG00000037009	0.973451	6.1097	34.2945	1.63733e-05	0.000284184	banf1	barrier to autointegration factor 1 [Source:ZFIN;Acc:ZDB-GENE-030131-6657]	protein_coding
ENSDARG00000040971	-0.96972	6.48688	34.2906	1.63844e-05	0.000284184	GABARAPL1	GABA(A) receptor-associated protein like 1 [Source:HGNC Symbol;Acc:HGNC:4068]	protein_coding
ENSDARG00000035596	-0.855231	7.11712	34.2556	1.64848e-05	0.000285618	ISCU (2 of 2)	iron-sulfur cluster assembly enzyme [Source:HGNC Symbol;Acc:HGNC:29882]	protein_coding
ENSDARG00000074776	3.25359	2.52964	51.5331	1.6763e-05	0.000290128	tmem154	transmembrane protein 154 [Source:ZFIN;Acc:ZDB-GENE-030131-2401]	protein_coding
ENSDARG00000057702	-1.12489	6.87996	34.1479	1.67974e-05	0.000290412	ogt.1	O-linked N-acetylglucosamine (GlcNAc) transferase, tandem duplicate 1 [Source:ZFIN;Acc:ZDB-GENE-030131-9631]	protein_coding
ENSDARG00000037655	1.0999	5.38597	37.0143	1.68697e-05	0.000291349	pls3	plastin 3 (T isoform) [Source:ZFIN;Acc:ZDB-GENE-040718-10]	protein_coding
ENSDARG00000096738	-3.31342	1.69155	94.2404	1.6911e-05	0.000291752	si:zfos-911d5.4	si:zfos-911d5.4 [Source:ZFIN;Acc:ZDB-GENE-130603-14]	protein_coding
ENSDARG00000074301	1.89177	3.41317	78.0527	1.6949e-05	0.000292095	cth	cystathionase (cystathionine gamma-lyase) [Source:ZFIN;Acc:ZDB-GENE-030131-774]	protein_coding
ENSDARG00000019236	1.47324	4.22315	34.0796	1.69993e-05	0.000292649	gsr	glutathione reductase [Source:ZFIN;Acc:ZDB-GENE-050522-116]	protein_coding
ENSDARG00000079617	-3.40098	6.45513	34.55	1.73053e-05	0.0002976	zgc:101560	zgc:101560 [Source:ZFIN;Acc:ZDB-GENE-041010-75]	protein_coding
ENSDARG00000087693	1.16856	4.94025	33.9682	1.73341e-05	0.000297642	atox1	ATX1 antioxidant protein 1 homolog (yeast) [Source:ZFIN;Acc:ZDB-GENE-120720-2]	protein_coding
ENSDARG00000000690	1.68063	3.65279	104.173	1.73446e-05	0.000297642	sypl2b	synaptophysin-like 2b [Source:ZFIN;Acc:ZDB-GENE-050417-309]	protein_coding
ENSDARG00000045628	2.17509	3.21667	95.2213	1.73786e-05	0.000297908	rab34a	RAB34, member RAS oncogene family a [Source:ZFIN;Acc:ZDB-GENE-041010-197]	protein_coding
ENSDARG00000007818	-0.950451	6.29034	85.2205	1.74271e-05	0.000298423	palm1b	paralemmin 1b [Source:ZFIN;Acc:ZDB-GENE-040426-1147]	protein_coding
ENSDARG00000009106	-0.884849	6.3351	75.5155	1.76916e-05	0.000302632	serinc1	serine incorporator 1 [Source:ZFIN;Acc:ZDB-GENE-030131-4415]	protein_coding
ENSDARG00000087777	-2.08481	2.93712	67.8365	1.78044e-05	0.000304238	ctps1b	CTP synthase 1b [Source:ZFIN;Acc:ZDB-GENE-040801-160]	protein_coding
ENSDARG00000052948	4.69477	3.66441	34.7875	1.83551e-05	0.000313317	zgc:195023	zgc:195023 [Source:ZFIN;Acc:ZDB-GENE-081022-175]	protein_coding
ENSDARG00000055129	-1.27339	4.78248	33.566	1.8606e-05	0.000317264	pim3	pim-3 oncogene [Source:ZFIN;Acc:ZDB-GENE-050809-111]	protein_coding
ENSDARG00000006019	1.06144	4.83384	39.4166	1.86411e-05	0.000317285	tktb	transketolase b [Source:ZFIN;Acc:ZDB-GENE-030909-13]	protein_coding
ENSDARG00000078674	6.02868	3.61114	33.9346	1.86465e-05	0.000317285	hspb9	heat shock protein, alpha-crystallin-related, 9 [Source:ZFIN;Acc:ZDB-GENE-080214-6]	protein_coding
ENSDARG00000043856	-0.882851	6.17678	46.9251	1.87132e-05	0.000318085	amd1	adenosylmethionine decarboxylase 1 [Source:ZFIN;Acc:ZDB-GENE-040426-760]	protein_coding
ENSDARG00000024047	-1.19042	5.14088	46.9	1.88248e-05	0.000319646	tmem38a	transmembrane protein 38A [Source:ZFIN;Acc:ZDB-GENE-040426-1888]	protein_coding
ENSDARG00000055903	-0.877004	5.80351	74.2639	1.90201e-05	0.000322622	luc7l	LUC7-like (S. cerevisiae) [Source:ZFIN;Acc:ZDB-GENE-040625-111]	protein_coding
ENSDARG00000045768	-0.94838	5.63036	33.4055	1.91422e-05	0.000324354	cry1a	cryptochrome 1a [Source:ZFIN;Acc:ZDB-GENE-010426-2]	protein_coding
ENSDARG00000002165	1.28849	5.98851	33.3893	1.91972e-05	0.000324945	psme1	proteasome activator subunit 1 [Source:ZFIN;Acc:ZDB-GENE-991110-17]	protein_coding
ENSDARG00000007347	1.05005	4.71487	46.6784	1.93557e-05	0.000327284	degs1	degenerative spermatocyte homolog 1, lipid desaturase (Drosophila) [Source:ZFIN;Acc:ZDB-GENE-030131-5283]	protein_coding
ENSDARG00000045224	4.046	2.44537	33.6654	1.95405e-05	0.000329837			protein_coding
ENSDARG00000071555	1.98468	3.59156	49.8143	1.9562e-05	0.000329837	zgc:153675	zgc:153675 [Source:ZFIN;Acc:ZDB-GENE-061013-567]	protein_coding
ENSDARG00000012513	1.23608	6.66106	33.2816	1.9568e-05	0.000329837	sdcbp2	syndecan binding protein (syntenin) 2 [Source:ZFIN;Acc:ZDB-GENE-030131-3727]	protein_coding
ENSDARG00000020187	1.01423	6.30487	33.2096	1.98204e-05	0.000333743	GCA	grancalcin, EF-hand calcium binding protein [Source:HGNC Symbol;Acc:HGNC:15990]	protein_coding
ENSDARG00000086225	-1.49355	3.65354	33.3973	1.99015e-05	0.00033476	syngr2b	synaptogyrin 2b [Source:ZFIN;Acc:ZDB-GENE-070424-19]	protein_coding
ENSDARG00000004187	-3.34578	6.54078	33.4461	2.03044e-05	0.000340955	DNAJB5 (1 of 2)	DnaJ (Hsp40) homolog, subfamily B, member 5 [Source:HGNC Symbol;Acc:HGNC:14887]	protein_coding
ENSDARG00000082979	-2.28535	2.8075	157.31	2.0312e-05	0.000340955	CABZ01028287.1	Uncharacterized protein [Source:UniProtKB/TrEMBL;Acc:E7F0L3]	protein_coding
ENSDARG00000025391	1.12816	4.38006	51.7202	2.03348e-05	0.000340983	pfdn2	prefoldin subunit 2 [Source:ZFIN;Acc:ZDB-GENE-060519-27]	protein_coding
ENSDARG00000042807	-3.61218	1.69579	97.0276	2.03567e-05	0.000340996	slc16a4	solute carrier family 16 (monocarboxylic acid transporters), member 4 [Source:ZFIN;Acc:ZDB-GENE-070112-602]	protein_coding
ENSDARG00000071004	2.15235	2.97387	230.274	2.04577e-05	0.000342219	abhd12	abhydrolase domain containing 12 [Source:ZFIN;Acc:ZDB-GENE-060929-268]	protein_coding
ENSDARG00000041599	-0.934416	5.89886	39.6145	2.04721e-05	0.000342219	zgc:91860	zgc:91860 [Source:ZFIN;Acc:ZDB-GENE-040704-34]	protein_coding
ENSDARG00000018432	1.26982	4.0615	67.9488	2.04947e-05	0.000342242	m6pr	mannose-6-phosphate receptor (cation dependent) [Source:ZFIN;Acc:ZDB-GENE-040426-2285]	protein_coding
ENSDARG00000076805	-1.062	5.28199	33.0102	2.05382e-05	0.000342614	LENG8	leukocyte receptor cluster (LRC) member 8 [Source:HGNC Symbol;Acc:HGNC:15500]	protein_coding
ENSDARG00000093801	1.08284	4.67139	38.0703	2.08273e-05	0.000347079	si:ch211-245h7.2	si:ch211-245h7.2 [Source:ZFIN;Acc:ZDB-GENE-030131-1521]	processed_transcript
ENSDARG00000074527	2.27799	2.98899	108.261	2.08999e-05	0.000347929	CHST15	carbohydrate (N-acetylgalactosamine 4-sulfate 6-O) sulfotransferase 15 [Source:HGNC Symbol;Acc:HGNC:18137]	protein_coding
ENSDARG00000029072	1.09228	5.93543	32.8573	2.11083e-05	0.000351037	klf6a	Kruppel-like factor 6a [Source:ZFIN;Acc:ZDB-GENE-021115-9]	protein_coding
ENSDARG00000075271	-1.65765	3.51625	134.288	2.11762e-05	0.000351804	rapgef5a	Rap guanine nucleotide exchange factor (GEF) 5a [Source:ZFIN;Acc:ZDB-GENE-030131-7681]	protein_coding
ENSDARG00000075172	-1.92939	3.53973	40.6885	2.14094e-05	0.000355313	fbxo25	F-box protein 25 [Source:ZFIN;Acc:ZDB-GENE-040801-19]	protein_coding
ENSDARG00000054942	1.04332	8.24222	32.7114	2.16686e-05	0.000359246	lgals2a	lectin, galactoside-binding, soluble, 2a [Source:ZFIN;Acc:ZDB-GENE-050318-2]	protein_coding
ENSDARG00000007671	-1.03735	6.0026	32.7022	2.17046e-05	0.000359473	ghrb	growth hormone receptor b [Source:ZFIN;Acc:ZDB-GENE-071119-4]	protein_coding
ENSDARG00000023759	-1.07572	4.27009	33.5384	2.20563e-05	0.000364923	zgc:73226	zgc:73226 [Source:ZFIN;Acc:ZDB-GENE-050703-8]	protein_coding
ENSDARG00000054588	-0.950133	11.2208	32.576	2.22037e-05	0.000366592	cox6a2	cytochrome c oxidase subunit VIa polypeptide 2 [Source:ZFIN;Acc:ZDB-GENE-040912-129]	protein_coding
ENSDARG00000030364	-1.39483	4.93569	32.5738	2.22124e-05	0.000366592	angpt1	angiopoietin 1 [Source:ZFIN;Acc:ZDB-GENE-010817-1]	protein_coding
ENSDARG00000026985	1.21605	4.42652	62.2191	2.22253e-05	0.000366592	lims1	LIM and senescent cell antigen-like domains 1 [Source:ZFIN;Acc:ZDB-GENE-050522-236]	protein_coding
ENSDARG00000043313	-1.01954	6.60052	32.5585	2.2274e-05	0.00036702	ank2b	ankyrin 2b, neuronal [Source:ZFIN;Acc:ZDB-GENE-041010-165]	protein_coding
ENSDARG00000058504	1.01	5.47085	33.4805	2.23092e-05	0.000367226	ap1s2	adaptor-related protein complex 1, sigma 2 subunit [Source:ZFIN;Acc:ZDB-GENE-030131-5448]	protein_coding
ENSDARG00000021889	-1.14528	4.56341	32.5357	2.23657e-05	0.000367781	gja3	gap junction protein, alpha 3 [Source:ZFIN;Acc:ZDB-GENE-031217-3]	protein_coding
ENSDARG00000090890	3.03635	4.2253	32.7756	2.24733e-05	0.000368876	cmklr1	chemokine-like receptor 1 [Source:ZFIN;Acc:ZDB-GENE-060526-126]	protein_coding
ENSDARG00000045524	-1.45622	3.8178	120.452	2.24801e-05	0.000368876	lamb1b	laminin, beta 1b [Source:ZFIN;Acc:ZDB-GENE-041210-197]	protein_coding
ENSDARG00000008818	-1.03656	4.60435	46.3498	2.25008e-05	0.000368876	hsf1	heat shock transcription factor 1 [Source:ZFIN;Acc:ZDB-GENE-000616-16]	protein_coding
ENSDARG00000086768	2.11697	3.76512	32.5928	2.25355e-05	0.000369071	dut	dUTP pyrophosphatase [Source:ZFIN;Acc:ZDB-GENE-041010-93]	protein_coding
ENSDARG00000054848	-1.13127	6.9162	32.4862	2.25666e-05	0.000369204	pdk4	pyruvate dehydrogenase kinase, isozyme 4 [Source:ZFIN;Acc:ZDB-GENE-060503-754]	protein_coding
ENSDARG00000068456	-1.61976	4.14506	56.2718	2.26091e-05	0.000369525	tmem91	transmembrane protein 91 [Source:ZFIN;Acc:ZDB-GENE-060503-581]	protein_coding
ENSDARG00000057128	-0.936725	7.47399	32.4446	2.27369e-05	0.000371239	hadhaa	hydroxyacyl-Coenzyme A dehydrogenase/3-ketoacyl-Coenzyme A thiolase/enoyl-Coenzyme A hydratase, alpha subunit a [Source:ZFIN;Acc:ZDB-GENE-031222-5]	protein_coding
ENSDARG00000058548	-0.861759	8.25488	32.3817	2.29973e-05	0.000375111	bves	blood vessel epicardial substance [Source:ZFIN;Acc:ZDB-GENE-040624-11]	protein_coding
ENSDARG00000071808	-0.971022	5.40552	39.4663	2.31699e-05	0.000377546	zgc:158852	zgc:158852 [Source:ZFIN;Acc:ZDB-GENE-070112-972]	protein_coding
ENSDARG00000018961	-0.845617	7.32248	51.4165	2.33315e-05	0.000379796	gtpbp4	GTP binding protein 4 [Source:ZFIN;Acc:ZDB-GENE-030131-5982]	protein_coding
ENSDARG00000004724	-1.59235	4.47644	32.246	2.35701e-05	0.000383293	tcea3	transcription elongation factor A (SII), 3 [Source:ZFIN;Acc:ZDB-GENE-040426-1860]	protein_coding
ENSDARG00000022633	-1.54391	3.41097	109.907	2.36549e-05	0.000383696	PTPLA	protein tyrosine phosphatase-like (proline instead of catalytic arginine), member A [Source:HGNC Symbol;Acc:HGNC:9639]	protein_coding
ENSDARG00000019096	-1.21651	14.5438	32.2258	2.36571e-05	0.000383696	myl7	myosin, light polypeptide 7, regulatory [Source:ZFIN;Acc:ZDB-GENE-991019-3]	protein_coding
ENSDARG00000090744	-2.1251	3.18365	44.1807	2.36688e-05	0.000383696	CABZ01089777.1	Uncharacterized protein [Source:UniProtKB/TrEMBL;Acc:E7EYC0]	protein_coding
ENSDARG00000074858	-0.82119	7.15083	35.2509	2.36899e-05	0.000383696	STARD7	StAR-related lipid transfer (START) domain containing 7 [Source:HGNC Symbol;Acc:HGNC:18063]	protein_coding
ENSDARG00000078382	1.17216	5.52045	32.1559	2.39596e-05	0.000387408	CTSA (1 of 2)	cathepsin A [Source:HGNC Symbol;Acc:HGNC:9251]	protein_coding
ENSDARG00000041400	-1.10148	7.0368	32.1542	2.39671e-05	0.000387408	NDUFA3	NADH dehydrogenase (ubiquinone) 1 alpha subcomplex, 3, 9kDa [Source:HGNC Symbol;Acc:HGNC:7686]	protein_coding
ENSDARG00000006112	3.77179	2.63886	87.1579	2.41895e-05	0.000390612	myof	myoferlin [Source:ZFIN;Acc:ZDB-GENE-040426-1138]	protein_coding
ENSDARG00000005254	0.931979	5.54805	79.144	2.42212e-05	0.000390734	kdelr2a	KDEL (Lys-Asp-Glu-Leu) endoplasmic reticulum protein retention receptor 2a [Source:ZFIN;Acc:ZDB-GENE-030826-32]	protein_coding
ENSDARG00000097533	-1.43754	8.6586	32.0589	2.43864e-05	0.000393006	si:dkey-29l4.4	si:dkey-29l4.4 [Source:ZFIN;Acc:ZDB-GENE-131122-41]	lincRNA
ENSDARG00000043287	-1.08865	4.53766	57.8124	2.44158e-05	0.000393088	ATG101	autophagy related 101 [Source:HGNC Symbol;Acc:HGNC:25679]	protein_coding
ENSDARG00000068214	-0.808304	8.75653	35.4912	2.46092e-05	0.000395805	ccni	cyclin I [Source:ZFIN;Acc:ZDB-GENE-040426-2898]	protein_coding
ENSDARG00000079330	3.25652	2.83763	58.903	2.4722e-05	0.000397225	COL26A1	collagen, type XXVI, alpha 1 [Source:HGNC Symbol;Acc:HGNC:18038]	protein_coding
ENSDARG00000056557	1.00639	4.65694	71.3441	2.48671e-05	0.00039899	copb1	coatomer protein complex, subunit beta 1 [Source:ZFIN;Acc:ZDB-GENE-030219-38]	protein_coding
ENSDARG00000074992	2.46975	2.57848	39.7788	2.48813e-05	0.00039899	CRFA31.2	Putative class I cytokine receptor 31.2; Uncharacterized protein [Source:UniProtKB/TrEMBL;Acc:A8WHA2]	protein_coding
ENSDARG00000023520	-1.14844	4.32162	81.5481	2.49555e-05	0.000399783	fgf17	fibroblast growth factor 17 [Source:ZFIN;Acc:ZDB-GENE-040621-1]	protein_coding
ENSDARG00000041524	4.057	4.77774	32.9509	2.50853e-05	0.000401465	si:ch211-9d9.1	si:ch211-9d9.1 [Source:ZFIN;Acc:ZDB-GENE-030131-2657]	protein_coding
ENSDARG00000041869	-2.68209	2.22934	168.554	2.53074e-05	0.000404618	tnfrsf19	tumor necrosis factor receptor superfamily, member 19 [Source:ZFIN;Acc:ZDB-GENE-030131-6760]	protein_coding
ENSDARG00000059630	2.02246	3.03741	114.073	2.53968e-05	0.000405645	mlec	malectin [Source:ZFIN;Acc:ZDB-GENE-081105-187]	protein_coding
ENSDARG00000043944	-0.82403	7.58854	31.8303	2.54269e-05	0.000405724	etfa	electron-transfer-flavoprotein, alpha polypeptide [Source:ZFIN;Acc:ZDB-GENE-030131-4449]	protein_coding
ENSDARG00000021287	1.15941	4.54671	101.144	2.56958e-05	0.000409611			protein_coding
ENSDARG00000043665	-0.816634	7.41534	32.3746	2.58497e-05	0.000411658	glrx5	glutaredoxin 5 homolog (S. cerevisiae) [Source:ZFIN;Acc:ZDB-GENE-040426-1957]	protein_coding
ENSDARG00000052842	-0.927684	5.66242	40.9497	2.59334e-05	0.000412279	ppifb	peptidylprolyl isomerase Fb [Source:ZFIN;Acc:ZDB-GENE-051030-126]	protein_coding
ENSDARG00000031981	2.58429	2.88279	32.0396	2.59398e-05	0.000412279	pcbd1	6-pyruvoyl-tetrahydropterin synthase/dimerization cofactor of hepatocyte nuclear factor 1 alpha (TCF1) [Source:ZFIN;Acc:ZDB-GENE-040426-1787]	protein_coding
ENSDARG00000024204	3.85795	2.01976	50.9774	2.61959e-05	0.000415941	mcm3	MCM3 minichromosome maintenance deficient 3 (S. cerevisiae) [Source:ZFIN;Acc:ZDB-GENE-020419-4]	protein_coding
ENSDARG00000009087	-1.99843	7.75541	31.7463	2.62619e-05	0.000416579	cd74a	CD74 molecule, major histocompatibility complex, class II invariant chain a [Source:ZFIN;Acc:ZDB-GENE-000901-1]	protein_coding
ENSDARG00000036102	-1.03621	5.16139	31.6489	2.62881e-05	0.000416585	ctdsp2	CTD (carboxy-terminal domain, RNA polymerase II, polypeptide A) small phosphatase 2 [Source:ZFIN;Acc:ZDB-GENE-030131-184]	protein_coding
ENSDARG00000087027	-3.15677	2.68225	31.9819	2.63463e-05	0.000417099	BX664622.2	Uncharacterized protein [Source:UniProtKB/TrEMBL;Acc:H9GZ93]	protein_coding
ENSDARG00000020107	-1.11655	8.25329	31.5783	2.66318e-05	0.000421205	usp2a	ubiquitin specific peptidase 2a [Source:ZFIN;Acc:ZDB-GENE-041212-59]	protein_coding
ENSDARG00000045522	-1.30546	4.04342	56.3616	2.66662e-05	0.000421336	si:dkeyp-89c11.3	si:dkeyp-89c11.3 [Source:ZFIN;Acc:ZDB-GENE-041210-203]	protein_coding
ENSDARG00000011615	-0.99518	10.5627	31.5656	2.66941e-05	0.000421364	mybpc3	myosin binding protein C, cardiac [Source:ZFIN;Acc:ZDB-GENE-070112-2362]	protein_coding
ENSDARG00000027009	-0.986348	7.4263	31.5451	2.67953e-05	0.000422549	zgc:85777	zgc:85777 [Source:ZFIN;Acc:ZDB-GENE-040426-2210]	protein_coding
ENSDARG00000078785	0.85004	6.87305	31.4858	2.70899e-05	0.000426778	tmem258	transmembrane protein 258 [Source:ZFIN;Acc:ZDB-GENE-040426-1739]	protein_coding
ENSDARG00000079578	-1.03813	10.2341	31.4631	2.72035e-05	0.00042815	rbpms2b	RNA binding protein with multiple splicing 2b [Source:ZFIN;Acc:ZDB-GENE-040426-741]	protein_coding
ENSDARG00000013110	-1.16837	5.20776	31.4025	2.75097e-05	0.000432549	dmtn	dematin actin binding protein [Source:ZFIN;Acc:ZDB-GENE-030131-9438]	protein_coding
ENSDARG00000020573	-0.86493	6.11983	48.2422	2.75372e-05	0.000432559	ddx3	DEAD (Asp-Glu-Ala-Asp) box polypeptide 3 [Source:ZFIN;Acc:ZDB-GENE-030131-1565]	protein_coding
ENSDARG00000057465	2.35643	2.78222	101.848	2.77464e-05	0.000435422	gfpt1	glutamine-fructose-6-phosphate transaminase 1 [Source:ZFIN;Acc:ZDB-GENE-070423-1]	protein_coding
ENSDARG00000077533	-0.829154	8.67555	31.3255	2.79047e-05	0.000437481	eif3f	eukaryotic translation initiation factor 3, subunit F [Source:ZFIN;Acc:ZDB-GENE-100215-2]	protein_coding
ENSDARG00000059816	-1.3279	5.00573	31.3047	2.80121e-05	0.000438739	C1H19orf53	chromosome 19 open reading frame 53 [Source:HGNC Symbol;Acc:HGNC:24991]	protein_coding
ENSDARG00000060494	1.32675	3.87028	40.0454	2.81849e-05	0.000440796	eprs	glutamyl-prolyl-tRNA synthetase [Source:ZFIN;Acc:ZDB-GENE-030131-638]	protein_coding
ENSDARG00000075914	-1.09463	4.7703	31.711	2.82055e-05	0.000440796	kcnj14	potassium inwardly-rectifying channel, subfamily J, member 14 [Source:ZFIN;Acc:ZDB-GENE-100922-48]	protein_coding
ENSDARG00000029544	1.43159	6.43492	31.2618	2.82361e-05	0.000440796	id2b	inhibitor of DNA binding 2, dominant negative helix-loop-helix protein, b [Source:ZFIN;Acc:ZDB-GENE-030131-15]	protein_coding
ENSDARG00000088472	-1.13822	4.72447	68.895	2.82527e-05	0.000440796	dock9a	dedicator of cytokinesis 9a [Source:ZFIN;Acc:ZDB-GENE-091204-437]	protein_coding
ENSDARG00000025091	1.09734	4.4256	53.0332	2.88382e-05	0.000449498	ezrb	ezrin b [Source:ZFIN;Acc:ZDB-GENE-050803-1]	protein_coding
ENSDARG00000038107	-1.55495	4.13639	31.1034	2.90787e-05	0.000452808	sgcg	sarcoglycan, gamma [Source:ZFIN;Acc:ZDB-GENE-030724-2]	protein_coding
ENSDARG00000005629	-1.22271	4.03467	33.6747	2.92171e-05	0.000454526	smyd2b	SET and MYND domain containing 2b [Source:ZFIN;Acc:ZDB-GENE-041001-201]	protein_coding
ENSDARG00000028731	-0.976787	5.00821	35.4965	2.93087e-05	0.000455513	stat4	signal transducer and activator of transcription 4 [Source:ZFIN;Acc:ZDB-GENE-030616-264]	protein_coding
ENSDARG00000039576	0.94092	7.01362	31.0279	2.94907e-05	0.0004579	fstl1b	follistatin-like 1b [Source:ZFIN;Acc:ZDB-GENE-030131-3029]	protein_coding
ENSDARG00000056725	-0.84376	6.74776	34.7665	2.99271e-05	0.00046423	hmgb3a	high-mobility group box 3a [Source:ZFIN;Acc:ZDB-GENE-050428-1]	protein_coding
ENSDARG00000061165	-1.17818	7.82928	30.9291	3.00391e-05	0.000465519	slc6a4a	solute carrier family 6 (neurotransmitter transporter, serotonin), member 4A [Source:ZFIN;Acc:ZDB-GENE-060314-1]	protein_coding
ENSDARG00000036329	-1.03042	9.52176	30.9223	3.00772e-05	0.000465663	ndufa1	NADH dehydrogenase (ubiquinone) 1 alpha subcomplex, 1 [Source:ZFIN;Acc:ZDB-GENE-040625-168]	protein_coding
ENSDARG00000015111	0.931317	4.95403	42.3118	3.02359e-05	0.000467671	ddx39ab	DEAD (Asp-Glu-Ala-Asp) box polypeptide 39Ab [Source:ZFIN;Acc:ZDB-GENE-040426-2902]	protein_coding
ENSDARG00000054597	-0.843691	6.69566	39.1407	3.06382e-05	0.000473177	cnot6l	CCR4-NOT transcription complex, subunit 6-like [Source:ZFIN;Acc:ZDB-GENE-050522-302]	protein_coding
ENSDARG00000074340	-0.969585	7.3899	30.8213	3.06505e-05	0.000473177	serf2	small EDRK-rich factor 2 [Source:ZFIN;Acc:ZDB-GENE-041108-1]	protein_coding
ENSDARG00000068738	-1.01015	10.0215	30.8042	3.07492e-05	0.000474036	cox5b2	cytochrome c oxidase subunit Vb 2 [Source:ZFIN;Acc:ZDB-GENE-060825-71]	protein_coding
ENSDARG00000069615	-1.26679	8.20157	30.8014	3.07648e-05	0.000474036	ckmt2a	creatine kinase, mitochondrial 2a (sarcomeric) [Source:ZFIN;Acc:ZDB-GENE-030131-5717]	protein_coding
ENSDARG00000071155	2.97911	3.40181	31.1081	3.08962e-05	0.000475608	zgc:64065	zgc:64065 [Source:ZFIN;Acc:ZDB-GENE-040426-1355]	protein_coding
ENSDARG00000004836	1.66043	3.5365	38.531	3.09387e-05	0.000475808	dnajc5ab	DnaJ (Hsp40) homolog, subfamily C, member 5ab [Source:ZFIN;Acc:ZDB-GENE-081021-2]	protein_coding
ENSDARG00000088357	-0.915239	7.03264	30.7334	3.11595e-05	0.000478748	acadl	acyl-Coenzyme A dehydrogenase, long chain [Source:ZFIN;Acc:ZDB-GENE-040426-771]	protein_coding
ENSDARG00000069440	-1.19189	4.67329	30.7016	3.13461e-05	0.000481157	dachd	dachshund d [Source:ZFIN;Acc:ZDB-GENE-070427-2]	protein_coding
ENSDARG00000059768	-1.19763	5.4795	30.6921	3.14017e-05	0.000481552	gpatch8	G patch domain containing 8 [Source:ZFIN;Acc:ZDB-GENE-030131-6966]	protein_coding
ENSDARG00000019507	2.46269	2.86507	40.9377	3.14862e-05	0.00048239	mcm5	MCM5 minichromosome maintenance deficient 5 (S. cerevisiae) [Source:ZFIN;Acc:ZDB-GENE-021209-1]	protein_coding
ENSDARG00000097137	-1.89676	10.7613	30.7722	3.16238e-05	0.000484038	si:dkeyp-116a7.2	si:dkeyp-116a7.2 [Source:ZFIN;Acc:ZDB-GENE-131119-72]	lincRNA
ENSDARG00000087779	1.28735	3.89322	51.2256	3.17547e-05	0.00048527	im:7148292	im:7148292 [Source:ZFIN;Acc:ZDB-GENE-050506-149]	protein_coding
ENSDARG00000052555	1.51547	3.88761	51.8828	3.17643e-05	0.00048527	metrnl	meteorin, glial cell differentiation regulator-like [Source:ZFIN;Acc:ZDB-GENE-040426-1917]	protein_coding
ENSDARG00000018319	-1.17886	5.99806	30.6137	3.18676e-05	0.00048614	arglu1b	arginine and glutamate rich 1b [Source:ZFIN;Acc:ZDB-GENE-040426-736]	protein_coding
ENSDARG00000017474	-1.53835	4.3451	30.647	3.18815e-05	0.00048614	zgc:110699	zgc:110699 [Source:ZFIN;Acc:ZDB-GENE-050522-487]	protein_coding
ENSDARG00000025859	1.73209	3.35194	44.9145	3.2145e-05	0.000489695	lmf2b	lipase maturation factor 2b [Source:ZFIN;Acc:ZDB-GENE-070206-11]	protein_coding
ENSDARG00000087869	1.62838	3.33829	93.4398	3.21779e-05	0.000489735	si:ch211-11k18.4	si:ch211-11k18.4 [Source:ZFIN;Acc:ZDB-GENE-070912-22]	protein_coding
ENSDARG00000052361	-1.81333	3.33297	53.2498	3.2541e-05	0.000494795	il15	interleukin 15 [Source:ZFIN;Acc:ZDB-GENE-060213-2]	protein_coding
ENSDARG00000016706	3.3574	2.62606	198.489	3.30118e-05	0.000501481	atic	5-aminoimidazole-4-carboxamide ribonucleotide formyltransferase/IMP cyclohydrolase [Source:ZFIN;Acc:ZDB-GENE-011212-4]	protein_coding
ENSDARG00000052935	3.83931	2.54394	30.6797	3.34426e-05	0.000507382	BX629350.2	Uncharacterized protein [Source:UniProtKB/TrEMBL;Acc:F1QER1]	protein_coding
ENSDARG00000073678	-1.28815	4.05263	30.4082	3.34631e-05	0.000507382	CABZ01039301.1	Uncharacterized protein [Source:UniProtKB/TrEMBL;Acc:F1QK16]	protein_coding
ENSDARG00000053110	-1.45754	4.12359	30.3098	3.37478e-05	0.000511219	pkib	protein kinase (cAMP-dependent, catalytic) inhibitor beta [Source:ZFIN;Acc:ZDB-GENE-041014-312]	protein_coding
ENSDARG00000028816	1.77302	3.42647	56.6058	3.38334e-05	0.000512036	tmed3	transmembrane emp24 protein transport domain containing 3 [Source:ZFIN;Acc:ZDB-GENE-030131-8335]	protein_coding
ENSDARG00000007836	0.962951	7.92332	30.2875	3.38905e-05	0.000512042	ctsla	cathepsin La [Source:ZFIN;Acc:ZDB-GENE-030131-106]	protein_coding
ENSDARG00000045620	1.2229	4.30309	93.8729	3.38973e-05	0.000512042	nans	N-acetylneuraminic acid synthase [Source:ZFIN;Acc:ZDB-GENE-030131-1500]	protein_coding
ENSDARG00000028533	-0.873115	6.13661	66.0641	3.40019e-05	0.000513142	macf1	microtubule-actin crosslinking factor 1 [Source:ZFIN;Acc:ZDB-GENE-030131-3606]	protein_coding
ENSDARG00000042894	3.57822	3.17929	30.472	3.44047e-05	0.000518737	tyms	thymidylate synthase [Source:ZFIN;Acc:ZDB-GENE-040426-59]	protein_coding
ENSDARG00000041792	4.41148	2.56321	30.436	3.49951e-05	0.000527146	cx28.1	connexin 28.1 [Source:ZFIN;Acc:ZDB-GENE-070320-1]	protein_coding
ENSDARG00000057841	1.25632	4.58811	44.1312	3.50971e-05	0.000527975	ddah2	dimethylarginine dimethylaminohydrolase 2 [Source:ZFIN;Acc:ZDB-GENE-030131-913]	protein_coding
ENSDARG00000069404	-0.799418	11.4359	38.9159	3.51155e-05	0.000527975	si:ch211-260o22.1	si:ch211-260o22.1 [Source:ZFIN;Acc:ZDB-GENE-060503-603]	antisense
ENSDARG00000058128	0.822919	7.87867	30.0885	3.51952e-05	0.00052868	msna	moesin a [Source:ZFIN;Acc:ZDB-GENE-021211-2]	protein_coding
ENSDARG00000034470	-0.903355	9.72748	30.0612	3.53783e-05	0.000530937	aldoab	aldolase a, fructose-bisphosphate, b [Source:ZFIN;Acc:ZDB-GENE-040426-2299]	protein_coding
ENSDARG00000041140	-1.4233	3.43508	67.2073	3.55883e-05	0.000533593	ddb2	damage-specific DNA binding protein 2 [Source:ZFIN;Acc:ZDB-GENE-050419-169]	protein_coding
ENSDARG00000092798	0.810157	7.9804	44.1238	3.56863e-05	0.000534566	ppib	peptidylprolyl isomerase B (cyclophilin B) [Source:ZFIN;Acc:ZDB-GENE-040426-1955]	protein_coding
ENSDARG00000013926	2.79716	2.4454	110.878	3.61968e-05	0.00054171	slc16a9a	solute carrier family 16 (monocarboxylic acid transporters), member 9a [Source:ZFIN;Acc:ZDB-GENE-040426-1364]	protein_coding
ENSDARG00000028106	0.96893	6.70942	29.9347	3.62414e-05	0.000541877	glrx	glutaredoxin (thioltransferase) [Source:ZFIN;Acc:ZDB-GENE-041010-11]	protein_coding
ENSDARG00000005576	-0.982051	4.79865	128.297	3.64438e-05	0.000544399	mphosph8	M-phase phosphoprotein 8 [Source:ZFIN;Acc:ZDB-GENE-050309-191]	protein_coding
ENSDARG00000058337	1.07381	4.34438	42.3191	3.65931e-05	0.000546123	nop58	NOP58 ribonucleoprotein homolog (yeast) [Source:ZFIN;Acc:ZDB-GENE-040426-2140]	protein_coding
ENSDARG00000089071	-1.19441	4.19466	81.7869	3.66419e-05	0.000546346	CT573239.1	Uncharacterized protein [Source:UniProtKB/TrEMBL;Acc:E7F1E7]	protein_coding
ENSDARG00000034883	-1.48918	3.7299	133.623	3.67588e-05	0.000547584	acbd5a	acyl-Coenzyme A binding domain containing 5a [Source:ZFIN;Acc:ZDB-GENE-050522-268]	protein_coding
ENSDARG00000079018	-0.799439	7.66276	31.9649	3.70193e-05	0.000550518	fkbp3	FK506 binding protein 3 [Source:ZFIN;Acc:ZDB-GENE-030616-419]	protein_coding
ENSDARG00000013838	2.21092	3.3087	54.6909	3.70435e-05	0.000550518	sulf2b	sulfatase 2b [Source:ZFIN;Acc:ZDB-GENE-030131-775]	protein_coding
ENSDARG00000068478	-1.2755	6.0534	29.8181	3.7058e-05	0.000550518	gpx4a	glutathione peroxidase 4a [Source:ZFIN;Acc:ZDB-GENE-030410-2]	protein_coding
ENSDARG00000051853	2.43914	2.7453	121.053	3.71499e-05	0.000551375	galns	galactosamine (N-acetyl)-6-sulfate sulfatase [Source:ZFIN;Acc:ZDB-GENE-070112-1152]	protein_coding
ENSDARG00000013976	0.975075	6.14051	29.7896	3.72603e-05	0.000552506	anxa13	annexin A13 [Source:ZFIN;Acc:ZDB-GENE-010406-1]	protein_coding
ENSDARG00000086206	2.27427	3.28047	29.9841	3.7422e-05	0.000554396	CABZ01066957.1	Uncharacterized protein [Source:UniProtKB/TrEMBL;Acc:H9GZ07]	protein_coding
ENSDARG00000022438	1.15196	6.46254	29.7573	3.74912e-05	0.000554911	cox6a1	cytochrome c oxidase subunit VIa polypeptide 1 [Source:ZFIN;Acc:ZDB-GENE-030131-7715]	protein_coding
ENSDARG00000059308	1.82807	3.22502	90.1712	3.76488e-05	0.0005563	golt1bb	golgi transport 1Bb [Source:ZFIN;Acc:ZDB-GENE-050913-94]	protein_coding
ENSDARG00000030053	-0.80815	7.6546	34.1994	3.76539e-05	0.0005563	eef1db	elongation factor-1, delta, b [Source:ZFIN;Acc:ZDB-GENE-030131-6544]	protein_coding
ENSDARG00000097100	-1.24327	5.36723	29.7252	3.77231e-05	0.000556812	RNF39 (37 of 37)	ring finger protein 39 [Source:HGNC Symbol;Acc:HGNC:18064]	protein_coding
ENSDARG00000075833	-3.77664	1.97131	60.2696	3.81207e-05	0.000562168	LYVE1 (2 of 2)	lymphatic vessel endothelial hyaluronan receptor 1 [Source:HGNC Symbol;Acc:HGNC:14687]	protein_coding
ENSDARG00000078824	1.15305	4.74928	30.5819	3.92526e-05	0.000578331	si:ch211-66e2.3	si:ch211-66e2.3 [Source:ZFIN;Acc:ZDB-GENE-080226-7]	protein_coding
ENSDARG00000078691	-1.25312	3.94419	167.669	3.96058e-05	0.000583003	GIGYF1 (2 of 3)	GRB10 interacting GYF protein 1 [Source:HGNC Symbol;Acc:HGNC:9126]	protein_coding
ENSDARG00000069855	-0.90882	6.36724	29.4301	3.99252e-05	0.00058717	pnisr	PNN-interacting serine/arginine-rich protein [Source:ZFIN;Acc:ZDB-GENE-030131-362]	protein_coding
ENSDARG00000002344	0.788791	8.70537	29.4048	4.01206e-05	0.000588981	tubb4b	tubulin, beta 4B class IVb [Source:ZFIN;Acc:ZDB-GENE-030131-8625]	protein_coding
ENSDARG00000034753	-0.868771	7.39234	29.4047	4.01213e-05	0.000588981	tspan3a	tetraspanin 3a [Source:ZFIN;Acc:ZDB-GENE-030131-7787]	protein_coding
ENSDARG00000009978	1.29752	10.4807	29.3957	4.01912e-05	0.00058947	icn	ictacalcin [Source:ZFIN;Acc:ZDB-GENE-030131-8599]	protein_coding
ENSDARG00000098017	-0.907036	5.41792	40.0316	4.06461e-05	0.000595601	PET100	PET100 homolog (S. cerevisiae) [Source:HGNC Symbol;Acc:HGNC:40038]	protein_coding
ENSDARG00000028213	-0.947436	6.27335	29.3292	4.07114e-05	0.000596018	ttna	titin a [Source:ZFIN;Acc:ZDB-GENE-030113-2]	protein_coding
ENSDARG00000036456	1.16908	6.76671	29.3208	4.07775e-05	0.000596445	anxa4	annexin A4 [Source:ZFIN;Acc:ZDB-GENE-030707-1]	protein_coding
ENSDARG00000056379	1.25591	6.98704	29.2941	4.09887e-05	0.000598992	si:ch211-154o6.6	si:ch211-154o6.6 [Source:ZFIN;Acc:ZDB-GENE-060503-576]	protein_coding
ENSDARG00000029071	1.93088	3.04544	53.2277	4.12134e-05	0.000601731	creld2	cysteine-rich with EGF-like domains 2 [Source:ZFIN;Acc:ZDB-GENE-040426-1626]	protein_coding
ENSDARG00000097351	1.67984	3.43092	58.7363	4.13304e-05	0.000602894	flnbl	filamin B, like [Source:ZFIN;Acc:ZDB-GENE-031112-6]	protein_coding
ENSDARG00000061603	-1.01736	6.33086	29.2142	4.16276e-05	0.00060668	sorbs2b	sorbin and SH3 domain containing 2b [Source:ZFIN;Acc:ZDB-GENE-070308-3]	protein_coding
ENSDARG00000092115	1.05371	6.74988	29.1828	4.18819e-05	0.000609837	eif4a1a	eukaryotic translation initiation factor 4A, isoform 1A [Source:ZFIN;Acc:ZDB-GENE-031030-2]	protein_coding
ENSDARG00000008697	-1.62455	3.38367	56.7155	4.19448e-05	0.000610202	epas1a	endothelial PAS domain protein 1a [Source:ZFIN;Acc:ZDB-GENE-030131-4490]	protein_coding
ENSDARG00000017140	1.47372	3.97204	98.9696	4.22259e-05	0.000613738	zgc:63587	zgc:63587 [Source:ZFIN;Acc:ZDB-GENE-040426-1175]	protein_coding
ENSDARG00000035324	0.919132	5.37833	95.4931	4.25648e-05	0.000618108	hnrpl	heterogeneous nuclear ribonucleoprotein L [Source:ZFIN;Acc:ZDB-GENE-040426-710]	protein_coding
ENSDARG00000074869	-1.12829	7.16015	29.0788	4.27367e-05	0.000620047	si:ch1073-291c23.2	si:ch1073-291c23.2 [Source:ZFIN;Acc:ZDB-GENE-081107-2]	protein_coding
ENSDARG00000008310	-1.05062	5.09931	58.2185	4.28628e-05	0.000621318	ip6k2	inositol hexaphosphate kinase 2 [Source:ZFIN;Acc:ZDB-GENE-030131-760]	protein_coding
ENSDARG00000089913	-1.354	4.89	29.0086	4.33244e-05	0.000627447	cacna1g	calcium channel, voltage-dependent, T type, alpha 1G subunit [Source:ZFIN;Acc:ZDB-GENE-090514-2]	protein_coding
ENSDARG00000031698	-0.810117	6.84465	41.721	4.3493e-05	0.000629324	mylk2	myosin light chain kinase 2 [Source:ZFIN;Acc:ZDB-GENE-080616-2]	protein_coding
ENSDARG00000032083	2.10598	3.31513	71.8272	4.40525e-05	0.000636849	dpysl2b	dihydropyrimidinase-like 2b [Source:ZFIN;Acc:ZDB-GENE-031105-1]	protein_coding
ENSDARG00000026611	2.28463	4.57879	29.186	4.43386e-05	0.000639915	socs3b	suppressor of cytokine signaling 3b [Source:ZFIN;Acc:ZDB-GENE-040426-2528]	protein_coding
ENSDARG00000007385	0.817722	6.91052	72.2283	4.43634e-05	0.000639915	cct7	chaperonin containing TCP1, subunit 7 (eta) [Source:ZFIN;Acc:ZDB-GENE-020419-7]	protein_coding
ENSDARG00000041221	4.66137	2.08258	29.1807	4.43835e-05	0.000639915	CT027754.1	Uncharacterized protein [Source:UniProtKB/TrEMBL;Acc:E7F2N5]	protein_coding
ENSDARG00000077492	-1.38581	4.22948	28.8889	4.45106e-05	0.000641175	atp8a2	ATPase, aminophospholipid transporter-like, class I, type 8A, member 2 [Source:ZFIN;Acc:ZDB-GENE-100209-2]	protein_coding
ENSDARG00000076892	-1.35235	11.3066	28.8581	4.46151e-05	0.000642107	nme2b.2	NME/NM23 nucleoside diphosphate kinase 2b, tandem duplicate 2 [Source:ZFIN;Acc:ZDB-GENE-000210-33]	protein_coding
ENSDARG00000090783	4.1237	5.91252	29.2671	4.48334e-05	0.000644674	mfap4	microfibrillar-associated protein 4 [Source:ZFIN;Acc:ZDB-GENE-040426-2246]	protein_coding
ENSDARG00000060641	-1.297	4.04438	31.739	4.49061e-05	0.000645145	prkaa2	protein kinase, AMP-activated, alpha 2 catalytic subunit [Source:ZFIN;Acc:ZDB-GENE-081120-5]	protein_coding
ENSDARG00000040912	2.68444	2.92641	124.198	4.49516e-05	0.000645226	kdelr3	KDEL (Lys-Asp-Glu-Leu) endoplasmic reticulum protein retention receptor 3 [Source:ZFIN;Acc:ZDB-GENE-040426-1387]	protein_coding
ENSDARG00000061140	1.83813	4.20531	28.8148	4.49946e-05	0.000645269	colec12	collectin sub-family member 12 [Source:ZFIN;Acc:ZDB-GENE-030131-9807]	protein_coding
ENSDARG00000033140	-0.893789	5.27655	28.8057	4.50752e-05	0.000645851	desi1a	desumoylating isopeptidase 1a [Source:ZFIN;Acc:ZDB-GENE-040426-1657]	protein_coding
ENSDARG00000056138	-0.914079	6.53557	28.775	4.53468e-05	0.00064903	sf3b1	splicing factor 3b, subunit 1 [Source:ZFIN;Acc:ZDB-GENE-040827-3]	protein_coding
ENSDARG00000042635	1.08861	4.27891	45.2436	4.53775e-05	0.00064903	uchl5	ubiquitin carboxyl-terminal hydrolase L5 [Source:ZFIN;Acc:ZDB-GENE-040426-2051]	protein_coding
ENSDARG00000007108	2.39733	2.74117	45.2762	4.54203e-05	0.000649068	zgc:91985	zgc:91985 [Source:ZFIN;Acc:ZDB-GENE-040801-242]	protein_coding
ENSDARG00000037062	2.78578	3.01226	28.9296	4.57026e-05	0.000652525	dhh	desert hedgehog [Source:ZFIN;Acc:ZDB-GENE-990714-5]	protein_coding
ENSDARG00000042620	-0.794089	8.05427	35.1522	4.6093e-05	0.000657517	zgc:162356	zgc:162356 [Source:ZFIN;Acc:ZDB-GENE-090507-1]	protein_coding
ENSDARG00000088283	2.51554	2.75261	28.9009	4.62449e-05	0.000659102	si:ch73-248e21.5	si:ch73-248e21.5 [Source:ZFIN;Acc:ZDB-GENE-120215-255]	protein_coding
ENSDARG00000086786	3.16363	2.41989	127.81	4.63798e-05	0.000660442	mfsd10	major facilitator superfamily domain containing 10 [Source:ZFIN;Acc:ZDB-GENE-050417-154]	protein_coding
ENSDARG00000068600	0.950836	5.12096	80.704	4.68349e-05	0.000666335	sar1b	SAR1 homolog B (S. cerevisiae) [Source:ZFIN;Acc:ZDB-GENE-040426-1958]	protein_coding
ENSDARG00000095765	-1.03469	7.88324	28.5902	4.70212e-05	0.000668396	si:ch1073-221c23.2	si:ch1073-221c23.2 [Source:ZFIN;Acc:ZDB-GENE-081104-78]	protein_coding
ENSDARG00000087704	-1.13609	5.39136	28.5727	4.71827e-05	0.000670083	gfra3	GDNF family receptor alpha 3 [Source:ZFIN;Acc:ZDB-GENE-110512-1]	protein_coding
ENSDARG00000016085	-1.47236	3.70641	33.5139	4.72228e-05	0.000670083	mbnl3	muscleblind-like 3 (Drosophila) [Source:ZFIN;Acc:ZDB-GENE-081002-3]	protein_coding
ENSDARG00000021488	0.896104	5.74723	47.5408	4.77001e-05	0.000676262	cyth1b	cytohesin 1b [Source:ZFIN;Acc:ZDB-GENE-030131-4311]	protein_coding
ENSDARG00000053509	-1.30484	4.04293	33.9612	4.85049e-05	0.000687068	kazald3	Kazal-type serine peptidase inhibitor domain 3 [Source:ZFIN;Acc:ZDB-GENE-050208-155]	protein_coding
ENSDARG00000056874	2.89169	6.58328	28.6815	4.88733e-05	0.000691679	lygl1	lysozyme g-like 1 [Source:ZFIN;Acc:ZDB-GENE-040718-461]	protein_coding
ENSDARG00000074546	2.47909	2.72099	28.6229	4.92072e-05	0.000695795	si:ch211-213a13.11	si:ch211-213a13.11 [Source:ZFIN;Acc:ZDB-GENE-070912-189]	protein_coding
ENSDARG00000012688	-0.772362	8.72759	38.7168	4.95184e-05	0.000699583	eif1b	eukaryotic translation initiation factor 1B [Source:ZFIN;Acc:ZDB-GENE-030131-956]	protein_coding
ENSDARG00000025635	-1.09165	10.4857	28.2953	4.98371e-05	0.000703469	atp5h	ATP synthase, H+ transporting, mitochondrial F0 complex, subunit d [Source:ZFIN;Acc:ZDB-GENE-040426-1658]	protein_coding
ENSDARG00000015887	-0.78297	8.78427	36.1003	5.0404e-05	0.00071085	b2ml	beta-2-microglobulin, like [Source:ZFIN;Acc:ZDB-GENE-040426-2136]	protein_coding
ENSDARG00000013317	-0.867379	7.65202	28.2128	5.06579e-05	0.000713157	pygmb	phosphorylase, glycogen (muscle) b [Source:ZFIN;Acc:ZDB-GENE-040426-1206]	protein_coding
ENSDARG00000018296	-1.14349	4.83293	28.2116	5.06702e-05	0.000713157	rev1	REV1, polymerase (DNA directed) [Source:ZFIN;Acc:ZDB-GENE-081105-180]	protein_coding
ENSDARG00000019098	-1.20856	5.56814	28.2086	5.07001e-05	0.000713157	cd82a	CD82 antigen, a [Source:ZFIN;Acc:ZDB-GENE-030131-2818]	protein_coding
ENSDARG00000088878	-2.92555	2.8032	83.3586	5.09856e-05	0.00071655	c1qtnf1	C1q and tumor necrosis factor related protein 1 [Source:ZFIN;Acc:ZDB-GENE-050417-427]	protein_coding
ENSDARG00000003165	-1.74087	3.25755	66.2435	5.12719e-05	0.000719947	nr2f6b	nuclear receptor subfamily 2, group F, member 6b [Source:ZFIN;Acc:ZDB-GENE-040426-2351]	protein_coding
ENSDARG00000014313	-0.93482	9.62352	28.1401	5.13942e-05	0.00072056	atp5j	ATP synthase, H+ transporting, mitochondrial F0 complex, subunit F6 [Source:ZFIN;Acc:ZDB-GENE-040426-2534]	protein_coding
ENSDARG00000077975	3.83551	3.75751	28.8434	5.14048e-05	0.00072056	si:ch73-343l4.8	si:ch73-343l4.8 [Source:ZFIN;Acc:ZDB-GENE-090313-159]	protein_coding
ENSDARG00000089083	1.56088	3.88053	28.1735	5.14958e-05	0.000720706	itga7	integrin, alpha 7 [Source:ZFIN;Acc:ZDB-GENE-070501-10]	protein_coding
ENSDARG00000095807	2.98509	4.83624	28.4122	5.15045e-05	0.000720706	hp	haptoglobin [Source:ZFIN;Acc:ZDB-GENE-030131-1259]	protein_coding
ENSDARG00000003519	2.27771	2.72948	61.913	5.166e-05	0.000722256	aprt	adenine phosphoribosyl transferase [Source:ZFIN;Acc:ZDB-GENE-040426-1492]	protein_coding
ENSDARG00000043781	1.04673	4.93124	28.2181	5.18253e-05	0.00072394	PSMB10	proteasome (prosome, macropain) subunit, beta type, 10 [Source:HGNC Symbol;Acc:HGNC:9538]	protein_coding
ENSDARG00000068275	3.57309	3.69941	28.3704	5.19271e-05	0.000724735	ptx3a	pentraxin 3, long a [Source:ZFIN;Acc:ZDB-GENE-030131-8720]	protein_coding
ENSDARG00000086797	2.08871	3.65872	28.3309	5.20939e-05	0.000726435	ubxn1	UBX domain protein 1 [Source:ZFIN;Acc:ZDB-GENE-030131-792]	protein_coding
ENSDARG00000035327	-1.13646	10.8606	28.0088	5.27539e-05	0.000735005	ckma	creatine kinase, muscle a [Source:ZFIN;Acc:ZDB-GENE-980526-109]	protein_coding
ENSDARG00000020656	-2.8517	2.25219	149.336	5.3462e-05	0.000743728	prkg1a	protein kinase, cGMP-dependent, type Ia [Source:ZFIN;Acc:ZDB-GENE-040426-1308]	protein_coding
ENSDARG00000017728	1.01528	5.57809	27.941	5.34721e-05	0.000743728	phb2b	prohibitin 2b [Source:ZFIN;Acc:ZDB-GENE-040718-430]	protein_coding
ENSDARG00000029663	0.863211	5.58965	56.1178	5.39485e-05	0.000749707	rab1a	RAB1A, member RAS oncogene family [Source:ZFIN;Acc:ZDB-GENE-030616-564]	protein_coding
ENSDARG00000007264	-0.782322	7.89396	29.8074	5.43368e-05	0.000754455	gbas	glioblastoma amplified sequence [Source:ZFIN;Acc:ZDB-GENE-991008-18]	protein_coding
ENSDARG00000067848	-1.29988	9.47734	27.8547	5.44016e-05	0.000754705	nmrk2	nicotinamide riboside kinase 2 [Source:ZFIN;Acc:ZDB-GENE-040912-44]	protein_coding
ENSDARG00000008275	-1.61047	3.82052	28.2808	5.44936e-05	0.000755333	klhl24b	kelch-like 24b [Source:ZFIN;Acc:ZDB-GENE-040426-1185]	protein_coding
ENSDARG00000051940	2.46189	2.7046	48.9724	5.45791e-05	0.000755869	ugt2a4	UDP glucuronosyltransferase 2 family, polypeptide A4 [Source:ZFIN;Acc:ZDB-GENE-080721-23]	protein_coding
ENSDARG00000033089	-1.21725	5.51605	27.824	5.47373e-05	0.00075741	si:dkeyp-8h9.1	si:dkeyp-8h9.1 [Source:ZFIN;Acc:ZDB-GENE-091204-211]	processed_transcript
ENSDARG00000054814	-0.917329	5.95333	43.9241	5.51021e-05	0.000761805	PTP4A3	protein tyrosine phosphatase type IVA, member 3 [Source:HGNC Symbol;Acc:HGNC:9636]	protein_coding
ENSDARG00000003046	-1.00093	5.8445	27.6933	5.61895e-05	0.000776174	sorbs2a	sorbin and SH3 domain containing 2a [Source:ZFIN;Acc:ZDB-GENE-070308-2]	protein_coding
ENSDARG00000017339	-1.3019	6.64	27.68	5.63394e-05	0.00077758	glulb	glutamate-ammonia ligase (glutamine synthase) b [Source:ZFIN;Acc:ZDB-GENE-030131-8417]	protein_coding
ENSDARG00000059791	0.983162	5.41164	27.6254	5.69608e-05	0.000785485	dad1	defender against cell death 1 [Source:ZFIN;Acc:ZDB-GENE-060503-233]	protein_coding
ENSDARG00000053443	3.43974	2.21288	52.3645	5.71702e-05	0.000787699	PSTPIP2 (1 of 2)	proline-serine-threonine phosphatase interacting protein 2 [Source:HGNC Symbol;Acc:HGNC:9581]	protein_coding
ENSDARG00000041779	-0.978008	7.75818	27.5821	5.74592e-05	0.000791006	trdn	triadin [Source:ZFIN;Acc:ZDB-GENE-041014-193]	protein_coding
ENSDARG00000037038	0.899544	5.21705	95.218	5.8543e-05	0.000805241	psmc6	proteasome (prosome, macropain) 26S subunit, ATPase, 6 [Source:ZFIN;Acc:ZDB-GENE-030131-304]	protein_coding
ENSDARG00000097606	-1.27499	5.1296	27.4691	5.87822e-05	0.000807842	TMEM82	transmembrane protein 82 [Source:HGNC Symbol;Acc:HGNC:32350]	protein_coding
ENSDARG00000044339	1.42891	3.56965	99.1926	5.91639e-05	0.000812397	rp2	retinitis pigmentosa 2 (X-linked recessive) [Source:ZFIN;Acc:ZDB-GENE-040426-2795]	protein_coding
ENSDARG00000096739	5.02054	1.6849	87.9746	5.96469e-05	0.000817713	RNF39 (36 of 37)	ring finger protein 39 [Source:HGNC Symbol;Acc:HGNC:18064]	protein_coding
ENSDARG00000062116	-0.893937	5.27347	63.44	5.96523e-05	0.000817713	ctdsplb	CTD (carboxy-terminal domain, RNA polymerase II, polypeptide A) small phosphatase-like b [Source:ZFIN;Acc:ZDB-GENE-060929-488]	protein_coding
ENSDARG00000091931	1.47196	3.57483	75.7404	6.01866e-05	0.000824337	gpatch4	G patch domain containing 4 [Source:ZFIN;Acc:ZDB-GENE-041008-158]	protein_coding
ENSDARG00000004059	3.18857	2.20053	155.644	6.04085e-05	0.000826674	galk2	galactokinase 2 [Source:ZFIN;Acc:ZDB-GENE-041114-143]	protein_coding
ENSDARG00000092726	-3.84474	2.60597	27.5783	6.07114e-05	0.000830116	si:dkey-184p9.7	si:dkey-184p9.7 [Source:ZFIN;Acc:ZDB-GENE-091204-97]	protein_coding
ENSDARG00000056467	-1.03051	4.35017	85.7767	6.08922e-05	0.000831884	tmub2	transmembrane and ubiquitin-like domain containing 2 [Source:ZFIN;Acc:ZDB-GENE-030616-254]	protein_coding
ENSDARG00000031136	4.49378	3.2021	27.7264	6.13824e-05	0.000837873	moxd1	monooxygenase, DBH-like 1 [Source:ZFIN;Acc:ZDB-GENE-030131-9320]	protein_coding
ENSDARG00000005230	0.811098	6.56095	44.9543	6.14416e-05	0.000837972	ssr2	signal sequence receptor, beta [Source:ZFIN;Acc:ZDB-GENE-010413-1]	protein_coding
ENSDARG00000045074	-2.36321	3.94094	27.4599	6.18896e-05	0.00084337	arl4d	ADP-ribosylation factor-like 4D [Source:ZFIN;Acc:ZDB-GENE-030131-2293]	protein_coding
ENSDARG00000058638	1.18259	4.52977	46.8509	6.2882e-05	0.00085617	si:ch211-71m22.1	si:ch211-71m22.1 [Source:ZFIN;Acc:ZDB-GENE-070705-193]	protein_coding
ENSDARG00000086899	-1.78185	3.43214	34.6928	6.29644e-05	0.000856571	stk35	serine/threonine kinase 35 [Source:ZFIN;Acc:ZDB-GENE-061103-553]	protein_coding
ENSDARG00000095949	-3.13928	2.44028	28.9436	6.30348e-05	0.000856807	si:dkey-22i16.9	si:dkey-22i16.9 [Source:ZFIN;Acc:ZDB-GENE-090313-261]	protein_coding
ENSDARG00000079219	-0.940263	5.58388	27.1114	6.31985e-05	0.000858309	MFN1 (3 of 4)	mitofusin 1 [Source:HGNC Symbol;Acc:HGNC:18262]	protein_coding
ENSDARG00000008052	0.987939	4.73663	74.9631	6.32685e-05	0.000858537	nudc	nuclear distribution gene C homolog [Source:ZFIN;Acc:ZDB-GENE-040426-899]	protein_coding
ENSDARG00000087640	0.901042	4.69296	39.8934	6.36041e-05	0.000862367	nsfl1c	NSFL1 (p97) cofactor (p47) [Source:ZFIN;Acc:ZDB-GENE-041114-160]	protein_coding
ENSDARG00000022833	-0.908842	8.69781	27.0702	6.37311e-05	0.000863364	rplp2	ribosomal protein, large P2 [Source:ZFIN;Acc:ZDB-GENE-031018-2]	protein_coding
ENSDARG00000003444	-1.11005	4.15339	125.692	6.39774e-05	0.000865973	dhrs7	dehydrogenase/reductase (SDR family) member 7 [Source:ZFIN;Acc:ZDB-GENE-060825-21]	protein_coding
ENSDARG00000043493	0.944344	5.069	32.9682	6.41037e-05	0.000866957	cltca	clathrin, heavy polypeptide a (Hc) [Source:ZFIN;Acc:ZDB-GENE-030131-2299]	protein_coding
ENSDARG00000095544	-1.51533	4.49193	27.0169	6.44267e-05	0.000870596	si:ch211-196c10.6	si:ch211-196c10.6 [Source:ZFIN;Acc:ZDB-GENE-081105-34]	processed_transcript
ENSDARG00000044488	1.28636	3.91511	98.653	6.56519e-05	0.00088641	pak1ip1	PAK1 interacting protein 1 [Source:ZFIN;Acc:ZDB-GENE-030131-8414]	protein_coding
ENSDARG00000077236	-1.3105	8.78244	26.8786	6.62715e-05	0.000894029	hspb6	heat shock protein, alpha-crystallin-related, b6 [Source:ZFIN;Acc:ZDB-GENE-080214-7]	protein_coding
ENSDARG00000055360	0.987543	4.65658	36.7953	6.65924e-05	0.000897608	LLPH	LLP homolog, long-term synaptic facilitation (Aplysia) [Source:HGNC Symbol;Acc:HGNC:28229]	protein_coding
ENSDARG00000042698	3.81831	1.83503	80.6843	6.67519e-05	0.000899007	si:dkey-15j16.6	si:dkey-15j16.6 [Source:ZFIN;Acc:ZDB-GENE-130531-45]	protein_coding
ENSDARG00000017537	-1.22684	4.26258	41.3488	6.71915e-05	0.000904173	prkag3a	protein kinase, AMP-activated, gamma 3a non-catalytic subunit [Source:ZFIN;Acc:ZDB-GENE-091204-419]	protein_coding
ENSDARG00000091631	-0.921648	4.50216	81.0943	6.7368e-05	0.000905412	si:ch211-197h24.6	si:ch211-197h24.6 [Source:ZFIN;Acc:ZDB-GENE-030131-1361]	protein_coding
ENSDARG00000039881	-2.00406	3.41315	32.1168	6.73957e-05	0.000905412	BX897684.1	Uncharacterized protein [Source:UniProtKB/TrEMBL;Acc:E7F291]	protein_coding
ENSDARG00000059725	0.793306	6.75313	36.8771	6.77803e-05	0.000909822	hypk	huntingtin interacting protein K [Source:ZFIN;Acc:ZDB-GENE-080515-6]	protein_coding
ENSDARG00000011146	-0.880231	10.003	26.7189	6.84762e-05	0.000918399	uqcrb	ubiquinol-cytochrome c reductase binding protein [Source:ZFIN;Acc:ZDB-GENE-050522-542]	protein_coding
ENSDARG00000058323	1.23555	4.28617	64.2628	6.91659e-05	0.000926881	tmbim1	transmembrane BAX inhibitor motif containing 1 [Source:ZFIN;Acc:ZDB-GENE-041010-69]	protein_coding
ENSDARG00000037425	1.6238	4.23386	26.7075	6.92522e-05	0.000927268	s100a10a	S100 calcium binding protein A10a [Source:ZFIN;Acc:ZDB-GENE-041010-35]	protein_coding
ENSDARG00000062370	-0.903283	5.18381	34.6714	6.93651e-05	0.00092801	bcl2l13	BCL2-like 13 (apoptosis facilitator) [Source:ZFIN;Acc:ZDB-GENE-050419-215]	protein_coding
ENSDARG00000043795	1.04218	6.50094	26.6095	7.00331e-05	0.00093617	arhgdia	Rho GDP dissociation inhibitor (GDI) alpha [Source:ZFIN;Acc:ZDB-GENE-040426-2816]	protein_coding
ENSDARG00000075433	-0.783318	7.39119	26.6035	7.01207e-05	0.000936566	CR847973.1	Uncharacterized protein [Source:UniProtKB/TrEMBL;Acc:E7EYE1]	protein_coding
ENSDARG00000069983	2.06689	3.08037	29.1931	7.04965e-05	0.000940385	scinla	scinderin like a [Source:ZFIN;Acc:ZDB-GENE-030131-2005]	protein_coding
ENSDARG00000023583	-0.835025	6.85336	26.5757	7.05231e-05	0.000940385	coq9	coenzyme Q9 homolog (S. cerevisiae) [Source:ZFIN;Acc:ZDB-GENE-061207-37]	protein_coding
ENSDARG00000004261	0.832701	5.84844	39.281	7.09391e-05	0.000945152	tmed9	transmembrane emp24 protein transport domain containing 9 [Source:ZFIN;Acc:ZDB-GENE-050417-434]	protein_coding
ENSDARG00000013422	-0.92782	8.80292	26.5284	7.12142e-05	0.000948035	slc8a1a	solute carrier family 8 (sodium/calcium exchanger), member 1a [Source:ZFIN;Acc:ZDB-GENE-050809-1]	protein_coding
ENSDARG00000097340	1.5362	3.51796	35.9403	7.1663e-05	0.000953224	si:ch211-33e4.2	si:ch211-33e4.2 [Source:ZFIN;Acc:ZDB-GENE-131121-201]	protein_coding
ENSDARG00000062361	-1.14827	4.28858	33.0302	7.17374e-05	0.000953428	PAXBP1	PAX3 and PAX7 binding protein 1 [Source:HGNC Symbol;Acc:HGNC:13579]	protein_coding
ENSDARG00000074435	-0.992149	4.47988	62.4716	7.19553e-05	0.000955538	ttc19	tetratricopeptide repeat domain 19 [Source:ZFIN;Acc:ZDB-GENE-070912-490]	protein_coding
ENSDARG00000039578	0.910754	5.26821	58.5401	7.20825e-05	0.00095644	pa2g4a	proliferation-associated 2G4, a [Source:ZFIN;Acc:ZDB-GENE-030616-161]	protein_coding
ENSDARG00000004754	1.65809	5.31956	26.5544	7.21852e-05	0.000956654	hspa4a	heat shock protein 4a [Source:ZFIN;Acc:ZDB-GENE-040426-2832]	protein_coding
ENSDARG00000086680	2.9095	2.46092	101.875	7.22171e-05	0.000956654	tec	tec protein tyrosine kinase [Source:ZFIN;Acc:ZDB-GENE-030131-7499]	protein_coding
ENSDARG00000061985	2.55246	2.60545	60.7272	7.35937e-05	0.000974091	RBM47	RNA binding motif protein 47 [Source:HGNC Symbol;Acc:HGNC:30358]	protein_coding
ENSDARG00000038359	1.58373	3.48292	54.2971	7.36954e-05	0.000974638	enosf1	enolase superfamily member 1 [Source:ZFIN;Acc:ZDB-GENE-060929-780]	protein_coding
ENSDARG00000000241	-1.14842	4.22711	91.1508	7.39072e-05	0.00097664	slc40a1	solute carrier family 40 (iron-regulated transporter), member 1 [Source:ZFIN;Acc:ZDB-GENE-000511-8]	protein_coding
ENSDARG00000011553	-0.757547	10.1888	39.6446	7.49763e-05	0.000989956	atp5f1	ATP synthase, H+ transporting, mitochondrial F0 complex, subunit b, isoform 1 [Source:ZFIN;Acc:ZDB-GENE-041010-33]	protein_coding
ENSDARG00000021806	-0.89255	5.55493	29.8273	7.54654e-05	0.000995601	zfp36l2	zinc finger protein 36, C3H type-like 2 [Source:ZFIN;Acc:ZDB-GENE-030131-5873]	protein_coding
ENSDARG00000077515	-0.862285	5.10387	33.4531	7.56837e-05	0.000997666	letm2	leucine zipper-EF-hand containing transmembrane protein 2 [Source:ZFIN;Acc:ZDB-GENE-090521-4]	protein_coding
ENSDARG00000091937	-1.30472	4.26483	26.2158	7.59899e-05	0.00100089	si:dkey-184d2.3	si:dkey-184d2.3 [Source:ZFIN;Acc:ZDB-GENE-070912-402]	processed_transcript
ENSDARG00000092052	-2.94194	2.58288	26.4495	7.62422e-05	0.00100339	GSTK1 (3 of 4)	glutathione S-transferase kappa 1 [Source:HGNC Symbol;Acc:HGNC:16906]	protein_coding
ENSDARG00000078675	-1.25199	3.95218	89.6367	7.66354e-05	0.00100774	dock7	dedicator of cytokinesis 7 [Source:ZFIN;Acc:ZDB-GENE-050302-15]	protein_coding
ENSDARG00000005481	1.63614	4.67933	26.274	7.73073e-05	0.00101575	nfkbiaa	nuclear factor of kappa light polypeptide gene enhancer in B-cells inhibitor, alpha a [Source:ZFIN;Acc:ZDB-GENE-040426-2227]	protein_coding
ENSDARG00000055632	-0.782961	7.24366	26.1274	7.73826e-05	0.00101591	smtnl	smoothelin, like [Source:ZFIN;Acc:ZDB-GENE-040212-1]	protein_coding
ENSDARG00000075761	3.45052	2.11596	26.368	7.75253e-05	0.00101651	cfh	complement factor H [Source:ZFIN;Acc:ZDB-GENE-050208-661]	protein_coding
ENSDARG00000039346	-0.921565	8.78738	26.1168	7.75538e-05	0.00101651	ndufa5	NADH dehydrogenase (ubiquinone) 1 alpha subcomplex, 5 [Source:ZFIN;Acc:ZDB-GENE-050320-17]	protein_coding
ENSDARG00000053356	1.50922	3.45685	128.818	7.78114e-05	0.00101906	SNX2	sorting nexin 2 [Source:HGNC Symbol;Acc:HGNC:11173]	protein_coding
ENSDARG00000088612	3.37215	2.33723	39.5013	7.79113e-05	0.00101954	CU468142.1	Uncharacterized protein [Source:UniProtKB/TrEMBL;Acc:E7FDI2]	protein_coding
ENSDARG00000008287	2.15487	3.09897	133.242	7.80457e-05	0.00102047	fam114a1	family with sequence similarity 114, member A1 [Source:ZFIN;Acc:ZDB-GENE-070410-52]	protein_coding
ENSDARG00000080895	-1.89609	4.40153	26.2262	7.83426e-05	0.00102352	SNORD97	Small nucleolar RNA SNORD97 [Source:RFAM;Acc:RF01291]	snoRNA
ENSDARG00000086543	2.93503	2.40992	101.671	7.85529e-05	0.00102544	BX284638.2	Uncharacterized protein [Source:UniProtKB/TrEMBL;Acc:E7F9G5]	protein_coding
ENSDARG00000033285	1.38232	5.29444	26.0388	7.88256e-05	0.00102817	gsto2	glutathione S-transferase omega 2 [Source:ZFIN;Acc:ZDB-GENE-041114-67]	protein_coding
ENSDARG00000042864	0.926385	5.16046	25.9987	7.94887e-05	0.00103598	rpl7l1	ribosomal protein L7-like 1 [Source:ZFIN;Acc:ZDB-GENE-030131-970]	protein_coding
ENSDARG00000092522	-1.07302	7.76522	25.9718	7.99354e-05	0.00104097	si:ch1073-139a18.1	si:ch1073-139a18.1 [Source:ZFIN;Acc:ZDB-GENE-091204-5]	protein_coding
ENSDARG00000045408	0.865853	6.57645	25.9635	8.00747e-05	0.00104194	tagln	transgelin [Source:ZFIN;Acc:ZDB-GENE-070912-1]	protein_coding
ENSDARG00000014215	-1.96163	4.63249	26.1143	8.0429e-05	0.00104571	cdh13	cadherin 13, H-cadherin (heart) [Source:ZFIN;Acc:ZDB-GENE-060503-286]	protein_coding
ENSDARG00000077623	-1.60843	3.20389	45.2492	8.07614e-05	0.00104918	ssh2b	slingshot homolog 2b (Drosophila) [Source:ZFIN;Acc:ZDB-GENE-081205-4]	protein_coding
ENSDARG00000010878	-2.49468	2.73996	26.1341	8.10033e-05	0.00105148	cdkn1c	cyclin-dependent kinase inhibitor 1C [Source:ZFIN;Acc:ZDB-GENE-040123-1]	protein_coding
ENSDARG00000035573	1.02277	4.66298	52.6196	8.11136e-05	0.00105207	TAF9	TAF9 RNA polymerase II, TATA box binding protein (TBP)-associated factor, 32kDa [Source:HGNC Symbol;Acc:HGNC:11542]	protein_coding
ENSDARG00000008748	0.870898	5.52324	51.6483	8.1392e-05	0.00105483	ube2na	ubiquitin-conjugating enzyme E2Na [Source:ZFIN;Acc:ZDB-GENE-040426-2873]	protein_coding
ENSDARG00000045612	-0.87022	7.08631	25.8777	8.1525e-05	0.00105571	lrrc10	leucine rich repeat containing 10 [Source:ZFIN;Acc:ZDB-GENE-071119-6]	protein_coding
ENSDARG00000030463	1.62454	3.89246	25.9039	8.16932e-05	0.00105704	tppp3	tubulin polymerization-promoting protein family member 3 [Source:ZFIN;Acc:ZDB-GENE-040426-1909]	protein_coding
ENSDARG00000020625	0.907546	4.94265	29.5127	8.18258e-05	0.00105716	jak1	Janus kinase 1 [Source:ZFIN;Acc:ZDB-GENE-980526-142]	protein_coding
ENSDARG00000097209	-0.943894	9.93042	25.8597	8.18336e-05	0.00105716	cox8b	cytochrome c oxidase subunit 8b [Source:ZFIN;Acc:ZDB-GENE-110620-4]	protein_coding
ENSDARG00000059452	-1.21835	3.9363	41.1947	8.19531e-05	0.00105786	CABZ01084323.1	Uncharacterized protein [Source:UniProtKB/TrEMBL;Acc:E7F4G9]	protein_coding
ENSDARG00000061736	-0.973674	6.90266	25.8368	8.22265e-05	0.00106054	ank3a	ankyrin 3a [Source:ZFIN;Acc:ZDB-GENE-060621-1]	protein_coding
ENSDARG00000010018	-0.89283	6.35881	25.7848	8.31281e-05	0.00107131	qki2	QKI, KH domain containing, RNA binding 2 [Source:ZFIN;Acc:ZDB-GENE-040426-1462]	protein_coding
ENSDARG00000094983	7.15462	3.15149	26.5028	8.33022e-05	0.00107255	si:ch211-122l24.5	si:ch211-122l24.5 [Source:ZFIN;Acc:ZDB-GENE-070912-33]	processed_transcript
ENSDARG00000034063	2.48753	2.73249	25.9955	8.33571e-05	0.00107255	CABZ01068208.1	Uncharacterized protein [Source:UniProtKB/TrEMBL;Acc:E7FED8]	protein_coding
ENSDARG00000033789	-1.05184	9.56188	25.6925	8.47567e-05	0.00108969	ndufb7	NADH dehydrogenase (ubiquinone) 1 beta subcomplex, 7 [Source:ZFIN;Acc:ZDB-GENE-040426-1886]	protein_coding
ENSDARG00000023394	0.998748	4.62135	100.001	8.55503e-05	0.00109902	slc37a2	solute carrier family 37 (glycerol-3-phosphate transporter), member 2 [Source:ZFIN;Acc:ZDB-GENE-040426-1949]	protein_coding
ENSDARG00000039310	-1.10371	4.07031	37.0443	8.58009e-05	0.00110136	parla	presenilin associated, rhomboid-like a [Source:ZFIN;Acc:ZDB-GENE-050327-8]	protein_coding
ENSDARG00000059411	-1.31578	4.6274	25.649	8.61769e-05	0.00110531	impa2	inositol(myo)-1(or 4)-monophosphatase 2 [Source:ZFIN;Acc:ZDB-GENE-050522-349]	protein_coding
ENSDARG00000005049	1.62397	3.70695	64.9253	8.65095e-05	0.00110869	rab20	RAB20, member RAS oncogene family [Source:ZFIN;Acc:ZDB-GENE-030131-9143]	protein_coding
ENSDARG00000089630	-1.32178	4.3459	25.5243	8.78172e-05	0.00112456	CABZ01087088.1	Uncharacterized protein [Source:UniProtKB/TrEMBL;Acc:E7EY02]	protein_coding
ENSDARG00000097478	-1.90677	3.73975	25.7344	8.83595e-05	0.00113061	qkia	QKI, KH domain containing, RNA binding a [Source:ZFIN;Acc:ZDB-GENE-990415-230]	protein_coding
ENSDARG00000008915	2.12103	3.3596	25.6155	8.90305e-05	0.00113829	si:dkey-103i16.2	si:dkey-103i16.2 [Source:ZFIN;Acc:ZDB-GENE-060503-141]	protein_coding
ENSDARG00000024295	-0.870882	5.26476	25.455	8.91132e-05	0.00113845	slc11a2	solute carrier family 11 (proton-coupled divalent metal ion transporters), member 2 [Source:ZFIN;Acc:ZDB-GENE-021115-1]	protein_coding
ENSDARG00000061769	-0.954872	5.17825	25.5541	8.95794e-05	0.0011435	bmp10	bone morphogenetic protein 10 [Source:ZFIN;Acc:ZDB-GENE-060526-211]	protein_coding
ENSDARG00000028343	-1.06221	10.5783	25.426	8.96605e-05	0.00114363	zgc:101560	zgc:101560 [Source:ZFIN;Acc:ZDB-GENE-041010-75]	protein_coding
ENSDARG00000091889	-2.28893	2.67505	32.9756	9.00029e-05	0.00114662	si:dkey-225d17.2	si:dkey-225d17.2 [Source:ZFIN;Acc:ZDB-GENE-081105-74]	processed_transcript
ENSDARG00000037071	-0.748381	9.79769	48.3888	9.00372e-05	0.00114662	rps26	ribosomal protein S26 [Source:ZFIN;Acc:ZDB-GENE-030131-8606]	protein_coding
ENSDARG00000026766	-1.1217	7.40621	25.3188	9.17228e-05	0.00116707	bcl2l10	BCL2-like 10 (apoptosis facilitator) [Source:ZFIN;Acc:ZDB-GENE-030825-2]	protein_coding
ENSDARG00000061235	1.1	4.13287	79.6824	9.17875e-05	0.00116707	alg5	asparagine-linked glycosylation 5 homolog (yeast, dolichyl-phosphate beta-glucosyltransferase) [Source:ZFIN;Acc:ZDB-GENE-030131-6586]	protein_coding
ENSDARG00000097138	2.85443	2.56703	32.1217	9.1897e-05	0.00116755	si:ch211-191c10.3	si:ch211-191c10.3 [Source:ZFIN;Acc:ZDB-GENE-131127-492]	protein_coding
ENSDARG00000038668	3.13629	4.24186	25.5281	9.22451e-05	0.00117105	gbp1	guanylate binding protein 1 [Source:ZFIN;Acc:ZDB-GENE-040718-32]	protein_coding
ENSDARG00000069029	-1.0503	4.67831	25.2745	9.25906e-05	0.00117451	CABZ01087853.1	Uncharacterized protein [Source:UniProtKB/TrEMBL;Acc:F1QQH3]	protein_coding
ENSDARG00000052567	3.09339	2.37124	76.9795	9.32283e-05	0.00118167	tmem35	transmembrane protein 35 [Source:ZFIN;Acc:ZDB-GENE-030815-1]	protein_coding
ENSDARG00000090444	1.28339	6.13192	25.2171	9.37269e-05	0.00118706	ponzr1	plac8 onzin related protein 1 [Source:ZFIN;Acc:ZDB-GENE-070727-1]	protein_coding
ENSDARG00000053331	-2.8854	2.06816	38.044	9.40095e-05	0.00118945	sult2st2	sulfotransferase family 2, cytosolic sulfotransferase 2 [Source:ZFIN;Acc:ZDB-GENE-061117-5]	protein_coding
ENSDARG00000097610	-1.36655	6.3704	25.2152	9.40629e-05	0.00118945	si:ch211-136a14.2	si:ch211-136a14.2 [Source:ZFIN;Acc:ZDB-GENE-131120-67]	lincRNA
ENSDARG00000002362	-1.16316	4.1413	148.495	9.42069e-05	0.00119034	ubald1a	UBA-like domain containing 1a [Source:ZFIN;Acc:ZDB-GENE-040718-191]	protein_coding
ENSDARG00000001712	-1.33888	5.28367	25.1708	9.46568e-05	0.00119509	CR855338.1	Uncharacterized protein [Source:UniProtKB/TrEMBL;Acc:E7FCW4]	protein_coding
ENSDARG00000060796	-0.846752	5.24027	41.973	9.4894e-05	0.00119699	slc20a2	solute carrier family 20 (phosphate transporter), member 2 [Source:ZFIN;Acc:ZDB-GENE-060929-828]	protein_coding
ENSDARG00000030012	-1.07964	7.63099	25.154	9.49963e-05	0.00119699	lrrfip1a	leucine rich repeat (in FLII) interacting protein 1a [Source:ZFIN;Acc:ZDB-GENE-030131-99]	protein_coding
ENSDARG00000040362	0.949304	5.62811	30.951	9.50441e-05	0.00119699	ehd2	EH-domain containing 2 [Source:ZFIN;Acc:ZDB-GENE-030131-9347]	protein_coding
ENSDARG00000027187	-0.934124	4.60085	141.181	9.51042e-05	0.00119699	kat8	K(lysine) acetyltransferase 8 [Source:ZFIN;Acc:ZDB-GENE-030131-7510]	protein_coding
ENSDARG00000060813	-1.23406	5.8361	25.1244	9.55976e-05	0.00120227	plekha7a	pleckstrin homology domain containing, family A member 7a [Source:ZFIN;Acc:ZDB-GENE-050419-75]	protein_coding
ENSDARG00000017105	1.28118	4.93041	25.112	9.585e-05	0.0012045	vasp	vasodilator-stimulated phosphoprotein [Source:ZFIN;Acc:ZDB-GENE-030131-7118]	protein_coding
ENSDARG00000077082	2.6329	2.73013	40.0219	9.72243e-05	0.00122082	agtrap	angiotensin II receptor-associated protein [Source:ZFIN;Acc:ZDB-GENE-050309-11]	protein_coding
ENSDARG00000058451	-0.748922	10.8413	53.2553	9.74483e-05	0.00122268	rpl6	ribosomal protein L6 [Source:ZFIN;Acc:ZDB-GENE-030131-8671]	protein_coding
ENSDARG00000059610	-1.04395	4.21275	73.0405	9.75789e-05	0.00122337	gpr146	G protein-coupled receptor 146 [Source:ZFIN;Acc:ZDB-GENE-050823-3]	protein_coding
ENSDARG00000027529	1.95575	5.17799	25.2311	9.80388e-05	0.00122818	hmox1a	heme oxygenase (decycling) 1a [Source:ZFIN;Acc:ZDB-GENE-030131-3102]	protein_coding
ENSDARG00000076880	2.91608	2.3553	44.0394	9.82411e-05	0.00122977	CABZ01066511.1	Uncharacterized protein [Source:UniProtKB/TrEMBL;Acc:H9GY38]	protein_coding
ENSDARG00000010255	2.02985	3.10422	45.8125	9.86439e-05	0.00123333	bin2b	bridging integrator 2b [Source:ZFIN;Acc:ZDB-GENE-030131-5598]	protein_coding
ENSDARG00000001578	-0.82317	7.21213	24.976	9.86785e-05	0.00123333	echs1	enoyl Coenzyme A hydratase, short chain, 1, mitochondrial [Source:ZFIN;Acc:ZDB-GENE-030616-617]	protein_coding
ENSDARG00000006811	1.55671	4.05429	66.5114	9.88274e-05	0.00123423	sult1st6	sulfotransferase family 1, cytosolic sulfotransferase 6 [Source:ZFIN;Acc:ZDB-GENE-040718-343]	protein_coding
ENSDARG00000023290	-0.973838	10.5756	24.9593	9.90306e-05	0.0012349	fabp3	fatty acid binding protein 3, muscle and heart [Source:ZFIN;Acc:ZDB-GENE-020318-2]	protein_coding
ENSDARG00000009870	-1.28342	4.06075	27.5149	9.90336e-05	0.0012349	mapk8b	mitogen-activated protein kinase 8b [Source:ZFIN;Acc:ZDB-GENE-010202-1]	protein_coding
ENSDARG00000089204	-6.7729	3.17578	27.3068	9.94467e-05	0.00123909	SMIM13 (2 of 2)	small integral membrane protein 13 [Source:HGNC Symbol;Acc:HGNC:27356]	protein_coding
ENSDARG00000046157	-0.747402	10.7715	65.479	9.99105e-05	0.00124391	RPS17	ribosomal protein S17 [Source:HGNC Symbol;Acc:HGNC:10397]	protein_coding
ENSDARG00000075468	1.52399	3.80737	63.2457	0.000100577	0.00125124	vwa1	von Willebrand factor A domain containing 1 [Source:ZFIN;Acc:ZDB-GENE-030131-5921]	protein_coding
ENSDARG00000051884	-0.957037	5.7676	24.8688	0.000100973	0.00125467	ca5	carbonic anhydrase V [Source:ZFIN;Acc:ZDB-GENE-080220-57]	protein_coding
ENSDARG00000095215	1.88152	3.32212	24.9496	0.000101008	0.00125467	si:ch1073-525h16.1	si:ch1073-525h16.1 [Source:ZFIN;Acc:ZDB-GENE-090313-4]	processed_transcript
ENSDARG00000054835	-1.84578	3.04918	40.6239	0.000101114	0.00125503	ugt5f1	UDP glucuronosyltransferase 5 family, polypeptide F1 [Source:ZFIN;Acc:ZDB-GENE-100406-6]	protein_coding
ENSDARG00000061375	1.19596	3.93511	57.2259	0.000101693	0.00126124	sgpl1	sphingosine-1-phosphate lyase 1 [Source:ZFIN;Acc:ZDB-GENE-070410-24]	protein_coding
ENSDARG00000062178	1.08661	4.38324	41.9099	0.000102205	0.00126662	fam65a	family with sequence similarity 65, member A [Source:ZFIN;Acc:ZDB-GENE-050420-32]	protein_coding
ENSDARG00000037860	-0.870775	10.3464	24.7965	0.000102552	0.00126995	cox6b2	cytochrome c oxidase subunit VIb polypeptide 2 [Source:ZFIN;Acc:ZDB-GENE-040426-1566]	protein_coding
ENSDARG00000007795	-0.765345	7.4458	25.3914	0.000102912	0.00127343	cst3	cystatin C (amyloid angiopathy and cerebral hemorrhage) [Source:ZFIN;Acc:ZDB-GENE-030131-373]	protein_coding
ENSDARG00000018178	2.75246	2.22889	70.2816	0.000103857	0.00128414	pgm2	phosphoglucomutase 2 [Source:ZFIN;Acc:ZDB-GENE-040426-2218]	protein_coding
ENSDARG00000008494	1.06091	5.72413	24.7285	0.000104065	0.0012853	myl6	myosin, light chain 6, alkali, smooth muscle and non-muscle [Source:ZFIN;Acc:ZDB-GENE-041010-28]	protein_coding
ENSDARG00000092337	1.43719	3.60217	57.861	0.00010411	0.0012853	gas5	growth arrest-specific 5 [Source:ZFIN;Acc:ZDB-GENE-081104-166]	processed_transcript
ENSDARG00000035831	-0.876228	5.53922	31.5908	0.00010488	0.00129381	gata6	GATA-binding protein 6 [Source:ZFIN;Acc:ZDB-GENE-000622-1]	protein_coding
ENSDARG00000005551	0.963835	4.60161	49.1443	0.000105244	0.00129732	hnrnph1l	heterogeneous nuclear ribonucleoprotein H1, like [Source:ZFIN;Acc:ZDB-GENE-030131-275]	protein_coding
ENSDARG00000098037	4.35242	1.50085	112.616	0.000105865	0.00130398	si:ch73-65n21.1	si:ch73-65n21.1 [Source:ZFIN;Acc:ZDB-GENE-131127-526]	lincRNA
ENSDARG00000038666	-2.60375	2.58273	81.1867	0.000106851	0.00131512	igfbp1b	insulin-like growth factor binding protein 1b [Source:ZFIN;Acc:ZDB-GENE-081210-3]	protein_coding
ENSDARG00000010113	-0.742253	8.92438	26.7373	0.000107311	0.00131847	ndufb8	NADH dehydrogenase (ubiquinone) 1 beta subcomplex, 8 [Source:ZFIN;Acc:ZDB-GENE-040426-1858]	protein_coding
ENSDARG00000055429	-1.00572	4.51506	27.9028	0.000107359	0.00131847	kat6b	K(lysine) acetyltransferase 6B [Source:ZFIN;Acc:ZDB-GENE-000607-52]	protein_coding
ENSDARG00000055938	0.910695	5.52323	30.3771	0.000107369	0.00131847	tspan14	tetraspanin 14 [Source:ZFIN;Acc:ZDB-GENE-060825-329]	protein_coding
ENSDARG00000045514	-0.873332	9.83081	24.5639	0.000107828	0.00132311	atp5c1	ATP synthase, H+ transporting, mitochondrial F1 complex, gamma polypeptide 1 [Source:ZFIN;Acc:ZDB-GENE-030131-8901]	protein_coding
ENSDARG00000041980	3.38443	2.33774	51.7719	0.000107938	0.00132345	fam26f	family with sequence similarity 26, member F [Source:ZFIN;Acc:ZDB-GENE-061201-60]	protein_coding
ENSDARG00000031720	-0.90865	5.38001	26.4277	0.00010854	0.00132982	clstn1	calsyntenin 1 [Source:ZFIN;Acc:ZDB-GENE-040426-1064]	protein_coding
ENSDARG00000070437	-0.807643	10.5044	24.4653	0.000110157	0.00134861	rpl22	ribosomal protein L22 [Source:ZFIN;Acc:ZDB-GENE-051113-276]	protein_coding
ENSDARG00000020742	2.22405	3.37497	24.6067	0.000110891	0.00135657	naga	N-acetylgalactosaminidase, alpha [Source:ZFIN;Acc:ZDB-GENE-051113-256]	protein_coding
ENSDARG00000037261	1.02237	4.59723	44.7006	0.000111179	0.00135906	mtap	methylthioadenosine phosphorylase [Source:ZFIN;Acc:ZDB-GENE-040426-1505]	protein_coding
ENSDARG00000037679	-1.43876	5.00521	24.408	0.000112258	0.00137121	MPC2 (2 of 2)	mitochondrial pyruvate carrier 2 [Source:HGNC Symbol;Acc:HGNC:24515]	protein_coding
ENSDARG00000091108	1.09416	4.585	35.1378	0.000112429	0.00137226	xirp2c	xin actin-binding repeat containing 2c [Source:ZFIN;Acc:ZDB-GENE-100910-1]	protein_coding
ENSDARG00000063095	-0.874272	5.11373	38.0989	0.000112657	0.00137401	ctsf	cathepsin F [Source:ZFIN;Acc:ZDB-GENE-030131-9831]	protein_coding
ENSDARG00000042725	1.99915	5.76183	24.5352	0.000113383	0.00138182	cebpb	CCAAT/enhancer binding protein (C/EBP), beta [Source:ZFIN;Acc:ZDB-GENE-020111-3]	protein_coding
ENSDARG00000055186	2.76133	3.61117	24.3877	0.000113809	0.00138596	ccr9a	chemokine (C-C motif) receptor 9a [Source:ZFIN;Acc:ZDB-GENE-060130-125]	protein_coding
ENSDARG00000009350	1.0624	4.34962	42.4988	0.000114278	0.00139063	apg3l	APG3 autophagy 3-like [Source:ZFIN;Acc:ZDB-GENE-030131-8576]	protein_coding
ENSDARG00000006508	-1.09022	4.69002	24.2953	0.000114389	0.00139093	pip5k1bb	phosphatidylinositol-4-phosphate 5-kinase, type I, beta b [Source:ZFIN;Acc:ZDB-GENE-040912-141]	protein_coding
ENSDARG00000097503	-1.39007	7.42327	24.3179	0.000114663	0.00139277	si:ch73-288o11.5	si:ch73-288o11.5 [Source:ZFIN;Acc:ZDB-GENE-131121-416]	protein_coding
ENSDARG00000073957	-2.36065	2.5029	65.5104	0.000114713	0.00139277	tox3	TOX high mobility group box family member 3 [Source:ZFIN;Acc:ZDB-GENE-090312-209]	protein_coding
ENSDARG00000063141	-1.05441	4.22338	45.585	0.000116009	0.00140744	r3hdm1	R3H domain containing 1 [Source:ZFIN;Acc:ZDB-GENE-030131-7119]	protein_coding
ENSDARG00000031678	1.1023	5.92941	24.1728	0.000117398	0.00142281	COL5A2 (2 of 2)	collagen, type V, alpha 2 [Source:HGNC Symbol;Acc:HGNC:2210]	protein_coding
ENSDARG00000027199	1.12329	4.14735	32.9906	0.000117452	0.00142281	smad1	MAD homolog 1 (Drosophila) [Source:ZFIN;Acc:ZDB-GENE-991119-8]	protein_coding
ENSDARG00000041828	4.09415	1.974	42.9079	0.000117854	0.00142662	si:dkeyp-28d2.4	si:dkeyp-28d2.4 [Source:ZFIN;Acc:ZDB-GENE-091204-68]	protein_coding
ENSDARG00000091744	-1.50701	4.34559	24.2339	0.000118718	0.001436	BX296557.7	Uncharacterized protein [Source:UniProtKB/TrEMBL;Acc:F1R7C8]	protein_coding
ENSDARG00000042469	-0.777099	8.64364	24.0971	0.000119356	0.00144264	ndufa12	NADH dehydrogenase (ubiquinone) 1 alpha subcomplex, 12 [Source:ZFIN;Acc:ZDB-GENE-050828-1]	protein_coding
ENSDARG00000087174	-1.09312	4.3042	24.0857	0.000119654	0.00144516	CABZ01039304.1	Uncharacterized protein [Source:UniProtKB/TrEMBL;Acc:F1QI77]	protein_coding
ENSDARG00000059177	0.916778	5.26915	31.8322	0.000119824	0.00144612	tax1bp3	Tax1 (human T-cell leukemia virus type I) binding protein 3 [Source:ZFIN;Acc:ZDB-GENE-040426-2830]	protein_coding
ENSDARG00000036135	-0.799341	6.54324	24.8518	0.000120103	0.00144841	bbox1	butyrobetaine (gamma), 2-oxoglutarate dioxygenase 1 (gamma-butyrobetaine hydroxylase) [Source:ZFIN;Acc:ZDB-GENE-050417-218]	protein_coding
ENSDARG00000070355	1.0111	5.25019	30.2284	0.000121282	0.00146154	FBXO2	F-box protein 2 [Source:HGNC Symbol;Acc:HGNC:13581]	protein_coding
ENSDARG00000094886	-4.65969	1.36005	71.976	0.000122528	0.00147545	si:dkey-266f7.5	si:dkey-266f7.5 [Source:ZFIN;Acc:ZDB-GENE-070705-437]	protein_coding
ENSDARG00000076525	2.10514	2.59303	53.6535	0.000122811	0.00147776	nadka	NAD kinase a [Source:ZFIN;Acc:ZDB-GENE-050417-39]	protein_coding
ENSDARG00000093535	-1.8695	2.92597	52.8788	0.000123553	0.0014855	si:ch211-265m20.8	si:ch211-265m20.8 [Source:ZFIN;Acc:ZDB-GENE-091204-41]	processed_transcript
ENSDARG00000068708	-0.732126	6.44207	26.3258	0.000123639	0.0014855	ifrd1	interferon-related developmental regulator 1 [Source:ZFIN;Acc:ZDB-GENE-030131-6132]	protein_coding
ENSDARG00000070174	-1.34399	3.82532	75.4218	0.000123753	0.00148578	PLEKHH3	pleckstrin homology domain containing, family H (with MyTH4 domain) member 3 [Source:HGNC Symbol;Acc:HGNC:26105]	protein_coding
ENSDARG00000042535	-1.22839	13.5651	23.8955	0.000124757	0.00149671	actc1a	actin, alpha, cardiac muscle 1a [Source:ZFIN;Acc:ZDB-GENE-040520-4]	protein_coding
ENSDARG00000074378	2.23837	5.59486	24.0787	0.000125595	0.00150565	junba	jun B proto-oncogene a [Source:ZFIN;Acc:ZDB-GENE-040426-2172]	protein_coding
ENSDARG00000043608	-0.893752	6.89346	23.8539	0.000125902	0.00150821	eif4ebp1	eukaryotic translation initiation factor 4E binding protein 1 [Source:ZFIN;Acc:ZDB-GENE-030131-2332]	protein_coding
ENSDARG00000063190	-1.17786	4.07134	104.458	0.000126278	0.00151159	zranb1b	zinc finger, RAN-binding domain containing 1b [Source:ZFIN;Acc:ZDB-GENE-061110-94]	protein_coding
ENSDARG00000040812	3.02472	2.52408	30.1248	0.000126817	0.00151692	ncf4	neutrophil cytosolic factor 4 [Source:ZFIN;Acc:ZDB-GENE-041124-1]	protein_coding
ENSDARG00000091234	3.16426	3.85712	24.016	0.000127318	0.00152178	CU019646.2	Uncharacterized protein [Source:UniProtKB/TrEMBL;Acc:E7EYM0]	protein_coding
ENSDARG00000086446	-6.50613	4.4698	24.4099	0.000128077	0.00152972	sult2st1	sulfotransferase family 2, cytosolic sulfotransferase 1 [Source:ZFIN;Acc:ZDB-GENE-030219-114]	protein_coding
ENSDARG00000070420	-3.36793	1.65839	59.9535	0.000128972	0.00153928	cyp24a1	cytochrome P450, family 24, subfamily A, polypeptide 1 [Source:ZFIN;Acc:ZDB-GENE-060825-1]	protein_coding
ENSDARG00000076223	-0.987296	6.91573	23.7348	0.000129253	0.00154149	SERP1	stress-associated endoplasmic reticulum protein 1 [Source:HGNC Symbol;Acc:HGNC:10759]	protein_coding
ENSDARG00000052074	1.95085	3.04092	84.4126	0.000129517	0.00154349	BX957362.1	Uncharacterized protein [Source:UniProtKB/TrEMBL;Acc:F1QYP6]	protein_coding
ENSDARG00000097353	-2.29019	2.83951	42.1972	0.000129808	0.00154582	si:dkey-14d8.21	si:dkey-14d8.21 [Source:ZFIN;Acc:ZDB-GENE-041210-147]	antisense
ENSDARG00000053424	-2.00096	3.15259	25.081	0.000130731	0.00155567	myl2b	myosin, light polypeptide 2b, regulatory, cardiac, slow [Source:ZFIN;Acc:ZDB-GENE-060331-137]	protein_coding
ENSDARG00000070055	1.39218	3.89191	95.8776	0.000131015	0.0015579	arfip1	ADP-ribosylation factor interacting protein 1 (arfaptin 1) [Source:ZFIN;Acc:ZDB-GENE-040426-2690]	protein_coding
ENSDARG00000004529	-2.14268	2.79574	38.8415	0.000131461	0.00156205			protein_coding
ENSDARG00000028201	1.39422	3.78159	39.9303	0.000132087	0.00156834	commd8	COMM domain containing 8 [Source:ZFIN;Acc:ZDB-GENE-061103-124]	protein_coding
ENSDARG00000076412	-1.35573	6.04797	23.6162	0.00013319	0.00158028	CORIN	corin, serine peptidase [Source:HGNC Symbol;Acc:HGNC:19012]	protein_coding
ENSDARG00000016964	-1.05679	4.24551	25.6013	0.000133905	0.00158759	MCUR1	mitochondrial calcium uniporter regulator 1 [Source:HGNC Symbol;Acc:HGNC:21097]	protein_coding
ENSDARG00000042644	-0.823574	8.73475	23.5715	0.00013401	0.00158767	sod2	superoxide dismutase 2, mitochondrial [Source:ZFIN;Acc:ZDB-GENE-030131-7742]	protein_coding
ENSDARG00000034826	-0.789016	6.65084	24.8212	0.000134978	0.00159797	park7	parkinson disease (autosomal recessive, early onset) 7 [Source:ZFIN;Acc:ZDB-GENE-041010-5]	protein_coding
ENSDARG00000055575	1.15005	5.17747	23.5271	0.000135339	0.00160107	pcolce2b	procollagen C-endopeptidase enhancer 2b [Source:ZFIN;Acc:ZDB-GENE-040426-1177]	protein_coding
ENSDARG00000051957	1.46109	3.53514	39.192	0.000135559	0.0016025	selm	selenoprotein M [Source:ZFIN;Acc:ZDB-GENE-030410-4]	protein_coding
ENSDARG00000021346	-0.784582	8.43684	23.5114	0.000135811	0.00160366	pdhb	pyruvate dehydrogenase (lipoamide) beta [Source:ZFIN;Acc:ZDB-GENE-040426-2173]	protein_coding
ENSDARG00000005578	-0.854285	5.56285	25.8699	0.000135856	0.00160366	ugp2a	UDP-glucose pyrophosphorylase 2a [Source:ZFIN;Acc:ZDB-GENE-090311-46]	protein_coding
ENSDARG00000057433	-1.79329	3.58699	67.7376	0.000136821	0.00161386	st6galnac5b	ST6 (alpha-N-acetyl-neuraminyl-2,3-beta-galactosyl-1,3)-N-acetylgalactosaminide alpha-2,6-sialyltransferase 5b [Source:ZFIN;Acc:ZDB-GENE-040912-25]	protein_coding
ENSDARG00000033088	-0.79354	5.80691	46.3095	0.000136968	0.00161442	ubl3a	ubiquitin-like 3a [Source:ZFIN;Acc:ZDB-GENE-030131-3431]	protein_coding
ENSDARG00000013749	-1.77754	4.0277	23.5213	0.000137242	0.00161648	zgc:92113	zgc:92113 [Source:ZFIN;Acc:ZDB-GENE-040801-184]	protein_coding
ENSDARG00000095897	-0.880024	9.76519	23.458	0.000137433	0.00161754	atp5e	ATP synthase, H+ transporting, mitochondrial F1 complex, epsilon subunit [Source:ZFIN;Acc:ZDB-GENE-110411-22]	protein_coding
ENSDARG00000063509	-1.55237	3.64621	46.9484	0.000137675	0.00161921	lrrc58b	leucine rich repeat containing 58b [Source:ZFIN;Acc:ZDB-GENE-050309-29]	protein_coding
ENSDARG00000033170	-4.54862	5.2542	24.0446	0.000138387	0.00162641	sult2st1	sulfotransferase family 2, cytosolic sulfotransferase 1 [Source:ZFIN;Acc:ZDB-GENE-030219-114]	protein_coding
ENSDARG00000045277	1.92527	3.5099	23.5808	0.000140012	0.0016443	rdh12l	retinol dehydrogenase 12, like [Source:ZFIN;Acc:ZDB-GENE-040801-48]	protein_coding
ENSDARG00000068187	-0.90725	4.65924	97.5235	0.000140507	0.00164891	spg7	spastic paraplegia 7 [Source:ZFIN;Acc:ZDB-GENE-030131-5391]	protein_coding
ENSDARG00000016545	-0.884241	5.58941	40.8301	0.000140765	0.00164998	CRAT (1 of 2)	carnitine O-acetyltransferase [Source:HGNC Symbol;Acc:HGNC:2342]	protein_coding
ENSDARG00000058557	5.0491	1.80204	23.5552	0.000140802	0.00164998	il11b	interleukin 11b [Source:ZFIN;Acc:ZDB-GENE-051019-2]	protein_coding
ENSDARG00000007216	0.85965	5.12555	45.8817	0.000141174	0.00165271	abce1	ATP-binding cassette, sub-family E (OABP), member 1 [Source:ZFIN;Acc:ZDB-GENE-040426-1995]	protein_coding
ENSDARG00000074908	1.34865	5.17485	23.3354	0.000141239	0.00165271	col6a1	collagen, type VI, alpha 1 [Source:ZFIN;Acc:ZDB-GENE-070501-6]	protein_coding
ENSDARG00000063542	1.0396	4.22362	97.4263	0.000141812	0.00165767	COL4A3BP (2 of 2)	collagen, type IV, alpha 3 (Goodpasture antigen) binding protein [Source:HGNC Symbol;Acc:HGNC:2205]	protein_coding
ENSDARG00000078473	1.23181	4.51887	47.6292	0.000141869	0.00165767	nucks1a	nuclear casein kinase and cyclin-dependent kinase substrate 1a [Source:ZFIN;Acc:ZDB-GENE-040912-175]	protein_coding
ENSDARG00000052377	0.87962	4.9879	43.1065	0.00014311	0.00167054	psmd12	proteasome (prosome, macropain) 26S subunit, non-ATPase, 12 [Source:ZFIN;Acc:ZDB-GENE-030131-617]	protein_coding
ENSDARG00000095351	-1.45656	10.8906	23.3089	0.000143178	0.00167054	si:ch73-308b14.1	si:ch73-308b14.1 [Source:ZFIN;Acc:ZDB-GENE-091204-411]	processed_transcript
ENSDARG00000075718	0.870107	6.29553	23.2568	0.000143742	0.00167592	rpz5	rapunzel 5 [Source:ZFIN;Acc:ZDB-GENE-030131-4678]	protein_coding
ENSDARG00000032553	1.74386	3.64737	23.427	0.000144296	0.00168116	egln3	egl nine homolog 3 (C. elegans) [Source:ZFIN;Acc:ZDB-GENE-040426-2541]	protein_coding
ENSDARG00000040265	1.69393	3.23698	74.2961	0.000144747	0.0016852	mpdu1b	mannose-P-dolichol utilization defect 1b [Source:ZFIN;Acc:ZDB-GENE-040625-135]	protein_coding
ENSDARG00000043609	-1.45963	3.94956	23.4206	0.000145034	0.00168563	epor	erythropoietin receptor [Source:ZFIN;Acc:ZDB-GENE-071116-1]	protein_coding
ENSDARG00000019353	1.13603	7.74935	23.2164	0.000145048	0.00168563	sparc	secreted acidic cysteine rich glycoprotein [Source:ZFIN;Acc:ZDB-GENE-030131-9]	protein_coding
ENSDARG00000057630	2.16716	3.10722	78.073	0.000145097	0.00168563	galm	galactose mutarotase [Source:ZFIN;Acc:ZDB-GENE-040718-66]	protein_coding
ENSDARG00000021991	1.09755	4.32059	147.261	0.000145278	0.00168651	erlin1	ER lipid raft associated 1 [Source:ZFIN;Acc:ZDB-GENE-050327-13]	protein_coding
ENSDARG00000074507	-0.788317	5.81789	28.2222	0.000145727	0.00169052	RMDN1	regulator of microtubule dynamics 1 [Source:HGNC Symbol;Acc:HGNC:24285]	protein_coding
ENSDARG00000037861	2.90149	2.59638	23.3459	0.000147446	0.00170906	slc2a3b	solute carrier family 2 (facilitated glucose transporter), member 3b [Source:ZFIN;Acc:ZDB-GENE-121031-5]	protein_coding
ENSDARG00000027109	-0.817145	4.99518	74.7243	0.000147537	0.00170906	zfr	zinc finger RNA binding protein [Source:ZFIN;Acc:ZDB-GENE-030131-378]	protein_coding
ENSDARG00000068265	-0.855671	7.59471	23.1084	0.000148602	0.00172016	tomm5	translocase of outer mitochondrial membrane 5 homolog (yeast) [Source:ZFIN;Acc:ZDB-GENE-040724-90]	protein_coding
ENSDARG00000017901	-1.55784	3.52676	50.574	0.000148907	0.00172245	tln2a	talin 2a [Source:ZFIN;Acc:ZDB-GENE-040724-263]	protein_coding
ENSDARG00000001303	2.03231	4.85976	23.2694	0.000149413	0.00172707	psmb8	proteasome (prosome, macropain) subunit, beta type, 8 [Source:ZFIN;Acc:ZDB-GENE-990415-141]	protein_coding
ENSDARG00000006468	2.78758	2.65606	72.2974	0.000149587	0.00172785	grap2a	GRB2-related adaptor protein 2a [Source:ZFIN;Acc:ZDB-GENE-050417-275]	protein_coding
ENSDARG00000090766	-2.92195	3.47678	23.2382	0.000151004	0.00174297	CABZ01032488.1	Uncharacterized protein [Source:UniProtKB/TrEMBL;Acc:H9GYU2]	protein_coding
ENSDARG00000009208	-1.58239	3.80368	54.4437	0.000151255	0.00174461	prkcda	protein kinase C, delta a [Source:ZFIN;Acc:ZDB-GENE-030131-6503]	protein_coding
ENSDARG00000090873	4.26317	6.01075	23.5897	0.000152554	0.00175834	si:ch211-122l24.4		processed_transcript
ENSDARG00000059036	-0.915041	5.40039	22.9805	0.000152937	0.0017615	appa	amyloid beta (A4) precursor protein a [Source:ZFIN;Acc:ZDB-GENE-000616-13]	protein_coding
ENSDARG00000030092	2.13486	3.03889	79.3504	0.000154238	0.00177522	tram2	translocation associated membrane protein 2 [Source:ZFIN;Acc:ZDB-GENE-040426-2024]	protein_coding
ENSDARG00000010516	-0.724948	10.7302	52.8058	0.000157911	0.0018162	rpl21	ribosomal protein L21 [Source:ZFIN;Acc:ZDB-GENE-030131-8512]	protein_coding
ENSDARG00000032619	-1.02923	7.12554	22.8286	0.000158269	0.00181903	tob1a	transducer of ERBB2, 1a [Source:ZFIN;Acc:ZDB-GENE-031030-4]	protein_coding
ENSDARG00000089426	0.92926	4.62173	39.3103	0.000158673	0.00182237	nop10	NOP10 ribonucleoprotein homolog (yeast) [Source:ZFIN;Acc:ZDB-GENE-041007-4]	protein_coding
ENSDARG00000095186	-2.04199	3.84339	22.8603	0.000159082	0.00182577	si:dkey-14d8.9	si:dkey-14d8.9 [Source:ZFIN;Acc:ZDB-GENE-041210-145]	sense_intronic
ENSDARG00000056026	3.21075	1.99493	38.7058	0.00015999	0.00183489	tprg1	tumor protein p63 regulated 1 [Source:ZFIN;Acc:ZDB-GENE-070410-113]	protein_coding
ENSDARG00000018002	-0.953371	7.09476	22.7508	0.000161081	0.00184609	eci1	enoyl-CoA delta isomerase 1 [Source:ZFIN;Acc:ZDB-GENE-030131-6033]	protein_coding
ENSDARG00000045978	-0.791092	7.58475	22.7396	0.000161491	0.00184947	chchd6b	coiled-coil-helix-coiled-coil-helix domain containing 6b [Source:ZFIN;Acc:ZDB-GENE-041114-95]	protein_coding
ENSDARG00000019644	-0.877042	10.7092	22.7227	0.000162112	0.00185527	ldhba	lactate dehydrogenase Ba [Source:ZFIN;Acc:ZDB-GENE-991026-6]	protein_coding
ENSDARG00000004632	1.22589	3.97934	98.7474	0.000162476	0.00185812	egln1	egl nine homolog 1 (C. elegans) [Source:ZFIN;Acc:ZDB-GENE-040718-338]	protein_coding
ENSDARG00000004262	-1.41192	4.47937	22.7785	0.000162696	0.00185932	cyp46a2	cytochrome P450, family 46, subfamily A, polypeptide 2 [Source:ZFIN;Acc:ZDB-GENE-040426-1184]	protein_coding
ENSDARG00000021124	0.817462	8.58043	22.6652	0.000164241	0.00187565	cfl1	cofilin 1 [Source:ZFIN;Acc:ZDB-GENE-030131-215]	protein_coding
ENSDARG00000040707	-1.02905	3.87555	42.5741	0.000164611	0.00187854	CHCHD4 (2 of 2)	coiled-coil-helix-coiled-coil-helix domain containing 4 [Source:HGNC Symbol;Acc:HGNC:26467]	protein_coding
ENSDARG00000001162	-0.90572	4.68821	76.2698	0.000167449	0.00190916	matr3l1.1	matrin 3-like 1.1 [Source:ZFIN;Acc:ZDB-GENE-030616-40]	protein_coding
ENSDARG00000019709	0.886222	5.59	34.0246	0.000167531	0.00190916	rhoua	ras homolog gene family, member Ua [Source:ZFIN;Acc:ZDB-GENE-040618-3]	protein_coding
ENSDARG00000069733	-1.00137	4.58812	50.5587	0.000168142	0.00191478	mavs	mitochondrial antiviral signaling protein [Source:ZFIN;Acc:ZDB-GENE-070112-1402]	protein_coding
ENSDARG00000090473	2.68404	2.20906	54.1859	0.000168701	0.00191894	si:ch211-269k10.5	si:ch211-269k10.5 [Source:ZFIN;Acc:ZDB-GENE-131121-638]	protein_coding
ENSDARG00000026655	-0.769409	6.98393	27.4606	0.000168745	0.00191894	tspo	translocator protein [Source:ZFIN;Acc:ZDB-GENE-041010-125]	protein_coding
ENSDARG00000091656	-0.78993	5.16465	45.0655	0.000169032	0.0019202	lsm8	LSM8 homolog, U6 small nuclear RNA associated [Source:ZFIN;Acc:ZDB-GENE-070629-3]	protein_coding
ENSDARG00000077353	-1.21702	3.99684	76.1331	0.000169094	0.0019202	rerea	arginine-glutamic acid dipeptide (RE) repeats a [Source:ZFIN;Acc:ZDB-GENE-060718-1]	protein_coding
ENSDARG00000053058	-0.807795	11.012	22.5291	0.000169407	0.00192241	rps11	ribosomal protein S11 [Source:ZFIN;Acc:ZDB-GENE-040426-2701]	protein_coding
ENSDARG00000044001	1.02317	5.44145	22.4653	0.000171891	0.00194923	lgals3l	lectin, galactoside-binding, soluble, 3 (galectin 3)-like [Source:ZFIN;Acc:ZDB-GENE-030131-4324]	protein_coding
ENSDARG00000091571	1.55493	3.49651	23.1501	0.000172275	0.00195221	TUSC3	tumor suppressor candidate 3 [Source:HGNC Symbol;Acc:HGNC:30242]	protein_coding
ENSDARG00000091383	1.71263	3.32273	48.9978	0.000172518	0.00195359	CABZ01072242.1	Uncharacterized protein [Source:UniProtKB/TrEMBL;Acc:F1QEK7]	protein_coding
ENSDARG00000003757	1.58542	3.5738	27.8063	0.000173015	0.00195784	cnpy1	canopy1 [Source:ZFIN;Acc:ZDB-GENE-060315-3]	protein_coding
ENSDARG00000077009	2.97898	2.4086	108.456	0.000173365	0.00196043	wdfy4	WDFY family member 4 [Source:ZFIN;Acc:ZDB-GENE-090313-322]	protein_coding
ENSDARG00000056885	-2.17162	2.69233	133.684	0.000174156	0.001968	per1a	period homolog 1a (Drosophila) [Source:ZFIN;Acc:ZDB-GENE-011220-1]	protein_coding
ENSDARG00000015422	1.79752	3.07798	49.1862	0.000175736	0.00198447	ppil1	peptidylprolyl isomerase (cyclophilin)-like 1 [Source:ZFIN;Acc:ZDB-GENE-051009-1]	protein_coding
ENSDARG00000036541	1.22947	3.96541	60.2469	0.000175958	0.00198559	rhbdf1	rhomboid 5 homolog 1 (Drosophila) [Source:ZFIN;Acc:ZDB-GENE-040704-75]	protein_coding
ENSDARG00000045297	-0.737809	6.46096	40.4634	0.000176393	0.0019891	phb2a	prohibitin 2a [Source:ZFIN;Acc:ZDB-GENE-030131-3141]	protein_coding
ENSDARG00000077239	3.97209	4.97037	22.4939	0.000178365	0.00200993			protein_coding
ENSDARG00000096906	9.48037	6.20376	22.8642	0.000178638	0.00201161	si:dkey-7i4.24	si:dkey-7i4.24 [Source:ZFIN;Acc:ZDB-GENE-030131-1157]	protein_coding
ENSDARG00000024540	0.952536	6.36522	22.2774	0.000179444	0.00201928	zgc:100919	zgc:100919 [Source:ZFIN;Acc:ZDB-GENE-040718-248]	protein_coding
ENSDARG00000028943	-0.92485	4.14374	29.2536	0.000180246	0.00202689	mtss1l	metastasis suppressor 1-like [Source:ZFIN;Acc:ZDB-GENE-030219-89]	protein_coding
ENSDARG00000040944	-2.16529	3.90571	22.4244	0.000181191	0.00203609	ntd5	ntl-dependent gene 5 [Source:ZFIN;Acc:ZDB-GENE-031030-7]	protein_coding
ENSDARG00000086746	-1.27363	5.90093	22.233	0.000182804	0.00205279			protein_coding
ENSDARG00000074705	-1.01442	4.20742	90.6165	0.000184361	0.00206765			protein_coding
ENSDARG00000060113	1.44309	3.65124	22.2113	0.000184383	0.00206765	znf395a	zinc finger protein 395a [Source:ZFIN;Acc:ZDB-GENE-061215-52]	protein_coding
ENSDARG00000020845	-0.909077	5.16262	38.4254	0.000185375	0.00207733	tns1	tensin 1 [Source:ZFIN;Acc:ZDB-GENE-030131-6933]	protein_coding
ENSDARG00000015978	0.849585	7.67705	22.1238	0.000185891	0.00208167	COX5B (2 of 3)	cytochrome c oxidase subunit Vb [Source:HGNC Symbol;Acc:HGNC:2269]	protein_coding
ENSDARG00000078475	-1.58779	3.58844	91.086	0.000187619	0.00209832	klhl23	kelch-like 23 (Drosophila) [Source:ZFIN;Acc:ZDB-GENE-081104-458]	protein_coding
ENSDARG00000033450	-0.845781	5.00904	54.1475	0.000187638	0.00209832	nkap	NFKB activating protein [Source:ZFIN;Acc:ZDB-GENE-030131-8064]	protein_coding
ENSDARG00000040301	1.6929	3.23254	27.7713	0.00018818	0.00210293	lrrc20	leucine rich repeat containing 20 [Source:ZFIN;Acc:ZDB-GENE-041114-49]	protein_coding
ENSDARG00000045261	0.908978	4.8169	41.0696	0.00018921	0.00211298	rab14	RAB14, member RAS oncogene family [Source:ZFIN;Acc:ZDB-GENE-030826-20]	protein_coding
ENSDARG00000071586	2.40304	2.80141	27.4493	0.000189376	0.00211337	tgfbi	transforming growth factor, beta-induced [Source:ZFIN;Acc:ZDB-GENE-030131-73]	protein_coding
ENSDARG00000086762	2.05956	2.53852	57.3331	0.000189768	0.00211628	DFNA5 (2 of 2)	deafness, autosomal dominant 5 [Source:HGNC Symbol;Acc:HGNC:2810]	protein_coding
ENSDARG00000029406	1.66559	3.32239	26.6673	0.000190403	0.0021219	h2afx	H2A histone family, member X [Source:ZFIN;Acc:ZDB-GENE-040426-987]	protein_coding
ENSDARG00000097569	-2.26354	4.69908	22.2004	0.000190647	0.00212315	si:dkey-1f1.3	si:dkey-1f1.3 [Source:ZFIN;Acc:ZDB-GENE-130531-67]	protein_coding
ENSDARG00000058593	1.65953	5.36228	22.1234	0.000191767	0.00213351	sri	sorcin [Source:ZFIN;Acc:ZDB-GENE-040426-1356]	protein_coding
ENSDARG00000011122	-1.17012	4.52535	21.9848	0.000191952	0.00213351	pptc7a	PTC7 protein phosphatase homolog a (S. cerevisiae) [Source:ZFIN;Acc:ZDB-GENE-041114-74]	protein_coding
ENSDARG00000003189	0.960719	4.74853	21.9844	0.000191973	0.00213351	psmd1	proteasome (prosome, macropain) 26S subunit, non-ATPase, 1 [Source:ZFIN;Acc:ZDB-GENE-040426-810]	protein_coding
ENSDARG00000008765	1.11695	4.11369	77.4198	0.000192236	0.00213496	tmed5	transmembrane emp24 protein transport domain containing 5 [Source:ZFIN;Acc:ZDB-GENE-040426-1302]	protein_coding
ENSDARG00000068102	1.12115	3.96319	46.4589	0.000192387	0.00213517			protein_coding
ENSDARG00000058062	0.982947	4.64936	42.0945	0.000192825	0.00213856	magt1	magnesium transporter 1 [Source:ZFIN;Acc:ZDB-GENE-030131-3667]	protein_coding
ENSDARG00000016513	-1.00546	4.34398	21.9618	0.000192976	0.00213876	setd3	SET domain containing 3 [Source:ZFIN;Acc:ZDB-GENE-030131-9137]	protein_coding
ENSDARG00000097491	1.02753	4.7446	36.71	0.000194181	0.00215064	ugt1b1	UDP glucuronosyltransferase 1 family, polypeptide B1 [Source:ZFIN;Acc:ZDB-GENE-080227-10]	protein_coding
ENSDARG00000078311	-0.844848	5.42779	29.8803	0.000195131	0.00215968	dcaf6	ddb1 and cul4 associated factor 6 [Source:ZFIN;Acc:ZDB-GENE-090206-2]	protein_coding
ENSDARG00000076526	0.868271	4.55202	40.2498	0.000196542	0.00217381	gar1	GAR1 ribonucleoprotein homolog (yeast) [Source:ZFIN;Acc:ZDB-GENE-040426-893]	protein_coding
ENSDARG00000041724	3.10516	2.16371	39.1415	0.000197365	0.00218142	glipr2	GLI pathogenesis-related 2 [Source:ZFIN;Acc:ZDB-GENE-030131-4424]	protein_coding
ENSDARG00000069673	1.6545	3.52216	230.092	0.000199849	0.00220624	chid1	chitinase domain containing 1 [Source:ZFIN;Acc:ZDB-GENE-030131-9169]	protein_coding
ENSDARG00000036291	2.27679	2.63204	64.2803	0.000199885	0.00220624	nucb2b	nucleobindin 2b [Source:ZFIN;Acc:ZDB-GENE-030131-4775]	protein_coding
ENSDARG00000032102	-0.731417	7.20101	32.7944	0.000200021	0.00220624	prdx3	peroxiredoxin 3 [Source:ZFIN;Acc:ZDB-GENE-030826-18]	protein_coding
ENSDARG00000052082	-0.722832	7.69803	32.4904	0.000202349	0.0022304	GABARAP (2 of 2)	GABA(A) receptor-associated protein [Source:HGNC Symbol;Acc:HGNC:4067]	protein_coding
ENSDARG00000077991	0.934032	5.17622	21.7191	0.000204161	0.00224884	WDR1	WD repeat domain 1 [Source:HGNC Symbol;Acc:HGNC:12754]	protein_coding
ENSDARG00000077554	-2.12681	2.64053	91.1652	0.000205125	0.00225791	KLHL33	kelch-like family member 33 [Source:HGNC Symbol;Acc:HGNC:31952]	protein_coding
ENSDARG00000013711	-0.762173	6.75071	21.688	0.000205649	0.00226214	PLIN3	perilipin 3 [Source:HGNC Symbol;Acc:HGNC:16893]	protein_coding
ENSDARG00000010625	1.01354	7.51846	21.6711	0.000206458	0.00226898	clic2	chloride intracellular channel 2 [Source:ZFIN;Acc:ZDB-GENE-040718-299]	protein_coding
ENSDARG00000092974	-2.91488	2.17182	43.5305	0.000206586	0.00226898	si:ch211-89o5.3	si:ch211-89o5.3 [Source:ZFIN;Acc:ZDB-GENE-091204-43]	processed_transcript
ENSDARG00000054723	-1.21922	4.71045	25.0859	0.000206757	0.00226898			protein_coding
ENSDARG00000023498	1.66578	3.03444	53.9167	0.000206833	0.00226898	gmppab	GDP-mannose pyrophosphorylase Ab [Source:ZFIN;Acc:ZDB-GENE-040426-1550]	protein_coding
ENSDARG00000070981	-1.1047	3.87897	50.5204	0.000207132	0.00227071	ash1l	ash1 (absent, small, or homeotic)-like (Drosophila) [Source:ZFIN;Acc:ZDB-GENE-030131-6101]	protein_coding
ENSDARG00000027249	-0.761495	6.91272	21.5881	0.000210498	0.00230606	btg1	B-cell translocation gene 1 [Source:ZFIN;Acc:ZDB-GENE-010726-1]	protein_coding
ENSDARG00000002021	1.68821	4.4443	21.6075	0.000212272	0.00232391	pygb	phosphorylase, glycogen; brain [Source:ZFIN;Acc:ZDB-GENE-040928-2]	protein_coding
ENSDARG00000078866	-1.08242	4.99538	21.5346	0.000213148	0.00233192	sdk1a	sidekick cell adhesion molecule 1a [Source:ZFIN;Acc:ZDB-GENE-081104-374]	protein_coding
ENSDARG00000074552	-0.76889	8.56715	21.5189	0.000213934	0.00233893	ndufs7	NADH dehydrogenase (ubiquinone) Fe-S protein 7, (NADH-coenzyme Q reductase) [Source:ZFIN;Acc:ZDB-GENE-041111-261]	protein_coding
ENSDARG00000086332	0.895295	4.92695	39.0109	0.000214935	0.00234829	bri3	brain protein I3 [Source:ZFIN;Acc:ZDB-GENE-030131-3038]	protein_coding
ENSDARG00000075963	-6.6007	5.6444	22.0173	0.000215624	0.00235414	mhc1uba	major histocompatibility complex class I UBA [Source:ZFIN;Acc:ZDB-GENE-990415-145]	protein_coding
ENSDARG00000044804	-1.24569	5.72736	21.5159	0.000215786	0.00235414	prodha	proline dehydrogenase (oxidase) 1a [Source:ZFIN;Acc:ZDB-GENE-041008-73]	protein_coding
ENSDARG00000075282	-1.57448	5.94445	21.577	0.000215908	0.00235414	irs2	insulin receptor substrate 2 [Source:ZFIN;Acc:ZDB-GENE-081104-462]	processed_transcript
ENSDARG00000069113	1.99702	3.49296	39.8058	0.00021623	0.00235606	dbn1	drebrin 1 [Source:ZFIN;Acc:ZDB-GENE-091204-284]	protein_coding
ENSDARG00000086869	4.36526	6.58991	21.9944	0.000216738	0.00236	CABZ01040055.1	three-finger protein 5 (LOC100003647), mRNA [Source:RefSeq mRNA;Acc:NM_001172308]	protein_coding
ENSDARG00000034273	-1.22134	3.94878	21.5237	0.000216924	0.00236043	sid4	secreted immunoglobulin domain 4 [Source:ZFIN;Acc:ZDB-GENE-050726-3]	protein_coding
ENSDARG00000069425	2.31645	2.85325	26.7607	0.000217527	0.00236541	hsbp1a	heat shock factor binding protein 1a [Source:ZFIN;Acc:ZDB-GENE-050320-136]	protein_coding
ENSDARG00000092546	0.829361	4.87653	42.9523	0.000218182	0.00237093	pdap1a	pdgfa associated protein 1a [Source:ZFIN;Acc:ZDB-GENE-030131-1693]	protein_coding
ENSDARG00000076397	-3.94377	2.73658	21.5519	0.000221279	0.00240297	si:dkey-43b14.8	si:dkey-43b14.8 [Source:ZFIN;Acc:ZDB-GENE-070912-538]	processed_transcript
ENSDARG00000012130	0.906047	5.33343	31.7707	0.000221845	0.0024075	tgm1l1	transglutaminase 1 like 1 [Source:ZFIN;Acc:ZDB-GENE-060503-139]	protein_coding
ENSDARG00000031749	3.47749	2.05361	44.4313	0.000223642	0.00242536	C3AR1	C3a anaphylatoxin chemotactic receptor [Source:UniProtKB/Swiss-Prot;Acc:P0C7U4]	protein_coding
ENSDARG00000068912	-1.2194	3.81221	69.5608	0.000225014	0.0024379			protein_coding
ENSDARG00000054833	0.866922	4.901	64.6408	0.000225168	0.0024379	nucb1	nucleobindin 1 [Source:ZFIN;Acc:ZDB-GENE-060825-222]	protein_coding
ENSDARG00000043180	-1.34306	5.1315	21.3106	0.000225251	0.0024379	gpd1b	glycerol-3-phosphate dehydrogenase 1b [Source:ZFIN;Acc:ZDB-GENE-030131-3906]	protein_coding
ENSDARG00000076586	3.04793	2.41421	27.9426	0.000226142	0.00244591	csf2rb	colony stimulating factor 2 receptor, beta, low-affinity (granulocyte-macrophage) [Source:ZFIN;Acc:ZDB-GENE-080115-1]	protein_coding
ENSDARG00000059906	0.827822	5.428	34.8532	0.00022633	0.0024463	sdc4	syndecan 4 [Source:ZFIN;Acc:ZDB-GENE-061111-1]	protein_coding
ENSDARG00000014794	-0.774318	7.18104	21.2591	0.000227402	0.00245625	uqcrc2a	ubiquinol-cytochrome c reductase core protein IIa [Source:ZFIN;Acc:ZDB-GENE-040718-405]	protein_coding
ENSDARG00000069280	-1.05989	4.35384	31.9767	0.000227578	0.00245651	tsen15	tRNA splicing endonuclease 15 homolog (S. cerevisiae) [Source:ZFIN;Acc:ZDB-GENE-041008-211]	protein_coding
ENSDARG00000007034	0.858286	5.08698	38.5111	0.00022783	0.00245758	hnrpkl	heterogeneous nuclear ribonucleoprotein K, like [Source:ZFIN;Acc:ZDB-GENE-040426-1923]	protein_coding
ENSDARG00000054251	1.9606	3.21487	96.9012	0.00022835	0.00246155	pqlc3	PQ loop repeat containing 3 [Source:ZFIN;Acc:ZDB-GENE-040912-40]	protein_coding
ENSDARG00000074422	-0.703572	9.23937	27.6611	0.000229437	0.00247161	ndufa13	NADH dehydrogenase (ubiquinone) 1 alpha subcomplex, 13 [Source:ZFIN;Acc:ZDB-GENE-040426-1672]	protein_coding
ENSDARG00000053005	2.96923	2.25606	22.0215	0.000230258	0.0024788	cd22	cd22 molecule [Source:ZFIN;Acc:ZDB-GENE-050522-521]	protein_coding
ENSDARG00000007682	-0.879364	10.2576	21.1538	0.000233129	0.00250804	ppdpfa	pancreatic progenitor cell differentiation and proliferation factor a [Source:ZFIN;Acc:ZDB-GENE-030219-204]	protein_coding
ENSDARG00000035136	-0.703862	9.54257	21.5605	0.000233705	0.00251256	sepw1	selenoprotein W, 1 [Source:ZFIN;Acc:ZDB-GENE-030410-5]	protein_coding
ENSDARG00000010381	-0.847925	4.7137	82.7262	0.000235635	0.00253163	rnf2	ring finger protein 2 [Source:ZFIN;Acc:ZDB-GENE-030131-5243]	protein_coding
ENSDARG00000071724	-1.38026	3.63079	67.2455	0.000237088	0.00254555	ankha	ankylosis, progressive homolog a [Source:ZFIN;Acc:ZDB-GENE-050913-33]	protein_coding
ENSDARG00000034222	2.34802	2.79045	51.4443	0.000238997	0.00256276	HS1BP3	HCLS1 binding protein 3 [Source:HGNC Symbol;Acc:HGNC:24979]	protein_coding
ENSDARG00000097824	1.19603	4.41237	56.6832	0.000239009	0.00256276	SMCO4	single-pass membrane protein with coiled-coil domains 4 [Source:HGNC Symbol;Acc:HGNC:24810]	protein_coding
ENSDARG00000052073	-0.723645	6.40831	37.2406	0.000239737	0.00256886	blcap	bladder cancer associated protein [Source:ZFIN;Acc:ZDB-GENE-000330-7]	protein_coding
ENSDARG00000043395	-0.81075	6.0357	27.229	0.000240055	0.00257033	CRIP3	cysteine-rich protein 3 [Source:HGNC Symbol;Acc:HGNC:17751]	protein_coding
ENSDARG00000088593	1.61261	3.11111	21.4975	0.000240193	0.00257033	chst1	carbohydrate (keratan sulfate Gal-6) sulfotransferase 1 [Source:ZFIN;Acc:ZDB-GENE-040801-21]	protein_coding
ENSDARG00000056160	1.00741	5.84639	20.9952	0.000242058	0.00258858	hspd1	heat shock 60kD protein 1 (chaperonin) [Source:ZFIN;Acc:ZDB-GENE-021206-1]	protein_coding
ENSDARG00000069464	-1.02248	9.93394	20.9854	0.000242622	0.00259142	cox7a1	cytochrome c oxidase subunit VIIa polypeptide 1 (muscle) [Source:ZFIN;Acc:ZDB-GENE-060929-340]	protein_coding
ENSDARG00000071658	1.93157	3.25842	32.6477	0.000242645	0.00259142	ywhag2	3-monooxygenase/tryptophan 5-monooxygenase activation protein, gamma polypeptide 2 [Source:ZFIN;Acc:ZDB-GENE-061023-2]	protein_coding
ENSDARG00000009764	-1.96678	3.17386	86.0231	0.000243169	0.0025953	srek1	splicing regulatory glutamine/lysine-rich protein 1 [Source:ZFIN;Acc:ZDB-GENE-040801-132]	protein_coding
ENSDARG00000006200	0.997216	4.64102	20.9646	0.000243828	0.00260061	EIF4G1 (1 of 3)	eukaryotic translation initiation factor 4 gamma, 1 [Source:HGNC Symbol;Acc:HGNC:3296]	protein_coding
ENSDARG00000061436	1.13557	5.20859	24.9879	0.000244665	0.00260782	col6a2	collagen, type VI, alpha 2 [Source:ZFIN;Acc:ZDB-GENE-070501-7]	protein_coding
ENSDARG00000035924	1.00518	4.47209	87.6496	0.000247956	0.00264084	dync1li2	dynein, cytoplasmic 1, light intermediate chain 2 [Source:ZFIN;Acc:ZDB-GENE-050417-156]	protein_coding
ENSDARG00000058041	-0.710557	8.43163	20.8918	0.00024809	0.00264084	ndufa8	NADH dehydrogenase (ubiquinone) 1 alpha subcomplex, 8 [Source:ZFIN;Acc:ZDB-GENE-040426-1688]	protein_coding
ENSDARG00000096365	1.57938	4.0208	40.0129	0.000248541	0.00264384	si:ch211-195m9.3	si:ch211-195m9.3 [Source:ZFIN;Acc:ZDB-GENE-120215-210]	protein_coding
ENSDARG00000069314	1.25227	3.89509	20.9281	0.000248699	0.00264384	tmem199	transmembrane protein 199 [Source:ZFIN;Acc:ZDB-GENE-050522-150]	protein_coding
ENSDARG00000021984	-0.864028	8.55816	20.8752	0.00024907	0.00264604	ndufa2	NADH dehydrogenase (ubiquinone) 1 alpha subcomplex, 2 [Source:ZFIN;Acc:ZDB-GENE-050522-377]	protein_coding
ENSDARG00000012072	-0.901775	4.83593	62.64	0.000252122	0.0026767	atp5s	ATP synthase, H+ transporting, mitochondrial F0 complex, subunit s [Source:ZFIN;Acc:ZDB-GENE-040426-959]	protein_coding
ENSDARG00000068940	-0.798519	9.86061	20.8173	0.000252536	0.00267934	atp5ib	ATP synthase, H+ transporting, mitochondrial F0 complex, subunit e, duplicate b [Source:ZFIN;Acc:ZDB-GENE-051130-1]	protein_coding
ENSDARG00000019473	1.27658	3.52039	25.6947	0.000253198	0.0026846	kirrel3l	kin of IRRE like 3 like [Source:ZFIN;Acc:ZDB-GENE-070831-1]	protein_coding
ENSDARG00000028889	-0.801551	8.68719	20.7944	0.00025392	0.00269048	ndufb10	NADH dehydrogenase (ubiquinone) 1 beta subcomplex, 10 [Source:ZFIN;Acc:ZDB-GENE-040426-1691]	protein_coding
ENSDARG00000091584	-1.98394	3.18009	41.2544	0.000257872	0.00273056			protein_coding
ENSDARG00000078859	-2.5539	4.95623	20.8853	0.000258613	0.00273662	g0s2	G0/G1 switch gene 2 [Source:ZFIN;Acc:ZDB-GENE-081022-103]	protein_coding
ENSDARG00000056875	1.79195	3.87752	20.8535	0.000259719	0.00274652	rgs2	regulator of G-protein signaling 2 [Source:ZFIN;Acc:ZDB-GENE-040718-410]	protein_coding
ENSDARG00000040869	1.50935	3.03194	41.2613	0.000264596	0.00279627	upp1	uridine phosphorylase 1 [Source:ZFIN;Acc:ZDB-GENE-050306-2]	protein_coding
ENSDARG00000038695	0.824085	5.377	58.856	0.000265514	0.00280413	elavl1	ELAV (embryonic lethal, abnormal vision, Drosophila)-like 1 (Hu antigen R) [Source:ZFIN;Acc:ZDB-GENE-990415-245]	protein_coding
ENSDARG00000071259	-0.983587	4.58484	45.9555	0.000266539	0.00281312	FBXO34	F-box protein 34 [Source:HGNC Symbol;Acc:HGNC:20201]	protein_coding
ENSDARG00000074782	2.88405	2.75288	20.7426	0.000267493	0.00282135	GPR114	G protein-coupled receptor 114 [Source:HGNC Symbol;Acc:HGNC:19010]	protein_coding
ENSDARG00000004692	1.23725	4.2587	26.678	0.000268592	0.00283109	nabp1a	nucleic acid binding protein 1a [Source:ZFIN;Acc:ZDB-GENE-041212-71]	protein_coding
ENSDARG00000054842	2.71838	2.34508	37.8235	0.000270851	0.00285303	hsd17b14	hydroxysteroid (17-beta) dehydrogenase 14 [Source:ZFIN;Acc:ZDB-GENE-040801-24]	protein_coding
ENSDARG00000015709	-1.72872	3.49701	56.9958	0.000271905	0.00286226	hsd17b12a	hydroxysteroid (17-beta) dehydrogenase 12a [Source:ZFIN;Acc:ZDB-GENE-030131-5628]	protein_coding
ENSDARG00000011065	-1.06017	4.51614	47.2285	0.000272516	0.00286683	camk2b1	calcium/calmodulin-dependent protein kinase (CaM kinase) II beta 1 [Source:ZFIN;Acc:ZDB-GENE-030131-9588]	protein_coding
ENSDARG00000062152	2.35927	2.6337	36.4394	0.000274283	0.00288354	chaf1a	chromatin assembly factor 1, subunit A (p150) [Source:ZFIN;Acc:ZDB-GENE-030131-5366]	protein_coding
ENSDARG00000045864	-1.06884	8.49371	20.4624	0.000274975	0.00288893	lmod2b	leiomodin 2 (cardiac) b [Source:ZFIN;Acc:ZDB-GENE-041210-356]	protein_coding
ENSDARG00000003934	-1.27771	3.63894	59.1927	0.000276088	0.00289874	nxnl2	nucleoredoxin-like 2 [Source:ZFIN;Acc:ZDB-GENE-041212-55]	protein_coding
ENSDARG00000089771	-3.05484	2.30272	33.406	0.000278309	0.00292017	KCTD5 (2 of 2)	potassium channel tetramerization domain containing 5 [Source:HGNC Symbol;Acc:HGNC:21423]	protein_coding
ENSDARG00000058047	1.38267	3.66779	37.7496	0.000278587	0.00292118	pafah1b3	platelet-activating factor acetylhydrolase, isoform Ib, gamma subunit [Source:ZFIN;Acc:ZDB-GENE-040426-1026]	protein_coding
ENSDARG00000086337	4.04422	4.91933	20.888	0.000279033	0.00292397	si:dkey-102g19.3	si:dkey-102g19.3 [Source:ZFIN;Acc:ZDB-GENE-091204-230]	protein_coding
ENSDARG00000095252	-2.01783	3.47496	20.5594	0.000279399	0.00292589	si:dkey-40h20.1	si:dkey-40h20.1 [Source:ZFIN;Acc:ZDB-GENE-091113-44]	protein_coding
ENSDARG00000053820	-2.04051	3.07961	44.1171	0.000280107	0.00293141	pcmtd2	protein-L-isoaspartate (D-aspartate) O-methyltransferase domain containing 2 [Source:ZFIN;Acc:ZDB-GENE-060312-14]	protein_coding
ENSDARG00000056615	2.97644	3.74211	20.5997	0.00028181	0.00294733	cybb	cytochrome b-245, beta polypeptide (chronic granulomatous disease) [Source:ZFIN;Acc:ZDB-GENE-040426-1380]	protein_coding
ENSDARG00000069461	1.29832	5.49333	20.3939	0.000283212	0.00296007	rnaseka	ribonuclease, RNase K a [Source:ZFIN;Acc:ZDB-GENE-060825-301]	protein_coding
ENSDARG00000068215	-0.866645	4.62729	40.8346	0.000284118	0.00296761	sdr39u1	short chain dehydrogenase/reductase family 39U, member 1 [Source:ZFIN;Acc:ZDB-GENE-060929-104]	protein_coding
ENSDARG00000077964	-0.904657	5.22976	29.371	0.00028496	0.00297318	LIMD1 (1 of 2)	LIM domains containing 1 [Source:HGNC Symbol;Acc:HGNC:6612]	protein_coding
ENSDARG00000091728	-1.35873	5.2049	20.4503	0.000285018	0.00297318	HIST1H2BA (9 of 9)	histone cluster 1, H2ba [Source:HGNC Symbol;Acc:HGNC:18730]	protein_coding
ENSDARG00000018840	-1.17068	3.54684	113.992	0.000286702	0.00298881	trpc4apa	transient receptor potential cation channel, subfamily C, member 4 associated protein a [Source:ZFIN;Acc:ZDB-GENE-000330-3]	protein_coding
ENSDARG00000021257	-0.707214	7.24115	58.1403	0.000287175	0.00299181	eif3d	eukaryotic translation initiation factor 3, subunit D [Source:ZFIN;Acc:ZDB-GENE-030131-8442]	protein_coding
ENSDARG00000036190	0.901604	4.65908	31.8736	0.000287829	0.00299669	txnl4a	thioredoxin-like 4A [Source:ZFIN;Acc:ZDB-GENE-041010-25]	protein_coding
ENSDARG00000029472	-1.07423	4.2167	93.2058	0.00028879	0.00300475	mllt4	myeloid/lymphoid or mixed-lineage leukemia (trithorax homolog, Drosophila); translocated to, 4 [Source:ZFIN;Acc:ZDB-GENE-050419-52]	protein_coding
ENSDARG00000070743	1.57187	3.56502	56.4293	0.000289517	0.00301038	TMEM45A	transmembrane protein 45A [Source:HGNC Symbol;Acc:HGNC:25480]	protein_coding
ENSDARG00000070378	1.80261	3.42972	20.3097	0.000289838	0.00301178	ZGC:193706	chemokine CCL-C25y-like (LOC100000034), mRNA [Source:RefSeq mRNA;Acc:NM_001128808]	protein_coding
ENSDARG00000005673	-1.13182	7.30729	20.2415	0.000290067	0.0030119	f3b	coagulation factor IIIb [Source:ZFIN;Acc:ZDB-GENE-050417-234]	protein_coding
ENSDARG00000079645	1.36566	3.72717	20.2727	0.000290223	0.0030119	sc:d217	sc:d217 [Source:ZFIN;Acc:ZDB-GENE-080303-15]	protein_coding
ENSDARG00000095613	-0.931605	4.83717	21.5614	0.000291363	0.00302179	si:ch211-212o2.6	si:ch211-212o2.6 [Source:ZFIN;Acc:ZDB-GENE-081104-173]	processed_transcript
ENSDARG00000010194	0.801801	5.29124	44.8843	0.00029169	0.00302324	eif4bb	eukaryotic translation initiation factor 4Bb [Source:ZFIN;Acc:ZDB-GENE-030131-8563]	protein_coding
ENSDARG00000003281	-1.03053	6.03906	20.1757	0.000294739	0.00305289	pik3ip1	phosphoinositide-3-kinase interacting protein 1 [Source:ZFIN;Acc:ZDB-GENE-031030-14]	protein_coding
ENSDARG00000069920	-0.811409	8.59847	20.1492	0.000296646	0.00307067	cox17	COX17 cytochrome c oxidase assembly homolog (S. cerevisiae) [Source:ZFIN;Acc:ZDB-GENE-040912-91]	protein_coding
ENSDARG00000097691	2.23039	3.06079	53.5361	0.000299598	0.00309924	si:zfos-332c3.1	si:zfos-332c3.1 [Source:ZFIN;Acc:ZDB-GENE-131127-543]	protein_coding
ENSDARG00000090163	-1.21191	4.58645	20.1022	0.000300057	0.003102	MYO18B (2 of 3)	myosin XVIIIB [Source:HGNC Symbol;Acc:HGNC:18150]	protein_coding
ENSDARG00000044092	-0.796771	9.17343	20.0989	0.0003003	0.00310252	atpif1b	ATPase inhibitory factor 1b [Source:ZFIN;Acc:ZDB-GENE-050506-113]	protein_coding
ENSDARG00000087410	-1.12362	4.07694	86.7661	0.000300843	0.00310614	CABZ01080142.1	Uncharacterized protein [Source:UniProtKB/TrEMBL;Acc:H9GZD4]	protein_coding
ENSDARG00000017676	-1.34811	6.00612	20.0625	0.000302976	0.00312461	mmp2	matrix metalloproteinase 2 [Source:ZFIN;Acc:ZDB-GENE-030131-9123]	protein_coding
ENSDARG00000019949	2.54632	3.7308	62.4764	0.000303018	0.00312461	serpinh1b	serpin peptidase inhibitor, clade H (heat shock protein 47), member 1b [Source:ZFIN;Acc:ZDB-GENE-990415-93]	protein_coding
ENSDARG00000026629	1.44144	3.3358	67.7665	0.000303456	0.00312712	gmds	GDP-mannose 4,6-dehydratase [Source:ZFIN;Acc:ZDB-GENE-050419-45]	protein_coding
ENSDARG00000031246	2.94895	2.52259	20.2107	0.000303724	0.00312789	hbegfb	heparin-binding EGF-like growth factor b [Source:ZFIN;Acc:ZDB-GENE-070820-6]	protein_coding
ENSDARG00000013087	-2.42929	5.38738	20.2485	0.000306394	0.00315338	ndrg3a	N-myc downstream regulated family member 3a [Source:ZFIN;Acc:ZDB-GENE-980526-124]	protein_coding
ENSDARG00000033971	2.14305	3.01345	26.8827	0.000308035	0.00316825	prrx1a	paired related homeobox 1a [Source:ZFIN;Acc:ZDB-GENE-020905-5]	protein_coding
ENSDARG00000002271	-1.18157	6.68805	19.968	0.000310047	0.00318692	zfand5b	zinc finger, AN1-type domain 5b [Source:ZFIN;Acc:ZDB-GENE-040426-875]	protein_coding
ENSDARG00000058231	-0.865398	5.03926	19.9348	0.000312573	0.00320907	nt5c2b	5'-nucleotidase, cytosolic IIb [Source:ZFIN;Acc:ZDB-GENE-061013-522]	protein_coding
ENSDARG00000062416	-0.851902	6.20235	19.9345	0.000312601	0.00320907	scn4ba	sodium channel, voltage-gated, type IV, beta a [Source:ZFIN;Acc:ZDB-GENE-070615-18]	protein_coding
ENSDARG00000071084	1.5742	3.20495	34.5353	0.000313075	0.00321191	wipf1	WAS/WASL interacting protein family, member 1 [Source:ZFIN;Acc:ZDB-GENE-110815-1]	protein_coding
ENSDARG00000057911	2.6149	8.3717	20.0169	0.000318261	0.00326121			protein_coding
ENSDARG00000057571	-0.746391	8.67816	19.8609	0.000318285	0.00326121	pgam2	phosphoglycerate mutase 2 (muscle) [Source:ZFIN;Acc:ZDB-GENE-040116-6]	protein_coding
ENSDARG00000056480	1.2291	3.85308	129.572	0.000318908	0.00326552	cpvl	carboxypeptidase, vitellogenic-like [Source:ZFIN;Acc:ZDB-GENE-031219-2]	protein_coding
ENSDARG00000005924	-0.75071	6.52713	21.8108	0.000320647	0.00328124	serpina10a	serpin peptidase inhibitor, clade A (alpha-1 antiproteinase, antitrypsin), member 10a [Source:ZFIN;Acc:ZDB-GENE-041014-246]	protein_coding
ENSDARG00000092725	-1.15067	5.01531	19.8268	0.000320956	0.00328232	si:dkey-188i13.8	si:dkey-188i13.8 [Source:ZFIN;Acc:ZDB-GENE-090312-93]	protein_coding
ENSDARG00000045803	-1.0258	4.0985	58.472	0.000322182	0.00329278	mfge8b	milk fat globule-EGF factor 8 protein b [Source:ZFIN;Acc:ZDB-GENE-070209-137]	protein_coding
ENSDARG00000002467	-1.42565	3.37167	65.3182	0.000324165	0.00331095	rdh14b	retinol dehydrogenase 14b (all-trans/9-cis/11-cis) [Source:ZFIN;Acc:ZDB-GENE-030131-6605]	protein_coding
ENSDARG00000056510	-0.849561	8.16768	19.7775	0.000324874	0.00331555	gstk1	glutathione S-transferase kappa 1 [Source:ZFIN;Acc:ZDB-GENE-040718-298]	protein_coding
ENSDARG00000074925	1.25633	3.67158	49.8652	0.000325026	0.00331555	si:ch211-132i7.2	si:ch211-132i7.2 [Source:ZFIN;Acc:ZDB-GENE-131120-163]	lincRNA
ENSDARG00000087841	1.99347	3.20261	68.7568	0.000325397	0.00331724	ECE2	endothelin converting enzyme 2 [Source:HGNC Symbol;Acc:HGNC:13275]	protein_coding
ENSDARG00000039345	1.03268	4.21669	65.2129	0.000325767	0.00331808	drg1	developmentally regulated GTP binding protein 1 [Source:ZFIN;Acc:ZDB-GENE-030131-8767]	protein_coding
ENSDARG00000036570	0.75195	5.53248	20.1212	0.00032589	0.00331808	snrpf	small nuclear ribonucleoprotein polypeptide F [Source:ZFIN;Acc:ZDB-GENE-040930-9]	protein_coding
ENSDARG00000028542	-0.814814	5.53242	45.1191	0.000326924	0.00332651	si:ch211-114c12.2	si:ch211-114c12.2 [Source:ZFIN;Acc:ZDB-GENE-030131-8522]	protein_coding
ENSDARG00000024443	1.65313	3.18589	61.0402	0.000330218	0.00335719	gnpda2	glucosamine-6-phosphate deaminase 2 [Source:ZFIN;Acc:ZDB-GENE-091117-41]	protein_coding
ENSDARG00000041873	-2.3783	2.02046	51.9814	0.000330355	0.00335719	SDR16C5 (2 of 2)	short chain dehydrogenase/reductase family 16C, member 5 [Source:HGNC Symbol;Acc:HGNC:30311]	protein_coding
ENSDARG00000090666	-1.02883	4.1892	43.1217	0.000335401	0.00340633			protein_coding
ENSDARG00000061228	0.801021	5.80693	19.6232	0.000337455	0.00342503	pfdn4	prefoldin subunit 4 [Source:ZFIN;Acc:ZDB-GENE-100922-122]	protein_coding
ENSDARG00000093678	1.82263	2.83456	92.812	0.000338281	0.00343091	si:dkey-102m7.3	si:dkey-102m7.3 [Source:ZFIN;Acc:ZDB-GENE-091204-389]	processed_transcript
ENSDARG00000056378	1.49165	5.95628	19.6531	0.000338459	0.00343091	ifi30	interferon gamma inducible protein 30 [Source:ZFIN;Acc:ZDB-GENE-030131-8447]	protein_coding
ENSDARG00000040148	-0.75704	5.54592	24.7951	0.000338764	0.00343184	fam136a	family with sequence similarity 136, member A [Source:ZFIN;Acc:ZDB-GENE-040426-2729]	protein_coding
ENSDARG00000039265	2.85836	2.36296	166.626	0.000341456	0.00345694	arhgap4a	Rho GTPase activating protein 4a [Source:ZFIN;Acc:ZDB-GENE-040426-1229]	protein_coding
ENSDARG00000058597	-0.839167	8.17152	19.5645	0.00034239	0.00346424	nt5c3a	5'-nucleotidase, cytosolic IIIA [Source:ZFIN;Acc:ZDB-GENE-030131-439]	protein_coding
ENSDARG00000060051	3.71738	1.82874	275.122	0.000342633	0.00346452	slc47a2	solute carrier family 47, member 2 [Source:ZFIN;Acc:ZDB-GENE-070112-1472]	protein_coding
ENSDARG00000069287	1.16068	4.08877	49.5236	0.000345624	0.00349258	imp3	IMP3, U3 small nucleolar ribonucleoprotein, homolog (yeast) [Source:ZFIN;Acc:ZDB-GENE-040426-1062]	protein_coding
ENSDARG00000040657	-1.25379	3.68049	97.935	0.000345993	0.00349412	wipi1	WD repeat domain, phosphoinositide interacting 1 [Source:ZFIN;Acc:ZDB-GENE-040426-1404]	protein_coding
ENSDARG00000070231	-2.08454	2.52271	114.308	0.000346932	0.00350142	polh	polymerase (DNA directed), eta [Source:ZFIN;Acc:ZDB-GENE-060421-4949]	protein_coding
ENSDARG00000096003	-0.923081	10.3732	19.5086	0.00034716	0.00350152	USMG5	up-regulated during skeletal muscle growth 5 homolog (mouse) [Source:HGNC Symbol;Acc:HGNC:30889]	protein_coding
ENSDARG00000009868	-0.843591	4.55754	43.1323	0.000347789	0.00350568	dcaf11	ddb1 and cul4 associated factor 11 [Source:ZFIN;Acc:ZDB-GENE-050809-116]	protein_coding
ENSDARG00000076858	-1.19475	5.21405	19.5762	0.000348701	0.00351268	C10H8orf4 (1 of 2)	chromosome 8 open reading frame 4 [Source:HGNC Symbol;Acc:HGNC:1357]	protein_coding
ENSDARG00000007241	0.962967	5.95615	26.5691	0.000351806	0.00354174	mycb	myelocytomatosis oncogene b [Source:ZFIN;Acc:ZDB-GENE-040426-780]	protein_coding
ENSDARG00000000568	-0.93882	4.18343	44.7447	0.000352559	0.00354712	ell	elongation factor RNA polymerase II [Source:ZFIN;Acc:ZDB-GENE-030131-3946]	protein_coding
ENSDARG00000086699	0.906185	4.58279	21.7967	0.000352928	0.00354855	smim15	small integral membrane protein 15 [Source:ZFIN;Acc:ZDB-GENE-070410-48]	protein_coding
ENSDARG00000017121	1.08063	4.05959	45.9423	0.000353141	0.00354855	mafba	v-maf musculoaponeurotic fibrosarcoma oncogene family, protein B (avian) [Source:ZFIN;Acc:ZDB-GENE-980526-515]	protein_coding
ENSDARG00000059398	0.925792	4.9336	44.1646	0.000356534	0.00358042	myef2	myelin expression factor 2 [Source:ZFIN;Acc:ZDB-GENE-051120-114]	protein_coding
ENSDARG00000068156	-0.802632	5.23741	19.3741	0.000358945	0.00360239	chchd7	coiled-coil-helix-coiled-coil-helix domain containing 7 [Source:ZFIN;Acc:ZDB-GENE-080204-55]	protein_coding
ENSDARG00000014651	-1.28793	3.36208	74.172	0.000361604	0.00362682	svilb	supervillin b [Source:ZFIN;Acc:ZDB-GENE-081104-411]	protein_coding
ENSDARG00000075014	-0.757188	5.55141	23.6388	0.00036295	0.00363806	sqstm1	sequestosome 1 [Source:ZFIN;Acc:ZDB-GENE-040426-2204]	protein_coding
ENSDARG00000087769	-1.16871	4.47734	19.3225	0.000363583	0.00364215	RBM20	RNA binding motif protein 20 [Source:HGNC Symbol;Acc:HGNC:27424]	protein_coding
ENSDARG00000076126	-11.3021	9.70117	19.7569	0.000364288	0.00364695			protein_coding
ENSDARG00000097553	-1.30722	8.52688	19.3505	0.000364743	0.00364924	si:dkey-193e13.8	si:dkey-193e13.8 [Source:ZFIN;Acc:ZDB-GENE-131122-33]	lincRNA
ENSDARG00000004270	1.24394	3.91798	44.0503	0.000365895	0.0036585	atl3	atlastin 3 [Source:ZFIN;Acc:ZDB-GENE-041010-109]	protein_coding
ENSDARG00000097102	1.00154	5.58307	19.2839	0.000367097	0.00366824	si:ch73-281n10.2	si:ch73-281n10.2 [Source:ZFIN;Acc:ZDB-GENE-131120-172]	processed_transcript
ENSDARG00000076498	1.45464	3.66106	42.378	0.000370235	0.00369587	golim4a	golgi integral membrane protein 4a [Source:ZFIN;Acc:ZDB-GENE-041026-2]	protein_coding
ENSDARG00000034895	1.12987	4.0146	27.9119	0.000370319	0.00369587	tgfb1b	transforming growth factor, beta 1b [Source:ZFIN;Acc:ZDB-GENE-091028-1]	protein_coding
ENSDARG00000095193	-4.52368	1.86879	19.44	0.000372661	0.00371614	TNFRSF14 (11 of 12)	tumor necrosis factor receptor superfamily, member 14 [Source:HGNC Symbol;Acc:HGNC:11912]	protein_coding
ENSDARG00000026967	0.846445	5.04392	29.4328	0.000372811	0.00371614	ap2s1	adaptor-related protein complex 2, sigma 1 subunit [Source:ZFIN;Acc:ZDB-GENE-040426-2174]	protein_coding
ENSDARG00000019881	-0.676656	8.97948	28.8007	0.000375265	0.00373676	bsg	basigin [Source:ZFIN;Acc:ZDB-GENE-030131-9638]	protein_coding
ENSDARG00000002506	-0.823011	5.38325	19.195	0.000375342	0.00373676	C7H16orf87	chromosome 16 open reading frame 87 [Source:HGNC Symbol;Acc:HGNC:33754]	protein_coding
ENSDARG00000031336	-3.2239	1.76534	52.9113	0.000376549	0.00374646	hsd20b2	hydroxysteroid (20-beta) dehydrogenase 2 [Source:ZFIN;Acc:ZDB-GENE-030804-21]	protein_coding
ENSDARG00000020708	-3.17368	3.40197	19.3231	0.000377069	0.00374933	mdkb	midkine-related growth factor b [Source:ZFIN;Acc:ZDB-GENE-010131-6]	protein_coding
ENSDARG00000056233	1.38313	3.73707	69.6025	0.000378214	0.0037584	TMEM179B (1 of 2)	transmembrane protein 179B [Source:HGNC Symbol;Acc:HGNC:33744]	protein_coding
ENSDARG00000095533	1.69496	5.98241	19.2465	0.000383148	0.00380509	si:ch211-198c19.3	si:ch211-198c19.3 [Source:ZFIN;Acc:ZDB-GENE-100922-226]	protein_coding
ENSDARG00000089892	3.03105	2.0155	77.1266	0.000385172	0.00382283	cd44b	CD44 molecule (Indian blood group) b [Source:ZFIN;Acc:ZDB-GENE-110429-2]	protein_coding
ENSDARG00000009250	-0.98745	8.44368	19.0868	0.000385645	0.00382518	etfb	electron-transfer-flavoprotein, beta polypeptide [Source:ZFIN;Acc:ZDB-GENE-040426-1931]	protein_coding
ENSDARG00000091610	-0.827444	4.68636	34.8734	0.000386158	0.00382792	mrps16	mitochondrial ribosomal protein S16 [Source:ZFIN;Acc:ZDB-GENE-041010-123]	protein_coding
ENSDARG00000040620	0.979484	4.32266	56.2156	0.000387917	0.00384088	psmg1	proteasome (prosome, macropain) assembly chaperone 1 [Source:ZFIN;Acc:ZDB-GENE-040718-469]	protein_coding
ENSDARG00000020153	-0.681844	10.9059	27.2252	0.000388047	0.00384088	rps18	ribosomal protein S18 [Source:ZFIN;Acc:ZDB-GENE-020419-20]	protein_coding
ENSDARG00000087456	-0.925285	8.6468	19.0607	0.000388179	0.00384088	NDUFB1	NADH dehydrogenase (ubiquinone) 1 beta subcomplex, 1, 7kDa [Source:HGNC Symbol;Acc:HGNC:7695]	protein_coding
ENSDARG00000015343	0.982677	4.88922	19.0406	0.000390142	0.00385793	pgd	phosphogluconate hydrogenase [Source:ZFIN;Acc:ZDB-GENE-040426-2807]	protein_coding
ENSDARG00000089187	-1.88331	2.91308	19.1672	0.000391898	0.00387293	wfdc2	WAP four-disulfide core domain 2 [Source:ZFIN;Acc:ZDB-GENE-090313-47]	protein_coding
ENSDARG00000070674	0.774019	5.44083	45.9218	0.000392385	0.00387538	psmd6	proteasome (prosome, macropain) 26S subunit, non-ATPase, 6 [Source:ZFIN;Acc:ZDB-GENE-040426-1038]	protein_coding
ENSDARG00000040623	1.88433	3.92239	19.1255	0.000392772	0.00387682	fosl2	fos-like antigen 2 [Source:ZFIN;Acc:ZDB-GENE-070209-164]	protein_coding
ENSDARG00000043542	1.25824	3.93664	81.4534	0.00039316	0.00387828	znf259	zinc finger protein 259 [Source:ZFIN;Acc:ZDB-GENE-040426-2110]	protein_coding
ENSDARG00000075444	2.62649	2.23997	106.394	0.00039356	0.00387986	CGREF1	cell growth regulator with EF-hand domain 1 [Source:HGNC Symbol;Acc:HGNC:16962]	protein_coding
ENSDARG00000062190	-0.810572	5.01143	19.8851	0.000393831	0.00388016	PDE3B	phosphodiesterase 3B, cGMP-inhibited [Source:HGNC Symbol;Acc:HGNC:8779]	protein_coding
ENSDARG00000087377	-0.674842	8.29746	24.0016	0.00039456	0.00388497	LBH	limb bud and heart development [Source:HGNC Symbol;Acc:HGNC:29532]	protein_coding
ENSDARG00000080337	-1.31465	13.905	18.9677	0.000397361	0.00390946	AC024175.4		Mt_rRNA
ENSDARG00000075851	2.04729	2.85167	74.3248	0.000397531	0.00390946	oafa	OAF homolog a (Drosophila) [Source:ZFIN;Acc:ZDB-GENE-090917-1]	protein_coding
ENSDARG00000078014	0.857334	5.07586	27.2056	0.000399078	0.00392228	pacsin2	protein kinase C and casein kinase substrate in neurons 2 [Source:ZFIN;Acc:ZDB-GENE-040426-2596]	protein_coding
ENSDARG00000014273	-1.09234	5.54506	18.9696	0.000399599	0.00392497	camk2d2	calcium/calmodulin-dependent protein kinase (CaM kinase) II delta 2 [Source:ZFIN;Acc:ZDB-GENE-040718-277]	protein_coding
ENSDARG00000011510	1.03123	4.20582	66.1703	0.000399971	0.00392497	rcc2	regulator of chromosome condensation 2 [Source:ZFIN;Acc:ZDB-GENE-040426-2213]	protein_coding
ENSDARG00000008218	-1.02989	4.2575	61.0687	0.00040008	0.00392497	znf410	zinc finger protein 410 [Source:ZFIN;Acc:ZDB-GENE-040426-1817]	protein_coding
ENSDARG00000035435	3.98244	1.84307	63.6682	0.00040595	0.00398013	m17	IL-6 subfamily cytokine M17 [Source:ZFIN;Acc:ZDB-GENE-060526-368]	protein_coding
ENSDARG00000076602	1.68541	3.28461	87.9861	0.000406693	0.003985	prss16	protease, serine, 16 (thymus) [Source:ZFIN;Acc:ZDB-GENE-070112-732]	protein_coding
ENSDARG00000092703	2.75711	2.36005	27.6335	0.000407631	0.00398962	C7H19orf12 (3 of 3)	chromosome 19 open reading frame 12 [Source:HGNC Symbol;Acc:HGNC:25443]	protein_coding
ENSDARG00000020850	-0.685942	12.1867	21.4954	0.000407659	0.00398962	eef1a1l1	eukaryotic translation elongation factor 1 alpha 1, like 1 [Source:ZFIN;Acc:ZDB-GENE-990415-52]	protein_coding
ENSDARG00000062594	-0.809142	4.73144	32.9903	0.00041033	0.00401333	coq7	coenzyme Q7 homolog, ubiquinone (yeast) [Source:ZFIN;Acc:ZDB-GENE-070209-262]	protein_coding
ENSDARG00000015805	-0.832219	4.95294	44.8291	0.000411198	0.00401917	cgnl1	cingulin-like 1 [Source:ZFIN;Acc:ZDB-GENE-071009-2]	protein_coding
ENSDARG00000039459	1.2182	4.02719	18.924	0.000411424	0.00401917	qsox1	quiescin Q6 sulfhydryl oxidase 1 [Source:ZFIN;Acc:ZDB-GENE-030131-7019]	protein_coding
ENSDARG00000093836	-1.78109	2.96501	85.7041	0.00041423	0.00404413			protein_coding
ENSDARG00000063588	1.33192	3.65621	102.422	0.000414688	0.00404615	uba5	ubiquitin-like modifier activating enzyme 5 [Source:ZFIN;Acc:ZDB-GENE-031112-2]	protein_coding
ENSDARG00000095090	2.0523	3.35005	18.9323	0.000415491	0.00405154	si:dkey-52k20.13	si:dkey-52k20.13 [Source:ZFIN;Acc:ZDB-GENE-070912-550]	protein_coding
ENSDARG00000015922	-1.82746	3.97967	18.9288	0.00041586	0.00405269	zgc:153952	zgc:153952 [Source:ZFIN;Acc:ZDB-GENE-061103-427]	protein_coding
ENSDARG00000076483	1.68957	3.28254	33.853	0.000416618	0.00405763	zgc:198241	zgc:198241 [Source:ZFIN;Acc:ZDB-GENE-080303-14]	protein_coding
ENSDARG00000070395	-0.736006	8.29245	18.7703	0.000417659	0.00406531	cs	citrate synthase [Source:ZFIN;Acc:ZDB-GENE-030131-1058]	protein_coding
ENSDARG00000055381	-1.05391	4.57458	24.1971	0.000418331	0.00406941	bambia	BMP and activin membrane-bound inhibitor (Xenopus laevis) homolog a [Source:ZFIN;Acc:ZDB-GENE-010416-1]	protein_coding
ENSDARG00000001829	-0.888593	4.95539	21.962	0.000419008	0.00407115	zgc:112982	zgc:112982 [Source:ZFIN;Acc:ZDB-GENE-050306-55]	protein_coding
ENSDARG00000022280	-0.825513	4.94547	53.0653	0.000419015	0.00407115	brd2a	bromodomain-containing 2a [Source:ZFIN;Acc:ZDB-GENE-990415-248]	protein_coding
ENSDARG00000067690	-0.898366	5.0226	18.7503	0.000419775	0.00407608	hint2	histidine triad nucleotide binding protein 2 [Source:ZFIN;Acc:ZDB-GENE-070410-139]	protein_coding
ENSDARG00000070959	1.0916	4.69507	31.3826	0.000420777	0.00408336	si:ch211-288g17.3	si:ch211-288g17.3 [Source:ZFIN;Acc:ZDB-GENE-030131-461]	protein_coding
ENSDARG00000091126	1.62661	4.2902	18.8201	0.000423192	0.00410432	RNF207 (2 of 2)	ring finger protein 207 [Source:HGNC Symbol;Acc:HGNC:32947]	protein_coding
ENSDARG00000018020	1.17677	4.21824	60.5592	0.000424187	0.00411151	pepd	peptidase D [Source:ZFIN;Acc:ZDB-GENE-030131-9444]	protein_coding
ENSDARG00000022845	-0.822631	4.7781	56.6024	0.00043398	0.00420391	lias	lipoic acid synthetase [Source:ZFIN;Acc:ZDB-GENE-040426-1528]	protein_coding
ENSDARG00000042122	-0.877906	5.27611	23.3466	0.000435214	0.00421333	acot11b	acyl-CoA thioesterase 11b [Source:ZFIN;Acc:ZDB-GENE-051127-37]	protein_coding
ENSDARG00000038577	-0.816355	10.4987	18.6015	0.000435939	0.00421782	cox6c	cytochrome c oxidase subunit VIc [Source:ZFIN;Acc:ZDB-GENE-040724-95]	protein_coding
ENSDARG00000095543	1.25971	5.14675	18.6311	0.000436886	0.00422445	si:dkey-27i16.2	si:dkey-27i16.2 [Source:ZFIN;Acc:ZDB-GENE-030131-9667]	protein_coding
ENSDARG00000023989	1.13548	4.02604	48.2374	0.000437164	0.00422461	pef1	penta-EF-hand domain containing 1 [Source:ZFIN;Acc:ZDB-GENE-040801-259]	protein_coding
ENSDARG00000045999	2.85115	3.85662	18.8888	0.000437704	0.0042273	saa	serum amyloid A [Source:ZFIN;Acc:ZDB-GENE-040927-15]	protein_coding
ENSDARG00000078069	2.95306	3.94333	18.72	0.000438192	0.00422949	rrm2	ribonucleotide reductase M2 polypeptide [Source:ZFIN;Acc:ZDB-GENE-990415-25]	protein_coding
ENSDARG00000020301	0.968367	4.51983	50.9048	0.000440758	0.00424942	os9	amplified in osteosarcoma [Source:ZFIN;Acc:ZDB-GENE-060929-32]	protein_coding
ENSDARG00000014599	-2.53124	2.26012	105.046	0.000440784	0.00424942	slc5a6	solute carrier family 5 (sodium-dependent vitamin transporter), member 6 [Source:ZFIN;Acc:ZDB-GENE-050913-86]	protein_coding
ENSDARG00000071040	-0.91272	4.53308	18.4942	0.000448026	0.00431666	SMIM8	small integral membrane protein 8 [Source:HGNC Symbol;Acc:HGNC:21401]	protein_coding
ENSDARG00000055493	1.01229	5.32887	18.4865	0.000448898	0.00432248	hic1	hypermethylated in cancer 1 [Source:ZFIN;Acc:ZDB-GENE-040713-2]	protein_coding
ENSDARG00000001354	-1.74265	2.80639	18.6542	0.000451048	0.0043406	slc6a13l	solute carrier family 6 (neurotransmitter transporter, GABA), member 13 like [Source:ZFIN;Acc:ZDB-GENE-030616-628]	protein_coding
ENSDARG00000031776	1.0033	7.75928	18.4561	0.0004524	0.00435102	zgc:92066	zgc:92066 [Source:ZFIN;Acc:ZDB-GENE-040718-72]	protein_coding
ENSDARG00000094451	2.38438	4.08296	18.5813	0.000453759	0.00436149	cfp	complement factor properdin [Source:ZFIN;Acc:ZDB-GENE-030131-9247]	protein_coding
ENSDARG00000036451	-1.0114	4.1889	86.9686	0.000454309	0.00436417	mgrn1a	mahogunin, ring finger 1a [Source:ZFIN;Acc:ZDB-GENE-030131-6192]	protein_coding
ENSDARG00000089816	-1.86194	3.1362	31.661	0.000457545	0.00439265	CEMIP (2 of 2)	cell migration inducing protein, hyaluronan binding [Source:HGNC Symbol;Acc:HGNC:29213]	protein_coding
ENSDARG00000030408	-0.668745	10.1013	39.853	0.000458688	0.004401	rps26l	ribosomal protein S26, like [Source:ZFIN;Acc:ZDB-GENE-040426-1706]	protein_coding
ENSDARG00000020101	0.76816	5.40804	49.3766	0.000459786	0.00440819	psmc2	proteasome (prosome, macropain) 26S subunit, ATPase 2 [Source:ZFIN;Acc:ZDB-GENE-040426-1327]	protein_coding
ENSDARG00000095904	-0.943423	4.11775	118.065	0.000460451	0.00440819	prpf31	PRP31 pre-mRNA processing factor 31 homolog (yeast) [Source:ZFIN;Acc:ZDB-GENE-040426-1561]	protein_coding
ENSDARG00000022841	2.99837	2.00322	76.8254	0.000460513	0.00440819	ptk2ba	protein tyrosine kinase 2 beta, a [Source:ZFIN;Acc:ZDB-GENE-080207-1]	protein_coding
ENSDARG00000032469	-0.709574	6.69793	23.4959	0.000460528	0.00440819	ampd3b	adenosine monophosphate deaminase 3b [Source:ZFIN;Acc:ZDB-GENE-030131-5929]	protein_coding
ENSDARG00000077859	-1.18553	3.52077	68.7869	0.000460897	0.0044091	ndufaf4	NADH dehydrogenase (ubiquinone) 1 alpha subcomplex, assembly factor 4 [Source:ZFIN;Acc:ZDB-GENE-060810-114]	protein_coding
ENSDARG00000036104	2.97497	2.11008	36.3582	0.00046487	0.00444448	MYO1G	myosin IG [Source:HGNC Symbol;Acc:HGNC:13880]	protein_coding
ENSDARG00000033355	3.48567	4.30145	18.745	0.000465932	0.00445028	PLA2G4C (1 of 5)	phospholipase A2, group IVC (cytosolic, calcium-independent) [Source:HGNC Symbol;Acc:HGNC:9037]	protein_coding
ENSDARG00000019398	0.76881	5.33711	35.8656	0.000466028	0.00445028	psma6a	proteasome (prosome, macropain) subunit, alpha type, 6a [Source:ZFIN;Acc:ZDB-GENE-020326-1]	protein_coding
ENSDARG00000032389	-1.13527	4.38857	85.8188	0.000468042	0.00446687	tspan12	tetraspanin 12 [Source:ZFIN;Acc:ZDB-GENE-040426-1285]	protein_coding
ENSDARG00000094005	1.58507	3.31088	40.8581	0.000469335	0.00447436	si:dkey-98j1.5	si:dkey-98j1.5 [Source:ZFIN;Acc:ZDB-GENE-090313-358]	protein_coding
ENSDARG00000090988	1.64664	3.0357	59.7192	0.000469381	0.00447436	larsa	leucyl-tRNA synthetase a [Source:ZFIN;Acc:ZDB-GENE-110411-16]	protein_coding
ENSDARG00000017929	-1.19886	3.62763	93.1199	0.000470451	0.00448191	ncoa2	nuclear receptor coactivator 2 [Source:ZFIN;Acc:ZDB-GENE-010406-3]	protein_coding
ENSDARG00000058861	1.17306	3.55346	40.6108	0.000472009	0.00449411	ncl1	nicalin [Source:ZFIN;Acc:ZDB-GENE-030131-8788]	protein_coding
ENSDARG00000076780	-0.794293	6.90086	18.2797	0.000473318	0.00450391	acadsb	acyl-CoA dehydrogenase, short/branched chain [Source:ZFIN;Acc:ZDB-GENE-070410-109]	protein_coding
ENSDARG00000033567	1.18831	4.00351	18.2502	0.000476912	0.00453544	fkbp1ab	FK506 binding protein 1Ab [Source:ZFIN;Acc:ZDB-GENE-040927-9]	protein_coding
ENSDARG00000045658	-0.708608	6.59183	31.2983	0.00048517	0.00461125	msrb3	methionine sulfoxide reductase B3 [Source:ZFIN;Acc:ZDB-GENE-040625-74]	protein_coding
ENSDARG00000000069	1.02918	4.18659	69.2183	0.000486427	0.00462049	dap	death associated protein [Source:ZFIN;Acc:ZDB-GENE-000511-3]	protein_coding
ENSDARG00000046119	-0.667572	10.4855	48.4027	0.000488246	0.00463504	rps3	ribosomal protein S3 [Source:ZFIN;Acc:ZDB-GENE-030131-8494]	protein_coding
ENSDARG00000013078	0.698139	6.78338	59.5738	0.000489466	0.00464197	ywhaba	tyrosine 3-monooxygenase/tryptophan 5-monooxygenase activation protein, beta polypeptide a [Source:ZFIN;Acc:ZDB-GENE-030131-6583]	protein_coding
ENSDARG00000029064	-0.831205	9.7807	18.1487	0.000489551	0.00464197	uqcrq	ubiquinol-cytochrome c reductase, complex III subunit VII [Source:ZFIN;Acc:ZDB-GENE-040718-199]	protein_coding
ENSDARG00000068432	1.79213	3.45596	59.3665	0.000490585	0.00464904	wu:fb17g07	wu:fb17g07 [Source:ZFIN;Acc:ZDB-GENE-030131-226]	protein_coding
ENSDARG00000038669	1.91928	3.23637	21.9265	0.000491404	0.00465267	gbp2	guanylate binding protein 2 [Source:ZFIN;Acc:ZDB-GENE-070912-618]	protein_coding
ENSDARG00000075369	1.06232	4.16099	54.293	0.000491544	0.00465267	nck1b	NCK adaptor protein 1b [Source:ZFIN;Acc:ZDB-GENE-090317-1]	protein_coding
ENSDARG00000042401	1.13504	3.88272	38.7689	0.000492682	0.0046607	derl2	Der1-like domain family, member 2 [Source:ZFIN;Acc:ZDB-GENE-050522-90]	protein_coding
ENSDARG00000077121	2.89843	3.22273	18.262	0.000494102	0.00467141	cyp26b1	cytochrome P450, family 26, subfamily b, polypeptide 1 [Source:ZFIN;Acc:ZDB-GENE-030131-2908]	protein_coding
ENSDARG00000011020	0.728138	6.27598	28.1797	0.000494499	0.00467242	hnrnpa1a	heterogeneous nuclear ribonucleoprotein A1a [Source:ZFIN;Acc:ZDB-GENE-040426-1546]	protein_coding
ENSDARG00000093748	3.71577	4.4235	18.2381	0.000495614	0.00468022	si:ch211-217k17.11	si:ch211-217k17.11 [Source:ZFIN;Acc:ZDB-GENE-030131-8636]	protein_coding
ENSDARG00000074322	3.77966	5.5811	18.3873	0.000496007	0.0046803			protein_coding
ENSDARG00000039066	-0.894889	6.27584	18.0964	0.000496202	0.0046803	klhl31	kelch-like 31 (Drosophila) [Source:ZFIN;Acc:ZDB-GENE-030131-2052]	protein_coding
ENSDARG00000008816	0.953852	5.11026	56.4648	0.000501699	0.00472939	glud1a	glutamate dehydrogenase 1a [Source:ZFIN;Acc:ZDB-GENE-030114-2]	protein_coding
ENSDARG00000057940	-0.798939	4.73649	79.1216	0.000503295	0.00474166	dido1	death inducer-obliterator 1 [Source:ZFIN;Acc:ZDB-GENE-030131-6117]	protein_coding
ENSDARG00000040666	0.928984	4.35981	27.6435	0.000504233	0.00474773	nifk	nucleolar protein interacting with the FHA domain of MKI67 [Source:ZFIN;Acc:ZDB-GENE-021231-4]	protein_coding
ENSDARG00000087421	-0.740946	6.94366	18.0251	0.000505437	0.00475629	SERBP1 (3 of 3)	SERPINE1 mRNA binding protein 1 [Source:HGNC Symbol;Acc:HGNC:17860]	protein_coding
ENSDARG00000018569	0.785801	5.43705	20.4123	0.0005061	0.00475976	tnfrsf1a	tumor necrosis factor receptor superfamily, member 1a [Source:ZFIN;Acc:ZDB-GENE-040426-2252]	protein_coding
ENSDARG00000036080	0.685371	7.72036	47.1929	0.000507082	0.00476621	cd81	CD81 antigen [Source:ZFIN;Acc:ZDB-GENE-000831-5]	protein_coding
ENSDARG00000079618	2.98336	2.22278	31.7733	0.000507719	0.00476943	sik2a	salt-inducible kinase 2a [Source:ZFIN;Acc:ZDB-GENE-070705-451]	protein_coding
ENSDARG00000079317	-0.864491	5.05883	19.4576	0.000508385	0.00477291	DLC1	DLC1 Rho GTPase activating protein [Source:HGNC Symbol;Acc:HGNC:2897]	protein_coding
ENSDARG00000092748	-1.29629	4.76347	18.0267	0.000508804	0.00477407	si:ch211-255g12.5	si:ch211-255g12.5 [Source:ZFIN;Acc:ZDB-GENE-081104-58]	processed_transcript
ENSDARG00000056369	0.965017	4.20508	46.1501	0.000509298	0.00477592	ufsp2	ufm1-specific peptidase 2 [Source:ZFIN;Acc:ZDB-GENE-030131-8726]	protein_coding
ENSDARG00000068194	-1.24651	5.69935	18.0263	0.000511574	0.00479448	klf9	Kruppel-like factor 9 [Source:ZFIN;Acc:ZDB-GENE-060526-244]	protein_coding
ENSDARG00000004757	-0.665036	10.6458	32.7421	0.000512377	0.00479922	ybx1	Y box binding protein 1 [Source:ZFIN;Acc:ZDB-GENE-000629-3]	protein_coding
ENSDARG00000079898	-0.843913	5.42726	37.3965	0.000512804	0.00480044	cd248a	CD248 molecule, endosialin a [Source:ZFIN;Acc:ZDB-GENE-030131-2084]	protein_coding
ENSDARG00000032725	-0.669044	11.2546	33.8312	0.000514305	0.0048117	rps27a	ribosomal protein S27a [Source:ZFIN;Acc:ZDB-GENE-030131-10018]	protein_coding
ENSDARG00000074667	-0.803316	5.4012	24.1345	0.000515595	0.00482098	akt1s1	AKT1 substrate 1 (proline-rich) [Source:ZFIN;Acc:ZDB-GENE-030131-482]	protein_coding
ENSDARG00000022763	1.78884	3.16616	115.427	0.000519194	0.00485182	HPCAL1	hippocalcin-like 1 [Source:HGNC Symbol;Acc:HGNC:5145]	protein_coding
ENSDARG00000025428	1.51326	7.73153	17.9899	0.000522205	0.0048748	socs3a	suppressor of cytokine signaling 3a [Source:ZFIN;Acc:ZDB-GENE-030131-7349]	protein_coding
ENSDARG00000037094	-0.971799	5.15549	17.8968	0.000522533	0.0048748	aldh2.2	Uncharacterized protein [Source:UniProtKB/TrEMBL;Acc:A5WWE7]	protein_coding
ENSDARG00000040059	-0.885196	4.36205	25.4526	0.000522559	0.0048748	gbp	glycogen synthase kinase binding protein [Source:ZFIN;Acc:ZDB-GENE-990714-7]	protein_coding
ENSDARG00000035838	0.823222	5.57911	17.8837	0.000524317	0.00488838	ostc	oligosaccharyltransferase complex subunit [Source:ZFIN;Acc:ZDB-GENE-040426-1079]	protein_coding
ENSDARG00000091692	3.06578	2.11805	122.338	0.00052538	0.00489362	havcr2	hepatitis A virus cellular receptor 2 [Source:ZFIN;Acc:ZDB-GENE-091204-20]	protein_coding
ENSDARG00000062055	-1.11921	3.60825	93.563	0.000525769	0.00489362	RNF38	ring finger protein 38 [Source:HGNC Symbol;Acc:HGNC:18052]	protein_coding
ENSDARG00000075015	-2.07595	4.50935	17.9467	0.000525789	0.00489362	soul5	heme-binding protein soul5 [Source:ZFIN;Acc:ZDB-GENE-110718-2]	protein_coding
ENSDARG00000036106	3.04551	2.43379	44.7123	0.000531914	0.00494778	rgs18	regulator of G-protein signaling 18 [Source:ZFIN;Acc:ZDB-GENE-061013-722]	protein_coding
ENSDARG00000036815	-1.18147	7.90325	17.8408	0.000533903	0.00496343	atp1a3b	ATPase, Na+/K+ transporting, alpha 3b polypeptide [Source:ZFIN;Acc:ZDB-GENE-001212-8]	protein_coding
ENSDARG00000039932	1.71626	2.92419	34.1346	0.000534878	0.00496962	cyth4b	cytohesin 4b [Source:ZFIN;Acc:ZDB-GENE-080219-45]	protein_coding
ENSDARG00000016607	2.55574	3.12701	17.918	0.000537347	0.0049897	echdc2	enoyl CoA hydratase domain containing 2 [Source:ZFIN;Acc:ZDB-GENE-030219-147]	protein_coding
ENSDARG00000088314	-1.94163	2.3931	33.7274	0.000538832	0.00499791	CT476804.3	Uncharacterized protein [Source:UniProtKB/TrEMBL;Acc:E7F129]	protein_coding
ENSDARG00000067829	-1.22085	4.37654	17.8312	0.000538851	0.00499791	ppargc1a	peroxisome proliferator-activated receptor gamma, coactivator 1 alpha [Source:ZFIN;Acc:ZDB-GENE-080505-1]	protein_coding
ENSDARG00000087347	-1.71997	2.80075	44.5365	0.000542756	0.00503124			protein_coding
ENSDARG00000078249	3.13783	2.03653	42.1253	0.000543874	0.00503871	unc13d	unc-13 homolog D (C. elegans) [Source:ZFIN;Acc:ZDB-GENE-110411-188]	protein_coding
ENSDARG00000008447	0.969427	4.98728	30.6636	0.000544734	0.00504095	fkbp4	FK506 binding protein 4 [Source:ZFIN;Acc:ZDB-GENE-030131-514]	protein_coding
ENSDARG00000019969	-0.817618	4.77315	30.2894	0.00054474	0.00504095	smarcd3b	SWI/SNF related, matrix associated, actin dependent regulator of chromatin, subfamily d, member 3b [Source:ZFIN;Acc:ZDB-GENE-080509-2]	protein_coding
ENSDARG00000053291	-0.671687	7.69709	28.8469	0.000545635	0.0050459	pnrc2	proline-rich nuclear receptor coactivator 2 [Source:ZFIN;Acc:ZDB-GENE-030131-5475]	protein_coding
ENSDARG00000026582	-0.915829	7.43132	17.7289	0.0005459	0.0050459	iscub	iron-sulfur cluster scaffold homolog (E. coli) b [Source:ZFIN;Acc:ZDB-GENE-050417-332]	protein_coding
ENSDARG00000044395	1.09118	6.43207	17.7158	0.000547765	0.0050591	ZFP36	ZFP36 ring finger protein [Source:HGNC Symbol;Acc:HGNC:12862]	protein_coding
ENSDARG00000003706	-0.830503	6.93388	17.7145	0.000547954	0.0050591	ryr2b	ryanodine receptor 2b (cardiac) [Source:ZFIN;Acc:ZDB-GENE-061226-3]	protein_coding
ENSDARG00000033320	-1.10063	3.85668	88.6814	0.000548599	0.00506216	sar1ab	SAR1 gene homolog Ab (S. cerevisiae) [Source:ZFIN;Acc:ZDB-GENE-050417-437]	protein_coding
ENSDARG00000058731	3.62988	3.40263	17.8534	0.000560043	0.0051648	slc2a6	solute carrier family 2 (facilitated glucose transporter), member 6 [Source:ZFIN;Acc:ZDB-GENE-081104-301]	protein_coding
ENSDARG00000020596	-0.978502	4.27404	62.5246	0.000562801	0.00518728	fam73a	family with sequence similarity 73, member A [Source:ZFIN;Acc:ZDB-GENE-041010-193]	protein_coding
ENSDARG00000092970	2.86908	3.64315	17.722	0.000565244	0.00520682	si:ch211-11c15.3	si:ch211-11c15.3 [Source:ZFIN;Acc:ZDB-GENE-070126-5]	protein_coding
ENSDARG00000087508	1.88183	4.14369	17.6317	0.000566647	0.00521677	CD99L2 (3 of 3)	CD99 molecule-like 2 [Source:HGNC Symbol;Acc:HGNC:18237]	protein_coding
ENSDARG00000035023	-0.857657	5.39417	17.5712	0.000568902	0.00523455	kiaa0907	KIAA0907 protein [Source:ZFIN;Acc:ZDB-GENE-030131-405]	protein_coding
ENSDARG00000062707	1.21937	3.36573	29.1067	0.000570072	0.00524232	plat	plasminogen activator, tissue [Source:ZFIN;Acc:ZDB-GENE-081104-181]	protein_coding
ENSDARG00000042823	0.784093	5.33691	49.2626	0.000570711	0.00524521	spcs2	signal peptidase complex subunit 2 homolog (S. cerevisiae) [Source:ZFIN;Acc:ZDB-GENE-050320-32]	protein_coding
ENSDARG00000043561	0.819292	4.64598	74.2792	0.000571952	0.00525363	psmc1b	proteasome (prosome, macropain) 26S subunit, ATPase, 1b [Source:ZFIN;Acc:ZDB-GENE-040625-69]	protein_coding
ENSDARG00000062171	1.53682	4.91435	17.5669	0.000572727	0.00525776	olfml3b	olfactomedin-like 3b [Source:ZFIN;Acc:ZDB-GENE-050302-161]	protein_coding
ENSDARG00000069471	-1.30324	4.41155	17.5517	0.000573242	0.0052585	mhc1zca	major histocompatibility complex class I ZCA [Source:ZFIN;Acc:ZDB-GENE-070424-4]	protein_coding
ENSDARG00000078205	4.50474	2.02478	17.7253	0.000573459	0.0052585	si:dkey-25o1.3	si:dkey-25o1.3 [Source:ZFIN;Acc:ZDB-GENE-091204-99]	protein_coding
ENSDARG00000017504	2.21331	2.70132	72.8545	0.000579438	0.00530749	CR457462.1	Uncharacterized protein [Source:UniProtKB/TrEMBL;Acc:F1R1Q1]	protein_coding
ENSDARG00000087004	7.62276	3.11958	18.9829	0.000579459	0.00530749	si:ch211-122l24.4	si:ch211-122l24.4 [Source:ZFIN;Acc:ZDB-GENE-070912-32]	protein_coding
ENSDARG00000045694	-1.4053	3.34446	103.964	0.000580839	0.00531711	prickle1b	prickle homolog 1 (Drosophila) b [Source:ZFIN;Acc:ZDB-GENE-030131-2152]	protein_coding
ENSDARG00000021140	-0.775051	7.47664	17.47	0.000584247	0.00534528	pabpc1b	poly A binding protein, cytoplasmic 1 b [Source:ZFIN;Acc:ZDB-GENE-050308-1]	protein_coding
ENSDARG00000057582	-1.00713	4.48702	25.1587	0.000589391	0.00538929	KLHL34	kelch-like family member 34 [Source:HGNC Symbol;Acc:HGNC:26634]	protein_coding
ENSDARG00000097799	2.04989	2.66886	81.4768	0.00059006	0.00539235	zgc:194207	zgc:194207 [Source:ZFIN;Acc:ZDB-GENE-081022-74]	lincRNA
ENSDARG00000039642	0.756315	5.81874	17.4188	0.000592183	0.00540869	atpv0e1	ATPase, H+ transporting, lysosomal 9kDa, V0 subunit e1 [Source:ZFIN;Acc:ZDB-GENE-041010-133]	protein_coding
ENSDARG00000057195	3.76222	1.68603	59.6251	0.00059509	0.00543217	GPR132 (2 of 2)	G protein-coupled receptor 132 [Source:HGNC Symbol;Acc:HGNC:17482]	protein_coding
ENSDARG00000010717	-0.657878	7.83663	25.0339	0.000597893	0.00545436	chchd10	coiled-coil-helix-coiled-coil-helix domain containing 10 [Source:ZFIN;Acc:ZDB-GENE-040426-1753]	protein_coding
ENSDARG00000012747	0.795474	4.60734	34.0787	0.000598196	0.00545436	rer1	RER1 retention in endoplasmic reticulum 1 homolog (S. cerevisiae) [Source:ZFIN;Acc:ZDB-GENE-040426-1494]	protein_coding
ENSDARG00000068850	-2.68767	3.01815	17.4962	0.000599416	0.0054624	fhit	fragile histidine triad gene [Source:ZFIN;Acc:ZDB-GENE-040426-1703]	protein_coding
ENSDARG00000031885	1.792	4.17214	17.4855	0.000601092	0.00547458	psmb11	proteasome (prosome, macropain) subunit, beta type, 11 [Source:ZFIN;Acc:ZDB-GENE-001208-1]	protein_coding
ENSDARG00000055713	2.72054	2.17766	41.1678	0.000602313	0.00548261	fmnl1a	formin-like 1a [Source:ZFIN;Acc:ZDB-GENE-120215-83]	protein_coding
ENSDARG00000095552	-0.861986	4.8525	26.1502	0.000603868	0.00548932	ogt.2	O-linked N-acetylglucosamine (GlcNAc) transferase, tandem duplicate 2 [Source:ZFIN;Acc:ZDB-GENE-051128-1]	protein_coding
ENSDARG00000004592	-0.710062	7.14539	17.3447	0.000603873	0.00548932	gpr22	G protein-coupled receptor 22 [Source:ZFIN;Acc:ZDB-GENE-041210-48]	protein_coding
ENSDARG00000007265	2.6395	2.50023	17.463	0.000604623	0.00548932	RGS13 (1 of 2)	regulator of G-protein signaling 13 [Source:HGNC Symbol;Acc:HGNC:9995]	protein_coding
ENSDARG00000045490	-0.701246	7.49108	17.339	0.000604786	0.00548932	NDUFB2	NADH dehydrogenase (ubiquinone) 1 beta subcomplex, 2, 8kDa [Source:HGNC Symbol;Acc:HGNC:7697]	protein_coding
ENSDARG00000010316	1.05634	4.03483	70.6353	0.000604819	0.00548932	qars	glutaminyl-tRNA synthetase [Source:ZFIN;Acc:ZDB-GENE-040426-1011]	protein_coding
ENSDARG00000053091	0.76581	5.12928	18.8123	0.00060509	0.00548932	BDP1 (1 of 2)	B double prime 1, subunit of RNA polymerase III transcription initiation factor IIIB [Source:HGNC Symbol;Acc:HGNC:13652]	protein_coding
ENSDARG00000045989	0.883874	4.39999	87.0854	0.000605898	0.00548976	arf4a	ADP-ribosylation factor 4a [Source:ZFIN;Acc:ZDB-GENE-040801-109]	protein_coding
ENSDARG00000031426	-1.24864	4.00951	17.3516	0.000606083	0.00548976	csrnp1a	cysteine-serine-rich nuclear protein 1a [Source:ZFIN;Acc:ZDB-GENE-070912-475]	protein_coding
ENSDARG00000068437	-1.47289	3.33117	82.8411	0.000606479	0.00548976	agpat2	1-acylglycerol-3-phosphate O-acyltransferase 2 (lysophosphatidic acid acyltransferase, beta) [Source:ZFIN;Acc:ZDB-GENE-061103-541]	protein_coding
ENSDARG00000053572	-1.91074	2.71719	60.4819	0.000606498	0.00548976			protein_coding
ENSDARG00000086623	-1.3142	3.12462	37.8718	0.00060777	0.00549819	vav3a	vav 3 guanine nucleotide exchange factor a [Source:ZFIN;Acc:ZDB-GENE-091204-266]	protein_coding
ENSDARG00000057303	1.28878	3.7909	113.131	0.000610146	0.0055166	galnt7	UDP-N-acetyl-alpha-D-galactosamine: polypeptide N-acetylgalactosaminyltransferase 7 [Source:ZFIN;Acc:ZDB-GENE-050522-284]	protein_coding
ENSDARG00000006900	-0.650314	5.86885	25.4291	0.000611377	0.00552463	impdh2	IMP (inosine monophosphate) dehydrogenase 2 [Source:ZFIN;Acc:ZDB-GENE-030114-5]	protein_coding
ENSDARG00000096859	-1.96565	2.5875	65.4653	0.00061354	0.00554107	si:ch211-286b4.4	si:ch211-286b4.4 [Source:ZFIN;Acc:ZDB-GENE-131127-605]	protein_coding
ENSDARG00000061351	0.940525	6.04912	17.2808	0.000614173	0.00554369	tfpi2	tissue factor pathway inhibitor 2 [Source:ZFIN;Acc:ZDB-GENE-060503-38]	protein_coding
ENSDARG00000030752	-1.67092	2.56953	30.5319	0.000617479	0.00557042	syngr2b	synaptogyrin 2b [Source:ZFIN;Acc:ZDB-GENE-070424-19]	protein_coding
ENSDARG00000038505	1.93219	2.65095	51.2131	0.000618866	0.00557981	polr2h	info polymerase (RNA) II (DNA directed) polypeptide H [Source:ZFIN;Acc:ZDB-GENE-050417-66]	protein_coding
ENSDARG00000092239	1.88673	4.8066	17.3667	0.000620048	0.00558735	si:dkey-242k1.4	si:dkey-242k1.4 [Source:ZFIN;Acc:ZDB-GENE-081104-388]	processed_transcript
ENSDARG00000037397	1.80606	2.69445	86.9952	0.000621901	0.00560093	ssrp1a	structure specific recognition protein 1a [Source:ZFIN;Acc:ZDB-GENE-031118-9]	protein_coding
ENSDARG00000057736	1.44715	3.58799	123.777	0.000626583	0.00563994	ano10a	anoctamin 10a [Source:ZFIN;Acc:ZDB-GENE-050913-43]	protein_coding
ENSDARG00000008867	0.6837	6.72288	33.2916	0.000627445	0.00564455	rap1b	RAS related protein 1b [Source:ZFIN;Acc:ZDB-GENE-030131-9662]	protein_coding
ENSDARG00000068177	1.25468	3.6696	41.5402	0.000628077	0.00564563	pak2a	p21 (CDKN1A)-activated kinase 2a [Source:ZFIN;Acc:ZDB-GENE-021011-2]	protein_coding
ENSDARG00000086740	-0.928039	4.44109	32.1977	0.000628398	0.00564563	PHYH (2 of 2)	phytanoyl-CoA 2-hydroxylase [Source:HGNC Symbol;Acc:HGNC:8940]	protein_coding
ENSDARG00000013012	-0.684765	10.1774	17.1932	0.000628613	0.00564563	rpl36	ribosomal protein L36 [Source:ZFIN;Acc:ZDB-GENE-040622-2]	protein_coding
ENSDARG00000003789	-0.991527	4.0895	30.4519	0.00063178	0.00566924	dennd5b	DENN/MADD domain containing 5B [Source:ZFIN;Acc:ZDB-GENE-030131-2248]	protein_coding
ENSDARG00000068076	0.746225	5.37544	34.207	0.000631944	0.00566924	psmd7	proteasome (prosome, macropain) 26S subunit, non-ATPase, 7 (Mov34 homolog) [Source:ZFIN;Acc:ZDB-GENE-030131-5541]	protein_coding
ENSDARG00000087885	3.3527	1.98872	68.9924	0.000634142	0.0056858			protein_coding
ENSDARG00000068257	1.59437	3.69079	17.2157	0.000638741	0.00572386	kcne4	potassium voltage-gated channel, Isk-related family, member 4 [Source:ZFIN;Acc:ZDB-GENE-050419-163]	protein_coding
ENSDARG00000036116	-0.770764	5.29938	32.1774	0.00064299	0.00575874	eif3hb	eukaryotic translation initiation factor 3, subunit H, b [Source:ZFIN;Acc:ZDB-GENE-051030-42]	protein_coding
ENSDARG00000055350	-1.32678	3.64052	76.4462	0.000650671	0.00582429	sun1	Sad1 and UNC84 domain containing 1 [Source:ZFIN;Acc:ZDB-GENE-050522-551]	protein_coding
ENSDARG00000081363	7.3427	2.41573	26.4478	0.000651036	0.00582434	FP015916.1		miRNA
ENSDARG00000078592	1.44955	3.09954	46.2912	0.00065512	0.00585763	nomo	nodal modulator [Source:ZFIN;Acc:ZDB-GENE-040826-3]	protein_coding
ENSDARG00000028164	1.40416	3.41664	22.653	0.000659352	0.00589221	si:ch211-161h7.6	si:ch211-161h7.6 [Source:ZFIN;Acc:ZDB-GENE-091118-10]	protein_coding
ENSDARG00000054980	0.854903	4.54539	25.8094	0.000660075	0.0058954	ebna1bp2	EBNA1 binding protein 2 [Source:ZFIN;Acc:ZDB-GENE-030131-6989]	protein_coding
ENSDARG00000013576	1.69902	3.16395	29.181	0.000664505	0.00593169	gadd45bb	growth arrest and DNA-damage-inducible, beta b [Source:ZFIN;Acc:ZDB-GENE-050223-1]	protein_coding
ENSDARG00000061854	0.786019	5.25517	58.3776	0.000667725	0.00595714	lman2	lectin, mannose-binding 2 [Source:ZFIN;Acc:ZDB-GENE-070209-149]	protein_coding
ENSDARG00000002792	1.12966	3.7482	111.969	0.000669031	0.0059655	arcn1a	archain 1a [Source:ZFIN;Acc:ZDB-GENE-021031-2]	protein_coding
ENSDARG00000044669	1.01015	4.86158	29.6384	0.00067163	0.00598536	hp1bp3	heterochromatin protein 1, binding protein 3 [Source:ZFIN;Acc:ZDB-GENE-060810-79]	protein_coding
ENSDARG00000075549	-0.750307	5.50363	27.9333	0.000681082	0.00606625	cdh5	cadherin 5 [Source:ZFIN;Acc:ZDB-GENE-040816-1]	protein_coding
ENSDARG00000068436	-0.662387	6.95974	37.5219	0.00068213	0.00607224			protein_coding
ENSDARG00000056166	10.2164	6.68227	17.2178	0.00068546	0.00609852	CR759816.1	Uncharacterized protein [Source:UniProtKB/TrEMBL;Acc:E7F8T3]	protein_coding
ENSDARG00000093345	3.07318	1.8428	43.7693	0.000686569	0.00610502	si:ch73-27e22.7	si:ch73-27e22.7 [Source:ZFIN;Acc:ZDB-GENE-070705-235]	protein_coding
ENSDARG00000033201	-0.653907	8.20078	25.1515	0.000689281	0.00612576			protein_coding
ENSDARG00000037832	-0.806576	4.76052	25.6531	0.000690866	0.00613358	klhdc3	kelch domain containing 3 [Source:ZFIN;Acc:ZDB-GENE-040426-2426]	protein_coding
ENSDARG00000079657	2.85655	2.06205	27.3458	0.000691014	0.00613358	BX005223.2	Uncharacterized protein [Source:UniProtKB/TrEMBL;Acc:E7FB88]	protein_coding
ENSDARG00000041959	1.47956	4.8838	16.8468	0.0006913	0.00613358	cxcr4b	chemokine (C-X-C motif), receptor 4b [Source:ZFIN;Acc:ZDB-GENE-010614-1]	protein_coding
ENSDARG00000038133	1.96951	3.0156	46.2175	0.000695283	0.00616553	zgc:113411	zgc:113411 [Source:ZFIN;Acc:ZDB-GENE-050417-474]	protein_coding
ENSDARG00000039390	-0.77869	5.05908	28.0935	0.000701084	0.00621356	C13H6orf57	chromosome 6 open reading frame 57 [Source:HGNC Symbol;Acc:HGNC:20957]	protein_coding
ENSDARG00000037713	-0.747911	5.79086	32.6286	0.000706353	0.00625562	pcnp	PEST proteolytic signal containing nuclear protein [Source:ZFIN;Acc:ZDB-GENE-041010-130]	protein_coding
ENSDARG00000052390	1.69807	2.91414	44.5597	0.000706604	0.00625562	tmed8	transmembrane emp24 protein transport domain containing 8 [Source:ZFIN;Acc:ZDB-GENE-050522-283]	protein_coding
ENSDARG00000088554	-1.28823	3.19567	68.1559	0.000707866	0.00626336	AMPD2 (2 of 2)	adenosine monophosphate deaminase 2 [Source:HGNC Symbol;Acc:HGNC:469]	protein_coding
ENSDARG00000061301	1.22989	3.55562	40.4568	0.000710486	0.00628132	gmpr2	guanosine monophosphate reductase 2 [Source:ZFIN;Acc:ZDB-GENE-030131-1238]	protein_coding
ENSDARG00000003382	-0.947536	4.08503	71.1585	0.000710674	0.00628132	cwc25	CWC25 spliceosome-associated protein homolog (S. cerevisiae) [Source:ZFIN;Acc:ZDB-GENE-040426-2817]	protein_coding
ENSDARG00000043467	-0.720718	8.02022	16.7232	0.000712833	0.00629234	ndufb11	NADH dehydrogenase (ubiquinone) 1 beta subcomplex, 11 [Source:ZFIN;Acc:ZDB-GENE-050309-25]	protein_coding
ENSDARG00000015862	-0.646852	9.98079	28.4469	0.000713072	0.00629234	rpl5b	ribosomal protein L5b [Source:ZFIN;Acc:ZDB-GENE-040625-93]	protein_coding
ENSDARG00000090186	1.04187	6.0308	16.7219	0.00071309	0.00629234	rps27.2	ribosomal protein S27, isoform 2 [Source:ZFIN;Acc:ZDB-GENE-040426-1735]	protein_coding
ENSDARG00000057903	1.43241	4.76987	16.7926	0.000715201	0.00630752	si:ch211-266g18.10	si:ch211-266g18.10 [Source:ZFIN;Acc:ZDB-GENE-131127-188]	protein_coding
ENSDARG00000090401	2.89141	2.19423	84.3654	0.00071718	0.00632152	CABZ01020840.1	Uncharacterized protein [Source:UniProtKB/TrEMBL;Acc:E7EYP8]	protein_coding
ENSDARG00000092826	-1.45425	3.20459	30.4416	0.000717707	0.00632271	si:ch211-243g18.3	si:ch211-243g18.3 [Source:ZFIN;Acc:ZDB-GENE-091120-5]	processed_transcript
ENSDARG00000044982	1.92853	4.57739	16.8033	0.00071959	0.00633585	dhrs3a	dehydrogenase/reductase (SDR family) member 3a [Source:ZFIN;Acc:ZDB-GENE-040801-217]	protein_coding
ENSDARG00000018298	2.10561	3.09071	16.7975	0.000720694	0.00634211	cyp1c2	cytochrome P450, family 1, subfamily C, polypeptide 2 [Source:ZFIN;Acc:ZDB-GENE-050705-1]	protein_coding
ENSDARG00000071103	-3.80627	2.04154	16.784	0.000723302	0.00636159	si:dkey-222p3.1	si:dkey-222p3.1 [Source:ZFIN;Acc:ZDB-GENE-050208-374]	protein_coding
ENSDARG00000074914	-1.0621	4.24883	16.6625	0.000724609	0.00636962	DMPK	dystrophia myotonica-protein kinase [Source:HGNC Symbol;Acc:HGNC:2933]	protein_coding
ENSDARG00000076927	-0.802735	5.70491	16.6391	0.00072919	0.0064064	DUSP27	dual specificity phosphatase 27 (putative) [Source:HGNC Symbol;Acc:HGNC:25034]	protein_coding
ENSDARG00000068126	3.58353	1.64904	31.2572	0.000731132	0.00641996	NPPC (1 of 2)	natriuretic peptide C [Source:HGNC Symbol;Acc:HGNC:7941]	protein_coding
ENSDARG00000018328	0.700158	6.32688	27.3652	0.000733336	0.00643582	rhoad	ras homolog gene family, member Ad [Source:ZFIN;Acc:ZDB-GENE-040718-144]	protein_coding
ENSDARG00000053124	3.11284	2.11828	98.3061	0.000746696	0.00654764	BX005082.1	Uncharacterized protein [Source:UniProtKB/TrEMBL;Acc:F1QAH0]	protein_coding
ENSDARG00000068993	1.51181	5.18298	16.6546	0.000746889	0.00654764	TNFRSF14 (6 of 12)	tumor necrosis factor receptor superfamily, member 14 [Source:HGNC Symbol;Acc:HGNC:11912]	protein_coding
ENSDARG00000002264	-0.725517	5.76803	27.1011	0.000749134	0.00656376	mrpl41	mitochondrial ribosomal protein L41 [Source:ZFIN;Acc:ZDB-GENE-050522-200]	protein_coding
ENSDARG00000035860	-0.646802	10.8197	26.3305	0.000750398	0.00656392	rps28	ribosomal protein S28 [Source:ZFIN;Acc:ZDB-GENE-030131-2022]	protein_coding
ENSDARG00000010773	-1.01718	4.05352	84.3688	0.000750398	0.00656392	pnpla6	patatin-like phospholipase domain containing 6 [Source:ZFIN;Acc:ZDB-GENE-050107-4]	protein_coding
ENSDARG00000086947	3.30228	5.51218	16.6989	0.00075053	0.00656392			protein_coding
ENSDARG00000076821	-0.773012	8.33119	16.5314	0.000750778	0.00656392	MYOM1	myomesin 1 [Source:HGNC Symbol;Acc:HGNC:7613]	protein_coding
ENSDARG00000012932	-0.836012	4.58039	97.4045	0.00075338	0.00658311	mat2b	methionine adenosyltransferase II, beta [Source:ZFIN;Acc:ZDB-GENE-030131-786]	protein_coding
ENSDARG00000000442	0.996411	4.45738	64.617	0.000758549	0.00662469	slc39a13	solute carrier family 39 (zinc transporter), member 13 [Source:ZFIN;Acc:ZDB-GENE-030616-17]	protein_coding
ENSDARG00000038475	-1.13052	3.56909	30.9339	0.000759469	0.00662913	acy1	aminoacylase 1 [Source:ZFIN;Acc:ZDB-GENE-040426-755]	protein_coding
ENSDARG00000071090	-0.826751	10.6001	16.4454	0.000768514	0.00670446	actn2	actinin, alpha 2 [Source:ZFIN;Acc:ZDB-GENE-051127-39]	protein_coding
ENSDARG00000076317	1.09908	3.89709	38.094	0.000772904	0.00673913	PLOD3 (2 of 2)	procollagen-lysine, 2-oxoglutarate 5-dioxygenase 3 [Source:HGNC Symbol;Acc:HGNC:9083]	protein_coding
ENSDARG00000089904	1.74963	2.97789	59.3556	0.000774758	0.00675164	CABZ01066772.1	Uncharacterized protein [Source:UniProtKB/TrEMBL;Acc:E7F287]	protein_coding
ENSDARG00000017891	0.677964	6.47288	16.8026	0.000780995	0.00680037	tcp1	t-complex polypeptide 1 [Source:ZFIN;Acc:ZDB-GENE-990714-24]	protein_coding
ENSDARG00000010384	2.66138	2.38244	31.6174	0.000781192	0.00680037	lpar5a	lysophosphatidic acid receptor 5a [Source:ZFIN;Acc:ZDB-GENE-030131-1193]	protein_coding
ENSDARG00000071031	0.766614	5.23244	64.5164	0.00078311	0.00681339	snx1a	sorting nexin 1a [Source:ZFIN;Acc:ZDB-GENE-060302-3]	protein_coding
ENSDARG00000023298	-0.642289	10.3158	22.0298	0.000783619	0.00681415	rps27.1	ribosomal protein S27, isoform 1 [Source:ZFIN;Acc:ZDB-GENE-050522-549]	protein_coding
ENSDARG00000039641	-0.646359	11.2506	32.262	0.000789771	0.00686395	rpl26	ribosomal protein L26 [Source:ZFIN;Acc:ZDB-GENE-040426-2117]	protein_coding
ENSDARG00000011404	1.42617	3.48179	36.6943	0.000790767	0.00686891	fen1	flap structure-specific endonuclease 1 [Source:ZFIN;Acc:ZDB-GENE-031112-11]	protein_coding
ENSDARG00000038785	0.714382	5.62296	20.3813	0.000791616	0.00687259	abcf2a	ATP-binding cassette, sub-family F (GCN20), member 2a [Source:ZFIN;Acc:ZDB-GENE-030131-8714]	protein_coding
ENSDARG00000040474	3.41642	1.9179	17.8183	0.000794602	0.0068948	snx10b	sorting nexin 10b [Source:ZFIN;Acc:ZDB-GENE-070628-1]	protein_coding
ENSDARG00000038980	0.932538	4.3514	16.2631	0.000807679	0.00700451	txndc12	thioredoxin domain containing 12 (endoplasmic reticulum) [Source:ZFIN;Acc:ZDB-GENE-050522-497]	protein_coding
ENSDARG00000090767	2.53007	2.37133	27.8938	0.000812307	0.00704087	si:ch211-136m16.8	si:ch211-136m16.8 [Source:ZFIN;Acc:ZDB-GENE-121214-301]	protein_coding
ENSDARG00000054530	1.01061	4.01471	56.658	0.000820872	0.00711129	rars	arginyl-tRNA synthetase [Source:ZFIN;Acc:ZDB-GENE-030131-9014]	protein_coding
ENSDARG00000057706	1.6598	4.56943	16.2691	0.000822286	0.00711972	si:ch211-137i24.10	si:ch211-137i24.10 [Source:ZFIN;Acc:ZDB-GENE-060526-34]	protein_coding
ENSDARG00000019444	0.793054	6.63134	16.1897	0.000824081	0.00712922	ssr4	signal sequence receptor, delta [Source:ZFIN;Acc:ZDB-GENE-030131-4900]	protein_coding
ENSDARG00000095821	2.39394	2.15313	130.361	0.000824267	0.00712922	si:dkey-122a22.2	si:dkey-122a22.2 [Source:ZFIN;Acc:ZDB-GENE-110411-93]	protein_coding
ENSDARG00000096046	-1.20667	8.99396	16.2091	0.000826456	0.00714434	si:ch211-209p16.4	si:ch211-209p16.4 [Source:ZFIN;Acc:ZDB-GENE-110914-88]	antisense
ENSDARG00000055620	-0.772347	4.93898	30.4215	0.000827043	0.00714558	acad9	acyl-CoA dehydrogenase family, member 9 [Source:ZFIN;Acc:ZDB-GENE-060616-196]	protein_coding
ENSDARG00000079307	-1.43346	8.54395	16.2231	0.000834374	0.00720313	si:dkey-205h13.1	si:dkey-205h13.1 [Source:ZFIN;Acc:ZDB-GENE-090313-227]	protein_coding
ENSDARG00000052840	-0.717785	7.66367	16.1435	0.000834596	0.00720313	ndufs4	NADH dehydrogenase (ubiquinone) Fe-S protein 4, (NADH-coenzyme Q reductase) [Source:ZFIN;Acc:ZDB-GENE-050522-421]	protein_coding
ENSDARG00000039392	-0.891137	4.69729	24.8369	0.000836085	0.00721212	wnk1b	WNK lysine deficient protein kinase 1b [Source:ZFIN;Acc:ZDB-GENE-030131-2656]	protein_coding
ENSDARG00000014248	0.986398	5.32076	16.1267	0.000838445	0.00722862	pdlim3b	PDZ and LIM domain 3b [Source:ZFIN;Acc:ZDB-GENE-060130-104]	protein_coding
ENSDARG00000089322	-0.929358	4.5003	17.2134	0.000841262	0.00724904	GRAMD2 (2 of 2)	GRAM domain containing 2 [Source:HGNC Symbol;Acc:HGNC:27287]	protein_coding
ENSDARG00000005134	0.882761	4.25157	46.5135	0.000843454	0.00726293	psmd11b	proteasome (prosome, macropain) 216S subunit, non-ATPase, 11b [Source:ZFIN;Acc:ZDB-GENE-030131-984]	protein_coding
ENSDARG00000039234	3.37614	1.9324	21.9947	0.000843774	0.00726293	zgc:171579	zgc:171579 [Source:ZFIN;Acc:ZDB-GENE-080204-32]	protein_coding
ENSDARG00000017730	1.6484	2.93953	131.261	0.000844402	0.00726447	klhdc4	kelch domain containing 4 [Source:ZFIN;Acc:ZDB-GENE-030131-2057]	protein_coding
ENSDARG00000016153	-0.890042	4.59912	24.3338	0.000847548	0.00728765	dag1	dystroglycan 1 [Source:ZFIN;Acc:ZDB-GENE-021223-1]	protein_coding
ENSDARG00000024195	-1.61198	3.0258	118.333	0.000848746	0.00729407	znf395b	zinc finger protein 395b [Source:ZFIN;Acc:ZDB-GENE-041001-193]	protein_coding
ENSDARG00000033501	-1.78349	2.83328	89.3259	0.000853894	0.0073344	zgc:64189	zgc:64189 [Source:ZFIN;Acc:ZDB-GENE-040426-1397]	protein_coding
ENSDARG00000096403	-0.986015	11.0884	16.0566	0.000854775	0.00733807	si:dkey-153m14.1	si:dkey-153m14.1 [Source:ZFIN;Acc:ZDB-GENE-120215-41]	lincRNA
ENSDARG00000032970	-0.705313	10.8032	16.0282	0.000861473	0.00739164	cox4i1	cytochrome c oxidase subunit IV isoform 1 [Source:ZFIN;Acc:ZDB-GENE-030131-5175]	protein_coding
ENSDARG00000070426	-0.911043	8.37002	16.0247	0.000862302	0.00739482	chac1	ChaC, cation transport regulator-like 1 [Source:ZFIN;Acc:ZDB-GENE-030131-1957]	protein_coding
ENSDARG00000096249	1.07848	3.9344	74.9647	0.000867492	0.00743538	ap1m1	adaptor-related protein complex 1, mu 1 subunit [Source:ZFIN;Acc:ZDB-GENE-110126-1]	protein_coding
ENSDARG00000077270	2.25036	3.14298	18.6772	0.000868297	0.00743833	INCENP	inner centromere protein antigens 135/155kDa [Source:HGNC Symbol;Acc:HGNC:6058]	protein_coding
ENSDARG00000022712	0.80309	4.57854	15.9772	0.000873695	0.00748061	stat3	signal transduction and activation of transcription 3 [Source:ZFIN;Acc:ZDB-GENE-980526-68]	protein_coding
ENSDARG00000043899	1.57323	3.15121	46.8219	0.000875441	0.00749159	psma6l	proteasome (prosome, macropain) subunit, alpha type, 6, like [Source:ZFIN;Acc:ZDB-GENE-010502-2]	protein_coding
ENSDARG00000012141	-0.882704	4.31529	68.9687	0.000880502	0.0075309	papolg	poly(A) polymerase gamma [Source:ZFIN;Acc:ZDB-GENE-040426-1256]	protein_coding
ENSDARG00000035871	-0.664683	10.5999	15.9178	0.000888143	0.00759223	rpl30	ribosomal protein L30 [Source:ZFIN;Acc:ZDB-GENE-030131-8657]	protein_coding
ENSDARG00000086153	0.848685	4.48062	15.9121	0.000889551	0.00759646	me2	malic enzyme 2, NAD(+)-dependent, mitochondrial [Source:ZFIN;Acc:ZDB-GENE-040801-147]	protein_coding
ENSDARG00000053404	-0.65199	6.35847	31.7762	0.000889776	0.00759646	PPP2CA	protein phosphatase 2, catalytic subunit, alpha isozyme [Source:HGNC Symbol;Acc:HGNC:9299]	protein_coding
ENSDARG00000018283	2.28648	4.9856	16.0192	0.000890048	0.00759646	cyba	cytochrome b-245, alpha polypeptide [Source:ZFIN;Acc:ZDB-GENE-040426-1526]	protein_coding
ENSDARG00000016457	1.0682	4.38028	15.8976	0.000895862	0.00764113	irf9	interferon regulatory factor 9 [Source:ZFIN;Acc:ZDB-GENE-040912-165]	protein_coding
ENSDARG00000087762	-2.65972	2.14566	54.7485	0.000896229	0.00764113	RAB27B	RAB27B, member RAS oncogene family [Source:HGNC Symbol;Acc:HGNC:9767]	protein_coding
ENSDARG00000071524	-1.27329	3.18089	122.646	0.000899733	0.00766696	insrb	insulin receptor b [Source:ZFIN;Acc:ZDB-GENE-020503-4]	protein_coding
ENSDARG00000034043	-0.919435	4.59143	15.882	0.000902191	0.00768385	irx5a	iroquois homeobox protein 5a [Source:ZFIN;Acc:ZDB-GENE-010716-2]	protein_coding
ENSDARG00000003512	-0.923852	4.42806	34.9951	0.000918007	0.00781443	anks1b	ankyrin repeat and sterile alpha motif domain containing 1B [Source:ZFIN;Acc:ZDB-GENE-041210-349]	protein_coding
ENSDARG00000092060	-1.12542	3.89261	39.2717	0.000919983	0.00782713	tbx5b	T-box 5b [Source:ZFIN;Acc:ZDB-GENE-060601-2]	protein_coding
ENSDARG00000030765	-0.656202	6.9348	16.6892	0.000920904	0.00782878	hadh	hydroxyacyl-Coenzyme A dehydrogenase [Source:ZFIN;Acc:ZDB-GENE-040801-261]	protein_coding
ENSDARG00000076847	-1.40476	3.376	124.895	0.000921147	0.00782878	TNRC6C (2 of 3)	trinucleotide repeat containing 6C [Source:HGNC Symbol;Acc:HGNC:29318]	protein_coding
ENSDARG00000009160	2.81495	2.07751	62.75	0.000923977	0.00784664	kmo	kynurenine 3-monooxygenase [Source:ZFIN;Acc:ZDB-GENE-030424-4]	protein_coding
ENSDARG00000019332	-0.63796	8.66998	15.7742	0.00092422	0.00784664	C24H11orf65	chromosome 11 open reading frame 65 [Source:HGNC Symbol;Acc:HGNC:28519]	protein_coding
ENSDARG00000061631	-0.907291	4.05557	30.031	0.000931964	0.00790822	fbxo11a	F-box protein 11a [Source:ZFIN;Acc:ZDB-GENE-061103-70]	protein_coding
ENSDARG00000006553	0.908406	4.41565	68.866	0.000932782	0.00791101	rras	related RAS viral (r-ras) oncogene homolog [Source:ZFIN;Acc:ZDB-GENE-041010-217]	protein_coding
ENSDARG00000038028	-0.649115	7.20916	15.729	0.000935905	0.00793333	ndufa6	NADH dehydrogenase (ubiquinone) 1 alpha subcomplex, 6 [Source:ZFIN;Acc:ZDB-GENE-040426-1124]	protein_coding
ENSDARG00000090912	0.924125	6.7096	15.7105	0.000940736	0.0079701	npc2	Niemann-Pick disease, type C2 [Source:ZFIN;Acc:ZDB-GENE-021206-13]	protein_coding
ENSDARG00000092985	2.37772	3.74784	15.786	0.000948025	0.00802764	si:ch1073-309n14.1	si:ch1073-309n14.1 [Source:ZFIN;Acc:ZDB-GENE-091204-148]	processed_transcript
ENSDARG00000091311	4.57684	2.18244	15.8246	0.000950585	0.0080451	CABZ01064973.1	Uncharacterized protein [Source:UniProtKB/TrEMBL;Acc:H9GZA6]	protein_coding
ENSDARG00000052958	1.5413	9.84824	15.7518	0.000954769	0.00807627	BX323876.2	Natriuretic peptide [Source:UniProtKB/TrEMBL;Acc:F1R8L8]	protein_coding
ENSDARG00000011665	-0.810677	11.7015	15.6401	0.000959378	0.00811101	aldoaa	aldolase a, fructose-bisphosphate, a [Source:ZFIN;Acc:ZDB-GENE-030131-8369]	protein_coding
ENSDARG00000089336	1.35487	4.5054	15.7137	0.000961554	0.00812516	sept10	septin 10 [Source:ZFIN;Acc:ZDB-GENE-050417-3]	protein_coding
ENSDARG00000009753	-0.652259	6.6218	23.5085	0.000964808	0.00814838	sf3b14	splicing factor 3B [Source:ZFIN;Acc:ZDB-GENE-040625-36]	protein_coding
ENSDARG00000004433	2.32446	2.28132	86.7501	0.00096567	0.00815141	btk	Bruton agammaglobulinemia tyrosine kinase [Source:ZFIN;Acc:ZDB-GENE-070531-1]	protein_coding
ENSDARG00000090408	-1.89836	2.51708	73.8759	0.000972961	0.00820762			protein_coding
ENSDARG00000077304	-0.958669	3.92309	23.4621	0.000973346	0.00820762	erg	v-ets erythroblastosis virus E26 oncogene like (avian) [Source:ZFIN;Acc:ZDB-GENE-041212-40]	protein_coding
ENSDARG00000014817	0.71207	5.847	25.0159	0.00097477	0.00821318	ranbp1	RAN binding protein 1 [Source:ZFIN;Acc:ZDB-GENE-040426-2548]	protein_coding
ENSDARG00000078073	1.07668	3.94193	52.5904	0.000975023	0.00821318	nudt5	nudix (nucleoside diphosphate linked moiety X)-type motif 5 [Source:ZFIN;Acc:ZDB-GENE-040625-63]	protein_coding
ENSDARG00000029218	-0.877155	6.51467	15.5754	0.000976888	0.0082246	slc25a12	solute carrier family 25 (mitochondrial carrier, Aralar), member 12 [Source:ZFIN;Acc:ZDB-GENE-031006-11]	protein_coding
ENSDARG00000097103	-1.60849	4.97385	15.6729	0.0009781	0.00822843			protein_coding
ENSDARG00000006260	0.638825	8.22983	15.57	0.000978362	0.00822843	tuba8l4	tubulin, alpha 8 like 4 [Source:ZFIN;Acc:ZDB-GENE-040426-860]	protein_coding
ENSDARG00000033955	-1.21379	3.4701	21.1119	0.000979443	0.00823113	CABZ01088025.1	Uncharacterized protein [Source:UniProtKB/TrEMBL;Acc:F1QFW7]	protein_coding
ENSDARG00000077620	3.66698	1.97048	69.0058	0.000979902	0.00823113	cdca7a	cell division cycle associated 7a [Source:ZFIN;Acc:ZDB-GENE-050417-29]	protein_coding
ENSDARG00000059857	-1.12419	3.44805	66.6475	0.000980627	0.00823113	blvra	biliverdin reductase A [Source:ZFIN;Acc:ZDB-GENE-060929-312]	protein_coding
ENSDARG00000024090	-0.847573	4.3872	78.5874	0.000980721	0.00823113	dnajc4	DnaJ (Hsp40) homolog, subfamily C, member 4 [Source:ZFIN;Acc:ZDB-GENE-030131-3093]	protein_coding
ENSDARG00000073995	3.2662	1.68292	34.6269	0.000981941	0.00823709	ENDOD1 (10 of 13)	endonuclease domain containing 1 [Source:HGNC Symbol;Acc:HGNC:29129]	protein_coding
ENSDARG00000075709	-0.725267	8.47422	15.5502	0.00098381	0.00824848	ndufb3	NADH dehydrogenase (ubiquinone) 1 beta subcomplex, 3 [Source:ZFIN;Acc:ZDB-GENE-091204-407]	protein_coding
ENSDARG00000039316	0.939253	4.41889	48.9738	0.000986818	0.0082694	rraga	Ras-related GTP binding A [Source:ZFIN;Acc:ZDB-GENE-030131-4083]	protein_coding
ENSDARG00000060687	-0.999121	3.80969	60.8998	0.000987385	0.00826986	chd2	chromodomain helicase DNA binding protein 2 [Source:ZFIN;Acc:ZDB-GENE-050419-256]	protein_coding
ENSDARG00000034823	0.784173	4.62221	38.3411	0.000988653	0.00827415	copg2	coatomer protein complex, subunit gamma 2 [Source:ZFIN;Acc:ZDB-GENE-000208-8]	protein_coding
ENSDARG00000062790	-1.27775	3.72228	72.4552	0.000988921	0.00827415	TACC2	transforming, acidic coiled-coil containing protein 2 [Source:HGNC Symbol;Acc:HGNC:11523]	protein_coding
ENSDARG00000088590	1.48017	3.72768	15.5764	0.0009961	0.00832989	pxna	paxillin a [Source:ZFIN;Acc:ZDB-GENE-040105-1]	protein_coding
ENSDARG00000059054	-1.3599	7.21635	15.552	0.00100291	0.00838248	pdk2	pyruvate dehydrogenase kinase, isoenzyme 2 [Source:ZFIN;Acc:ZDB-GENE-040426-939]	protein_coding
ENSDARG00000032919	-0.679726	6.19509	20.1066	0.00100361	0.00838402	chchd3	coiled-coil-helix-coiled-coil-helix domain containing 3 [Source:ZFIN;Acc:ZDB-GENE-030131-5005]	protein_coding
ENSDARG00000014244	0.834438	5.66928	22.8964	0.00100593	0.00839907	rbmx	RNA binding motif protein, X-linked [Source:ZFIN;Acc:ZDB-GENE-030131-579]	protein_coding
ENSDARG00000058996	-0.834635	4.49843	20.6333	0.00100824	0.00841397	jam2a	junctional adhesion molecule 2a [Source:ZFIN;Acc:ZDB-GENE-031204-3]	protein_coding
ENSDARG00000027797	-1.03763	4.23078	15.8392	0.00101205	0.0084414	adcy6b	adenylate cyclase 6b [Source:ZFIN;Acc:ZDB-GENE-090127-2]	protein_coding
ENSDARG00000002336	-1.84668	2.85312	93.4291	0.00101342	0.00844851	dlc	deltaC [Source:ZFIN;Acc:ZDB-GENE-000125-4]	protein_coding
ENSDARG00000033144	0.812715	5.64294	15.4386	0.00101508	0.00845799	psme2	proteasome activator subunit 2 [Source:ZFIN;Acc:ZDB-GENE-991110-16]	protein_coding
ENSDARG00000074846	2.80913	2.11285	58.1255	0.00101693	0.00846903	CU984580.4	Uncharacterized protein [Source:UniProtKB/TrEMBL;Acc:F1RDE1]	protein_coding
ENSDARG00000019181	-0.625891	9.85644	29.6949	0.00101773	0.0084713	rpsa	ribosomal protein SA [Source:ZFIN;Acc:ZDB-GENE-040426-811]	protein_coding
ENSDARG00000041530	1.40187	3.22946	69.6557	0.00102676	0.00854208	ppih	peptidylprolyl isomerase H (cyclophilin H) [Source:ZFIN;Acc:ZDB-GENE-040625-127]	protein_coding
ENSDARG00000018989	0.768998	4.83049	58.3425	0.00103105	0.00857332	hspa4b	heat shock protein 4b [Source:ZFIN;Acc:ZDB-GENE-030131-6018]	protein_coding
ENSDARG00000011611	0.825436	4.63133	33.8079	0.00104142	0.00865514	actr1	ARP1 actin-related protein 1, centractin (yeast) [Source:ZFIN;Acc:ZDB-GENE-040426-2695]	protein_coding
ENSDARG00000071336	0.878409	4.91323	15.3762	0.0010442	0.00867374	mif	macrophage migration inhibitory factor [Source:ZFIN;Acc:ZDB-GENE-080708-1]	protein_coding
ENSDARG00000054271	-1.74603	3.32464	15.431	0.00104606	0.00868117	cdkn1bb	cyclin-dependent kinase inhibitor 1Bb [Source:ZFIN;Acc:ZDB-GENE-030521-13]	protein_coding
ENSDARG00000058206	2.74006	2.86058	15.4767	0.00104631	0.00868117	sb:cb252	sb:cb252 [Source:ZFIN;Acc:ZDB-GENE-030131-9744]	protein_coding
ENSDARG00000077308	2.97968	2.7695	15.4753	0.00104671	0.00868117	gpr84	G protein-coupled receptor 84 [Source:ZFIN;Acc:ZDB-GENE-070928-33]	protein_coding
ENSDARG00000041991	1.72348	2.7605	78.6726	0.00104765	0.00868455	rrp9	ribosomal RNA processing 9, small subunit (SSU) processome component, homolog (yeast) [Source:ZFIN;Acc:ZDB-GENE-060427-1]	protein_coding
ENSDARG00000059815	-0.892165	6.09117	15.2738	0.00106332	0.00880994	oaz2b	ornithine decarboxylase antizyme 2b [Source:ZFIN;Acc:ZDB-GENE-070313-1]	protein_coding
ENSDARG00000097901	2.97963	1.77278	20.783	0.00106525	0.00882137	FFAR2 (5 of 5)	free fatty acid receptor 2 [Source:HGNC Symbol;Acc:HGNC:4501]	protein_coding
ENSDARG00000028119	0.733955	5.96928	38.9771	0.00107383	0.00888789	sumo3a	SMT3 suppressor of mif two 3 homolog 3a [Source:ZFIN;Acc:ZDB-GENE-040426-2133]	protein_coding
ENSDARG00000070108	-0.827658	4.36443	30.1908	0.0010751	0.00889382	dek	DEK oncogene [Source:ZFIN;Acc:ZDB-GENE-060512-191]	protein_coding
ENSDARG00000055705	2.3153	2.07147	18.201	0.00108388	0.00896188	f5	coagulation factor V [Source:ZFIN;Acc:ZDB-GENE-030131-5531]	protein_coding
ENSDARG00000010032	1.12204	3.84883	32.8692	0.00108852	0.00899558	cmtm7	CKLF-like MARVEL transmembrane domain containing 7 [Source:ZFIN;Acc:ZDB-GENE-041111-174]	protein_coding
ENSDARG00000074997	-0.799073	4.5618	20.3088	0.00109162	0.00901425	MPRIP (2 of 2)	myosin phosphatase Rho interacting protein [Source:HGNC Symbol;Acc:HGNC:30321]	protein_coding
ENSDARG00000095675	-0.704321	6.0349	22.9703	0.00109189	0.00901425	CCDC141 (2 of 2)	coiled-coil domain containing 141 [Source:HGNC Symbol;Acc:HGNC:26821]	protein_coding
ENSDARG00000076624	0.834325	5.32427	15.1438	0.0011032	0.00910292	ptprb	protein tyrosine phosphatase, receptor type, b [Source:ZFIN;Acc:ZDB-GENE-101108-3]	protein_coding
ENSDARG00000026908	0.652397	6.55688	37.3874	0.00110466	0.00911034	tmed2	transmembrane emp24 domain trafficking protein 2 [Source:ZFIN;Acc:ZDB-GENE-030131-269]	protein_coding
ENSDARG00000019549	1.61639	2.70454	57.5652	0.00110806	0.00913371	cds1	CDP-diacylglycerol synthase (phosphatidate cytidylyltransferase) 1 [Source:ZFIN;Acc:ZDB-GENE-070705-78]	protein_coding
ENSDARG00000044241	1.55136	3.23803	112.63	0.00111579	0.00919276	dram2b	DNA-damage regulated autophagy modulator 2b [Source:ZFIN;Acc:ZDB-GENE-040625-141]	protein_coding
ENSDARG00000037188	1.02814	4.12865	29.9861	0.00111753	0.00920235	rpa2	replication protein A2 [Source:ZFIN;Acc:ZDB-GENE-010131-3]	protein_coding
ENSDARG00000004173	0.756749	4.86531	32.7896	0.00111839	0.00920478	copa	coatomer protein complex, subunit alpha [Source:ZFIN;Acc:ZDB-GENE-020905-2]	protein_coding
ENSDARG00000068629	1.31115	3.76479	47.0428	0.00112147	0.00922539	cd151l	CD151 antigen, like [Source:ZFIN;Acc:ZDB-GENE-040426-1868]	protein_coding
ENSDARG00000088056	3.25025	1.83269	38.908	0.00112261	0.00923007	KMO (2 of 2)	kynurenine 3-monooxygenase (kynurenine 3-hydroxylase) [Source:HGNC Symbol;Acc:HGNC:6381]	protein_coding
ENSDARG00000017843	-0.826612	5.13107	29.1137	0.00112497	0.00924482	srsf1b	serine/arginine-rich splicing factor 1b [Source:ZFIN;Acc:ZDB-GENE-040426-1467]	protein_coding
ENSDARG00000014059	1.26475	3.84016	15.1314	0.00112841	0.00926834	cldn5b	claudin 5b [Source:ZFIN;Acc:ZDB-GENE-041010-140]	protein_coding
ENSDARG00000086342	-1.10035	3.94214	49.333	0.00112918	0.00926998	zgc:101566	zgc:101566 [Source:ZFIN;Acc:ZDB-GENE-041010-73]	protein_coding
ENSDARG00000089569	2.88562	2.01313	35.9796	0.00113615	0.00932241	CU633857.1	Uncharacterized protein [Source:UniProtKB/TrEMBL;Acc:E7F4B3]	protein_coding
ENSDARG00000039255	-0.924435	4.3823	19.0008	0.00113867	0.00933837	klhl21	kelch-like 21 (Drosophila) [Source:ZFIN;Acc:ZDB-GENE-040426-2627]	protein_coding
ENSDARG00000043304	1.04005	3.71262	53.0314	0.00114042	0.00934797	nop2	NOP2 nucleolar protein homolog (yeast) [Source:ZFIN;Acc:ZDB-GENE-050309-7]	protein_coding
ENSDARG00000012387	-0.710668	8.39199	15.0228	0.00114182	0.00935473	pdha1a	pyruvate dehydrogenase (lipoamide) alpha 1a [Source:ZFIN;Acc:ZDB-GENE-040426-2719]	protein_coding
ENSDARG00000087688	-2.01978	2.42884	61.3844	0.00114278	0.00935783	KLHL29	Uncharacterized protein [Source:UniProtKB/TrEMBL;Acc:E7EZB5]	protein_coding
ENSDARG00000091260	-1.53177	2.94201	15.1095	0.00114472	0.00936894	mylk4a	myosin light chain kinase family, member 4a [Source:ZFIN;Acc:ZDB-GENE-120824-2]	protein_coding
ENSDARG00000011418	1.15722	3.49265	45.3607	0.00114715	0.00938409	sigmar1	sigma non-opioid intracellular receptor 1 [Source:ZFIN;Acc:ZDB-GENE-040426-1006]	protein_coding
ENSDARG00000075747	-0.989767	4.09293	41.274	0.00115282	0.00942567	zfyve16	zinc finger, FYVE domain containing 16 [Source:ZFIN;Acc:ZDB-GENE-091116-62]	protein_coding
ENSDARG00000007490	-0.977543	3.94706	39.7127	0.00115571	0.00944451	adrb1	adrenergic receptor, beta 1 [Source:ZFIN;Acc:ZDB-GENE-081022-145]	protein_coding
ENSDARG00000063344	-0.707151	7.64359	14.9731	0.0011581	0.0094585	fam162a	family with sequence similarity 162, member A [Source:ZFIN;Acc:ZDB-GENE-030131-8307]	protein_coding
ENSDARG00000051756	-0.72745	5.75333	14.9715	0.00115865	0.0094585	pdhx	pyruvate dehydrogenase complex, component X [Source:ZFIN;Acc:ZDB-GENE-040426-1539]	protein_coding
ENSDARG00000088641	4.69382	4.65007	15.2528	0.00115918	0.0094585	grn2	granulin 2 [Source:ZFIN;Acc:ZDB-GENE-050522-264]	protein_coding
ENSDARG00000074754	1.41125	5.07346	15.0583	0.00116137	0.00947163	si:dkey-188i13.9	si:dkey-188i13.9 [Source:ZFIN;Acc:ZDB-GENE-090313-211]	protein_coding
ENSDARG00000040917	1.77053	3.00248	57.0024	0.00116363	0.00948522	cbfb	core-binding factor, beta subunit [Source:ZFIN;Acc:ZDB-GENE-980526-440]	protein_coding
ENSDARG00000062237	-0.724223	5.34491	32.8087	0.00116441	0.00948681	nfs1	NFS1 nitrogen fixation 1 (S. cerevisiae) [Source:ZFIN;Acc:ZDB-GENE-060405-1]	protein_coding
ENSDARG00000095962	-1.18051	3.47306	15.0356	0.00116627	0.00949719	FHDC1 (2 of 2)	FH2 domain containing 1 [Source:HGNC Symbol;Acc:HGNC:29363]	protein_coding
ENSDARG00000075048	-1.27524	3.23606	77.2352	0.00116979	0.00952104	lonrf1	LON peptidase N-terminal domain and ring finger 1 [Source:ZFIN;Acc:ZDB-GENE-101021-4]	protein_coding
ENSDARG00000025122	-0.837411	4.03084	83.3445	0.0011726	0.00953915	abhd4	abhydrolase domain containing 4 [Source:ZFIN;Acc:ZDB-GENE-050417-83]	protein_coding
ENSDARG00000076143	-1.27888	3.32517	56.3478	0.00117325	0.00953957	PPIP5K1 (2 of 2)	diphosphoinositol pentakisphosphate kinase 1 [Source:HGNC Symbol;Acc:HGNC:29023]	protein_coding
ENSDARG00000088654	2.44257	2.17706	46.1729	0.00117485	0.0095478	tex15	testis expressed 15 [Source:ZFIN;Acc:ZDB-GENE-091204-395]	protein_coding
ENSDARG00000090637	1.54858	5.67625	15.0132	0.00117628	0.00955458	myh6	myosin, heavy polypeptide 6, cardiac muscle, alpha [Source:ZFIN;Acc:ZDB-GENE-031112-1]	protein_coding
ENSDARG00000059931	1.90812	2.55164	18.6538	0.0011779	0.00955947	HYAL2 (1 of 3)	hyaluronoglucosaminidase 2 [Source:HGNC Symbol;Acc:HGNC:5321]	protein_coding
ENSDARG00000074923	-1.67058	2.76707	42.7812	0.00117806	0.00955947	SLC16A7	solute carrier family 16 (monocarboxylate transporter), member 7 [Source:HGNC Symbol;Acc:HGNC:10928]	protein_coding
ENSDARG00000061764	0.70042	6.04032	61.2671	0.00118354	0.00959913	ahnak	AHNAK nucleoprotein [Source:ZFIN;Acc:ZDB-GENE-030131-8719]	protein_coding
ENSDARG00000019258	1.35297	3.35436	72.0366	0.001196	0.00969526	elmo1	engulfment and cell motility 1 (ced-12 homolog, C. elegans) [Source:ZFIN;Acc:ZDB-GENE-040426-2069]	protein_coding
ENSDARG00000079770	-2.69311	2.15231	48.0177	0.00119762	0.00970198	BX119910.11	Uncharacterized protein [Source:UniProtKB/TrEMBL;Acc:E7FG76]	protein_coding
ENSDARG00000062262	-1.05764	5.01541	14.8741	0.00119803	0.00970198	ednrab	endothelin receptor type Ab [Source:ZFIN;Acc:ZDB-GENE-040426-2364]	protein_coding
ENSDARG00000045836	1.87154	2.80381	19.4006	0.00119984	0.0097118	mapk11	mitogen-activated protein kinase 11 [Source:ZFIN;Acc:ZDB-GENE-040625-75]	protein_coding
ENSDARG00000035882	1.53497	3.36474	26.4873	0.00121681	0.00984424	hrsp12	heat-responsive protein 12 [Source:ZFIN;Acc:ZDB-GENE-040718-315]	protein_coding
ENSDARG00000058693	-0.657591	7.96532	14.795	0.00121867	0.00985436	cast	calpastatin [Source:ZFIN;Acc:ZDB-GENE-050810-2]	protein_coding
ENSDARG00000042732	1.18986	3.46428	56.8942	0.0012271	0.00991749	tmem189	transmembrane protein 189 [Source:ZFIN;Acc:ZDB-GENE-041010-150]	protein_coding
ENSDARG00000087537	-2.47787	2.33744	24.4147	0.00122997	0.00993572	AL954676.2	Uncharacterized protein [Source:UniProtKB/TrEMBL;Acc:E7F4B8]	protein_coding
[truncated: 14,149 more rows]

## Sheet: 0dpa_vs_3dpa
GeneID	logFC	logCPM	F	PValue	FDR	Symbol	Description	GeneBioType
ENSDARG00000078567	-2.84273	4.81049	614.107	3.65073e-15	4.76828e-11	lonrf1l	LON peptidase N-terminal domain and ring finger 1, like [Source:ZFIN;Acc:ZDB-GENE-081104-397]	protein_coding
ENSDARG00000075954	3.83642	4.14114	580.654	5.90572e-15	4.76828e-11	serpinh1a	serpin peptidase inhibitor, clade H (heat shock protein 47), member 1a [Source:ZFIN;Acc:ZDB-GENE-080219-21]	protein_coding
ENSDARG00000037997	5.56786	3.48433	533.009	1.23006e-14	6.621e-11	tubb5	tubulin, beta 5 [Source:ZFIN;Acc:ZDB-GENE-031110-4]	protein_coding
ENSDARG00000037960	3.75162	3.27803	494.104	2.35144e-14	7.76292e-11	lrrc17	leucine rich repeat containing 17 [Source:ZFIN;Acc:ZDB-GENE-030131-9774]	protein_coding
ENSDARG00000079772	-2.39081	7.76158	492.834	2.40368e-14	7.76292e-11	hmgb1a	high-mobility group box 1a [Source:ZFIN;Acc:ZDB-GENE-030131-341]	protein_coding
ENSDARG00000005023	4.09249	4.62387	472.563	3.43957e-14	8.87362e-11	fkbp9	FK506 binding protein 9 [Source:ZFIN;Acc:ZDB-GENE-040801-23]	protein_coding
ENSDARG00000045129	3.79281	3.29589	466.403	3.84663e-14	8.87362e-11	fkbp10b	FK506 binding protein 10b [Source:ZFIN;Acc:ZDB-GENE-030131-3101]	protein_coding
ENSDARG00000019949	4.69809	3.7308	458.827	4.42253e-14	8.92688e-11	serpinh1b	serpin peptidase inhibitor, clade H (heat shock protein 47), member 1b [Source:ZFIN;Acc:ZDB-GENE-990415-93]	protein_coding
ENSDARG00000037961	6.36714	4.2953	446.275	5.60053e-14	1.00486e-10	rcn3	reticulocalbin 3, EF-hand calcium binding domain [Source:ZFIN;Acc:ZDB-GENE-040625-175]	protein_coding
ENSDARG00000010519	-4.01829	4.20091	429.809	7.71007e-14	1.24502e-10	per3	period homolog 3 (Drosophila) [Source:ZFIN;Acc:ZDB-GENE-000804-1]	protein_coding
ENSDARG00000090814	-5.41639	5.33531	414.605	1.04682e-13	1.53673e-10	si:dkey-18a10.3	si:dkey-18a10.3 [Source:ZFIN;Acc:ZDB-GENE-091204-174]	protein_coding
ENSDARG00000008803	5.86772	2.87344	399.645	1.42955e-13	1.82316e-10	marcksb	myristoylated alanine rich protein kinase C substrate b [Source:ZFIN;Acc:ZDB-GENE-030131-1921]	protein_coding
ENSDARG00000060215	-3.22831	5.24928	398.404	1.46774e-13	1.82316e-10	CEP85	centrosomal protein 85kDa [Source:HGNC Symbol;Acc:HGNC:25309]	protein_coding
ENSDARG00000033616	3.12263	3.89277	383.369	2.03273e-13	2.34461e-10	sepn1	selenoprotein N, 1 [Source:ZFIN;Acc:ZDB-GENE-030327-7]	protein_coding
ENSDARG00000009342	1.77549	4.98164	323.265	8.5541e-13	8.8661e-10	txndc5	thioredoxin domain containing 5 [Source:ZFIN;Acc:ZDB-GENE-040426-1951]	protein_coding
ENSDARG00000061994	-2.37034	5.84986	320.98	9.07885e-13	8.8661e-10	acacb	acetyl-CoA carboxylase beta [Source:ZFIN;Acc:ZDB-GENE-060526-132]	protein_coding
ENSDARG00000017624	3.69711	6.8164	319.857	9.34975e-13	8.8661e-10	krt4	keratin 4 [Source:ZFIN;Acc:ZDB-GENE-000607-83]	protein_coding
ENSDARG00000042539	1.83538	5.50065	317.749	9.88294e-13	8.8661e-10	ywhaqa	tyrosine 3-monooxygenase/tryptophan 5-monooxygenase activation protein, theta polypeptide a [Source:ZFIN;Acc:ZDB-GENE-040122-5]	protein_coding
ENSDARG00000073893	3.4726	3.44063	325.159	1.11288e-12	9.15001e-10	dnase2	deoxyribonuclease II, lysosomal [Source:ZFIN;Acc:ZDB-GENE-010724-16]	protein_coding
ENSDARG00000015947	-3.29879	3.39642	311.841	1.1567e-12	9.15001e-10	matn4	matrilin 4 [Source:ZFIN;Acc:ZDB-GENE-050208-64]	protein_coding
ENSDARG00000069752	3.4849	6.63	307.909	1.28638e-12	9.15001e-10	ckba	creatine kinase, brain a [Source:ZFIN;Acc:ZDB-GENE-060929-902]	protein_coding
ENSDARG00000011583	-2.80605	3.91379	307.548	1.29909e-12	9.15001e-10	cry1b	cryptochrome 1b [Source:ZFIN;Acc:ZDB-GENE-010426-3]	protein_coding
ENSDARG00000077664	2.06454	5.08229	306.586	1.33363e-12	9.15001e-10	zgc:110239	zgc:110239 [Source:ZFIN;Acc:ZDB-GENE-050417-107]	protein_coding
ENSDARG00000028517	-2.16273	4.62276	304.96	1.3943e-12	9.15001e-10	hbp1	HMG-box transcription factor 1 [Source:ZFIN;Acc:ZDB-GENE-050522-414]	protein_coding
ENSDARG00000016691	8.0342	5.28586	304.383	1.41659e-12	9.15001e-10	cd9b	CD9 antigen, b [Source:ZFIN;Acc:ZDB-GENE-040426-2768]	protein_coding
ENSDARG00000024030	5.31858	3.33504	295.125	1.83405e-12	1.13909e-09	angptl2a	angiopoietin-like 2a [Source:ZFIN;Acc:ZDB-GENE-080721-15]	protein_coding
ENSDARG00000091699	2.07033	4.84537	283.078	2.59689e-12	1.55313e-09	capn2a	calpain 2, (m/II) large subunit a [Source:ZFIN;Acc:ZDB-GENE-050320-69]	protein_coding
ENSDARG00000018529	3.21336	5.10057	280.39	2.81185e-12	1.61692e-09	lipf	lipase, gastric [Source:ZFIN;Acc:ZDB-GENE-040426-2737]	protein_coding
ENSDARG00000037361	1.91523	4.33326	370.404	2.90381e-12	1.61692e-09	kdelr2b	KDEL (Lys-Asp-Glu-Leu) endoplasmic reticulum protein retention receptor 2b [Source:ZFIN;Acc:ZDB-GENE-030131-4189]	protein_coding
ENSDARG00000034503	-2.58599	4.47526	268.605	4.01941e-12	2.16351e-09	per2	period homolog 2 (Drosophila) [Source:ZFIN;Acc:ZDB-GENE-011220-2]	protein_coding
ENSDARG00000012499	-3.06758	4.28777	266.603	4.27725e-12	2.22803e-09	per1b	period homolog 1b (Drosophila) [Source:ZFIN;Acc:ZDB-GENE-040419-1]	protein_coding
ENSDARG00000036848	-2.72571	6.94147	265.474	4.43063e-12	2.23581e-09	slc43a2a	solute carrier family 43, member 2a [Source:ZFIN;Acc:ZDB-GENE-040426-964]	protein_coding
ENSDARG00000040251	2.31812	5.85419	262.108	4.92582e-12	2.30708e-09	ctsk	cathepsin K [Source:ZFIN;Acc:ZDB-GENE-001205-4]	protein_coding
ENSDARG00000097205	-3.38263	3.9583	260.87	5.12325e-12	2.30708e-09	ulk2	unc-51-like kinase 2 (C. elegans) [Source:ZFIN;Acc:ZDB-GENE-090218-30]	protein_coding
ENSDARG00000058358	1.86718	9.51758	260.854	5.12576e-12	2.30708e-09	krt8	keratin 8 [Source:ZFIN;Acc:ZDB-GENE-030411-5]	protein_coding
ENSDARG00000079932	3.10193	5.20399	260.286	5.21942e-12	2.30708e-09	zgc:152830	zgc:152830 [Source:ZFIN;Acc:ZDB-GENE-090312-55]	protein_coding
ENSDARG00000070155	3.16208	5.64453	259.887	5.28623e-12	2.30708e-09	tuba8l3	tubulin, alpha 8 like 3 [Source:ZFIN;Acc:ZDB-GENE-040801-77]	protein_coding
ENSDARG00000020465	-1.4218	6.75275	259.048	5.42979e-12	2.30737e-09	ewsr1b	Ewing sarcoma breakpoint region 1b [Source:ZFIN;Acc:ZDB-GENE-030131-1600]	protein_coding
ENSDARG00000042904	-2.46731	6.16809	257.185	5.76481e-12	2.38693e-09	foxo3b	forkhead box O3b [Source:ZFIN;Acc:ZDB-GENE-990708-6]	protein_coding
ENSDARG00000024049	-2.72855	4.40122	253.724	6.44955e-12	2.59791e-09	cry3		processed_transcript
ENSDARG00000096365	3.07207	4.0208	253.037	6.59613e-12	2.59791e-09	si:ch211-195m9.3	si:ch211-195m9.3 [Source:ZFIN;Acc:ZDB-GENE-120215-210]	protein_coding
ENSDARG00000041169	-2.77139	5.65565	251.113	7.02629e-12	2.70144e-09	hif1al	hypoxia-inducible factor 1, alpha subunit, like [Source:ZFIN;Acc:ZDB-GENE-040426-1315]	protein_coding
ENSDARG00000017665	-3.19406	6.10379	249.655	7.37322e-12	2.7689e-09	snrkb	SNF related kinase b [Source:ZFIN;Acc:ZDB-GENE-040426-1724]	protein_coding
ENSDARG00000038822	4.12779	4.88302	246.587	8.16723e-12	2.93375e-09	mrc1b	mannose receptor, C type 1b [Source:ZFIN;Acc:ZDB-GENE-070705-13]	protein_coding
ENSDARG00000009594	-1.55463	5.36317	246.557	8.17554e-12	2.93375e-09	nr1d2b	nuclear receptor subfamily 1, group D, member 2b [Source:ZFIN;Acc:ZDB-GENE-990415-244]	protein_coding
ENSDARG00000038401	-3.08096	5.0718	239.551	1.03734e-11	3.64153e-09	tefb	thyrotroph embryonic factor b [Source:ZFIN;Acc:ZDB-GENE-050522-224]	protein_coding
ENSDARG00000032405	3.00559	3.74278	237.308	1.12104e-11	3.85162e-09	zgc:85975	zgc:85975 [Source:ZFIN;Acc:ZDB-GENE-040426-2417]	protein_coding
ENSDARG00000035809	3.74788	6.88996	229.558	1.47378e-11	4.95804e-09	col1a1b	collagen, type I, alpha 1b [Source:ZFIN;Acc:ZDB-GENE-030131-4400]	protein_coding
ENSDARG00000063014	-2.94696	3.45905	272.346	1.52075e-11	5.01164e-09	dbpa	D site of albumin promoter (albumin D-box) binding protein a [Source:ZFIN;Acc:ZDB-GENE-060503-802]	protein_coding
ENSDARG00000038709	5.94706	2.86644	227.585	1.58223e-11	5.10998e-09	MYADM (1 of 2)	myeloid-associated differentiation marker [Source:HGNC Symbol;Acc:HGNC:7544]	protein_coding
ENSDARG00000011821	3.14283	4.70555	226.907	1.62149e-11	5.13409e-09	plod2	procollagen-lysine, 2-oxoglutarate 5-dioxygenase 2 [Source:ZFIN;Acc:ZDB-GENE-070326-1]	protein_coding
ENSDARG00000008816	1.73258	5.11026	225.535	1.70443e-11	5.20434e-09	glud1a	glutamate dehydrogenase 1a [Source:ZFIN;Acc:ZDB-GENE-030114-2]	protein_coding
ENSDARG00000014967	-3.44633	7.71698	225.138	1.72925e-11	5.20434e-09	g6pcb	glucose-6-phosphatase b, catalytic [Source:ZFIN;Acc:ZDB-GENE-081223-2]	protein_coding
ENSDARG00000009724	1.89325	4.8897	224.963	1.74037e-11	5.20434e-09	rpn2	ribophorin II [Source:ZFIN;Acc:ZDB-GENE-030131-7928]	protein_coding
ENSDARG00000069498	-2.58113	5.29099	224.369	1.77855e-11	5.22184e-09	phkg1b	phosphorylase kinase, gamma 1b (muscle) [Source:ZFIN;Acc:ZDB-GENE-050522-52]	protein_coding
ENSDARG00000028618	3.42507	7.34543	223.826	1.81434e-11	5.23176e-09	KRT18 (2 of 3)	keratin 18 [Source:HGNC Symbol;Acc:HGNC:6430]	protein_coding
ENSDARG00000006112	4.90786	2.63886	223.255	1.85282e-11	5.24199e-09	myof	myoferlin [Source:ZFIN;Acc:ZDB-GENE-040426-1138]	protein_coding
ENSDARG00000008192	-2.04172	5.215	222.703	1.8909e-11	5.24199e-09	pank1a	pantothenate kinase 1a [Source:ZFIN;Acc:ZDB-GENE-040426-2846]	protein_coding
ENSDARG00000075536	1.88965	5.43558	222.356	1.91527e-11	5.24199e-09	cpne1	copine I [Source:ZFIN;Acc:ZDB-GENE-030131-3562]	protein_coding
ENSDARG00000076004	-1.90878	5.6291	221.445	1.98091e-11	5.3313e-09	ppp2r3b	protein phosphatase 2, regulatory subunit B'', beta [Source:ZFIN;Acc:ZDB-GENE-070912-268]	protein_coding
ENSDARG00000033160	-3.70003	4.11054	220.026	2.08819e-11	5.52788e-09	nr1d1	nuclear receptor subfamily 1, group d, member 1 [Source:ZFIN;Acc:ZDB-GENE-050105-1]	protein_coding
ENSDARG00000020007	3.76005	6.70657	216.297	2.40239e-11	6.25708e-09	col1a2	collagen, type I, alpha 2 [Source:ZFIN;Acc:ZDB-GENE-030131-8415]	protein_coding
ENSDARG00000086217	3.15179	5.44274	214.691	2.55366e-11	6.46611e-09	zgc:152830	Uncharacterized protein [Source:UniProtKB/TrEMBL;Acc:F1QPJ6]	protein_coding
ENSDARG00000036036	4.33145	7.9182	214.286	2.59352e-11	6.46611e-09	mdka	midkine-related growth factor [Source:ZFIN;Acc:ZDB-GENE-990621-1]	protein_coding
ENSDARG00000058454	3.34749	6.64366	214.192	2.60278e-11	6.46611e-09	dynll1	dynein, light chain, LC8-type 1 [Source:ZFIN;Acc:ZDB-GENE-040426-1961]	protein_coding
ENSDARG00000013351	-1.43239	9.77847	213.5	2.67269e-11	6.52425e-09	cirbp	cold inducible RNA binding protein [Source:ZFIN;Acc:ZDB-GENE-030131-5841]	protein_coding
ENSDARG00000090980	-2.80239	4.15904	213.168	2.70699e-11	6.52425e-09	apof	apolipoprotein F [Source:ZFIN;Acc:ZDB-GENE-031204-36]	protein_coding
ENSDARG00000068374	-3.02249	5.25795	210.149	3.04212e-11	7.22415e-09	si:ch211-132b12.7	si:ch211-132b12.7 [Source:ZFIN;Acc:ZDB-GENE-050419-250]	protein_coding
ENSDARG00000059798	-2.01308	4.25293	208.295	3.27062e-11	7.6542e-09	kcnq1	potassium voltage-gated channel, KQT-like subfamily, member 1 [Source:ZFIN;Acc:ZDB-GENE-061214-5]	protein_coding
ENSDARG00000070959	2.32348	4.69507	207.192	3.41563e-11	7.87936e-09	si:ch211-288g17.3	si:ch211-288g17.3 [Source:ZFIN;Acc:ZDB-GENE-030131-461]	protein_coding
ENSDARG00000070542	3.05587	3.64859	204.431	3.81118e-11	8.66802e-09	mafbb	v-maf musculoaponeurotic fibrosarcoma oncogene family, protein B, duplicate b [Source:ZFIN;Acc:ZDB-GENE-010605-4]	protein_coding
ENSDARG00000059247	-2.5469	5.30208	203.816	3.90601e-11	8.76031e-09	TMEM54 (2 of 2)	transmembrane protein 54 [Source:HGNC Symbol;Acc:HGNC:24143]	protein_coding
ENSDARG00000016470	4.10839	5.69918	203.231	3.99874e-11	8.84542e-09	anxa5b	annexin A5b [Source:ZFIN;Acc:ZDB-GENE-030131-9076]	protein_coding
ENSDARG00000058094	-2.81326	4.06542	202.421	4.13098e-11	9.01446e-09	CIART (1 of 2)	circadian associated repressor of transcription [Source:HGNC Symbol;Acc:HGNC:25200]	protein_coding
ENSDARG00000012405	3.75722	6.56566	200.474	4.46968e-11	9.62351e-09	col1a1a	collagen, type I, alpha 1a [Source:ZFIN;Acc:ZDB-GENE-030131-9102]	protein_coding
ENSDARG00000013415	2.00258	4.51796	199.087	4.72986e-11	1.00497e-08	lmna	lamin A [Source:ZFIN;Acc:ZDB-GENE-020424-3]	protein_coding
ENSDARG00000075468	2.33489	3.80737	196.356	5.29269e-11	1.10995e-08	vwa1	von Willebrand factor A domain containing 1 [Source:ZFIN;Acc:ZDB-GENE-030131-5921]	protein_coding
ENSDARG00000052022	-1.55665	4.36349	194.994	5.60114e-11	1.15958e-08	suz12b	suppressor of zeste 12 homolog (Drosophila) b [Source:ZFIN;Acc:ZDB-GENE-030131-3255]	protein_coding
ENSDARG00000001879	-2.23906	4.00574	194.655	5.68087e-11	1.1612e-08	nav2b	neuron navigator 2b [Source:ZFIN;Acc:ZDB-GENE-061207-13]	protein_coding
ENSDARG00000089665	-1.49772	5.41289	194.256	5.7763e-11	1.16595e-08	OXR1 (2 of 2)	oxidation resistance 1 [Source:HGNC Symbol;Acc:HGNC:15822]	protein_coding
ENSDARG00000033738	1.75064	7.71608	192.535	6.20968e-11	1.23795e-08	zgc:153867	zgc:153867 [Source:ZFIN;Acc:ZDB-GENE-030131-9170]	protein_coding
ENSDARG00000074094	3.31203	5.94968	191.343	6.53079e-11	1.28609e-08	tgm2b	transglutaminase 2b [Source:ZFIN;Acc:ZDB-GENE-030131-2576]	protein_coding
ENSDARG00000006901	2.46531	5.43677	191.021	6.6207e-11	1.28808e-08	AEBP1 (1 of 2)	AE binding protein 1 [Source:HGNC Symbol;Acc:HGNC:303]	protein_coding
ENSDARG00000093440	4.56417	5.04193	190.537	6.75855e-11	1.29925e-08	tnfaip6	tumor necrosis factor, alpha-induced protein 6 [Source:ZFIN;Acc:ZDB-GENE-060421-2654]	protein_coding
ENSDARG00000010411	-1.56804	6.03545	187.478	7.70659e-11	1.46407e-08	epn1	epsin 1 [Source:ZFIN;Acc:ZDB-GENE-040426-2680]	protein_coding
ENSDARG00000057719	-1.68825	4.8949	186.943	7.88719e-11	1.48096e-08	atl2	atlastin GTPase 2 [Source:ZFIN;Acc:ZDB-GENE-030131-6505]	protein_coding
ENSDARG00000059295	-1.91681	6.76815	185.918	8.2465e-11	1.53063e-08	CABZ01076275.1	Uncharacterized protein [Source:UniProtKB/TrEMBL;Acc:E7FAV6]	protein_coding
ENSDARG00000057949	3.38965	4.63393	184.631	8.72374e-11	1.60081e-08	slc43a3b	solute carrier family 43, member 3b [Source:ZFIN;Acc:ZDB-GENE-060312-28]	protein_coding
ENSDARG00000035918	-1.55408	7.85222	183.612	9.12341e-11	1.65534e-08	bzw2	basic leucine zipper and W2 domains 2 [Source:ZFIN;Acc:ZDB-GENE-040426-746]	protein_coding
ENSDARG00000096979	6.72166	6.30353	186.418	9.43921e-11	1.6936e-08	NPC2 (2 of 2)	Niemann-Pick disease, type C2 [Source:HGNC Symbol;Acc:HGNC:14537]	protein_coding
ENSDARG00000012066	2.17553	6.36847	182.005	9.79604e-11	1.73831e-08	dcn	decorin [Source:ZFIN;Acc:ZDB-GENE-010102-1]	protein_coding
ENSDARG00000044459	-1.68003	4.53451	180.489	1.04815e-10	1.83597e-08	thrap3a	thyroid hormone receptor associated protein 3a [Source:ZFIN;Acc:ZDB-GENE-030219-79]	protein_coding
ENSDARG00000040065	-1.84277	5.63838	180.293	1.05737e-10	1.83597e-08	cx45.6	connexin 45.6 [Source:ZFIN;Acc:ZDB-GENE-040407-3]	protein_coding
ENSDARG00000035066	-1.50635	4.76152	179.455	1.09794e-10	1.88338e-08	ubtf	upstream binding transcription factor, RNA polymerase I [Source:ZFIN;Acc:ZDB-GENE-030616-252]	protein_coding
ENSDARG00000079330	4.52233	2.83763	179.252	1.10801e-10	1.88338e-08	COL26A1	collagen, type XXVI, alpha 1 [Source:HGNC Symbol;Acc:HGNC:18038]	protein_coding
ENSDARG00000001975	-2.23435	8.81179	178.288	1.15732e-10	1.94671e-08	hsd11b2	hydroxysteroid 11-beta dehydrogenase 2 [Source:ZFIN;Acc:ZDB-GENE-030131-6030]	protein_coding
ENSDARG00000039399	-1.30388	6.62324	177.105	1.22116e-10	2.03292e-08	nt5c2a	5'-nucleotidase, cytosolic IIa [Source:ZFIN;Acc:ZDB-GENE-030131-3566]	protein_coding
ENSDARG00000069113	3.3333	3.49296	176.211	1.27206e-10	2.09604e-08	dbn1	drebrin 1 [Source:ZFIN;Acc:ZDB-GENE-091204-284]	protein_coding
ENSDARG00000057867	1.91969	5.29692	175.075	1.34015e-10	2.18547e-08	lasp1	LIM and SH3 protein 1 [Source:ZFIN;Acc:ZDB-GENE-030131-1936]	protein_coding
ENSDARG00000057698	2.17464	7.3172	174.862	1.3534e-10	2.18547e-08	ctsd	cathepsin D [Source:ZFIN;Acc:ZDB-GENE-010131-8]	protein_coding
ENSDARG00000055186	4.96326	3.61117	175.325	1.42897e-10	2.28465e-08	ccr9a	chemokine (C-C motif) receptor 9a [Source:ZFIN;Acc:ZDB-GENE-060130-125]	protein_coding
ENSDARG00000020328	-1.88831	5.64864	172.118	1.53722e-10	2.43363e-08	PLEKHA6	pleckstrin homology domain containing, family A member 6 [Source:HGNC Symbol;Acc:HGNC:17053]	protein_coding
ENSDARG00000020192	3.92954	2.48066	235.642	1.62366e-10	2.52413e-08	cdc20	cell division cycle 20 homolog [Source:ZFIN;Acc:ZDB-GENE-040426-2044]	protein_coding
ENSDARG00000069537	3.12433	5.65537	170.926	1.62565e-10	2.52413e-08	si:dkey-238c7.16	si:dkey-238c7.16 [Source:ZFIN;Acc:ZDB-GENE-030131-4169]	protein_coding
ENSDARG00000075688	-1.99232	4.65067	170.616	1.64957e-10	2.53687e-08	oxr1a	oxidation resistance 1a [Source:ZFIN;Acc:ZDB-GENE-080219-14]	protein_coding
ENSDARG00000019353	3.00756	7.74935	170.231	1.67976e-10	2.55895e-08	sparc	secreted acidic cysteine rich glycoprotein [Source:ZFIN;Acc:ZDB-GENE-030131-9]	protein_coding
ENSDARG00000074908	2.96436	5.17485	169.146	1.76836e-10	2.66873e-08	col6a1	collagen, type VI, alpha 1 [Source:ZFIN;Acc:ZDB-GENE-070501-6]	protein_coding
ENSDARG00000007396	2.39846	4.96325	168.526	1.82127e-10	2.72314e-08	rnd3b	Rho family GTPase 3b [Source:ZFIN;Acc:ZDB-GENE-040718-331]	protein_coding
ENSDARG00000042557	-2.37704	3.80583	168.085	1.86002e-10	2.75556e-08	rnf144ab	ring finger protein 144ab [Source:ZFIN;Acc:ZDB-GENE-040718-486]	protein_coding
ENSDARG00000059259	-1.9955	9.53732	167.025	1.95698e-10	2.87285e-08	pabpc4	poly(A) binding protein, cytoplasmic 4 (inducible form) [Source:ZFIN;Acc:ZDB-GENE-030131-9663]	protein_coding
ENSDARG00000018020	1.88102	4.21824	197.21	2.01327e-10	2.92886e-08	pepd	peptidase D [Source:ZFIN;Acc:ZDB-GENE-030131-9444]	protein_coding
ENSDARG00000029419	1.52051	6.08153	165.796	2.07642e-10	2.99375e-08	hn1b	hematological and neurological expressed 1b [Source:ZFIN;Acc:ZDB-GENE-030131-2784]	protein_coding
ENSDARG00000070922	-1.6344	7.42967	165.079	2.14985e-10	3.04921e-08	cnbpb	CCHC-type zinc finger, nucleic acid binding protein b [Source:ZFIN;Acc:ZDB-GENE-030131-7782]	protein_coding
ENSDARG00000055945	1.78579	4.24015	165.052	2.15265e-10	3.04921e-08	asph	aspartate beta-hydroxylase [Source:ZFIN;Acc:ZDB-GENE-031112-5]	protein_coding
ENSDARG00000071679	2.27016	3.88888	164.783	2.18107e-10	3.0626e-08	MYDGF (2 of 2)	myeloid-derived growth factor [Source:HGNC Symbol;Acc:HGNC:16948]	protein_coding
ENSDARG00000042502	2.29994	6.35187	164.359	2.22658e-10	3.09956e-08	h2afvb	H2A histone family, member Vb [Source:ZFIN;Acc:ZDB-GENE-050506-24]	protein_coding
ENSDARG00000025012	-1.96191	3.72248	257.82	2.54771e-10	3.51627e-08	tpi1a	triosephosphate isomerase 1a [Source:ZFIN;Acc:ZDB-GENE-020416-3]	protein_coding
ENSDARG00000059362	2.19061	6.25121	161.334	2.58369e-10	3.53571e-08	ptrfb	polymerase I and transcript release factor b [Source:ZFIN;Acc:ZDB-GENE-030131-5509]	protein_coding
ENSDARG00000036942	2.62527	3.8646	160.903	2.63951e-10	3.58175e-08	gpd1c	glycerol-3-phosphate dehydrogenase 1c [Source:ZFIN;Acc:ZDB-GENE-040426-2576]	protein_coding
ENSDARG00000020103	3.29802	4.90818	160.299	2.72016e-10	3.62182e-08	calrl	calreticulin like [Source:ZFIN;Acc:ZDB-GENE-030131-9907]	protein_coding
ENSDARG00000071014	1.86893	4.23527	323.109	2.72158e-10	3.62182e-08	s100u	S100 calcium binding protein U [Source:ZFIN;Acc:ZDB-GENE-030131-3121]	protein_coding
ENSDARG00000012140	-1.89409	5.53587	160.169	2.7379e-10	3.62182e-08	ccnl1b	cyclin L1b [Source:ZFIN;Acc:ZDB-GENE-030131-4813]	protein_coding
ENSDARG00000034643	2.82629	3.81932	159.95	2.76795e-10	3.62182e-08	fhl3a	four and a half LIM domains 3a [Source:ZFIN;Acc:ZDB-GENE-030131-4741]	protein_coding
ENSDARG00000076290	3.34686	3.98498	159.855	2.78118e-10	3.62182e-08	calrl2	calreticulin, like 2 [Source:ZFIN;Acc:ZDB-GENE-030131-4042]	protein_coding
ENSDARG00000087732	-2.51354	6.77576	158.947	2.9106e-10	3.74015e-08	Metazoa_SRP	Metazoan signal recognition particle RNA [Source:RFAM;Acc:RF00017]	misc_RNA
ENSDARG00000053857	-1.44399	5.68595	158.894	2.91838e-10	3.74015e-08			protein_coding
ENSDARG00000029865	2.81179	3.46576	216.161	2.96129e-10	3.76526e-08	rassf2a	Ras association (RalGDS/AF-6) domain family member 2a [Source:ZFIN;Acc:ZDB-GENE-040912-124]	protein_coding
ENSDARG00000053097	-2.25548	3.793	218.852	3.01702e-10	3.80616e-08	hsf2	heat shock factor 2 [Source:ZFIN;Acc:ZDB-GENE-011128-1]	protein_coding
ENSDARG00000055412	-3.2657	6.47746	157.671	3.10424e-10	3.88584e-08	mylk4b	myosin light chain kinase family, member 4b [Source:ZFIN;Acc:ZDB-GENE-041001-128]	protein_coding
ENSDARG00000068432	2.74295	3.45596	192.863	3.32244e-10	4.12698e-08	wu:fb17g07	wu:fb17g07 [Source:ZFIN;Acc:ZDB-GENE-030131-226]	protein_coding
ENSDARG00000010962	2.48209	5.03898	155.06	3.54653e-10	4.3717e-08	fkbp7	FK506 binding protein 7 [Source:ZFIN;Acc:ZDB-GENE-030616-182]	protein_coding
ENSDARG00000091511	5.51826	3.00198	155.311	3.75768e-10	4.5969e-08	gpx7	glutathione peroxidase 7 [Source:ZFIN;Acc:ZDB-GENE-050522-419]	protein_coding
ENSDARG00000004930	-1.73813	9.90588	153.03	3.93905e-10	4.78254e-08	lmo7a	LIM domain only 7a [Source:ZFIN;Acc:ZDB-GENE-030219-74]	protein_coding
ENSDARG00000078293	-1.52568	6.34379	152.787	3.98919e-10	4.80727e-08	rbm24a	RNA binding motif protein 24a [Source:ZFIN;Acc:ZDB-GENE-040628-1]	protein_coding
ENSDARG00000027464	3.2796	3.92139	151.748	4.21169e-10	5.03781e-08	gnsb	glucosamine (N-acetyl)-6-sulfatase (Sanfilippo disease IIID), b [Source:ZFIN;Acc:ZDB-GENE-030131-5846]	protein_coding
ENSDARG00000061436	2.40004	5.20859	151.601	4.24439e-10	5.03959e-08	col6a2	collagen, type VI, alpha 2 [Source:ZFIN;Acc:ZDB-GENE-070501-7]	protein_coding
ENSDARG00000091131	-1.61695	5.57072	150.895	4.40481e-10	5.19189e-08	cry2b	cryptochrome 2b [Source:ZFIN;Acc:ZDB-GENE-010426-5]	protein_coding
ENSDARG00000071491	2.64817	3.42907	184.398	4.69966e-10	5.49928e-08	nrros	negative regulator of reactive oxygen species [Source:ZFIN;Acc:ZDB-GENE-040808-36]	protein_coding
ENSDARG00000035770	2.91383	3.52028	149.347	4.78097e-10	5.55418e-08	ube2c	ubiquitin-conjugating enzyme E2C [Source:ZFIN;Acc:ZDB-GENE-051030-48]	protein_coding
ENSDARG00000075017	-2.06173	6.58563	148.172	5.09037e-10	5.87137e-08	polr2m	polymerase (RNA) II (DNA directed) polypeptide M [Source:ZFIN;Acc:ZDB-GENE-041111-91]	protein_coding
ENSDARG00000016080	-1.84753	4.9834	147.873	5.17261e-10	5.90838e-08	nob1	NIN1/RPN12 binding protein 1 homolog (S. cerevisiae) [Source:ZFIN;Acc:ZDB-GENE-030131-3112]	protein_coding
ENSDARG00000033604	3.10183	4.24414	147.79	5.19563e-10	5.90838e-08	lrpap1	low density lipoprotein receptor-related protein associated protein 1 [Source:ZFIN;Acc:ZDB-GENE-030131-5871]	protein_coding
ENSDARG00000076547	-1.9413	4.47006	145.763	5.79671e-10	6.54582e-08			protein_coding
ENSDARG00000036388	2.91011	3.7807	145.5	5.8802e-10	6.594e-08	slc39a7	solute carrier family 39 (zinc transporter), member 7 [Source:ZFIN;Acc:ZDB-GENE-991110-20]	protein_coding
ENSDARG00000087198	5.01242	2.65903	145.463	6.34759e-10	7.05989e-08	cthrc1a	collagen triple helix repeat containing 1a [Source:ZFIN;Acc:ZDB-GENE-040808-22]	protein_coding
ENSDARG00000012450	2.28506	4.64969	144	6.38311e-10	7.05989e-08	vmp1	vacuole membrane protein 1 [Source:ZFIN;Acc:ZDB-GENE-030131-8733]	protein_coding
ENSDARG00000069013	1.87464	4.93142	143.406	6.59519e-10	7.22281e-08	prdx4	peroxiredoxin 4 [Source:ZFIN;Acc:ZDB-GENE-030131-1096]	protein_coding
ENSDARG00000074057	1.93835	6.50798	143.338	6.61987e-10	7.22281e-08	calm1a	calmodulin 1a [Source:ZFIN;Acc:ZDB-GENE-030131-8308]	protein_coding
ENSDARG00000073704	-2.27955	4.8673	143.107	6.70497e-10	7.26657e-08	si:dkeyp-72g9.4	si:dkeyp-72g9.4 [Source:ZFIN;Acc:ZDB-GENE-031204-23]	protein_coding
ENSDARG00000043403	3.4731	3.74219	142.679	6.86549e-10	7.39093e-08	si:dkey-7o6.3	si:dkey-7o6.3 [Source:ZFIN;Acc:ZDB-GENE-081104-436]	protein_coding
ENSDARG00000068231	-1.60827	4.63443	144.68	7.03064e-10	7.49927e-08	CABZ01062083.1	Uncharacterized protein [Source:UniProtKB/TrEMBL;Acc:E7F1M7]	protein_coding
ENSDARG00000032849	1.97692	4.14611	142.082	7.09686e-10	7.49927e-08	ndrg1a	N-myc downstream regulated gene 1a [Source:ZFIN;Acc:ZDB-GENE-030826-34]	protein_coding
ENSDARG00000036016	1.67853	4.74859	142.06	7.10545e-10	7.49927e-08	sh3bgrl3	SH3 domain binding glutamic acid-rich protein like 3 [Source:ZFIN;Acc:ZDB-GENE-040426-1059]	protein_coding
ENSDARG00000016837	5.35191	3.01879	142.545	7.31179e-10	7.66693e-08	glipr2l	GLI pathogenesis-related 2, like [Source:ZFIN;Acc:ZDB-GENE-041010-53]	protein_coding
ENSDARG00000086835	2.65366	3.72548	140.67	7.67944e-10	7.96143e-08	ostf1	osteoclast stimulating factor 1 [Source:ZFIN;Acc:ZDB-GENE-040625-157]	protein_coding
ENSDARG00000097691	3.20507	3.06079	154.95	7.69125e-10	7.96143e-08	si:zfos-332c3.1	si:zfos-332c3.1 [Source:ZFIN;Acc:ZDB-GENE-131127-543]	protein_coding
ENSDARG00000005162	1.73315	6.43292	140.043	7.95486e-10	8.18186e-08	tpm3	tropomyosin 3 [Source:ZFIN;Acc:ZDB-GENE-030826-16]	protein_coding
ENSDARG00000057241	3.40097	3.29002	139.533	8.18707e-10	8.29258e-08	tnfsf10	tumor necrosis factor (ligand) superfamily, member 10 [Source:ZFIN;Acc:ZDB-GENE-040718-335]	protein_coding
ENSDARG00000001950	-2.4356	11.435	139.532	8.18762e-10	8.29258e-08	ak1	adenylate kinase 1 [Source:ZFIN;Acc:ZDB-GENE-040822-37]	protein_coding
ENSDARG00000097102	2.3609	5.58307	139.47	8.21657e-10	8.29258e-08	si:ch73-281n10.2	si:ch73-281n10.2 [Source:ZFIN;Acc:ZDB-GENE-131120-172]	processed_transcript
ENSDARG00000040095	-1.61968	4.53633	139.24	8.32412e-10	8.34894e-08	BX321921.1	Uncharacterized protein [Source:UniProtKB/TrEMBL;Acc:E7F4N1]	protein_coding
ENSDARG00000041140	-2.48963	3.43508	148.05	8.44555e-10	8.41845e-08	ddb2	damage-specific DNA binding protein 2 [Source:ZFIN;Acc:ZDB-GENE-050419-169]	protein_coding
ENSDARG00000063167	-1.67143	4.42968	138.758	8.55485e-10	8.47507e-08	chkb	choline kinase beta [Source:ZFIN;Acc:ZDB-GENE-030131-2928]	protein_coding
ENSDARG00000095451	-1.5094	7.25474	138.128	8.86692e-10	8.71237e-08	si:ch211-196l7.4	si:ch211-196l7.4 [Source:ZFIN;Acc:ZDB-GENE-050419-122]	processed_transcript
ENSDARG00000061862	-1.84971	5.13333	138.058	8.90229e-10	8.71237e-08	myo18ab	myosin XVIIIAb [Source:ZFIN;Acc:ZDB-GENE-080423-1]	protein_coding
ENSDARG00000061140	3.17671	4.20531	136.989	9.46428e-10	9.16028e-08	colec12	collectin sub-family member 12 [Source:ZFIN;Acc:ZDB-GENE-030131-9807]	protein_coding
ENSDARG00000071445	-2.58102	3.50351	137.615	9.47341e-10	9.16028e-08	myoz1b	myozenin 1b [Source:ZFIN;Acc:ZDB-GENE-040718-146]	protein_coding
ENSDARG00000039117	-2.15533	6.57171	136.858	9.53615e-10	9.16605e-08	tefa	thyrotroph embryonic factor a [Source:ZFIN;Acc:ZDB-GENE-990415-264]	protein_coding
ENSDARG00000019137	2.06428	4.37261	135.227	1.04791e-09	1.00128e-07	tram1	translocating chain-associating membrane protein 1 [Source:ZFIN;Acc:ZDB-GENE-021011-1]	protein_coding
ENSDARG00000007971	4.01455	2.76022	135.635	1.05833e-09	1.00469e-07	cks1b	CDC28 protein kinase regulatory subunit 1B [Source:ZFIN;Acc:ZDB-GENE-040801-112]	protein_coding
ENSDARG00000032575	1.93081	6.25542	134.866	1.07013e-09	1.00469e-07	ywhaz	tyrosine 3-monooxygenase/tryptophan 5-monooxygenase activation protein, zeta polypeptide [Source:ZFIN;Acc:ZDB-GENE-030131-8554]	protein_coding
ENSDARG00000038066	4.19234	3.49489	137.179	1.0755e-09	1.00469e-07	kpna2	karyopherin alpha 2 (RAG cohort 1, importin alpha 1) [Source:ZFIN;Acc:ZDB-GENE-040718-22]	protein_coding
ENSDARG00000092798	1.41221	7.9804	134.766	1.07636e-09	1.00469e-07	ppib	peptidylprolyl isomerase B (cyclophilin B) [Source:ZFIN;Acc:ZDB-GENE-040426-1955]	protein_coding
ENSDARG00000013741	-1.39746	4.60615	170.044	1.09094e-09	1.0073e-07	lancl1	LanC antibiotic synthetase component C-like 1 (bacterial) [Source:ZFIN;Acc:ZDB-GENE-040924-1]	protein_coding
ENSDARG00000027750	1.97732	5.00665	134.525	1.09164e-09	1.0073e-07	dpp7	dipeptidyl-peptidase 7 [Source:ZFIN;Acc:ZDB-GENE-050306-16]	protein_coding
ENSDARG00000006900	-1.61551	5.86885	134.134	1.11687e-09	1.02472e-07	impdh2	IMP (inosine monophosphate) dehydrogenase 2 [Source:ZFIN;Acc:ZDB-GENE-030114-5]	protein_coding
ENSDARG00000070846	-2.02957	4.58956	133.555	1.15548e-09	1.05416e-07	dazap1	DAZ associated protein 1 [Source:ZFIN;Acc:ZDB-GENE-070212-1]	protein_coding
ENSDARG00000057787	3.98083	2.86396	153.163	1.16481e-09	1.05443e-07	ITGAE (1 of 2)	integrin, alpha E (antigen CD103, human mucosal lymphocyte antigen 1; alpha polypeptide) [Source:HGNC Symbol;Acc:HGNC:6147]	protein_coding
ENSDARG00000052555	2.16904	3.88761	133.359	1.16884e-09	1.05443e-07	metrnl	meteorin, glial cell differentiation regulator-like [Source:ZFIN;Acc:ZDB-GENE-040426-1917]	protein_coding
ENSDARG00000005789	4.06802	3.47062	133.196	1.18014e-09	1.05872e-07	enpp1	ectonucleotide pyrophosphatase/phosphodiesterase 1 [Source:ZFIN;Acc:ZDB-GENE-040724-172]	protein_coding
ENSDARG00000068995	-1.43828	7.44208	133.084	1.18795e-09	1.05983e-07	zgc:101846	zgc:101846 [Source:ZFIN;Acc:ZDB-GENE-041010-42]	protein_coding
ENSDARG00000021195	-1.74385	6.77474	132.838	1.20532e-09	1.06942e-07	st8sia6	ST8 alpha-N-acetyl-neuraminide alpha-2,8-sialyltransferase 6 [Source:ZFIN;Acc:ZDB-GENE-060322-9]	protein_coding
ENSDARG00000041607	-2.28026	7.5671	132.166	1.25421e-09	1.10306e-07	eif4ebp3l	eukaryotic translation initiation factor 4E binding protein 3, like [Source:ZFIN;Acc:ZDB-GENE-030826-26]	protein_coding
ENSDARG00000055226	4.44767	3.59576	132.13	1.2569e-09	1.10306e-07	slc7a7	solute carrier family 7 (cationic amino acid transporter, y+ system), member 7 [Source:ZFIN;Acc:ZDB-GENE-051127-5]	protein_coding
ENSDARG00000020876	-2.11162	7.72439	131.75	1.28555e-09	1.11256e-07	PDK2 (1 of 2)	pyruvate dehydrogenase kinase, isozyme 2 [Source:HGNC Symbol;Acc:HGNC:8810]	protein_coding
ENSDARG00000016706	4.21193	2.62606	424.182	1.28609e-09	1.11256e-07	atic	5-aminoimidazole-4-carboxamide ribonucleotide formyltransferase/IMP cyclohydrolase [Source:ZFIN;Acc:ZDB-GENE-011212-4]	protein_coding
ENSDARG00000016934	-2.01054	4.88876	131.713	1.28839e-09	1.11256e-07	ttyh2	tweety homolog 2 (Drosophila) [Source:ZFIN;Acc:ZDB-GENE-040718-193]	protein_coding
ENSDARG00000078473	1.84661	4.51887	131.351	1.31647e-09	1.13077e-07	nucks1a	nuclear casein kinase and cyclin-dependent kinase substrate 1a [Source:ZFIN;Acc:ZDB-GENE-040912-175]	protein_coding
ENSDARG00000058285	-2.32333	6.48774	130.865	1.35525e-09	1.15791e-07	cpt1b	carnitine palmitoyltransferase 1B (muscle) [Source:ZFIN;Acc:ZDB-GENE-041010-9]	protein_coding
ENSDARG00000088116	3.75315	7.87798	130.987	1.4194e-09	1.20634e-07	gstm3	glutathione S-transferase M3 (brain) [Source:ZFIN;Acc:ZDB-GENE-050309-24]	protein_coding
ENSDARG00000029751	-2.32788	3.66288	219.437	1.45033e-09	1.22617e-07	wbp1lb	WW domain binding protein 1-like b [Source:ZFIN;Acc:ZDB-GENE-050522-112]	protein_coding
ENSDARG00000086418	-2.20013	3.70129	129.644	1.4585e-09	1.22666e-07			protein_coding
ENSDARG00000042793	1.90895	4.70311	129.3	1.48913e-09	1.24593e-07	tpp1	tripeptidyl peptidase I [Source:ZFIN;Acc:ZDB-GENE-030131-6654]	protein_coding
ENSDARG00000035253	-3.05875	3.1871	129.022	1.51432e-09	1.26048e-07	npr3	natriuretic peptide receptor 3 [Source:ZFIN;Acc:ZDB-GENE-060531-91]	protein_coding
ENSDARG00000075264	-2.10239	4.01169	128.694	1.54482e-09	1.27927e-07	FAM124A	family with sequence similarity 124A [Source:HGNC Symbol;Acc:HGNC:26413]	protein_coding
ENSDARG00000003570	2.70695	5.9845	127.843	1.62699e-09	1.34044e-07	hsp90b1	heat shock protein 90, beta (grp94), member 1 [Source:ZFIN;Acc:ZDB-GENE-031002-1]	protein_coding
ENSDARG00000028943	-2.46033	4.14374	127.676	1.6437e-09	1.34734e-07	mtss1l	metastasis suppressor 1-like [Source:ZFIN;Acc:ZDB-GENE-030219-89]	protein_coding
ENSDARG00000004713	4.06447	2.70638	128.117	1.68681e-09	1.37569e-07	mad2l1	MAD2 mitotic arrest deficient-like 1 (yeast) [Source:ZFIN;Acc:ZDB-GENE-030515-3]	protein_coding
ENSDARG00000068708	-1.721	6.44207	126.958	1.7177e-09	1.39174e-07	ifrd1	interferon-related developmental regulator 1 [Source:ZFIN;Acc:ZDB-GENE-030131-6132]	protein_coding
ENSDARG00000077782	-1.999	4.50347	126.873	1.7267e-09	1.39174e-07	ACER2	alkaline ceramidase 2 [Source:HGNC Symbol;Acc:HGNC:23675]	protein_coding
ENSDARG00000034817	2.59148	5.48605	126.82	1.73235e-09	1.39174e-07	asah1b	N-acylsphingosine amidohydrolase (acid ceramidase) 1b [Source:ZFIN;Acc:ZDB-GENE-040426-1512]	protein_coding
ENSDARG00000045628	2.75279	3.21667	186.907	1.75474e-09	1.40275e-07	rab34a	RAB34, member RAS oncogene family a [Source:ZFIN;Acc:ZDB-GENE-041010-197]	protein_coding
ENSDARG00000070472	1.43903	5.37692	125.663	1.8607e-09	1.48013e-07	arf5	ADP-ribosylation factor 5 [Source:ZFIN;Acc:ZDB-GENE-030910-5]	protein_coding
ENSDARG00000073909	-1.8768	5.46731	125.446	1.88587e-09	1.48681e-07	ppip5k1b	diphosphoinositol pentakisphosphate kinase 1b [Source:ZFIN;Acc:ZDB-GENE-100426-5]	protein_coding
ENSDARG00000035285	-1.51852	4.8723	125.432	1.88751e-09	1.48681e-07	ncor1	nuclear receptor co-repressor 1 [Source:ZFIN;Acc:ZDB-GENE-040426-993]	protein_coding
ENSDARG00000010948	4.81362	2.28222	125.103	2.0295e-09	1.58728e-07	kif11	kinesin family member 11 [Source:ZFIN;Acc:ZDB-GENE-020426-1]	protein_coding
ENSDARG00000034368	1.51187	5.15098	124.229	2.03472e-09	1.58728e-07	hexb	hexosaminidase B (beta polypeptide) [Source:ZFIN;Acc:ZDB-GENE-030131-2333]	protein_coding
ENSDARG00000013838	2.93217	3.3087	123.789	2.09161e-09	1.62097e-07	sulf2b	sulfatase 2b [Source:ZFIN;Acc:ZDB-GENE-030131-775]	protein_coding
ENSDARG00000023323	1.79667	6.07116	123.741	2.09798e-09	1.62097e-07	ywhaqb	tyrosine 3-monooxygenase/tryptophan 5-monooxygenase activation protein, theta polypeptide b [Source:ZFIN;Acc:ZDB-GENE-030131-7135]	protein_coding
ENSDARG00000042983	5.4717	3.13117	124.637	2.1105e-09	1.62287e-07	has1	hyaluronan synthase 1 [Source:ZFIN;Acc:ZDB-GENE-040218-2]	protein_coding
ENSDARG00000057652	-3.12929	3.58242	123.418	2.14112e-09	1.63361e-07	dbpb	D site of albumin promoter (albumin D-box) binding protein b [Source:ZFIN;Acc:ZDB-GENE-100922-6]	protein_coding
ENSDARG00000031678	2.28707	5.92941	123.391	2.1447e-09	1.63361e-07	COL5A2 (2 of 2)	collagen, type V, alpha 2 [Source:HGNC Symbol;Acc:HGNC:2210]	protein_coding
ENSDARG00000001889	2.90823	4.9282	123.088	2.18607e-09	1.65731e-07	tuba1a	tubulin, alpha 1a [Source:ZFIN;Acc:ZDB-GENE-090507-4]	protein_coding
ENSDARG00000091974	-2.70871	4.08911	122.768	2.23074e-09	1.67759e-07	si:ch211-262n1.5	si:ch211-262n1.5 [Source:ZFIN;Acc:ZDB-GENE-091204-377]	antisense
ENSDARG00000058688	-2.02475	6.33233	122.748	2.23361e-09	1.67759e-07	adipor2	adiponectin receptor 2 [Source:ZFIN;Acc:ZDB-GENE-041210-60]	protein_coding
ENSDARG00000091600	-1.81933	7.78538	122.606	2.25381e-09	1.68493e-07	CR352229.1	Uncharacterized protein [Source:UniProtKB/TrEMBL;Acc:F1QK00]	protein_coding
ENSDARG00000074639	3.24393	3.21473	122.486	2.27109e-09	1.69003e-07			protein_coding
ENSDARG00000067741	-1.99144	4.68831	122.339	2.29226e-09	1.69795e-07	itpkcb	inositol 1,4,5-trisphosphate 3-kinase Cb [Source:ZFIN;Acc:ZDB-GENE-080225-27]	protein_coding
ENSDARG00000039034	1.43724	6.21597	121.818	2.36956e-09	1.7472e-07	marcksl1a	MARCKS-like 1a [Source:ZFIN;Acc:ZDB-GENE-040426-2146]	protein_coding
ENSDARG00000057497	-1.90276	5.33265	121.667	2.39259e-09	1.75616e-07	stk35l	serine/threonine kinase 35, like [Source:ZFIN;Acc:ZDB-GENE-041212-52]	protein_coding
ENSDARG00000091902	-2.46759	4.62034	121.288	2.45128e-09	1.78853e-07	b3gnt2b	UDP-GlcNAc:betaGal beta-1,3-N-acetylglucosaminyltransferase 2b [Source:ZFIN;Acc:ZDB-GENE-050913-158]	protein_coding
ENSDARG00000056186	1.22543	6.49401	121.239	2.45884e-09	1.78853e-07	eif5a2	eukaryotic translation initiation factor 5A2 [Source:ZFIN;Acc:ZDB-GENE-040426-2405]	protein_coding
ENSDARG00000061120	5.16135	3.32548	121.92	2.47798e-09	1.79437e-07	slc43a2b	solute carrier family 43, member 2b [Source:ZFIN;Acc:ZDB-GENE-041212-6]	protein_coding
ENSDARG00000021149	1.75092	4.02026	131.081	2.5102e-09	1.80958e-07	cbr1l	carbonyl reductase 1-like [Source:ZFIN;Acc:ZDB-GENE-030131-9642]	protein_coding
ENSDARG00000095011	-2.32073	4.10556	120.135	2.63972e-09	1.8945e-07	si:ch211-67n3.9	si:ch211-67n3.9 [Source:ZFIN;Acc:ZDB-GENE-060526-179]	protein_coding
ENSDARG00000075271	-2.73596	3.51625	263.031	2.66524e-09	1.89893e-07	rapgef5a	Rap guanine nucleotide exchange factor (GEF) 5a [Source:ZFIN;Acc:ZDB-GENE-030131-7681]	protein_coding
ENSDARG00000012688	-1.38577	8.72759	119.962	2.66942e-09	1.89893e-07	eif1b	eukaryotic translation initiation factor 1B [Source:ZFIN;Acc:ZDB-GENE-030131-956]	protein_coding
ENSDARG00000095627	3.60096	5.81524	120.264	2.70093e-09	1.91292e-07	c1qc	complement component 1, q subcomponent, C chain [Source:ZFIN;Acc:ZDB-GENE-041010-51]	protein_coding
ENSDARG00000045676	1.83673	4.90507	119.694	2.71616e-09	1.91531e-07	calua	calumenin a [Source:ZFIN;Acc:ZDB-GENE-040625-166]	protein_coding
ENSDARG00000019815	6.15871	5.07927	122.336	2.75793e-09	1.9363e-07	fn1a	fibronectin 1a [Source:ZFIN;Acc:ZDB-GENE-000426-1]	protein_coding
ENSDARG00000039142	2.77363	4.2331	119.299	2.78652e-09	1.94791e-07	arpc5a	actin related protein 2/3 complex, subunit 5A [Source:ZFIN;Acc:ZDB-GENE-030131-8448]	protein_coding
ENSDARG00000018806	2.26	5.24681	119.11	2.82091e-09	1.96345e-07	ctsc	cathepsin C [Source:ZFIN;Acc:ZDB-GENE-030619-9]	protein_coding
ENSDARG00000091351	1.67987	5.29937	118.726	2.89244e-09	2.0046e-07	cnp	2',3'-cyclic nucleotide 3' phosphodiesterase [Source:ZFIN;Acc:ZDB-GENE-030521-29]	protein_coding
ENSDARG00000020123	-1.69517	6.27886	118.213	2.99105e-09	2.06408e-07	adck3	aarF domain containing kinase 3 [Source:ZFIN;Acc:ZDB-GENE-040718-487]	protein_coding
ENSDARG00000074093	-3.45247	4.3737	118.073	3.01854e-09	2.07419e-07	CU234171.2	Uncharacterized protein [Source:UniProtKB/TrEMBL;Acc:F1RA16]	protein_coding
ENSDARG00000078445	-2.00087	3.98041	157.479	3.07572e-09	2.10453e-07	asb2b	ankyrin repeat and SOCS box-containing 2b [Source:ZFIN;Acc:ZDB-GENE-040426-20]	protein_coding
ENSDARG00000087508	3.60589	4.14369	118.219	3.19292e-09	2.17549e-07	CD99L2 (3 of 3)	CD99 molecule-like 2 [Source:HGNC Symbol;Acc:HGNC:18237]	protein_coding
ENSDARG00000013771	3.71959	5.48143	117.904	3.2107e-09	2.17842e-07	ctssb.2	cathepsin Sb, tandem duplicate 2 [Source:ZFIN;Acc:ZDB-GENE-050626-55]	protein_coding
ENSDARG00000092903	4.36856	4.53812	118.549	3.24597e-09	2.19313e-07	C18H15orf48	chromosome 15 open reading frame 48 [Source:HGNC Symbol;Acc:HGNC:29898]	protein_coding
ENSDARG00000037746	2.0292	9.30618	116.86	3.26956e-09	2.19987e-07	actb1	actin, beta 1 [Source:ZFIN;Acc:ZDB-GENE-000329-1]	protein_coding
ENSDARG00000028396	-3.10915	8.85006	116.516	3.34475e-09	2.24112e-07	fkbp5	FK506 binding protein 5 [Source:ZFIN;Acc:ZDB-GENE-030616-630]	protein_coding
ENSDARG00000002396	-2.62117	3.23868	265.707	3.3633e-09	2.24424e-07	cry-dash	cryptochrome DASH [Source:ZFIN;Acc:ZDB-GENE-040617-2]	protein_coding
ENSDARG00000062518	-1.97643	4.342	116.332	3.38593e-09	2.25004e-07	ulk1a	unc-51-like kinase 1a (C. elegans) [Source:ZFIN;Acc:ZDB-GENE-080723-31]	protein_coding
ENSDARG00000007682	-2.13551	10.2576	115.572	3.56152e-09	2.35703e-07	ppdpfa	pancreatic progenitor cell differentiation and proliferation factor a [Source:ZFIN;Acc:ZDB-GENE-030219-204]	protein_coding
ENSDARG00000077270	4.08524	3.14298	116.927	3.60782e-09	2.37792e-07	INCENP	inner centromere protein antigens 135/155kDa [Source:HGNC Symbol;Acc:HGNC:6058]	protein_coding
ENSDARG00000074734	-1.60169	4.2959	140.788	3.63688e-09	2.38733e-07	MSL1 (1 of 2)	male-specific lethal 1 homolog (Drosophila) [Source:HGNC Symbol;Acc:HGNC:27905]	protein_coding
ENSDARG00000033614	-2.04568	4.20106	115.101	3.67556e-09	2.40295e-07	rasgef1ba	RasGEF domain family, member 1Ba [Source:ZFIN;Acc:ZDB-GENE-030131-5783]	protein_coding
ENSDARG00000033367	-1.40143	4.72338	136.524	3.74996e-09	2.44171e-07	rrm2b	ribonucleotide reductase M2 b [Source:ZFIN;Acc:ZDB-GENE-030616-614]	protein_coding
ENSDARG00000033088	-1.30468	5.80691	114.336	3.86946e-09	2.5094e-07	ubl3a	ubiquitin-like 3a [Source:ZFIN;Acc:ZDB-GENE-030131-3431]	protein_coding
ENSDARG00000003952	1.23671	6.61447	113.915	3.98093e-09	2.56485e-07	pfn2	profilin 2 [Source:ZFIN;Acc:ZDB-GENE-040115-4]	protein_coding
ENSDARG00000015110	-2.36635	4.12104	113.894	3.98673e-09	2.56485e-07	slc18a2	solute carrier family 18 (vesicular monoamine), member 2 [Source:ZFIN;Acc:ZDB-GENE-080514-1]	protein_coding
ENSDARG00000058858	2.00975	4.99505	113.743	4.02776e-09	2.58096e-07	clic1	chloride intracellular channel 1 [Source:ZFIN;Acc:ZDB-GENE-030131-3202]	protein_coding
ENSDARG00000044462	-1.4327	6.01395	113.231	4.16991e-09	2.66149e-07	qkia	QKI, KH domain containing, RNA binding a [Source:ZFIN;Acc:ZDB-GENE-990415-230]	protein_coding
ENSDARG00000007671	-2.14504	6.0026	112.525	4.37561e-09	2.78179e-07	ghrb	growth hormone receptor b [Source:ZFIN;Acc:ZDB-GENE-071119-4]	protein_coding
ENSDARG00000004745	-3.62226	4.67351	112.365	4.42367e-09	2.80084e-07	lmbr1l	limb region 1 like [Source:ZFIN;Acc:ZDB-GENE-030131-9906]	protein_coding
ENSDARG00000020871	-3.13726	3.00062	112.31	4.44027e-09	2.80084e-07	ptprz1b	protein tyrosine phosphatase, receptor-type, Z polypeptide 1b [Source:ZFIN;Acc:ZDB-GENE-050506-100]	protein_coding
ENSDARG00000091411	2.70081	3.17569	112.032	4.52591e-09	2.84375e-07	si:ch211-214p13.9	si:ch211-214p13.9 [Source:ZFIN;Acc:ZDB-GENE-060503-213]	protein_coding
ENSDARG00000055792	-1.64877	4.19386	130.208	4.58314e-09	2.86855e-07	FOXO4	forkhead box O4 [Source:HGNC Symbol;Acc:HGNC:7139]	protein_coding
ENSDARG00000051923	3.84017	2.63849	112.657	4.62162e-09	2.88147e-07	ccnb1	cyclin B1 [Source:ZFIN;Acc:ZDB-GENE-000406-10]	protein_coding
ENSDARG00000044613	3.78198	5.05187	112.086	4.73366e-09	2.93996e-07	c1qa	complement component 1, q subcomponent, A chain [Source:ZFIN;Acc:ZDB-GENE-050522-86]	protein_coding
ENSDARG00000037318	1.66687	5.04567	110.906	4.8908e-09	3.02593e-07	ddost	dolichyl-diphosphooligosaccharide-protein glycosyltransferase [Source:ZFIN;Acc:ZDB-GENE-040426-2147]	protein_coding
ENSDARG00000068779	-2.55614	4.77522	110.466	5.04253e-09	3.10789e-07	mlycd	malonyl-CoA decarboxylase [Source:ZFIN;Acc:ZDB-GENE-070410-120]	protein_coding
ENSDARG00000039150	2.61036	7.52959	110.047	5.19155e-09	3.18757e-07	lgmn	legumain [Source:ZFIN;Acc:ZDB-GENE-021030-1]	protein_coding
ENSDARG00000057687	-2.9614	6.34333	109.762	5.29573e-09	3.22438e-07			protein_coding
ENSDARG00000012593	3.01199	5.01737	109.84	5.32587e-09	3.22438e-07	col5a1	procollagen, type V, alpha 1 [Source:ZFIN;Acc:ZDB-GENE-041105-6]	protein_coding
ENSDARG00000037655	1.7666	5.38597	109.666	5.33135e-09	3.22438e-07	pls3	plastin 3 (T isoform) [Source:ZFIN;Acc:ZDB-GENE-040718-10]	protein_coding
ENSDARG00000070683	2.08551	5.07996	109.666	5.33137e-09	3.22438e-07	dkk3b	dickkopf homolog 3b (Xenopus laevis) [Source:ZFIN;Acc:ZDB-GENE-061207-74]	protein_coding
ENSDARG00000003061	2.26862	4.04216	109.562	5.37034e-09	3.23583e-07	cd276	CD276 molecule [Source:ZFIN;Acc:ZDB-GENE-070112-452]	protein_coding
ENSDARG00000028067	-1.42812	6.6556	109.104	5.54564e-09	3.32903e-07	bnip3lb	BCL2/adenovirus E1B interacting protein 3-like b [Source:ZFIN;Acc:ZDB-GENE-040325-1]	protein_coding
ENSDARG00000020594	-1.4095	5.90495	108.832	5.65281e-09	3.3808e-07	txlnba	taxilin beta a [Source:ZFIN;Acc:ZDB-GENE-030131-322]	protein_coding
ENSDARG00000018149	-2.31203	5.70762	108.556	5.76354e-09	3.43431e-07	slc38a4	solute carrier family 38, member 4 [Source:ZFIN;Acc:ZDB-GENE-041010-14]	protein_coding
ENSDARG00000069961	4.08655	2.60855	120.897	5.78931e-09	3.43698e-07	il21r	interleukin 21 receptor [Source:ZFIN;Acc:ZDB-GENE-080108-6]	protein_coding
ENSDARG00000054087	-3.61642	4.61782	108.609	5.91082e-09	3.47783e-07	irs1	insulin receptor substrate 1 [Source:ZFIN;Acc:ZDB-GENE-030131-872]	protein_coding
ENSDARG00000062171	3.08727	4.91435	108.601	5.91617e-09	3.47783e-07	olfml3b	olfactomedin-like 3b [Source:ZFIN;Acc:ZDB-GENE-050302-161]	protein_coding
ENSDARG00000054537	-1.71845	5.47228	108.159	5.92753e-09	3.47783e-07	nhsl1a	NHS-like 1a [Source:ZFIN;Acc:ZDB-GENE-050411-25]	protein_coding
ENSDARG00000088439	1.77848	4.19593	108.119	5.94428e-09	3.47783e-07	gm2a	GM2 ganglioside activator [Source:ZFIN;Acc:ZDB-GENE-050417-373]	protein_coding
ENSDARG00000036630	1.67239	4.71847	107.878	6.04643e-09	3.52483e-07	plp2	proteolipid protein 2 [Source:ZFIN;Acc:ZDB-GENE-030710-11]	protein_coding
ENSDARG00000020086	-1.95437	5.85812	107.678	6.13291e-09	3.56122e-07	NUAK1 (1 of 2)	NUAK family, SNF1-like kinase, 1 [Source:HGNC Symbol;Acc:HGNC:14311]	protein_coding
ENSDARG00000004587	-1.62943	4.22069	107.765	6.15297e-09	3.56122e-07	KAT5 (1 of 2)	K(lysine) acetyltransferase 5 [Source:HGNC Symbol;Acc:HGNC:5275]	protein_coding
ENSDARG00000038541	3.72498	3.01222	107.469	6.22471e-09	3.58988e-07	ccr12.3	chemokine (C-C motif) receptor 12.3 [Source:ZFIN;Acc:ZDB-GENE-060503-97]	protein_coding
ENSDARG00000054300	-1.42872	6.55513	107.25	6.3226e-09	3.63336e-07	dhrs1	dehydrogenase/reductase (SDR family) member 1 [Source:ZFIN;Acc:ZDB-GENE-030616-591]	protein_coding
ENSDARG00000000767	3.8977	4.81951	108.435	6.39573e-09	3.66235e-07	spi1b	spleen focus forming virus (SFFV) proviral integration oncogene spi1b [Source:ZFIN;Acc:ZDB-GENE-980526-164]	protein_coding
ENSDARG00000045618	1.84449	6.17866	106.972	6.44907e-09	3.67773e-07	clta	clathrin, light chain (Lca) [Source:ZFIN;Acc:ZDB-GENE-040426-1986]	protein_coding
ENSDARG00000022424	-1.87732	5.03976	106.931	6.46814e-09	3.67773e-07	slc26a5	solute carrier family 26, member 5 [Source:ZFIN;Acc:ZDB-GENE-030131-1566]	protein_coding
ENSDARG00000052638	-1.47132	4.45985	109.824	6.74657e-09	3.82258e-07	fam210b	family with sequence similarity 210, member B [Source:ZFIN;Acc:ZDB-GENE-050913-122]	protein_coding
ENSDARG00000059367	4.65391	3.35349	106.975	6.82928e-09	3.85592e-07	mfap2	microfibrillar-associated protein 2 [Source:ZFIN;Acc:ZDB-GENE-030131-6710]	protein_coding
ENSDARG00000013946	-2.37502	5.08943	106.078	6.87595e-09	3.86874e-07	ivns1abpb	influenza virus NS1A binding protein b [Source:ZFIN;Acc:ZDB-GENE-030131-6266]	protein_coding
ENSDARG00000077139	1.77069	5.60589	105.348	7.24777e-09	4.06378e-07	col6a3	collagen, type VI, alpha 3 [Source:ZFIN;Acc:ZDB-GENE-070501-8]	protein_coding
ENSDARG00000006468	3.65276	2.65606	168.128	7.36982e-09	4.11792e-07	grap2a	GRB2-related adaptor protein 2a [Source:ZFIN;Acc:ZDB-GENE-050417-275]	protein_coding
ENSDARG00000074837	2.59151	3.63629	104.966	7.45169e-09	4.14931e-07	grap2b	GRB2-related adaptor protein 2b [Source:ZFIN;Acc:ZDB-GENE-040426-1485]	protein_coding
ENSDARG00000071555	2.58761	3.59156	104.599	7.65312e-09	4.24683e-07	zgc:153675	zgc:153675 [Source:ZFIN;Acc:ZDB-GENE-061013-567]	protein_coding
ENSDARG00000040178	4.72876	5.12429	105.91	7.83313e-09	4.31431e-07	havcr1	hepatitis A virus cellular receptor 1 [Source:ZFIN;Acc:ZDB-GENE-040718-131]	protein_coding
ENSDARG00000016154	2.35155	4.83423	104.256	7.84669e-09	4.31431e-07	zfp36l1a	zinc finger protein 36, C3H type-like 1a [Source:ZFIN;Acc:ZDB-GENE-030131-9860]	protein_coding
ENSDARG00000074752	-1.90886	5.23089	104.242	7.85489e-09	4.31431e-07	hlfa	hepatic leukemia factor a [Source:ZFIN;Acc:ZDB-GENE-061013-159]	protein_coding
ENSDARG00000038737	-1.97516	3.61443	182.023	7.93104e-09	4.34137e-07	phf20b	PHD finger protein 20, b [Source:ZFIN;Acc:ZDB-GENE-040822-33]	protein_coding
ENSDARG00000045066	1.96042	5.52771	103.996	7.99722e-09	4.36281e-07	entpd1	ectonucleoside triphosphate diphosphohydrolase 1 [Source:ZFIN;Acc:ZDB-GENE-040801-58]	protein_coding
ENSDARG00000055290	3.74011	4.24954	104.739	8.05067e-09	4.37718e-07	mpeg1	macrophage expressed 1 [Source:ZFIN;Acc:ZDB-GENE-030131-7347]	protein_coding
ENSDARG00000069404	-1.31609	11.4359	103.123	8.52685e-09	4.62052e-07	si:ch211-260o22.1	si:ch211-260o22.1 [Source:ZFIN;Acc:ZDB-GENE-060503-603]	antisense
ENSDARG00000056378	3.07856	5.95628	102.932	9.05533e-09	4.89049e-07	ifi30	interferon gamma inducible protein 30 [Source:ZFIN;Acc:ZDB-GENE-030131-8447]	protein_coding
ENSDARG00000029818	-1.32334	7.28191	102.184	9.14065e-09	4.92011e-07	srsf5a	serine/arginine-rich splicing factor 5a [Source:ZFIN;Acc:ZDB-GENE-030131-7336]	protein_coding
ENSDARG00000055101	-1.59528	5.07545	102.046	9.23524e-09	4.95451e-07	hmox2a	heme oxygenase (decycling) 2a [Source:ZFIN;Acc:ZDB-GENE-040914-13]	protein_coding
ENSDARG00000060796	-1.40157	5.24027	101.709	9.46969e-09	5.06346e-07	slc20a2	solute carrier family 20 (phosphate transporter), member 2 [Source:ZFIN;Acc:ZDB-GENE-060929-828]	protein_coding
ENSDARG00000062054	-1.59898	6.93691	101.274	9.78243e-09	5.21342e-07	CPT1A (2 of 2)	carnitine palmitoyltransferase 1A (liver) [Source:HGNC Symbol;Acc:HGNC:2328]	protein_coding
ENSDARG00000045768	-1.79276	5.63036	100.896	1.00641e-08	5.3459e-07	cry1a	cryptochrome 1a [Source:ZFIN;Acc:ZDB-GENE-010426-2]	protein_coding
ENSDARG00000097341	-1.96719	3.64947	134.06	1.02912e-08	5.44859e-07	si:ch211-203h15.7	si:ch211-203h15.7 [Source:ZFIN;Acc:ZDB-GENE-131127-230]	lincRNA
ENSDARG00000092553	-1.61	13.5587	100.533	1.0343e-08	5.4581e-07	slc25a5	solute carrier family 25 alpha, member 5 [Source:ZFIN;Acc:ZDB-GENE-020419-9]	protein_coding
ENSDARG00000090890	4.271	4.2253	101.89	1.05537e-08	5.55118e-07	cmklr1	chemokine-like receptor 1 [Source:ZFIN;Acc:ZDB-GENE-060526-126]	protein_coding
ENSDARG00000088706	-2.399	3.58681	142.241	1.0651e-08	5.58416e-07	map4k2l	mitogen-activated protein kinase kinase kinase kinase 2-like [Source:ZFIN;Acc:ZDB-GENE-030616-163]	protein_coding
ENSDARG00000043371	-1.40093	11.0263	99.9452	1.08121e-08	5.64082e-07	mdh2	malate dehydrogenase 2, NAD (mitochondrial) [Source:ZFIN;Acc:ZDB-GENE-040426-2143]	protein_coding
ENSDARG00000020573	-1.28714	6.11983	99.9026	1.08471e-08	5.64082e-07	ddx3	DEAD (Asp-Glu-Ala-Asp) box polypeptide 3 [Source:ZFIN;Acc:ZDB-GENE-030131-1565]	protein_coding
ENSDARG00000000568	-1.68344	4.18343	114.524	1.08639e-08	5.64082e-07	ell	elongation factor RNA polymerase II [Source:ZFIN;Acc:ZDB-GENE-030131-3946]	protein_coding
ENSDARG00000018491	3.1082	4.6274	99.527	1.11607e-08	5.77636e-07	pdia4	protein disulfide isomerase associated 4 [Source:ZFIN;Acc:ZDB-GENE-030131-5493]	protein_coding
ENSDARG00000014333	-1.33287	5.41522	99.2924	1.13617e-08	5.84796e-07	ormdl1	ORM1-like 1 (S. cerevisiae) [Source:ZFIN;Acc:ZDB-GENE-030616-529]	protein_coding
ENSDARG00000070656	3.5506	2.35384	131.59	1.13714e-08	5.84796e-07	si:ch211-69g19.2	si:ch211-69g19.2 [Source:ZFIN;Acc:ZDB-GENE-030804-13]	protein_coding
ENSDARG00000004169	3.52169	3.02764	99.5922	1.14134e-08	5.85092e-07	stmn1a	stathmin 1a [Source:ZFIN;Acc:ZDB-GENE-031006-14]	protein_coding
ENSDARG00000043081	2.67881	5.94477	99.025	1.15957e-08	5.92556e-07	ctsz	cathepsin Z [Source:ZFIN;Acc:ZDB-GENE-041010-139]	protein_coding
ENSDARG00000018162	-1.97852	3.94193	107.473	1.17743e-08	5.99783e-07	ctnnal1	catenin (cadherin-associated protein), alpha-like 1 [Source:ZFIN;Acc:ZDB-GENE-060503-507]	protein_coding
ENSDARG00000074858	-1.41519	7.15083	98.2323	1.23216e-08	6.25689e-07	STARD7	StAR-related lipid transfer (START) domain containing 7 [Source:HGNC Symbol;Acc:HGNC:18063]	protein_coding
ENSDARG00000091061	-1.7305	4.94402	97.9583	1.25841e-08	6.37018e-07	slc38a3b	solute carrier family 38, member 3b [Source:ZFIN;Acc:ZDB-GENE-121120-3]	protein_coding
ENSDARG00000027063	3.54759	5.79752	98.5588	1.27318e-08	6.42477e-07	arpc1b	actin related protein 2/3 complex, subunit 1B [Source:ZFIN;Acc:ZDB-GENE-030131-7414]	protein_coding
ENSDARG00000061219	3.39623	6.16675	98.0807	1.2893e-08	6.48586e-07	postnb	periostin, osteoblast specific factor b [Source:ZFIN;Acc:ZDB-GENE-030131-9120]	protein_coding
ENSDARG00000009001	1.85091	4.88178	97.4913	1.30461e-08	6.53524e-07	pdip5	protein disulfide isomerase-related protein (provisional) [Source:ZFIN;Acc:ZDB-GENE-030131-879]	protein_coding
ENSDARG00000059944	3.88006	3.02109	97.8193	1.30721e-08	6.53524e-07	c1qtnf2	C1q and tumor necrosis factor related protein 2 [Source:ZFIN;Acc:ZDB-GENE-030131-5133]	protein_coding
ENSDARG00000095774	1.8966	4.58492	97.2782	1.32632e-08	6.61033e-07	emd	emerin (Emery-Dreifuss muscular dystrophy) [Source:ZFIN;Acc:ZDB-GENE-070501-2]	protein_coding
ENSDARG00000077777	1.88802	11.2264	97.0727	1.34764e-08	6.69589e-07	tmsb4x	thymosin, beta 4 x [Source:ZFIN;Acc:ZDB-GENE-030131-8304]	protein_coding
ENSDARG00000045408	1.61531	6.57645	96.8746	1.36854e-08	6.77887e-07	tagln	transgelin [Source:ZFIN;Acc:ZDB-GENE-070912-1]	protein_coding
ENSDARG00000038312	-1.49529	4.38161	102.707	1.38758e-08	6.84617e-07	rcl1	RNA terminal phosphate cyclase-like 1 [Source:ZFIN;Acc:ZDB-GENE-040930-11]	protein_coding
ENSDARG00000045302	-1.3109	8.36538	96.6692	1.3906e-08	6.84617e-07	smpx	small muscle protein, X-linked [Source:ZFIN;Acc:ZDB-GENE-040704-24]	protein_coding
ENSDARG00000070807	-3.05911	4.36673	96.1524	1.44788e-08	7.10649e-07	cbx4	chromobox homolog 4 (Pc class homolog, Drosophila) [Source:ZFIN;Acc:ZDB-GENE-040329-2]	protein_coding
ENSDARG00000061746	-2.85382	3.03853	96.1577	1.4621e-08	7.15453e-07	arhgef9a	Cdc42 guanine nucleotide exchange factor (GEF) 9a [Source:ZFIN;Acc:ZDB-GENE-070705-271]	protein_coding
ENSDARG00000070402	-1.92257	4.82622	95.8432	1.4834e-08	7.23682e-07	CABZ01040253.1	Uncharacterized protein [Source:UniProtKB/TrEMBL;Acc:H9GXR5]	protein_coding
ENSDARG00000040072	2.26729	5.03423	95.7823	1.4905e-08	7.24959e-07	scpep1	serine carboxypeptidase 1 [Source:ZFIN;Acc:ZDB-GENE-040426-890]	protein_coding
ENSDARG00000078882	-2.5187	4.94959	95.6362	1.50772e-08	7.31131e-07	SLC22A31	solute carrier family 22, member 31 [Source:HGNC Symbol;Acc:HGNC:27091]	protein_coding
ENSDARG00000094422	4.35766	2.36614	186.423	1.51275e-08	7.31376e-07	si:dkey-12l12.1	si:dkey-12l12.1 [Source:ZFIN;Acc:ZDB-GENE-091204-232]	protein_coding
ENSDARG00000026821	-1.31318	5.08707	128.9	1.52508e-08	7.33926e-07	tmem106ba	transmembrane protein 106Ba [Source:ZFIN;Acc:ZDB-GENE-040426-1336]	protein_coding
ENSDARG00000012330	-1.52996	5.21842	95.4738	1.52712e-08	7.33926e-07	mapre3b	microtubule-associated protein, RP/EB family, member 3b [Source:ZFIN;Acc:ZDB-GENE-040704-6]	protein_coding
ENSDARG00000052073	-1.19108	6.40831	94.9376	1.59315e-08	7.63386e-07	blcap	bladder cancer associated protein [Source:ZFIN;Acc:ZDB-GENE-000330-7]	protein_coding
ENSDARG00000057249	-1.28546	4.84749	108.344	1.62198e-08	7.74901e-07	zmynd11	zinc finger, MYND domain containing 11 [Source:ZFIN;Acc:ZDB-GENE-050522-301]	protein_coding
ENSDARG00000055632	-1.55474	7.24366	94.6156	1.63433e-08	7.785e-07	smtnl	smoothelin, like [Source:ZFIN;Acc:ZDB-GENE-040212-1]	protein_coding
ENSDARG00000052589	1.22328	6.17319	151.268	1.70689e-08	8.10673e-07	p4hb	procollagen-proline, 2-oxoglutarate 4-dioxygenase (proline 4-hydroxylase), beta polypeptide [Source:ZFIN;Acc:ZDB-GENE-080610-1]	protein_coding
ENSDARG00000033140	-1.78589	5.27655	93.8931	1.7311e-08	8.19374e-07	desi1a	desumoylating isopeptidase 1a [Source:ZFIN;Acc:ZDB-GENE-040426-1657]	protein_coding
ENSDARG00000077239	6.03563	4.97037	95.8551	1.73536e-08	8.19374e-07			protein_coding
ENSDARG00000003931	3.32248	5.23586	94.2278	1.78377e-08	8.3923e-07	cndp2	CNDP dipeptidase 2 (metallopeptidase M20 family) [Source:ZFIN;Acc:ZDB-GENE-030131-5499]	protein_coding
ENSDARG00000094889	-1.96222	5.59668	93.4903	1.78781e-08	8.3923e-07	cplx4c	complexin 4c [Source:ZFIN;Acc:ZDB-GENE-101018-1]	protein_coding
ENSDARG00000043856	-1.28505	6.17678	93.4052	1.80006e-08	8.41016e-07	amd1	adenosylmethionine decarboxylase 1 [Source:ZFIN;Acc:ZDB-GENE-040426-760]	protein_coding
ENSDARG00000042894	4.92717	3.17929	95.0251	1.80203e-08	8.41016e-07	tyms	thymidylate synthase [Source:ZFIN;Acc:ZDB-GENE-040426-59]	protein_coding
ENSDARG00000037188	1.63226	4.12865	93.1402	1.83879e-08	8.55698e-07	rpa2	replication protein A2 [Source:ZFIN;Acc:ZDB-GENE-010131-3]	protein_coding
ENSDARG00000057841	1.69366	4.58811	92.7192	1.90225e-08	8.82686e-07	ddah2	dimethylarginine dimethylaminohydrolase 2 [Source:ZFIN;Acc:ZDB-GENE-030131-913]	protein_coding
ENSDARG00000002401	3.16066	3.10705	92.1766	1.98766e-08	9.19676e-07	gale	UDP-galactose-4-epimerase [Source:ZFIN;Acc:ZDB-GENE-060421-6479]	protein_coding
ENSDARG00000043182	-1.18586	6.24462	113.402	2.0086e-08	9.2671e-07	HHLA2 (2 of 4)	HERV-H LTR-associating 2 [Source:HGNC Symbol;Acc:HGNC:4905]	protein_coding
ENSDARG00000074283	3.32574	3.3416	92.2501	2.0284e-08	9.33181e-07	inpp5d	inositol polyphosphate-5-phosphatase D [Source:ZFIN;Acc:ZDB-GENE-100922-30]	protein_coding
ENSDARG00000070006	2.62651	3.33418	242.346	2.04117e-08	9.338e-07	rcn1	reticulocalbin 1, EF-hand calcium binding domain [Source:ZFIN;Acc:ZDB-GENE-080225-33]	protein_coding
ENSDARG00000022303	-1.25381	8.23276	91.8488	2.04131e-08	9.338e-07	hig1	hypoxia induced gene 1 [Source:ZFIN;Acc:ZDB-GENE-030826-15]	protein_coding
ENSDARG00000003495	-1.89757	4.03658	159.526	2.06125e-08	9.40255e-07	madd	MAP-kinase activating death domain [Source:ZFIN;Acc:ZDB-GENE-030131-8076]	protein_coding
ENSDARG00000054916	-1.76408	4.21046	91.4252	2.11307e-08	9.59166e-07	eif4ebp3	eukaryotic translation initiation factor 4E binding protein 3 [Source:ZFIN;Acc:ZDB-GENE-041114-44]	protein_coding
ENSDARG00000043436	4.87259	5.84562	93.1716	2.11458e-08	9.59166e-07	si:dkey-5n18.1	si:dkey-5n18.1 [Source:ZFIN;Acc:ZDB-GENE-041014-144]	protein_coding
ENSDARG00000074435	-1.50973	4.47988	124.348	2.13536e-08	9.65876e-07	ttc19	tetratricopeptide repeat domain 19 [Source:ZFIN;Acc:ZDB-GENE-070912-490]	protein_coding
ENSDARG00000013990	-1.35198	4.37972	195.945	2.18969e-08	9.87684e-07	ube2q2	ubiquitin-conjugating enzyme E2Q family member 2 [Source:ZFIN;Acc:ZDB-GENE-040426-1919]	protein_coding
ENSDARG00000025254	2.42103	9.80779	90.854	2.21431e-08	9.94372e-07	s100a10b	S100 calcium binding protein A10b [Source:ZFIN;Acc:ZDB-GENE-040426-1937]	protein_coding
ENSDARG00000004763	-3.05062	2.54309	211.558	2.21683e-08	9.94372e-07	HHLA2 (1 of 4)	HERV-H LTR-associating 2 [Source:HGNC Symbol;Acc:HGNC:4905]	protein_coding
ENSDARG00000041959	2.83352	4.8838	90.8767	2.23818e-08	9.9964e-07	cxcr4b	chemokine (C-X-C motif), receptor 4b [Source:ZFIN;Acc:ZDB-GENE-010614-1]	protein_coding
ENSDARG00000043276	2.46845	6.55246	90.7084	2.24096e-08	9.9964e-07	calr	calreticulin [Source:ZFIN;Acc:ZDB-GENE-000208-17]	protein_coding
ENSDARG00000036427	2.64823	4.5601	90.2544	2.32642e-08	1.03491e-06	slc3a2a	solute carrier family 3, member 2a [Source:ZFIN;Acc:ZDB-GENE-000831-3]	protein_coding
ENSDARG00000020544	-1.72581	6.59885	90.1018	2.35596e-08	1.04516e-06	rem1	rad and gem related GTP binding protein 1 [Source:ZFIN;Acc:ZDB-GENE-040317-1]	protein_coding
ENSDARG00000036232	-1.55292	4.23526	155.985	2.37695e-08	1.05159e-06	trpm7	transient receptor potential cation channel, subfamily M, member 7 [Source:ZFIN;Acc:ZDB-GENE-021115-2]	protein_coding
ENSDARG00000016733	2.4433	3.15683	216.586	2.43478e-08	1.07423e-06	psat1	phosphoserine aminotransferase 1 [Source:ZFIN;Acc:ZDB-GENE-030131-5723]	protein_coding
ENSDARG00000040362	1.52982	5.62811	89.4818	2.48031e-08	1.09133e-06	ehd2	EH-domain containing 2 [Source:ZFIN;Acc:ZDB-GENE-030131-9347]	protein_coding
ENSDARG00000069048	2.24447	4.37667	89.4307	2.49089e-08	1.09301e-06	serpinf1	serine (or cysteine) peptidase inhibitor, clade F, member 1 [Source:ZFIN;Acc:ZDB-GENE-040912-2]	protein_coding
ENSDARG00000045886	-1.90692	6.63731	89.3659	2.50437e-08	1.09595e-06	slc38a2	solute carrier family 38, member 2 [Source:ZFIN;Acc:ZDB-GENE-030131-9659]	protein_coding
ENSDARG00000040912	3.29075	2.92641	231.224	2.58301e-08	1.12611e-06	kdelr3	KDEL (Lys-Asp-Glu-Leu) endoplasmic reticulum protein retention receptor 3 [Source:ZFIN;Acc:ZDB-GENE-040426-1387]	protein_coding
ENSDARG00000018524	-2.91655	6.10823	88.9758	2.58724e-08	1.12611e-06	midn	midnolin [Source:ZFIN;Acc:ZDB-GENE-030131-2433]	protein_coding
ENSDARG00000037574	-1.53667	4.11366	148.273	2.62083e-08	1.13766e-06	rps6kal	ribosomal protein S6 kinase, like [Source:ZFIN;Acc:ZDB-GENE-030131-9616]	processed_transcript
ENSDARG00000009867	-1.70594	5.93674	88.7675	2.63273e-08	1.13977e-06	adssl1	adenylosuccinate synthase like 1 [Source:ZFIN;Acc:ZDB-GENE-040516-18]	protein_coding
ENSDARG00000021439	-1.35288	6.40164	88.3685	2.72239e-08	1.17543e-06	ncoa4	nuclear receptor coactivator 4 [Source:ZFIN;Acc:ZDB-GENE-040426-689]	protein_coding
ENSDARG00000010531	2.30475	3.46936	138.691	2.87171e-08	1.23659e-06	scamp4	secretory carrier membrane protein 4 [Source:ZFIN;Acc:ZDB-GENE-050913-40]	protein_coding
ENSDARG00000040133	-1.43179	4.68044	87.2613	2.98954e-08	1.28391e-06	ackr4b	atypical chemokine receptor 4b [Source:ZFIN;Acc:ZDB-GENE-051107-10]	protein_coding
ENSDARG00000095820	5.99096	4.99907	87.8786	3.10913e-08	1.33173e-06	si:dkey-6n3.3	si:dkey-6n3.3 [Source:ZFIN;Acc:ZDB-GENE-110411-105]	lincRNA
ENSDARG00000008859	-1.91303	5.60033	86.7055	3.13455e-08	1.33574e-06	mylipa	myosin regulatory light chain interacting protein a [Source:ZFIN;Acc:ZDB-GENE-030131-7831]	protein_coding
ENSDARG00000013082	3.15946	2.97154	112.569	3.13905e-08	1.33574e-06	uap1l1	UDP-N-acteylglucosamine pyrophosphorylase 1, like 1 [Source:ZFIN;Acc:ZDB-GENE-040426-1056]	protein_coding
ENSDARG00000052004	1.49424	6.93141	86.6728	3.1433e-08	1.33574e-06	cav1	caveolin 1 [Source:ZFIN;Acc:ZDB-GENE-030131-2415]	protein_coding
ENSDARG00000019062	3.01919	4.47595	86.8104	3.23644e-08	1.37171e-06	arpc5b	actin related protein 2/3 complex, subunit 5B [Source:ZFIN;Acc:ZDB-GENE-040120-7]	protein_coding
ENSDARG00000002986	6.45112	3.67854	87.9025	3.28539e-08	1.38881e-06	gda	guanine deaminase [Source:ZFIN;Acc:ZDB-GENE-050522-434]	protein_coding
ENSDARG00000095427	-1.88993	5.2564	86.0993	3.30169e-08	1.39205e-06	si:ch211-152p11.8	si:ch211-152p11.8 [Source:ZFIN;Acc:ZDB-GENE-060503-858]	processed_transcript
ENSDARG00000013184	-1.2618	6.92368	85.7313	3.40799e-08	1.43313e-06	pcbp2	poly(rC) binding protein 2 [Source:ZFIN;Acc:ZDB-GENE-030131-563]	protein_coding
ENSDARG00000077515	-1.48599	5.10387	85.6994	3.41738e-08	1.43335e-06	letm2	leucine zipper-EF-hand containing transmembrane protein 2 [Source:ZFIN;Acc:ZDB-GENE-090521-4]	protein_coding
ENSDARG00000094557	2.57361	4.15236	85.9263	3.43598e-08	1.43742e-06	nupr1	nuclear protein 1 [Source:ZFIN;Acc:ZDB-GENE-030131-4653]	protein_coding
ENSDARG00000093415	6.80674	2.89363	87.2327	3.4745e-08	1.4496e-06			protein_coding
ENSDARG00000043137	4.04335	2.29628	86.4483	3.48305e-08	1.4496e-06	cdca8	cell division cycle associated 8 [Source:ZFIN;Acc:ZDB-GENE-041114-171]	protein_coding
ENSDARG00000007354	1.33936	7.19975	85.3196	3.53145e-08	1.46596e-06	pdia3	protein disulfide isomerase family A, member 3 [Source:ZFIN;Acc:ZDB-GENE-031002-9]	protein_coding
ENSDARG00000034077	-1.35956	5.13311	85.2413	3.55549e-08	1.47216e-06	zgc:77391	zgc:77391 [Source:ZFIN;Acc:ZDB-GENE-040426-1830]	protein_coding
ENSDARG00000076267	-1.61897	4.31161	85.122	3.59248e-08	1.48367e-06	MYOCD	myocardin [Source:HGNC Symbol;Acc:HGNC:16067]	protein_coding
ENSDARG00000002682	-2.06048	3.79494	85.0061	3.62882e-08	1.49194e-06	tbcela	tubulin folding cofactor E-like a [Source:ZFIN;Acc:ZDB-GENE-040426-1719]	protein_coding
ENSDARG00000034568	-1.30784	4.71254	112.287	3.63099e-08	1.49194e-06	fitm2	fat storage-inducing transmembrane protein 2 [Source:ZFIN;Acc:ZDB-GENE-050508-5]	protein_coding
ENSDARG00000044612	3.89182	5.90879	86.0465	3.67534e-08	1.50633e-06	c1qb	complement component 1, q subcomponent, B chain [Source:ZFIN;Acc:ZDB-GENE-040801-223]	protein_coding
ENSDARG00000001929	-1.36712	5.68106	84.6391	3.74661e-08	1.53165e-06	pink1	PTEN induced putative kinase 1 [Source:ZFIN;Acc:ZDB-GENE-041212-53]	protein_coding
ENSDARG00000044074	2.82529	3.69345	84.6523	3.77734e-08	1.54031e-06	loxl2b	lysyl oxidase-like 2b [Source:ZFIN;Acc:ZDB-GENE-050208-29]	protein_coding
ENSDARG00000019128	3.49917	2.87055	85.0432	3.79707e-08	1.54446e-06	tpm4b	tropomyosin 4b [Source:ZFIN;Acc:ZDB-GENE-030131-2964]	protein_coding
ENSDARG00000086112	4.34925	3.23391	85.852	3.84135e-08	1.55855e-06	CKAP2	cytoskeleton associated protein 2 [Source:HGNC Symbol;Acc:HGNC:1990]	protein_coding
ENSDARG00000077822	4.56188	2.36607	87.4901	3.90045e-08	1.57856e-06	PMF1	polyamine-modulated factor 1 [Source:HGNC Symbol;Acc:HGNC:9112]	protein_coding
ENSDARG00000018179	1.7443	4.03453	130.426	3.94122e-08	1.59107e-06	acvrl1	activin A receptor type II-like 1 [Source:ZFIN;Acc:ZDB-GENE-021003-1]	protein_coding
ENSDARG00000097097	-2.23937	3.98978	83.9839	3.96763e-08	1.59774e-06	myo18ab		sense_intronic
ENSDARG00000008200	1.81167	4.16105	114.634	4.01175e-08	1.60916e-06	ugp2b	UDP-glucose pyrophosphorylase 2b [Source:ZFIN;Acc:ZDB-GENE-030131-6352]	protein_coding
ENSDARG00000097104	-2.24641	3.32543	139.145	4.01593e-08	1.60916e-06	si:ch73-100l22.2	si:ch73-100l22.2 [Source:ZFIN;Acc:ZDB-GENE-131127-574]	sense_overlapping
ENSDARG00000010137	-1.32687	4.85864	116.505	4.05718e-08	1.62167e-06	ldb1a	LIM-domain binding factor 1a [Source:ZFIN;Acc:ZDB-GENE-990415-138]	protein_coding
ENSDARG00000062370	-1.5046	5.18381	83.5081	4.13724e-08	1.64958e-06	bcl2l13	BCL2-like 13 (apoptosis facilitator) [Source:ZFIN;Acc:ZDB-GENE-050419-215]	protein_coding
ENSDARG00000015815	-1.91577	5.52596	83.3154	4.2082e-08	1.67375e-06	kdrl	kinase insert domain receptor like [Source:ZFIN;Acc:ZDB-GENE-000705-1]	protein_coding
ENSDARG00000016143	-1.73491	5.62507	83.2821	4.2206e-08	1.67455e-06	xiap	X-linked inhibitor of apoptosis [Source:ZFIN;Acc:ZDB-GENE-030825-7]	protein_coding
ENSDARG00000020676	1.95125	3.76951	83.1855	4.2568e-08	1.68478e-06	dpp3	dipeptidylpeptidase 3 [Source:ZFIN;Acc:ZDB-GENE-030131-1247]	protein_coding
ENSDARG00000029439	-1.80555	10.6108	82.8383	4.38983e-08	1.73318e-06	atp2a2a	ATPase, Ca++ transporting, cardiac muscle, slow twitch 2a [Source:ZFIN;Acc:ZDB-GENE-040426-702]	protein_coding
ENSDARG00000054906	2.87932	3.03765	208.633	4.51783e-08	1.77936e-06	ier5l	immediate early response 5-like [Source:ZFIN;Acc:ZDB-GENE-030131-5134]	protein_coding
ENSDARG00000088171	-1.8897	4.22696	115.326	4.57935e-08	1.79687e-06	CIART (2 of 2)	circadian associated repressor of transcription [Source:HGNC Symbol;Acc:HGNC:25200]	protein_coding
ENSDARG00000040884	-1.73339	6.48619	82.3507	4.58452e-08	1.79687e-06	mxi1	max interacting protein [Source:ZFIN;Acc:ZDB-GENE-990415-151]	protein_coding
ENSDARG00000003854	-2.06163	7.3081	82.2252	4.63618e-08	1.81271e-06	acsl1b	acyl-CoA synthetase long-chain family member 1b [Source:ZFIN;Acc:ZDB-GENE-040801-88]	protein_coding
ENSDARG00000068194	-3.48164	5.69935	82.3117	4.84765e-08	1.89082e-06	klf9	Kruppel-like factor 9 [Source:ZFIN;Acc:ZDB-GENE-060526-244]	protein_coding
ENSDARG00000069375	-4.45461	4.80009	83.032	4.97761e-08	1.93434e-06	zgc:162608	zgc:162608 [Source:ZFIN;Acc:ZDB-GENE-070410-86]	protein_coding
ENSDARG00000059883	3.64412	2.72084	143.675	4.98318e-08	1.93434e-06	trpv1	transient receptor potential cation channel, subfamily V, member 1 [Source:ZFIN;Acc:ZDB-GENE-030912-8]	protein_coding
ENSDARG00000095675	-1.41437	6.0349	81.3107	5.03273e-08	1.94888e-06	CCDC141 (2 of 2)	coiled-coil domain containing 141 [Source:HGNC Symbol;Acc:HGNC:26821]	protein_coding
ENSDARG00000043562	-1.72504	4.64101	81.1373	5.11213e-08	1.9749e-06	zgc:65997	zgc:65997 [Source:ZFIN;Acc:ZDB-GENE-040426-1502]	protein_coding
ENSDARG00000043511	1.44656	6.51932	80.9612	5.19416e-08	2.0018e-06	prdx6	peroxiredoxin 6 [Source:ZFIN;Acc:ZDB-GENE-040426-1778]	protein_coding
ENSDARG00000071082	1.85884	4.53123	80.59	5.37197e-08	2.06539e-06	p4ha1b	prolyl 4-hydroxylase, alpha polypeptide I b [Source:ZFIN;Acc:ZDB-GENE-030131-4089]	protein_coding
ENSDARG00000078654	3.2201	2.71988	81.0855	5.4049e-08	2.07312e-06	tpx2	TPX2, microtubule-associated, homolog (Xenopus laevis) [Source:ZFIN;Acc:ZDB-GENE-030131-9652]	protein_coding
ENSDARG00000011094	5.33071	2.36644	81.6676	5.43785e-08	2.08082e-06	ccna2	cyclin A2 [Source:ZFIN;Acc:ZDB-GENE-020418-1]	protein_coding
ENSDARG00000054155	1.86752	5.48618	80.4252	5.45304e-08	2.0817e-06	pcna	proliferating cell nuclear antigen [Source:ZFIN;Acc:ZDB-GENE-000210-8]	protein_coding
ENSDARG00000040707	-1.6235	3.87555	88.5842	5.47671e-08	2.0858e-06	CHCHD4 (2 of 2)	coiled-coil-helix-coiled-coil-helix domain containing 4 [Source:HGNC Symbol;Acc:HGNC:26467]	protein_coding
ENSDARG00000017128	3.78636	2.7775	80.7638	5.49953e-08	2.08956e-06	MYOF	Uncharacterized protein [Source:UniProtKB/TrEMBL;Acc:E7EXL6]	protein_coding
ENSDARG00000087693	1.6713	4.94025	79.5087	5.92966e-08	2.2477e-06	atox1	ATX1 antioxidant protein 1 homolog (yeast) [Source:ZFIN;Acc:ZDB-GENE-120720-2]	protein_coding
ENSDARG00000087307	1.48565	5.28171	79.3029	6.04294e-08	2.28528e-06	ctsa	cathepsin A [Source:ZFIN;Acc:ZDB-GENE-030131-537]	protein_coding
ENSDARG00000006526	2.30424	7.09396	79.2371	6.07966e-08	2.29379e-06	fn1b	fibronectin 1b [Source:ZFIN;Acc:ZDB-GENE-030131-6545]	protein_coding
ENSDARG00000074168	-1.71909	4.17365	79.0928	6.16111e-08	2.31911e-06	fam208b	family with sequence similarity 208, member B [Source:ZFIN;Acc:ZDB-GENE-041111-225]	protein_coding
ENSDARG00000086768	2.88669	3.76512	79.3878	6.23074e-08	2.33986e-06	dut	dUTP pyrophosphatase [Source:ZFIN;Acc:ZDB-GENE-041010-93]	protein_coding
ENSDARG00000054597	-1.2278	6.69566	78.9363	6.25076e-08	2.34193e-06	cnot6l	CCR4-NOT transcription complex, subunit 6-like [Source:ZFIN;Acc:ZDB-GENE-050522-302]	protein_coding
ENSDARG00000057904	1.98414	3.64673	78.791	6.3353e-08	2.36811e-06	nme3	non-metastatic cells 3, protein expressed in [Source:ZFIN;Acc:ZDB-GENE-000210-34]	protein_coding
ENSDARG00000008818	-1.42427	4.60435	78.6377	6.42595e-08	2.39645e-06	hsf1	heat shock transcription factor 1 [Source:ZFIN;Acc:ZDB-GENE-000616-16]	protein_coding
ENSDARG00000090396	2.411	3.50092	78.6669	6.46548e-08	2.40564e-06	CABZ01074946.1	Uncharacterized protein [Source:UniProtKB/TrEMBL;Acc:E7F481]	protein_coding
ENSDARG00000026519	-1.46556	4.37215	85.4309	6.49848e-08	2.40909e-06	ralgps2	Ral-A exchange factor RalGPS2 [Source:ZFIN;Acc:ZDB-GENE-040426-1212]	protein_coding
ENSDARG00000086225	-2.83611	3.65354	79.3556	6.50461e-08	2.40909e-06	syngr2b	synaptogyrin 2b [Source:ZFIN;Acc:ZDB-GENE-070424-19]	protein_coding
ENSDARG00000033655	4.16673	2.38662	108.999	6.58956e-08	2.43497e-06	stmn1b	stathmin 1b [Source:ZFIN;Acc:ZDB-GENE-050417-397]	protein_coding
ENSDARG00000090149	-3.6542	3.22111	79.7644	6.65443e-08	2.45333e-06			protein_coding
ENSDARG00000044540	1.92767	4.99332	78.0637	6.7782e-08	2.49327e-06	fkbp2	FK506 binding protein 2 [Source:ZFIN;Acc:ZDB-GENE-040912-126]	protein_coding
ENSDARG00000055903	-1.12754	5.80351	118.064	6.98362e-08	2.56299e-06	luc7l	LUC7-like (S. cerevisiae) [Source:ZFIN;Acc:ZDB-GENE-040625-111]	protein_coding
ENSDARG00000054251	2.57605	3.21487	207.225	7.06957e-08	2.58865e-06	pqlc3	PQ loop repeat containing 3 [Source:ZFIN;Acc:ZDB-GENE-040912-40]	protein_coding
ENSDARG00000062594	-1.32827	4.73144	77.1181	7.40645e-08	2.70587e-06	coq7	coenzyme Q7 homolog, ubiquinone (yeast) [Source:ZFIN;Acc:ZDB-GENE-070209-262]	protein_coding
ENSDARG00000028731	-1.54463	5.00821	76.9799	7.50359e-08	2.73517e-06	stat4	signal transducer and activator of transcription 4 [Source:ZFIN;Acc:ZDB-GENE-030616-264]	protein_coding
ENSDARG00000019838	2.66197	4.07341	76.8697	7.66005e-08	2.78591e-06	ugdh	UDP-glucose dehydrogenase [Source:ZFIN;Acc:ZDB-GENE-011022-1]	protein_coding
ENSDARG00000037640	4.09509	2.35736	77.5702	7.77236e-08	2.82041e-06	aurkb	aurora kinase B [Source:ZFIN;Acc:ZDB-GENE-020419-40]	protein_coding
ENSDARG00000091150	3.75939	2.3139	77.2714	7.8844e-08	2.85086e-06	mki67	marker of proliferation Ki-67 [Source:ZFIN;Acc:ZDB-GENE-030131-9771]	protein_coding
ENSDARG00000053493	2.34355	6.26356	76.439	7.89763e-08	2.85086e-06	aldh1a2	aldehyde dehydrogenase 1 family, member A2 [Source:ZFIN;Acc:ZDB-GENE-011010-3]	protein_coding
ENSDARG00000071336	1.74557	4.91323	76.4026	7.92499e-08	2.85086e-06	mif	macrophage migration inhibitory factor [Source:ZFIN;Acc:ZDB-GENE-080708-1]	protein_coding
ENSDARG00000040295	6.60447	5.10542	78.5335	7.92691e-08	2.85086e-06	apoeb	apolipoprotein Eb [Source:ZFIN;Acc:ZDB-GENE-980526-368]	protein_coding
ENSDARG00000003051	-1.42702	4.71541	76.3759	7.94512e-08	2.85106e-06	hccs	holocytochrome c synthase [Source:ZFIN;Acc:ZDB-GENE-000607-78]	protein_coding
ENSDARG00000029838	5.51613	2.14579	77.1661	7.96772e-08	2.85283e-06	CU459186.1	Uncharacterized protein [Source:UniProtKB/TrEMBL;Acc:F1QYZ4]	protein_coding
ENSDARG00000033609	-1.32752	6.43493	75.9921	8.2406e-08	2.94401e-06	map1lc3a	microtubule-associated protein 1 light chain 3 alpha [Source:ZFIN;Acc:ZDB-GENE-040426-2232]	protein_coding
ENSDARG00000061256	-1.35254	4.53362	75.8046	8.38942e-08	2.98465e-06	FAM195A	family with sequence similarity 195, member A [Source:HGNC Symbol;Acc:HGNC:14142]	protein_coding
ENSDARG00000005220	1.71741	4.24677	75.8023	8.39131e-08	2.98465e-06	pdcd6	programmed cell death 6 [Source:ZFIN;Acc:ZDB-GENE-040426-1307]	protein_coding
ENSDARG00000062025	2.46115	4.2784	75.6076	8.54901e-08	3.03405e-06	cpox	coproporphyrinogen oxidase [Source:ZFIN;Acc:ZDB-GENE-030131-9884]	protein_coding
ENSDARG00000020107	-1.7759	8.25329	75.552	8.59468e-08	3.03584e-06	usp2a	ubiquitin specific peptidase 2a [Source:ZFIN;Acc:ZDB-GENE-041212-59]	protein_coding
ENSDARG00000077236	-2.2876	8.78244	75.5387	8.60562e-08	3.03584e-06	hspb6	heat shock protein, alpha-crystallin-related, b6 [Source:ZFIN;Acc:ZDB-GENE-080214-7]	protein_coding
ENSDARG00000074849	1.26013	5.3942	93.5842	8.61046e-08	3.03584e-06	rac1a	ras-related C3 botulinum toxin substrate 1a (rho family, small GTP binding protein Rac1) [Source:ZFIN;Acc:ZDB-GENE-030131-5415]	protein_coding
ENSDARG00000006603	1.89428	5.33924	75.4822	8.65238e-08	3.03985e-06	csrp1a	cysteine and glycine-rich protein 1a [Source:ZFIN;Acc:ZDB-GENE-030909-4]	protein_coding
ENSDARG00000058940	-2.03291	5.58233	75.4549	8.67503e-08	3.03985e-06	C8H9orf116	chromosome 9 open reading frame 116 [Source:HGNC Symbol;Acc:HGNC:28435]	protein_coding
ENSDARG00000007990	3.6776	3.58308	76.2931	8.67829e-08	3.03985e-06	wt1b	wilms tumor 1b [Source:ZFIN;Acc:ZDB-GENE-050420-319]	protein_coding
ENSDARG00000063292	2.49366	3.47577	75.2594	8.83945e-08	3.0896e-06	zgc:153440	zgc:153440 [Source:ZFIN;Acc:ZDB-GENE-060929-994]	protein_coding
ENSDARG00000044635	-1.46275	4.60039	75.1968	8.89282e-08	3.10154e-06	ptprda	protein tyrosine phosphatase, receptor type, D, a [Source:ZFIN;Acc:ZDB-GENE-101103-16]	protein_coding
ENSDARG00000005993	3.69686	2.34144	75.5066	9.08203e-08	3.1607e-06	prc1b	protein regulator of cytokinesis 1b [Source:ZFIN;Acc:ZDB-GENE-040426-777]	protein_coding
ENSDARG00000014499	1.53482	4.2992	96.2174	9.38418e-08	3.25883e-06	nutf2l	nuclear transport factor 2, like [Source:ZFIN;Acc:ZDB-GENE-020416-1]	protein_coding
ENSDARG00000035844	1.7153	4.13678	80.0137	9.6582e-08	3.34679e-06	twf1a	twinfilin, actin-binding protein, homolog 1a [Source:ZFIN;Acc:ZDB-GENE-030131-4402]	protein_coding
ENSDARG00000089920	-2.02331	5.67888	74.2061	9.78698e-08	3.38416e-06	CU571255.1	Uncharacterized protein [Source:UniProtKB/TrEMBL;Acc:E7F424]	protein_coding
ENSDARG00000086913	3.50594	3.62826	74.8088	9.95214e-08	3.43391e-06	CABZ01090748.1	Uncharacterized protein [Source:UniProtKB/TrEMBL;Acc:F1QSY9]	protein_coding
ENSDARG00000045096	2.34454	3.73804	73.9439	1.00402e-07	3.4569e-06	ostf1	osteoclast stimulating factor 1 [Source:ZFIN;Acc:ZDB-GENE-040625-157]	protein_coding
ENSDARG00000038068	-1.02781	8.56073	75.3851	1.01134e-07	3.47469e-06	ddx5	DEAD (Asp-Glu-Ala-Asp) box polypeptide 5 [Source:ZFIN;Acc:ZDB-GENE-030131-925]	protein_coding
ENSDARG00000042133	-1.51891	7.71997	73.7195	1.02625e-07	3.51846e-06	si:dkey-51e6.1	si:dkey-51e6.1 [Source:ZFIN;Acc:ZDB-GENE-041014-198]	protein_coding
ENSDARG00000070355	1.49124	5.25019	73.6215	1.03613e-07	3.54481e-06	FBXO2	F-box protein 2 [Source:HGNC Symbol;Acc:HGNC:13581]	protein_coding
ENSDARG00000052658	-1.23846	5.85781	73.3421	1.0649e-07	3.63553e-06	pptc7b	PTC7 protein phosphatase homolog b (S. cerevisiae) [Source:ZFIN;Acc:ZDB-GENE-081105-111]	protein_coding
ENSDARG00000056885	-4.08704	2.69233	267.871	1.07416e-07	3.65939e-06	per1a	period homolog 1a (Drosophila) [Source:ZFIN;Acc:ZDB-GENE-011220-1]	protein_coding
ENSDARG00000087554	4.50263	3.30714	74.5007	1.08532e-07	3.68962e-06	cdk1	cyclin-dependent kinase 1 [Source:ZFIN;Acc:ZDB-GENE-010320-1]	protein_coding
ENSDARG00000040439	-1.50558	8.89063	73.0836	1.09232e-07	3.69873e-06	rsl24d1	ribosomal L24 domain containing 1 [Source:ZFIN;Acc:ZDB-GENE-040426-1925]	protein_coding
[truncated: 15,672 more rows]

## Sheet: 0dpa_vs_7dpa
GeneID	logFC	logCPM	F	PValue	FDR	Symbol	Description	GeneBioType
[truncated: 16,148 more rows]

## Sheet: 0dpa_vs_14dpa
GeneID	logFC	logCPM	F	PValue	FDR	Symbol	Description	GeneBioType
[truncated: 16,148 more rows]

[truncated: 2 more sheets: 0dpa_vs_21dpa, 0dpa_vs_30dpa]
