# Supplementary material for: RegenDbase: a comparative database of noncoding RNA regulation of tissue regeneration circuits across multiple taxa
Source: NPJ Regen Med. 2018 May 29;3:10. doi: 10.1038/s41536-018-0049-0 (PMC5973935; doi:10.1038/s41536-018-0049-0)
Supplement: Supplementary file 11 — Supplementary Table S5 [file 41536_2018_49_MOESM11_ESM.xlsx]

## Sheet: 0dpa_vs_1dpa
Ensembl.Gene.ID	logFC	logCPM	F	PValue	FDR	Symbol	Description	GeneBioType
ENSDARG00000006603	2.19086	5.33924	106.647	6.60085e-09	7.15372e-07	csrp1a	cysteine and glycine-rich protein 1a [Source:ZFIN;Acc:ZDB-GENE-030909-4]	protein_coding
ENSDARG00000019838	2.93055	4.07341	101.357	9.84358e-09	9.29557e-07	ugdh	UDP-glucose dehydrogenase [Source:ZFIN;Acc:ZDB-GENE-011022-1]	protein_coding
ENSDARG00000011400	-1.71203	11.6805	100.052	1.07248e-08	9.95315e-07	tnnc1a	troponin C type 1a (slow) [Source:ZFIN;Acc:ZDB-GENE-030523-1]	protein_coding
ENSDARG00000078293	-1.15137	6.34379	91.8749	2.03698e-08	1.66127e-06	rbm24a	RNA binding motif protein 24a [Source:ZFIN;Acc:ZDB-GENE-040628-1]	protein_coding
ENSDARG00000021184	-1.72283	7.08253	86.9175	3.07834e-08	2.2291e-06	rbfox1l	RNA binding protein, fox-1 homolog (C. elegans) 1-like [Source:ZFIN;Acc:ZDB-GENE-040923-2]	protein_coding
ENSDARG00000052004	1.45299	6.93141	81.4566	4.96702e-08	3.17025e-06	cav1	caveolin 1 [Source:ZFIN;Acc:ZDB-GENE-030131-2415]	protein_coding
ENSDARG00000019815	5.36864	5.07927	74.4433	1.09129e-07	5.63006e-06	fn1a	fibronectin 1a [Source:ZFIN;Acc:ZDB-GENE-000426-1]	protein_coding
ENSDARG00000041799	2.59107	3.49216	100.935	2.00011e-07	8.92202e-06	cx43	connexin 43 [Source:ZFIN;Acc:ZDB-GENE-991105-4]	protein_coding
ENSDARG00000077777	1.4481	11.2264	58.4515	5.26734e-07	1.90284e-05	tmsb4x	thymosin, beta 4 x [Source:ZFIN;Acc:ZDB-GENE-030131-8304]	protein_coding
ENSDARG00000018004	-1.23626	6.88259	58.1775	5.44036e-07	1.94791e-05	nkx2.5	NK2 transcription factor related 5 [Source:ZFIN;Acc:ZDB-GENE-980526-321]	protein_coding
ENSDARG00000029439	-1.47095	10.6108	56.1578	6.92961e-07	2.35083e-05	atp2a2a	ATPase, Ca++ transporting, cardiac muscle, slow twitch 2a [Source:ZFIN;Acc:ZDB-GENE-040426-702]	protein_coding
ENSDARG00000078696	-1.042	8.34507	54.777	8.20823e-07	2.69403e-05	synpo2lb	synaptopodin 2-like b [Source:ZFIN;Acc:ZDB-GENE-090828-5]	protein_coding
ENSDARG00000019260	3.8523	2.87256	50.4576	1.56991e-06	4.43197e-05	dhrs9	dehydrogenase/reductase (SDR family) member 9 [Source:ZFIN;Acc:ZDB-GENE-030131-1249]	protein_coding
ENSDARG00000062236	-1.06927	7.953	49.2448	1.67485e-06	4.64993e-05	ndrg4	N-myc downstream regulated gene 4 [Source:ZFIN;Acc:ZDB-GENE-060512-226]	protein_coding
ENSDARG00000069922	-1.19688	8.41721	46.2587	2.52481e-06	6.31125e-05	popdc2	popeye domain containing 2 [Source:ZFIN;Acc:ZDB-GENE-060518-2]	protein_coding
ENSDARG00000011648	1.0721	4.92112	58.1421	3.69727e-06	8.52908e-05	snrpd1	small nuclear ribonucleoprotein D1 polypeptide [Source:ZFIN;Acc:ZDB-GENE-020419-14]	protein_coding
ENSDARG00000005150	-0.992226	5.51829	97.1081	4.10226e-06	9.20046e-05	tbx20	T-box 20 [Source:ZFIN;Acc:ZDB-GENE-000427-7]	protein_coding
ENSDARG00000071498	-0.955357	9.37382	42.3974	4.42418e-06	9.74648e-05	fhl1a	four and a half LIM domains 1a [Source:ZFIN;Acc:ZDB-GENE-040206-1]	protein_coding
ENSDARG00000020610	-1.12295	13.1979	42.0511	4.66075e-06	0.000101568	tnnt2a	troponin T2a, cardiac [Source:ZFIN;Acc:ZDB-GENE-000626-1]	protein_coding
ENSDARG00000032976	-1.05733	14.1729	39.3056	7.125e-06	0.000142394	cmlc1	cardiac myosin light chain-1 [Source:ZFIN;Acc:ZDB-GENE-030522-1]	protein_coding
ENSDARG00000008398	-1.31091	4.40487	60.7219	8.13887e-06	0.000156834	cacna1c	calcium channel, voltage-dependent, L type, alpha 1C subunit [Source:ZFIN;Acc:ZDB-GENE-020129-1]	protein_coding
ENSDARG00000023963	-0.860475	13.2939	39.6306	1.07602e-05	0.000200409	tpm4a	tropomyosin 4a [Source:ZFIN;Acc:ZDB-GENE-040426-2185]	protein_coding
ENSDARG00000042631	-1.00777	5.02682	37.0491	1.08739e-05	0.000201722	glrx2	glutaredoxin 2 [Source:ZFIN;Acc:ZDB-GENE-040718-101]	protein_coding
ENSDARG00000079564	1.61024	7.45081	35.4343	1.34547e-05	0.000241407	vmhc	ventricular myosin heavy chain [Source:ZFIN;Acc:ZDB-GENE-991123-5]	protein_coding
ENSDARG00000035253	-1.52316	3.1871	51.4954	1.43718e-05	0.000255872	npr3	natriuretic peptide receptor 3 [Source:ZFIN;Acc:ZDB-GENE-060531-91]	protein_coding
ENSDARG00000016200	-1.14886	5.38214	34.5616	1.56309e-05	0.000272284	trib3	tribbles homolog 3 (Drosophila) [Source:ZFIN;Acc:ZDB-GENE-040426-2609]	protein_coding
ENSDARG00000021889	-1.14528	4.56341	32.5357	2.23657e-05	0.000367781	gja3	gap junction protein, alpha 3 [Source:ZFIN;Acc:ZDB-GENE-031217-3]	protein_coding
ENSDARG00000019096	-1.21651	14.5438	32.2258	2.36571e-05	0.000383696	myl7	myosin, light polypeptide 7, regulatory [Source:ZFIN;Acc:ZDB-GENE-991019-3]	protein_coding
ENSDARG00000011615	-0.99518	10.5627	31.5656	2.66941e-05	0.000421364	mybpc3	myosin binding protein C, cardiac [Source:ZFIN;Acc:ZDB-GENE-070112-2362]	protein_coding
ENSDARG00000005629	-1.22271	4.03467	33.6747	2.92171e-05	0.000454526	smyd2b	SET and MYND domain containing 2b [Source:ZFIN;Acc:ZDB-GENE-041001-201]	protein_coding
ENSDARG00000028213	-0.947436	6.27335	29.3292	4.07114e-05	0.000596018	ttna	titin a [Source:ZFIN;Acc:ZDB-GENE-030113-2]	protein_coding
ENSDARG00000044339	1.42891	3.56965	99.1926	5.91639e-05	0.000812397	rp2	retinitis pigmentosa 2 (X-linked recessive) [Source:ZFIN;Acc:ZDB-GENE-040426-2795]	protein_coding
ENSDARG00000045612	-0.87022	7.08631	25.8777	8.1525e-05	0.00105571	lrrc10	leucine rich repeat containing 10 [Source:ZFIN;Acc:ZDB-GENE-071119-6]	protein_coding
ENSDARG00000060813	-1.23406	5.8361	25.1244	9.55976e-05	0.00120227	plekha7a	pleckstrin homology domain containing, family A member 7a [Source:ZFIN;Acc:ZDB-GENE-050419-75]	protein_coding
ENSDARG00000023290	-0.973838	10.5756	24.9593	9.90306e-05	0.0012349	fabp3	fatty acid binding protein 3, muscle and heart [Source:ZFIN;Acc:ZDB-GENE-020318-2]	protein_coding
ENSDARG00000035831	-0.876228	5.53922	31.5908	0.00010488	0.00129381	gata6	GATA-binding protein 6 [Source:ZFIN;Acc:ZDB-GENE-000622-1]	protein_coding
ENSDARG00000091108	1.09416	4.585	35.1378	0.000112429	0.00137226	xirp2c	xin actin-binding repeat containing 2c [Source:ZFIN;Acc:ZDB-GENE-100910-1]	protein_coding
ENSDARG00000019709	0.886222	5.59	34.0246	0.000167531	0.00190916	rhoua	ras homolog gene family, member Ua [Source:ZFIN;Acc:ZDB-GENE-040618-3]	protein_coding
ENSDARG00000076126	-11.3021	9.70117	19.7569	0.000364288	0.00364695			protein_coding
ENSDARG00000019969	-0.817618	4.77315	30.2894	0.00054474	0.00504095	smarcd3b	SWI/SNF related, matrix associated, actin dependent regulator of chromatin, subfamily d, member 3b [Source:ZFIN;Acc:ZDB-GENE-080509-2]	protein_coding
ENSDARG00000004592	-0.710062	7.14539	17.3447	0.000603873	0.00548932	gpr22	G protein-coupled receptor 22 [Source:ZFIN;Acc:ZDB-GENE-041210-48]	protein_coding
ENSDARG00000061351	0.940525	6.04912	17.2808	0.000614173	0.00554369	tfpi2	tissue factor pathway inhibitor 2 [Source:ZFIN;Acc:ZDB-GENE-060503-38]	protein_coding
ENSDARG00000008867	0.6837	6.72288	33.2916	0.000627445	0.00564455	rap1b	RAS related protein 1b [Source:ZFIN;Acc:ZDB-GENE-030131-9662]	protein_coding
ENSDARG00000036116	-0.770764	5.29938	32.1774	0.00064299	0.00575874	eif3hb	eukaryotic translation initiation factor 3, subunit H, b [Source:ZFIN;Acc:ZDB-GENE-051030-42]	protein_coding
ENSDARG00000075549	-0.750307	5.50363	27.9333	0.000681082	0.00606625	cdh5	cadherin 5 [Source:ZFIN;Acc:ZDB-GENE-040816-1]	protein_coding
ENSDARG00000071090	-0.826751	10.6001	16.4454	0.000768514	0.00670446	actn2	actinin, alpha 2 [Source:ZFIN;Acc:ZDB-GENE-051127-39]	protein_coding
ENSDARG00000092060	-1.12542	3.89261	39.2717	0.000919983	0.00782713	tbx5b	T-box 5b [Source:ZFIN;Acc:ZDB-GENE-060601-2]	protein_coding
ENSDARG00000090637	1.54858	5.67625	15.0132	0.00117628	0.00955458	myh6	myosin, heavy polypeptide 6, cardiac muscle, alpha [Source:ZFIN;Acc:ZDB-GENE-031112-1]	protein_coding
ENSDARG00000062262	-1.05764	5.01541	14.8741	0.00119803	0.00970198	ednrab	endothelin receptor type Ab [Source:ZFIN;Acc:ZDB-GENE-040426-2364]	protein_coding
ENSDARG00000053617	-1.10251	4.79379	14.7516	0.00123398	0.00994822	camk2a	calcium/calmodulin-dependent protein kinase (CaM kinase) II alpha [Source:ZFIN;Acc:ZDB-GENE-051113-72]	protein_coding
ENSDARG00000076348	-0.768328	7.25529	14.3971	0.00136728	0.0108282	mylk3	myosin light chain kinase 3 [Source:ZFIN;Acc:ZDB-GENE-030131-3497]	protein_coding
ENSDARG00000024894	-0.759631	5.03408	36.8521	0.00148266	0.0115998	tbx5a	T-box 5a [Source:ZFIN;Acc:ZDB-GENE-991124-7]	protein_coding
ENSDARG00000029370	-1.49112	3.07016	90.4091	0.00168446	0.0128359	ankrd6b	ankyrin repeat domain 6b [Source:ZFIN;Acc:ZDB-GENE-030916-4]	protein_coding
ENSDARG00000012397	-2.17362	2.79251	57.0747	0.0019035	0.0141649	eya4	eyes absent homolog 4 (Drosophila) [Source:ZFIN;Acc:ZDB-GENE-050327-93]	protein_coding
ENSDARG00000000563	-0.688121	8.57461	12.8909	0.00214503	0.0156238	ttnb	titin b [Source:ZFIN;Acc:ZDB-GENE-030616-413]	protein_coding
ENSDARG00000044405	1.80974	2.70697	70.2824	0.00279233	0.0193522	ttc4	tetratricopeptide repeat domain 4 [Source:ZFIN;Acc:ZDB-GENE-040426-1021]	protein_coding
ENSDARG00000031756	-0.705763	5.36092	16.0426	0.00317026	0.0214032	mef2aa	myocyte enhancer factor 2aa [Source:ZFIN;Acc:ZDB-GENE-990415-163]	protein_coding
ENSDARG00000022968	-0.706943	5.12212	22.0897	0.00347159	0.0230791	fxr1	fragile X mental retardation, autosomal homolog 1 [Source:ZFIN;Acc:ZDB-GENE-030131-5431]	protein_coding
ENSDARG00000055618	-0.920137	11.0816	11.1159	0.00377066	0.0246313	acta1b	actin, alpha 1b, skeletal muscle [Source:ZFIN;Acc:ZDB-GENE-030131-55]	protein_coding
ENSDARG00000007025	2.28547	2.54266	86.8377	0.0038978	0.0253185	ttc9c	tetratricopeptide repeat domain 9C [Source:ZFIN;Acc:ZDB-GENE-040426-1053]	protein_coding
ENSDARG00000017821	-0.609491	6.15875	10.972	0.00395404	0.0256091	gata5	GATA-binding protein 5 [Source:ZFIN;Acc:ZDB-GENE-980526-340]	protein_coding
ENSDARG00000024452	-0.662329	4.71414	24.9791	0.00451933	0.0283741	cul4a	cullin 4A [Source:ZFIN;Acc:ZDB-GENE-040426-1357]	protein_coding
ENSDARG00000030638	-0.604389	4.90389	25.1306	0.00518158	0.0315983	pdlim7	PDZ and LIM domain 7 [Source:ZFIN;Acc:ZDB-GENE-040426-2092]	protein_coding
ENSDARG00000092677	-0.566096	6.64564	9.36167	0.00686103	0.0394278	COA6	cytochrome c oxidase assembly factor 6 [Source:HGNC Symbol;Acc:HGNC:18025]	protein_coding
ENSDARG00000036670	-0.856241	3.7679	15.6532	0.00715718	0.0406379	aplnrb	apelin receptor b [Source:ZFIN;Acc:ZDB-GENE-050913-90]	protein_coding
ENSDARG00000056964	0.629643	5.01817	15.0227	0.00795537	0.0442212	ilk	integrin linked kinase [Source:ZFIN;Acc:ZDB-GENE-040426-1435]	protein_coding
ENSDARG00000055639	0.992801	3.26083	58.8338	0.00802424	0.0445099	ruvbl2	RuvB-like 2 (E. coli) [Source:ZFIN;Acc:ZDB-GENE-030109-1]	protein_coding
ENSDARG00000035054	0.581621	5.2731	23.0503	0.00839376	0.0459933	pdcd10a	programmed cell death 10a [Source:ZFIN;Acc:ZDB-GENE-040426-1432]	protein_coding
ENSDARG00000028663	0.804841	4.17714	27.7412	0.00890655	0.0483276	tek	TEK tyrosine kinase, endothelial [Source:ZFIN;Acc:ZDB-GENE-990415-56]	protein_coding

## Sheet: 0dpa_vs_3dpa
Ensembl.Gene.ID	logFC	logCPM	F	PValue	FDR	Symbol	Description	GeneBioType
ENSDARG00000078293	-1.52568	6.34379	152.787	3.98919e-10	4.80727e-08	rbm24a	RNA binding motif protein 24a [Source:ZFIN;Acc:ZDB-GENE-040628-1]	protein_coding
ENSDARG00000035253	-3.05875	3.1871	129.022	1.51432e-09	1.26048e-07	npr3	natriuretic peptide receptor 3 [Source:ZFIN;Acc:ZDB-GENE-060531-91]	protein_coding
ENSDARG00000019815	6.15871	5.07927	122.336	2.75793e-09	1.9363e-07	fn1a	fibronectin 1a [Source:ZFIN;Acc:ZDB-GENE-000426-1]	protein_coding
ENSDARG00000028067	-1.42812	6.6556	109.104	5.54564e-09	3.32903e-07	bnip3lb	BCL2/adenovirus E1B interacting protein 3-like b [Source:ZFIN;Acc:ZDB-GENE-040325-1]	protein_coding
ENSDARG00000077777	1.88802	11.2264	97.0727	1.34764e-08	6.69589e-07	tmsb4x	thymosin, beta 4 x [Source:ZFIN;Acc:ZDB-GENE-030131-8304]	protein_coding
ENSDARG00000052004	1.49424	6.93141	86.6728	3.1433e-08	1.33574e-06	cav1	caveolin 1 [Source:ZFIN;Acc:ZDB-GENE-030131-2415]	protein_coding
ENSDARG00000043137	4.04335	2.29628	86.4483	3.48305e-08	1.4496e-06	cdca8	cell division cycle associated 8 [Source:ZFIN;Acc:ZDB-GENE-041114-171]	protein_coding
ENSDARG00000015815	-1.91577	5.52596	83.3154	4.2082e-08	1.67375e-06	kdrl	kinase insert domain receptor like [Source:ZFIN;Acc:ZDB-GENE-000705-1]	protein_coding
ENSDARG00000029439	-1.80555	10.6108	82.8383	4.38983e-08	1.73318e-06	atp2a2a	ATPase, Ca++ transporting, cardiac muscle, slow twitch 2a [Source:ZFIN;Acc:ZDB-GENE-040426-702]	protein_coding
ENSDARG00000006526	2.30424	7.09396	79.2371	6.07966e-08	2.29379e-06	fn1b	fibronectin 1b [Source:ZFIN;Acc:ZDB-GENE-030131-6545]	protein_coding
ENSDARG00000019838	2.66197	4.07341	76.8697	7.66005e-08	2.78591e-06	ugdh	UDP-glucose dehydrogenase [Source:ZFIN;Acc:ZDB-GENE-011022-1]	protein_coding
ENSDARG00000006603	1.89428	5.33924	75.4822	8.65238e-08	3.03985e-06	csrp1a	cysteine and glycine-rich protein 1a [Source:ZFIN;Acc:ZDB-GENE-030909-4]	protein_coding
ENSDARG00000069922	-1.47012	8.41721	68.4492	1.74516e-07	5.48266e-06	popdc2	popeye domain containing 2 [Source:ZFIN;Acc:ZDB-GENE-060518-2]	protein_coding
ENSDARG00000076348	-1.74972	7.25529	66.2979	2.18829e-07	6.6422e-06	mylk3	myosin light chain kinase 3 [Source:ZFIN;Acc:ZDB-GENE-030131-3497]	protein_coding
ENSDARG00000079564	2.16253	7.45081	65.9983	2.2594e-07	6.83236e-06	vmhc	ventricular myosin heavy chain [Source:ZFIN;Acc:ZDB-GENE-991123-5]	protein_coding
ENSDARG00000062236	-1.20571	7.953	62.0538	3.48108e-07	9.54371e-06	ndrg4	N-myc downstream regulated gene 4 [Source:ZFIN;Acc:ZDB-GENE-060512-226]	protein_coding
ENSDARG00000032976	-1.27671	14.1729	56.752	6.44902e-07	1.58266e-05	cmlc1	cardiac myosin light chain-1 [Source:ZFIN;Acc:ZDB-GENE-030522-1]	protein_coding
ENSDARG00000078696	-1.05184	8.34507	55.9318	7.12277e-07	1.71414e-05	synpo2lb	synaptopodin 2-like b [Source:ZFIN;Acc:ZDB-GENE-090828-5]	protein_coding
ENSDARG00000042631	-1.23569	5.02682	53.1136	1.01102e-06	2.27791e-05	glrx2	glutaredoxin 2 [Source:ZFIN;Acc:ZDB-GENE-040718-101]	protein_coding
ENSDARG00000016200	-1.42955	5.38214	50.4235	1.43168e-06	3.03794e-05	trib3	tribbles homolog 3 (Drosophila) [Source:ZFIN;Acc:ZDB-GENE-040426-2609]	protein_coding
ENSDARG00000011400	-1.17717	11.6805	48.7625	1.78735e-06	3.60776e-05	tnnc1a	troponin C type 1a (slow) [Source:ZFIN;Acc:ZDB-GENE-030523-1]	protein_coding
ENSDARG00000008398	-1.41666	4.40487	69.5019	1.81354e-06	3.64758e-05	cacna1c	calcium channel, voltage-dependent, L type, alpha 1C subunit [Source:ZFIN;Acc:ZDB-GENE-020129-1]	protein_coding
ENSDARG00000011615	-1.23305	10.5627	47.9166	2.00556e-06	3.96398e-05	mybpc3	myosin binding protein C, cardiac [Source:ZFIN;Acc:ZDB-GENE-070112-2362]	protein_coding
ENSDARG00000019096	-1.38127	14.5438	41.2149	5.29244e-06	8.90232e-05	myl7	myosin, light polypeptide 7, regulatory [Source:ZFIN;Acc:ZDB-GENE-991019-3]	protein_coding
ENSDARG00000045612	-1.10607	7.08631	41.0177	5.45495e-06	9.1376e-05	lrrc10	leucine rich repeat containing 10 [Source:ZFIN;Acc:ZDB-GENE-071119-6]	protein_coding
ENSDARG00000092677	-1.205	6.64564	39.0582	7.4103e-06	0.000117366	COA6	cytochrome c oxidase assembly factor 6 [Source:HGNC Symbol;Acc:HGNC:18025]	protein_coding
ENSDARG00000041799	2.25959	3.49216	69.2912	1.64808e-05	0.000229227	cx43	connexin 43 [Source:ZFIN;Acc:ZDB-GENE-991105-4]	protein_coding
ENSDARG00000029764	-1.66346	6.22548	32.9894	2.0947e-05	0.000279548	mef2ca	myocyte enhancer factor 2ca [Source:ZFIN;Acc:ZDB-GENE-980526-253]	protein_coding
ENSDARG00000019969	-1.03096	4.77315	45.789	2.12489e-05	0.000282642	smarcd3b	SWI/SNF related, matrix associated, actin dependent regulator of chromatin, subfamily d, member 3b [Source:ZFIN;Acc:ZDB-GENE-080509-2]	protein_coding
ENSDARG00000018004	-0.890942	6.88259	31.8126	2.55095e-05	0.000325892	nkx2.5	NK2 transcription factor related 5 [Source:ZFIN;Acc:ZDB-GENE-980526-321]	protein_coding
ENSDARG00000061017	-1.08029	4.86796	31.442	2.73099e-05	0.0003448	spns2	spinster homolog 2 (Drosophila) [Source:ZFIN;Acc:ZDB-GENE-030131-5843]	protein_coding
ENSDARG00000031756	-1.03888	5.36092	32.4044	2.74479e-05	0.000345356	mef2aa	myocyte enhancer factor 2aa [Source:ZFIN;Acc:ZDB-GENE-990415-163]	protein_coding
ENSDARG00000075621	3.85154	1.95366	79.8987	3.02173e-05	0.000375635	birc5a	baculoviral IAP repeat-containing 5a [Source:ZFIN;Acc:ZDB-GENE-030826-1]	protein_coding
ENSDARG00000034624	2.37335	2.39044	37.8776	3.66099e-05	0.00044267	nuf2	NUF2, NDC80 kinetochore complex component, homolog [Source:ZFIN;Acc:ZDB-GENE-040426-1121]	protein_coding
ENSDARG00000071090	-1.09861	10.6001	28.7089	4.59375e-05	0.000534822	actn2	actinin, alpha 2 [Source:ZFIN;Acc:ZDB-GENE-051127-39]	protein_coding
ENSDARG00000020610	-0.919477	13.1979	28.4283	4.85444e-05	0.000560798	tnnt2a	troponin T2a, cardiac [Source:ZFIN;Acc:ZDB-GENE-000626-1]	protein_coding
ENSDARG00000011538	-0.847485	9.83328	28.3736	4.90717e-05	0.000565603	hspb7	heat shock protein family, alpha-crystallin-related, b7 [Source:ZFIN;Acc:ZDB-GENE-041010-136]	protein_coding
ENSDARG00000021184	-0.908062	7.08253	26.7714	6.77432e-05	0.000739133	rbfox1l	RNA binding protein, fox-1 homolog (C. elegans) 1-like [Source:ZFIN;Acc:ZDB-GENE-040923-2]	protein_coding
ENSDARG00000024452	-0.959156	4.71414	48.517	7.58245e-05	0.000814105	cul4a	cullin 4A [Source:ZFIN;Acc:ZDB-GENE-040426-1357]	protein_coding
ENSDARG00000023963	-0.759681	13.2939	30.9947	9.92859e-05	0.00102184	tpm4a	tropomyosin 4a [Source:ZFIN;Acc:ZDB-GENE-040426-2185]	protein_coding
ENSDARG00000075549	-0.862659	5.50363	36.3883	0.000105635	0.00107485	cdh5	cadherin 5 [Source:ZFIN;Acc:ZDB-GENE-040816-1]	protein_coding
ENSDARG00000021377	1.75848	3.05902	184.07	0.000121695	0.00121304	sh3pxd2b	SH3 and PX domains 2B [Source:ZFIN;Acc:ZDB-GENE-060810-52]	protein_coding
ENSDARG00000023290	-0.933986	10.5756	23.0142	0.000151782	0.00145892	fabp3	fatty acid binding protein 3, muscle and heart [Source:ZFIN;Acc:ZDB-GENE-020318-2]	protein_coding
ENSDARG00000028213	-0.795828	6.27335	21.4021	0.000219876	0.001988	ttna	titin a [Source:ZFIN;Acc:ZDB-GENE-030113-2]	protein_coding
ENSDARG00000019260	2.85489	2.87256	19.8339	0.000332715	0.00280412	dhrs9	dehydrogenase/reductase (SDR family) member 9 [Source:ZFIN;Acc:ZDB-GENE-030131-1249]	protein_coding
ENSDARG00000036116	-0.795706	5.29938	34.4645	0.000412423	0.00336694	eif3hb	eukaryotic translation initiation factor 3, subunit H, b [Source:ZFIN;Acc:ZDB-GENE-051030-42]	protein_coding
ENSDARG00000005629	-0.96759	4.03467	23.2314	0.000517699	0.00406831	smyd2b	SET and MYND domain containing 2b [Source:ZFIN;Acc:ZDB-GENE-041001-201]	protein_coding
ENSDARG00000040237	-0.850757	4.80111	44.0823	0.00056621	0.00436845	mef2d	myocyte enhancer factor 2d [Source:ZFIN;Acc:ZDB-GENE-990415-164]	protein_coding
ENSDARG00000004592	-0.706192	7.14539	17.2618	0.00061728	0.00470624	gpr22	G protein-coupled receptor 22 [Source:ZFIN;Acc:ZDB-GENE-041210-48]	protein_coding
ENSDARG00000005150	-0.708587	5.51829	53.0219	0.000665087	0.00499759	tbx20	T-box 20 [Source:ZFIN;Acc:ZDB-GENE-000427-7]	protein_coding
ENSDARG00000036670	-1.11845	3.7679	24.8637	0.000700055	0.00522147	aplnrb	apelin receptor b [Source:ZFIN;Acc:ZDB-GENE-050913-90]	protein_coding
ENSDARG00000022968	-0.82661	5.12212	29.6202	0.000713715	0.00529888	fxr1	fragile X mental retardation, autosomal homolog 1 [Source:ZFIN;Acc:ZDB-GENE-030131-5431]	protein_coding
ENSDARG00000019930	-1.37527	3.76831	16.4059	0.000798587	0.00581406	tal1	T-cell acute lymphocytic leukemia 1 [Source:ZFIN;Acc:ZDB-GENE-980526-501]	protein_coding
ENSDARG00000011648	0.794174	4.92112	30.0328	0.000881093	0.00632632	snrpd1	small nuclear ribonucleoprotein D1 polypeptide [Source:ZFIN;Acc:ZDB-GENE-020419-14]	protein_coding
ENSDARG00000007025	2.47779	2.54266	109.533	0.00118854	0.00813936	ttc9c	tetratricopeptide repeat domain 9C [Source:ZFIN;Acc:ZDB-GENE-040426-1053]	protein_coding
ENSDARG00000029370	-1.5249	3.07016	94.8949	0.00129156	0.00874669	ankrd6b	ankyrin repeat domain 6b [Source:ZFIN;Acc:ZDB-GENE-030916-4]	protein_coding
ENSDARG00000061351	0.865402	6.04912	14.5662	0.00130176	0.00880421	tfpi2	tissue factor pathway inhibitor 2 [Source:ZFIN;Acc:ZDB-GENE-060503-38]	protein_coding
ENSDARG00000018441	-1.00146	5.17134	14.2749	0.0014169	0.00947705	heg	heart of glass [Source:ZFIN;Acc:ZDB-GENE-040714-1]	protein_coding
ENSDARG00000030638	-0.690837	4.90389	32.4613	0.00148704	0.00988175	pdlim7	PDZ and LIM domain 7 [Source:ZFIN;Acc:ZDB-GENE-040426-2092]	protein_coding
ENSDARG00000062262	-0.98817	5.01541	13.3861	0.00185387	0.0119173	ednrab	endothelin receptor type Ab [Source:ZFIN;Acc:ZDB-GENE-040426-2364]	protein_coding
ENSDARG00000044405	1.84434	2.70697	74.5128	0.00208128	0.0131901	ttc4	tetratricopeptide repeat domain 4 [Source:ZFIN;Acc:ZDB-GENE-040426-1021]	protein_coding
ENSDARG00000002791	-0.650031	8.2906	12.81	0.00219912	0.0138177	atp1a1a.1	ATPase, Na+/K+ transporting, alpha 1a polypeptide, tandem duplicate 1 [Source:ZFIN;Acc:ZDB-GENE-001212-1]	protein_coding
ENSDARG00000035831	-0.666501	5.53922	19.3061	0.00242606	0.0149872	gata6	GATA-binding protein 6 [Source:ZFIN;Acc:ZDB-GENE-000622-1]	protein_coding
ENSDARG00000021509	-1.07314	3.54575	42.5542	0.00324217	0.0188394	tab2	TGF-beta activated kinase 1/MAP3K7 binding protein 2 [Source:ZFIN;Acc:ZDB-GENE-040426-933]	protein_coding
ENSDARG00000008867	0.588633	6.72288	24.592	0.00329354	0.0190692	rap1b	RAS related protein 1b [Source:ZFIN;Acc:ZDB-GENE-030131-9662]	protein_coding
ENSDARG00000044339	1.09344	3.56965	52.5693	0.00345894	0.0198631	rp2	retinitis pigmentosa 2 (X-linked recessive) [Source:ZFIN;Acc:ZDB-GENE-040426-2795]	protein_coding
ENSDARG00000090637	1.36354	5.67625	11.3708	0.00353514	0.0201858	myh6	myosin, heavy polypeptide 6, cardiac muscle, alpha [Source:ZFIN;Acc:ZDB-GENE-031112-1]	protein_coding
ENSDARG00000042977	1.00104	3.49997	17.7173	0.00355573	0.020289	nfil3	nuclear factor, interleukin 3 regulated [Source:ZFIN;Acc:ZDB-GENE-040822-28]	protein_coding
ENSDARG00000014685	2.54467	1.83201	43.3127	0.00371301	0.0210304	esco2	establishment of cohesion 1 homolog 2 [Source:ZFIN;Acc:ZDB-GENE-050913-156]	protein_coding
ENSDARG00000092060	-0.924788	3.89261	28.6919	0.00461749	0.0250633	tbx5b	T-box 5b [Source:ZFIN;Acc:ZDB-GENE-060601-2]	protein_coding
ENSDARG00000071498	-0.536489	9.37382	13.6456	0.00471522	0.0254994	fhl1a	four and a half LIM domains 1a [Source:ZFIN;Acc:ZDB-GENE-040206-1]	protein_coding
ENSDARG00000035682	0.689598	4.70558	15.629	0.0054467	0.0286606	ltbp3	latent transforming growth factor beta binding protein 3 [Source:ZFIN;Acc:ZDB-GENE-060526-130]	protein_coding
ENSDARG00000040001	-0.812158	4.50236	10.0226	0.00544707	0.0286606	fryl	furry homolog-like (Drosophila) [Source:ZFIN;Acc:ZDB-GENE-040914-58]	protein_coding
ENSDARG00000078680	3.98669	1.4416	51.9894	0.00607987	0.0312469	vcana	versican a [Source:ZFIN;Acc:ZDB-GENE-011023-1]	protein_coding
ENSDARG00000021889	-0.66757	4.56341	13.0038	0.00609497	0.0312747	gja3	gap junction protein, alpha 3 [Source:ZFIN;Acc:ZDB-GENE-031217-3]	protein_coding
ENSDARG00000071113	0.732013	4.61249	17.3992	0.00633448	0.0322985	xirp2a	xin actin-binding repeat containing 2a [Source:ZFIN;Acc:ZDB-GENE-040108-7]	protein_coding
ENSDARG00000031891	3.09732	1.41109	57.0035	0.00779224	0.0380378	tbx1	T-box 1 [Source:ZFIN;Acc:ZDB-GENE-030805-5]	protein_coding
ENSDARG00000059654	-0.520613	7.06872	25.7039	0.00800158	0.0388645	eif3ba	eukaryotic translation initiation factor 3, subunit Ba [Source:ZFIN;Acc:ZDB-GENE-030131-2748]	protein_coding
ENSDARG00000055618	-0.820515	11.0816	8.87684	0.00816201	0.0394729	acta1b	actin, alpha 1b, skeletal muscle [Source:ZFIN;Acc:ZDB-GENE-030131-55]	protein_coding
ENSDARG00000059794	-1.19797	2.92722	95.8929	0.00862127	0.0411395	kdm6al	lysine (K)-specific demethylase 6A, like [Source:ZFIN;Acc:ZDB-GENE-070112-2002]	protein_coding
ENSDARG00000002710	-0.507334	6.94883	11.3075	0.010131	0.0470817	ncl	nucleolin [Source:ZFIN;Acc:ZDB-GENE-030131-6986]	protein_coding

## Sheet: 0dpa_vs_7dpa
Ensembl.Gene.ID	logFC	logCPM	F	PValue	FDR	Symbol	Description	GeneBioType
ENSDARG00000079564	2.86798	7.45081	116.792	3.28409e-09	3.09772e-06	vmhc	ventricular myosin heavy chain [Source:ZFIN;Acc:ZDB-GENE-991123-5]	protein_coding
ENSDARG00000052004	1.59397	6.93141	97.069	1.34802e-08	7.02186e-06	cav1	caveolin 1 [Source:ZFIN;Acc:ZDB-GENE-030131-2415]	protein_coding
ENSDARG00000024894	-1.53799	5.03408	110.527	3.71636e-08	1.39562e-05	tbx5a	T-box 5a [Source:ZFIN;Acc:ZDB-GENE-991124-7]	protein_coding
ENSDARG00000045612	-1.65871	7.08631	83.0414	4.31148e-08	1.48132e-05	lrrc10	leucine rich repeat containing 10 [Source:ZFIN;Acc:ZDB-GENE-071119-6]	protein_coding
ENSDARG00000006526	2.26902	7.09396	75.6075	8.54914e-08	2.15706e-05	fn1b	fibronectin 1b [Source:ZFIN;Acc:ZDB-GENE-030131-6545]	protein_coding
ENSDARG00000006603	1.87159	5.33924	69.5709	1.55447e-07	3.48634e-05	csrp1a	cysteine and glycine-rich protein 1a [Source:ZFIN;Acc:ZDB-GENE-030909-4]	protein_coding
ENSDARG00000030638	-1.3101	4.90389	88.3705	1.58652e-07	3.50948e-05	pdlim7	PDZ and LIM domain 7 [Source:ZFIN;Acc:ZDB-GENE-040426-2092]	protein_coding
ENSDARG00000005150	-1.16132	5.51829	119.04	3.39972e-07	5.95935e-05	tbx20	T-box 20 [Source:ZFIN;Acc:ZDB-GENE-000427-7]	protein_coding
ENSDARG00000029439	-1.47282	10.6108	56.1221	6.95971e-07	0.000102645	atp2a2a	ATPase, Ca++ transporting, cardiac muscle, slow twitch 2a [Source:ZFIN;Acc:ZDB-GENE-040426-702]	protein_coding
ENSDARG00000077777	1.33543	11.2264	49.9062	1.53319e-06	0.000185272	tmsb4x	thymosin, beta 4 x [Source:ZFIN;Acc:ZDB-GENE-030131-8304]	protein_coding
ENSDARG00000061351	1.42615	6.04912	41.1359	5.35694e-06	0.000427314	tfpi2	tissue factor pathway inhibitor 2 [Source:ZFIN;Acc:ZDB-GENE-060503-38]	protein_coding
ENSDARG00000041799	2.38881	3.49216	74.6623	7.7582e-06	0.000551892	cx43	connexin 43 [Source:ZFIN;Acc:ZDB-GENE-991105-4]	protein_coding
ENSDARG00000030722	2.11968	7.06427	38.7666	8.10942e-06	0.000569352	xirp1	xin actin-binding repeat containing 1 [Source:ZFIN;Acc:ZDB-GENE-050221-2]	protein_coding
ENSDARG00000021184	-0.937527	7.08253	27.5555	5.77672e-05	0.00246779	rbfox1l	RNA binding protein, fox-1 homolog (C. elegans) 1-like [Source:ZFIN;Acc:ZDB-GENE-040923-2]	protein_coding
ENSDARG00000011400	-0.858852	11.6805	26.2684	7.51489e-05	0.00301118	tnnc1a	troponin C type 1a (slow) [Source:ZFIN;Acc:ZDB-GENE-030523-1]	protein_coding
ENSDARG00000005629	-1.21965	4.03467	30.0281	7.92333e-05	0.00313963	smyd2b	SET and MYND domain containing 2b [Source:ZFIN;Acc:ZDB-GENE-041001-201]	protein_coding
ENSDARG00000018004	-0.78259	6.88259	23.9107	0.000124338	0.00444207	nkx2.5	NK2 transcription factor related 5 [Source:ZFIN;Acc:ZDB-GENE-980526-321]	protein_coding
ENSDARG00000038583	2.47043	4.30421	23.4748	0.000143313	0.00487045	abraa	actin-binding Rho activating protein a [Source:ZFIN;Acc:ZDB-GENE-120730-1]	protein_coding
ENSDARG00000087665	1.10789	7.95782	21.486	0.000215589	0.00658096	hspb12	heat shock protein, alpha-crystallin-related, b12 [Source:ZFIN;Acc:ZDB-GENE-030131-2741]	protein_coding
ENSDARG00000019709	0.879276	5.59	31.806	0.00027395	0.00787144	rhoua	ras homolog gene family, member Ua [Source:ZFIN;Acc:ZDB-GENE-040618-3]	protein_coding
ENSDARG00000071865	1.00215	4.38209	84.7088	0.000283438	0.00804045	nrp1a	neuropilin 1a [Source:ZFIN;Acc:ZDB-GENE-030519-2]	protein_coding
ENSDARG00000019815	3.7203	5.07927	20.4893	0.000284105	0.00804045	fn1a	fibronectin 1a [Source:ZFIN;Acc:ZDB-GENE-000426-1]	protein_coding
ENSDARG00000021889	-0.959209	4.56341	21.8184	0.000381478	0.0100328	gja3	gap junction protein, alpha 3 [Source:ZFIN;Acc:ZDB-GENE-031217-3]	protein_coding
ENSDARG00000078696	-0.675957	8.34507	23.3264	0.000472563	0.011758	synpo2lb	synaptopodin 2-like b [Source:ZFIN;Acc:ZDB-GENE-090828-5]	protein_coding
ENSDARG00000076126	-10.8191	9.70117	18.6227	0.000480242	0.0118759			protein_coding
ENSDARG00000092060	-1.28093	3.89261	43.2666	0.00050444	0.0122052	tbx5b	T-box 5b [Source:ZFIN;Acc:ZDB-GENE-060601-2]	protein_coding
ENSDARG00000017821	-0.814396	6.15875	17.9972	0.000509102	0.0122701	gata5	GATA-binding protein 5 [Source:ZFIN;Acc:ZDB-GENE-980526-340]	protein_coding
ENSDARG00000004592	-0.734393	7.14539	17.9403	0.000516664	0.0123969	gpr22	G protein-coupled receptor 22 [Source:ZFIN;Acc:ZDB-GENE-041210-48]	protein_coding
ENSDARG00000062236	-0.651426	7.953	18.5626	0.000748635	0.0161186	ndrg4	N-myc downstream regulated gene 4 [Source:ZFIN;Acc:ZDB-GENE-060512-226]	protein_coding
ENSDARG00000008305	-0.950145	6.67364	16.1794	0.000826408	0.0173457	hand2	heart and neural crest derivatives expressed transcript 2 [Source:ZFIN;Acc:ZDB-GENE-000511-1]	protein_coding
ENSDARG00000035831	-0.767498	5.53922	23.1147	0.000906427	0.0185278	gata6	GATA-binding protein 6 [Source:ZFIN;Acc:ZDB-GENE-000622-1]	protein_coding
ENSDARG00000019930	-1.45476	3.76831	15.7456	0.00095641	0.019114	tal1	T-cell acute lymphocytic leukemia 1 [Source:ZFIN;Acc:ZDB-GENE-980526-501]	protein_coding
ENSDARG00000011615	-0.674972	10.5627	14.665	0.00126515	0.0236454	mybpc3	myosin binding protein C, cardiac [Source:ZFIN;Acc:ZDB-GENE-070112-2362]	protein_coding
ENSDARG00000020527	-0.943596	4.22535	46.7901	0.00135976	0.0249233	nup62l	nucleoporin 62 like [Source:ZFIN;Acc:ZDB-GENE-030131-8491]	protein_coding
ENSDARG00000017369	1.65575	2.6058	54.6817	0.00149964	0.0267624	sema3d	semaphorin 3d [Source:ZFIN;Acc:ZDB-GENE-990715-2]	protein_coding
ENSDARG00000069922	-0.638156	8.41721	13.4876	0.00178932	0.0302575	popdc2	popeye domain containing 2 [Source:ZFIN;Acc:ZDB-GENE-060518-2]	protein_coding
ENSDARG00000091481	-1.0599	3.74927	19.6474	0.00199149	0.032882	foxc1a	forkhead box C1a [Source:ZFIN;Acc:ZDB-GENE-010302-1]	protein_coding
ENSDARG00000028067	-0.604078	6.6556	20.9204	0.0020387	0.0334223	bnip3lb	BCL2/adenovirus E1B interacting protein 3-like b [Source:ZFIN;Acc:ZDB-GENE-040325-1]	protein_coding
ENSDARG00000019260	2.52216	2.87256	12.8496	0.00223506	0.0355917	dhrs9	dehydrogenase/reductase (SDR family) member 9 [Source:ZFIN;Acc:ZDB-GENE-030131-1249]	protein_coding
ENSDARG00000091108	0.912107	4.585	21.2887	0.00264594	0.0395016	xirp2c	xin actin-binding repeat containing 2c [Source:ZFIN;Acc:ZDB-GENE-100910-1]	protein_coding
ENSDARG00000078293	-0.58135	6.34379	24.4096	0.00332305	0.0467835	rbm24a	RNA binding motif protein 24a [Source:ZFIN;Acc:ZDB-GENE-040628-1]	protein_coding

## Sheet: 0dpa_vs_14dpa
Ensembl.Gene.ID	logFC	logCPM	F	PValue	FDR	Symbol	Description	GeneBioType
ENSDARG00000052004	1.54733	6.93141	90.8405	2.21676e-08	8.00405e-06	cav1	caveolin 1 [Source:ZFIN;Acc:ZDB-GENE-030131-2415]	protein_coding
ENSDARG00000079564	2.51703	7.45081	88.9794	2.58645e-08	8.88638e-06	vmhc	ventricular myosin heavy chain [Source:ZFIN;Acc:ZDB-GENE-991123-5]	protein_coding
ENSDARG00000087665	2.18138	7.95782	83.0818	4.29606e-08	1.17581e-05	hspb12	heat shock protein, alpha-crystallin-related, b12 [Source:ZFIN;Acc:ZDB-GENE-030131-2741]	protein_coding
ENSDARG00000019709	1.24902	5.59	68.5697	1.72348e-07	3.4359e-05	rhoua	ras homolog gene family, member Ua [Source:ZFIN;Acc:ZDB-GENE-040618-3]	protein_coding
ENSDARG00000091108	1.40881	4.585	58.8981	5.72821e-07	8.20226e-05	xirp2c	xin actin-binding repeat containing 2c [Source:ZFIN;Acc:ZDB-GENE-100910-1]	protein_coding
ENSDARG00000006526	1.97805	7.09396	56.5028	6.64591e-07	8.94318e-05	fn1b	fibronectin 1b [Source:ZFIN;Acc:ZDB-GENE-030131-6545]	protein_coding
ENSDARG00000041799	2.51951	3.49216	85.9281	1.6084e-06	0.000165429	cx43	connexin 43 [Source:ZFIN;Acc:ZDB-GENE-991105-4]	protein_coding
ENSDARG00000030722	2.34499	7.06427	47.8259	2.1408e-06	0.000199825	xirp1	xin actin-binding repeat containing 1 [Source:ZFIN;Acc:ZDB-GENE-050221-2]	protein_coding
ENSDARG00000021184	-1.25674	7.08253	47.3899	2.15636e-06	0.00020012	rbfox1l	RNA binding protein, fox-1 homolog (C. elegans) 1-like [Source:ZFIN;Acc:ZDB-GENE-040923-2]	protein_coding
ENSDARG00000028067	-0.889061	6.6556	43.3471	8.99506e-06	0.000578694	bnip3lb	BCL2/adenovirus E1B interacting protein 3-like b [Source:ZFIN;Acc:ZDB-GENE-040325-1]	protein_coding
ENSDARG00000006603	1.4221	5.33924	35.7307	1.27942e-05	0.000776693	csrp1a	cysteine and glycine-rich protein 1a [Source:ZFIN;Acc:ZDB-GENE-030909-4]	protein_coding
ENSDARG00000029439	-1.16244	10.6108	35.5592	1.31718e-05	0.000791361	atp2a2a	ATPase, Ca++ transporting, cardiac muscle, slow twitch 2a [Source:ZFIN;Acc:ZDB-GENE-040426-702]	protein_coding
ENSDARG00000005150	-0.972121	5.51829	86.2244	1.42263e-05	0.000844582	tbx20	T-box 20 [Source:ZFIN;Acc:ZDB-GENE-000427-7]	protein_coding
ENSDARG00000035253	-1.64692	3.1871	50.621	1.69944e-05	0.000938801	npr3	natriuretic peptide receptor 3 [Source:ZFIN;Acc:ZDB-GENE-060531-91]	protein_coding
ENSDARG00000042667	1.31293	5.78792	33.8888	1.75774e-05	0.000963103	klf2a	Kruppel-like factor 2a [Source:ZFIN;Acc:ZDB-GENE-011109-1]	protein_coding
ENSDARG00000024894	-1.12172	5.03408	65.5025	2.26512e-05	0.0011575	tbx5a	T-box 5a [Source:ZFIN;Acc:ZDB-GENE-991124-7]	protein_coding
ENSDARG00000038583	2.67273	4.30421	29.1761	4.44226e-05	0.00190275	abraa	actin-binding Rho activating protein a [Source:ZFIN;Acc:ZDB-GENE-120730-1]	protein_coding
ENSDARG00000077777	1.00442	11.2264	28.5614	4.72875e-05	0.00198854	tmsb4x	thymosin, beta 4 x [Source:ZFIN;Acc:ZDB-GENE-030131-8304]	protein_coding
ENSDARG00000061351	1.13811	6.04912	24.9436	9.93643e-05	0.0036057	tfpi2	tissue factor pathway inhibitor 2 [Source:ZFIN;Acc:ZDB-GENE-060503-38]	protein_coding
ENSDARG00000070670	0.946912	6.22399	23.9912	0.00012216	0.00415294	crip2	cysteine-rich protein 2 [Source:ZFIN;Acc:ZDB-GENE-040426-2889]	protein_coding
ENSDARG00000028663	1.1557	4.17714	58.3462	0.000148651	0.00487889	tek	TEK tyrosine kinase, endothelial [Source:ZFIN;Acc:ZDB-GENE-990415-56]	protein_coding
ENSDARG00000023026	1.62717	3.13235	71.6477	0.000153341	0.0049822	pkp2	plakophilin 2 [Source:ZFIN;Acc:ZDB-GENE-041210-167]	protein_coding
ENSDARG00000045612	-0.766073	7.08631	19.6849	0.000332363	0.00868445	lrrc10	leucine rich repeat containing 10 [Source:ZFIN;Acc:ZDB-GENE-071119-6]	protein_coding
ENSDARG00000018441	0.945827	5.17134	18.9777	0.000396362	0.0099386	heg	heart of glass [Source:ZFIN;Acc:ZDB-GENE-040714-1]	protein_coding
ENSDARG00000071113	0.956921	4.61249	28.7643	0.000447985	0.0109607	xirp2a	xin actin-binding repeat containing 2a [Source:ZFIN;Acc:ZDB-GENE-040108-7]	protein_coding
ENSDARG00000019930	-1.58149	3.76831	17.5217	0.000593872	0.0136377	tal1	T-cell acute lymphocytic leukemia 1 [Source:ZFIN;Acc:ZDB-GENE-980526-501]	protein_coding
ENSDARG00000011400	-0.676032	11.6805	16.3713	0.000784161	0.0170197	tnnc1a	troponin C type 1a (slow) [Source:ZFIN;Acc:ZDB-GENE-030523-1]	protein_coding
ENSDARG00000005629	-1.00699	4.03467	21.6329	0.000808494	0.0173754	smyd2b	SET and MYND domain containing 2b [Source:ZFIN;Acc:ZDB-GENE-041001-201]	protein_coding
ENSDARG00000018881	0.734146	6.24777	23.0926	0.000856735	0.0180137	apobec2a	apolipoprotein B mRNA editing enzyme, catalytic polypeptide-like 2a [Source:ZFIN;Acc:ZDB-GENE-050306-15]	protein_coding
ENSDARG00000019838	1.46537	4.07341	14.1155	0.00148748	0.0271105	ugdh	UDP-glucose dehydrogenase [Source:ZFIN;Acc:ZDB-GENE-011022-1]	protein_coding
ENSDARG00000092060	-1.13481	3.89261	35.0769	0.00173659	0.030681	tbx5b	T-box 5b [Source:ZFIN;Acc:ZDB-GENE-060601-2]	protein_coding
ENSDARG00000078293	-0.617228	6.34379	27.1963	0.00194025	0.0333754	rbm24a	RNA binding motif protein 24a [Source:ZFIN;Acc:ZDB-GENE-040628-1]	protein_coding
ENSDARG00000000563	0.658228	8.57461	12.2439	0.00262309	0.0418996	ttnb	titin b [Source:ZFIN;Acc:ZDB-GENE-030616-413]	protein_coding
ENSDARG00000024452	-0.743156	4.71414	27.4318	0.00292436	0.0454938	cul4a	cullin 4A [Source:ZFIN;Acc:ZDB-GENE-040426-1357]	protein_coding
ENSDARG00000008867	0.603617	6.72288	25.0019	0.00304349	0.046985	rap1b	RAS related protein 1b [Source:ZFIN;Acc:ZDB-GENE-030131-9662]	protein_coding

## Sheet: 0dpa_vs_21dpa
Ensembl.Gene.ID	logFC	logCPM	F	PValue	FDR	Symbol	Description	GeneBioType
ENSDARG00000035253	-2.3475	3.1871	83.1277	4.27865e-08	2.09368e-05	npr3	natriuretic peptide receptor 3 [Source:ZFIN;Acc:ZDB-GENE-060531-91]	protein_coding
ENSDARG00000079564	2.10617	7.45081	61.4188	3.73948e-07	8.50495e-05	vmhc	ventricular myosin heavy chain [Source:ZFIN;Acc:ZDB-GENE-991123-5]	protein_coding
ENSDARG00000042667	1.70559	5.78792	60.8929	3.96974e-07	8.66111e-05	klf2a	Kruppel-like factor 2a [Source:ZFIN;Acc:ZDB-GENE-011109-1]	protein_coding
ENSDARG00000028067	-0.990266	6.6556	53.3764	9.77955e-07	0.000169807	bnip3lb	BCL2/adenovirus E1B interacting protein 3-like b [Source:ZFIN;Acc:ZDB-GENE-040325-1]	protein_coding
ENSDARG00000018881	1.02842	6.24777	47.4948	2.12533e-06	0.000306427	apobec2a	apolipoprotein B mRNA editing enzyme, catalytic polypeptide-like 2a [Source:ZFIN;Acc:ZDB-GENE-050306-15]	protein_coding
ENSDARG00000045612	-0.949983	7.08631	29.8538	3.68057e-05	0.0026772	lrrc10	leucine rich repeat containing 10 [Source:ZFIN;Acc:ZDB-GENE-071119-6]	protein_coding
ENSDARG00000061351	1.21681	6.04912	29.0867	4.26712e-05	0.00294468	tfpi2	tissue factor pathway inhibitor 2 [Source:ZFIN;Acc:ZDB-GENE-060503-38]	protein_coding
ENSDARG00000030638	-0.943475	4.90389	51.1567	6.64832e-05	0.00418109	pdlim7	PDZ and LIM domain 7 [Source:ZFIN;Acc:ZDB-GENE-040426-2092]	protein_coding
ENSDARG00000019709	0.878576	5.59	31.7879	0.000275054	0.0124066	rhoua	ras homolog gene family, member Ua [Source:ZFIN;Acc:ZDB-GENE-040618-3]	protein_coding
ENSDARG00000052004	0.791108	6.93141	22.1658	0.000371729	0.0157551	cav1	caveolin 1 [Source:ZFIN;Acc:ZDB-GENE-030131-2415]	protein_coding
ENSDARG00000053279	0.986187	4.54562	18.8825	0.000405982	0.0165251	apln	apelin [Source:ZFIN;Acc:ZDB-GENE-070521-8]	protein_coding
ENSDARG00000011538	-0.676174	9.83328	18.0977	0.000496035	0.0188914	hspb7	heat shock protein family, alpha-crystallin-related, b7 [Source:ZFIN;Acc:ZDB-GENE-041010-136]	protein_coding
ENSDARG00000029439	-0.796323	10.6108	16.9696	0.000667201	0.0232699	atp2a2a	ATPase, Ca++ transporting, cardiac muscle, slow twitch 2a [Source:ZFIN;Acc:ZDB-GENE-040426-702]	protein_coding
ENSDARG00000078293	-0.674973	6.34379	32.502	0.000703835	0.0243373	rbm24a	RNA binding motif protein 24a [Source:ZFIN;Acc:ZDB-GENE-040628-1]	protein_coding
ENSDARG00000055158	0.804221	4.77772	36.4003	0.000881048	0.0287417	prox1a	prospero-related homeobox gene 1a [Source:ZFIN;Acc:ZDB-GENE-980526-397]	protein_coding
ENSDARG00000041022	1.35844	3.34108	46.9142	0.00110533	0.0338047	pdcd4b	programmed cell death 4b [Source:ZFIN;Acc:ZDB-GENE-030131-9847]	protein_coding
ENSDARG00000032976	-0.633618	14.1729	14.313	0.00140121	0.0394193	cmlc1	cardiac myosin light chain-1 [Source:ZFIN;Acc:ZDB-GENE-030522-1]	protein_coding
ENSDARG00000053868	-1.59817	2.88169	43.7411	0.00155023	0.0420277	etv2	ets variant gene 2 [Source:ZFIN;Acc:ZDB-GENE-050622-14]	protein_coding
ENSDARG00000038583	2.02433	4.30421	13.5328	0.0018075	0.0463293	abraa	actin-binding Rho activating protein a [Source:ZFIN;Acc:ZDB-GENE-120730-1]	protein_coding
ENSDARG00000091108	0.933436	4.585	22.4911	0.00200249	0.0497894	xirp2c	xin actin-binding repeat containing 2c [Source:ZFIN;Acc:ZDB-GENE-100910-1]	protein_coding
ENSDARG00000060813	0.759273	5.8361	13.1113	0.00200517	0.0497894	plekha7a	pleckstrin homology domain containing, family A member 7a [Source:ZFIN;Acc:ZDB-GENE-050419-75]	protein_coding

## Sheet: 0dpa_vs_30dpa
Ensembl.Gene.ID	logFC	logCPM	F	PValue	FDR	Symbol	Description	GeneBioType
ENSDARG00000045612	-1.7389	7.08631	92.039	2.00998e-08	4.99342e-06	lrrc10	leucine rich repeat containing 10 [Source:ZFIN;Acc:ZDB-GENE-071119-6]	protein_coding
ENSDARG00000035253	-2.27637	3.1871	85.3107	3.53419e-08	8.03804e-06	npr3	natriuretic peptide receptor 3 [Source:ZFIN;Acc:ZDB-GENE-060531-91]	protein_coding
ENSDARG00000018881	1.21604	6.24777	68.9893	1.65028e-07	2.58726e-05	apobec2a	apolipoprotein B mRNA editing enzyme, catalytic polypeptide-like 2a [Source:ZFIN;Acc:ZDB-GENE-050306-15]	protein_coding
ENSDARG00000028067	-1.11397	6.6556	67.7785	1.87156e-07	2.85113e-05	bnip3lb	BCL2/adenovirus E1B interacting protein 3-like b [Source:ZFIN;Acc:ZDB-GENE-040325-1]	protein_coding
ENSDARG00000030638	-1.18847	4.90389	79.4578	6.66612e-07	8.09358e-05	pdlim7	PDZ and LIM domain 7 [Source:ZFIN;Acc:ZDB-GENE-040426-2092]	protein_coding
ENSDARG00000011538	-1.20618	9.83328	56.2267	6.87184e-07	8.21973e-05	hspb7	heat shock protein family, alpha-crystallin-related, b7 [Source:ZFIN;Acc:ZDB-GENE-041010-136]	protein_coding
ENSDARG00000069922	-1.19863	8.41721	46.1147	2.57658e-06	0.000220141	popdc2	popeye domain containing 2 [Source:ZFIN;Acc:ZDB-GENE-060518-2]	protein_coding
ENSDARG00000078293	-0.831914	6.34379	49.3181	2.99939e-05	0.00156745	rbm24a	RNA binding motif protein 24a [Source:ZFIN;Acc:ZDB-GENE-040628-1]	protein_coding
ENSDARG00000021184	-0.987511	7.08253	30.9097	3.01483e-05	0.00156768	rbfox1l	RNA binding protein, fox-1 homolog (C. elegans) 1-like [Source:ZFIN;Acc:ZDB-GENE-040923-2]	protein_coding
ENSDARG00000057317	1.05172	7.7361	27.0512	6.39775e-05	0.00286179	nexn	nexilin (F actin binding protein) [Source:ZFIN;Acc:ZDB-GENE-041114-92]	protein_coding
ENSDARG00000061017	-0.943697	4.86796	23.6088	0.000221716	0.007382	spns2	spinster homolog 2 (Drosophila) [Source:ZFIN;Acc:ZDB-GENE-030131-5843]	protein_coding
ENSDARG00000042631	-0.811016	5.02682	24.3487	0.000362204	0.0111486	glrx2	glutaredoxin 2 [Source:ZFIN;Acc:ZDB-GENE-040718-101]	protein_coding
ENSDARG00000017821	-0.833562	6.15875	19.3349	0.00036246	0.0111486	gata5	GATA-binding protein 5 [Source:ZFIN;Acc:ZDB-GENE-980526-340]	protein_coding
ENSDARG00000008305	-1.01565	6.67364	18.7518	0.000419619	0.0124559	hand2	heart and neural crest derivatives expressed transcript 2 [Source:ZFIN;Acc:ZDB-GENE-000511-1]	protein_coding
ENSDARG00000087665	-1.06767	7.95782	16.9471	0.00067123	0.0172596	hspb12	heat shock protein, alpha-crystallin-related, b12 [Source:ZFIN;Acc:ZDB-GENE-030131-2741]	protein_coding
ENSDARG00000055151	1.02656	4.99374	16.8942	0.000682561	0.0174399	smyd2a	SET and MYND domain containing 2a [Source:ZFIN;Acc:ZDB-GENE-050320-126]	protein_coding
ENSDARG00000038858	1.33953	3.58663	66.651	0.000957851	0.0224701	setd7	SET domain containing (lysine methyltransferase) 7 [Source:ZFIN;Acc:ZDB-GENE-040718-156]	protein_coding
ENSDARG00000005150	-0.691396	5.51829	48.7453	0.0011007	0.0249287	tbx20	T-box 20 [Source:ZFIN;Acc:ZDB-GENE-000427-7]	protein_coding
ENSDARG00000076348	-0.791008	7.25529	15.0306	0.00113928	0.0255161	mylk3	myosin light chain kinase 3 [Source:ZFIN;Acc:ZDB-GENE-030131-3497]	protein_coding
ENSDARG00000070670	-0.842778	6.22399	14.6136	0.00128404	0.0279676	crip2	cysteine-rich protein 2 [Source:ZFIN;Acc:ZDB-GENE-040426-2889]	protein_coding
ENSDARG00000053279	0.874826	4.54562	14.9605	0.00137333	0.0292632	apln	apelin [Source:ZFIN;Acc:ZDB-GENE-070521-8]	protein_coding
ENSDARG00000017803	-1.14336	3.66622	30.5617	0.00178569	0.036422	gsk3b	glycogen synthase kinase 3 beta [Source:ZFIN;Acc:ZDB-GENE-990714-4]	protein_coding
