# Supplementary material for: RegenDbase: a comparative database of noncoding RNA regulation of tissue regeneration circuits across multiple taxa
Source: NPJ Regen Med. 2018 May 29;3:10. doi: 10.1038/s41536-018-0049-0 (PMC5973935; doi:10.1038/s41536-018-0049-0)
Supplement: Supplementary file 12 — Supplementary Table S6 [file 41536_2018_49_MOESM12_ESM.xlsx]

## Sheet: known_heart_0dpa_vs_1dpa
Ensembl.Gene.ID	Symbol	Description	logFC	logCPM	F	PValue	FDR	GeneBioType
ENSDARG00000018968	acvr1b	activin A receptor, type IB [Source:ZFIN;Acc:ZDB-GENE-980526-527]	-0.710011	4.32424	36.1023	0.00370602	0.0242976	protein_coding
ENSDARG00000053493	aldh1a2	aldehyde dehydrogenase 1 family, member A2 [Source:ZFIN;Acc:ZDB-GENE-011010-3]	2.10197	6.26356	59.858	4.4704e-07	1.68271e-05	protein_coding
ENSDARG00000029370	ankrd6b	ankyrin repeat domain 6b [Source:ZFIN;Acc:ZDB-GENE-030916-4]	-1.49112	3.07016	90.4091	0.00168446	0.0128359	protein_coding
ENSDARG00000036670	aplnrb	Apelin receptor b [Source:ZFIN;Acc:ZDB-GENE-050913-90]	-0.856241	3.7679	15.6532	0.00715718	0.0406379	protein_coding
ENSDARG00000052004	cav1	caveolin 1 [Source:ZFIN;Acc:ZDB-GENE-030131-2415]	1.45299	6.93141	81.4566	4.96702e-08	3.17025e-06	protein_coding
ENSDARG00000006603	csrp1a	cysteine and glycine-rich protein 1a [Source:ZFIN;Acc:ZDB-GENE-030909-4]	2.19086	5.33924	106.647	6.60085e-09	7.15372e-07	protein_coding
ENSDARG00000041799	cx43	connexin 43 [Source:ZFIN;Acc:ZDB-GENE-991105-4]	2.59107	3.49216	100.935	2.00011e-07	8.92202e-06	protein_coding
ENSDARG00000055100	cxcl12b	chemokine (C-X-C motif) ligand 12b (stromal cell-derived factor 1) [Source:ZFIN;Acc:ZDB-GENE-030721-1]	1.1353	4.34043	11.4314	0.00345064	0.0229588	protein_coding
ENSDARG00000041959	cxcr4b	chemokine (C-X-C motif), receptor 4b [Source:ZFIN;Acc:ZDB-GENE-010614-1]	1.47956	4.8838	16.8468	0.0006913	0.00613358	protein_coding
ENSDARG00000037062	dhh	desert hedgehog [Source:ZFIN;Acc:ZDB-GENE-990714-5]	2.78578	3.01226	28.9296	4.57026e-05	0.000652525	protein_coding
ENSDARG00000062262	ednrab	endothelin receptor type Ab [Source:ZFIN;Acc:ZDB-GENE-040426-2364]	-1.05764	5.01541	14.8741	0.00119803	0.00970198	protein_coding
ENSDARG00000023520	fgf17	fibroblast growth factor 17 [Source:ZFIN;Acc:ZDB-GENE-040621-1]	-1.14844	4.32162	81.5481	2.49555e-05	0.000399783	protein_coding
ENSDARG00000019815	fn1a	fibronectin 1a [Source:ZFIN;Acc:ZDB-GENE-000426-1]	5.36864	5.07927	74.4433	1.09129e-07	5.63006e-06	protein_coding
ENSDARG00000031683	fosab	V-fos FBJ murine osteosarcoma viral oncogene homolog [Source:ZFIN;Acc:ZDB-GENE-031222-4]	2.00849	5.47745	10.9739	0.00402358	0.0259579	protein_coding
ENSDARG00000017821	gata5	GATA-binding protein 5 [Source:ZFIN;Acc:ZDB-GENE-980526-340]	-0.609491	6.15875	10.972	0.00395404	0.0256091	protein_coding
ENSDARG00000035831	gata6	GATA-binding protein 6 [Source:ZFIN;Acc:ZDB-GENE-000622-1]	-0.876228	5.53922	31.5908	0.00010488	0.00129381	protein_coding
ENSDARG00000042631	glrx2	Glutaredoxin 2 [Source:ZFIN;Acc:ZDB-GENE-040718-101]	-1.00777	5.02682	37.0491	1.08739e-05	0.000201722	protein_coding
ENSDARG00000020625	jak1	Janus kinase 1 [Source:ZFIN;Acc:ZDB-GENE-980526-142]	0.907546	4.94265	29.5127	8.18258e-05	0.00105716	protein_coding
ENSDARG00000055290	mpeg1	macrophage expressed 1 [Source:ZFIN;Acc:ZDB-GENE-030131-7347]	2.90562	4.24954	46.6763	2.46055e-06	6.18894e-05	protein_coding
ENSDARG00000019096	myl7	myosin, light polypeptide 7, regulatory [Source:ZFIN;Acc:ZDB-GENE-991019-3]	-1.21651	14.5438	32.2258	2.36571e-05	0.000383696	protein_coding
ENSDARG00000005481	nfkbiaa	Nuclear factor of kappa light polypeptide gene enhancer in B-cells inhibitor, alpha a [Source:ZFIN;Acc:ZDB-GENE-040426-2227]	1.63614	4.67933	26.274	7.73073e-05	0.00101575	protein_coding
ENSDARG00000035253	npr3	natriuretic peptide receptor 3 [Source:ZFIN;Acc:ZDB-GENE-060531-91]	-1.52316	3.1871	51.4954	1.43718e-05	0.000255872	protein_coding
ENSDARG00000054155	pcna	proliferating cell nuclear antigen [Source:ZFIN;Acc:ZDB-GENE-000210-8]	1.40057	5.48618	41.5727	5.01116e-06	0.000106474	protein_coding
ENSDARG00000008867	rap1b	RAS related protein 1b [Source:ZFIN;Acc:ZDB-GENE-030131-9662]	0.6837	6.72288	33.2916	0.000627445	0.00564455	protein_coding
ENSDARG00000022712	stat3	signal transduction and activation of transcription 3 [Source:ZFIN;Acc:ZDB-GENE-980526-68]	0.80309	4.57854	15.9772	0.000873695	0.00748061	protein_coding
ENSDARG00000020610	tnnt2a	troponin T2a, cardiac [Source:ZFIN;Acc:ZDB-GENE-000626-1]	-1.12295	13.1979	42.0511	4.66075e-06	0.000101568	protein_coding
ENSDARG00000007990	wt1b	wilms tumor 1b [Source:ZFIN;Acc:ZDB-GENE-050420-319]	3.5944	3.58308	70.1964	1.57271e-07	7.38261e-06	protein_coding

## Sheet: known_heart_0dpa_vs_3dpa
Ensembl.Gene.ID	Symbol	Description	logFC	logCPM	F	PValue	FDR	GeneBioType
ENSDARG00000053493	aldh1a2	aldehyde dehydrogenase 1 family, member A2 [Source:ZFIN;Acc:ZDB-GENE-011010-3]	2.34355	6.26356	76.439	7.89763e-08	2.85086e-06	protein_coding
ENSDARG00000029370	ankrd6b	ankyrin repeat domain 6b [Source:ZFIN;Acc:ZDB-GENE-030916-4]	-1.5249	3.07016	94.8949	0.00129156	0.00874669	protein_coding
ENSDARG00000036670	aplnrb	Apelin receptor b [Source:ZFIN;Acc:ZDB-GENE-050913-90]	-1.11845	3.7679	24.8637	0.000700055	0.00522147	protein_coding
ENSDARG00000002791	atp1a1a.1	ATPase, Na+/K+ transporting, alpha 1a polypeptide, tandem duplicate 1 [Source:ZFIN;Acc:ZDB-GENE-001212-1]	-0.650031	8.2906	12.81	0.00219912	0.0138177	protein_coding
ENSDARG00000052004	cav1	caveolin 1 [Source:ZFIN;Acc:ZDB-GENE-030131-2415]	1.49424	6.93141	86.6728	3.1433e-08	1.33574e-06	protein_coding
ENSDARG00000006603	csrp1a	cysteine and glycine-rich protein 1a [Source:ZFIN;Acc:ZDB-GENE-030909-4]	1.89428	5.33924	75.4822	8.65238e-08	3.03985e-06	protein_coding
ENSDARG00000041799	cx43	connexin 43 [Source:ZFIN;Acc:ZDB-GENE-991105-4]	2.25959	3.49216	69.2912	1.64808e-05	0.000229227	protein_coding
ENSDARG00000041959	cxcr4b	chemokine (C-X-C motif), receptor 4b [Source:ZFIN;Acc:ZDB-GENE-010614-1]	2.83352	4.8838	90.8767	2.23818e-08	9.9964e-07	protein_coding
ENSDARG00000062262	ednrab	endothelin receptor type Ab [Source:ZFIN;Acc:ZDB-GENE-040426-2364]	-0.98817	5.01541	13.3861	0.00185387	0.0119173	protein_coding
ENSDARG00000019815	fn1a	fibronectin 1a [Source:ZFIN;Acc:ZDB-GENE-000426-1]	6.15871	5.07927	122.336	2.75793e-09	1.9363e-07	protein_coding
ENSDARG00000006526	fn1b	fibronectin 1b [Source:ZFIN;Acc:ZDB-GENE-030131-6545]	2.30424	7.09396	79.2371	6.07966e-08	2.29379e-06	protein_coding
ENSDARG00000031683	fosab	V-fos FBJ murine osteosarcoma viral oncogene homolog [Source:ZFIN;Acc:ZDB-GENE-031222-4]	2.19291	5.47745	13.7025	0.00171868	0.0111526	protein_coding
ENSDARG00000035831	gata6	GATA-binding protein 6 [Source:ZFIN;Acc:ZDB-GENE-000622-1]	-0.666501	5.53922	19.3061	0.00242606	0.0149872	protein_coding
ENSDARG00000042631	glrx2	Glutaredoxin 2 [Source:ZFIN;Acc:ZDB-GENE-040718-101]	-1.23569	5.02682	53.1136	1.01102e-06	2.27791e-05	protein_coding
ENSDARG00000033307	igf2b	insulin-like growth factor 2b [Source:ZFIN;Acc:ZDB-GENE-030131-2935]	1.34447	4.15239	70.7419	3.35206e-06	6.04795e-05	protein_coding
ENSDARG00000045070	itgb3b	integrin beta 3b [Source:ZFIN;Acc:ZDB-GENE-071207-2]	2.14774	2.52375	43.2783	0.000701869	0.00523259	protein_coding
ENSDARG00000059794	kdm6al	lysine (K)-specific demethylase 6A, like [Source:ZFIN;Acc:ZDB-GENE-070112-2002]	-1.19797	2.92722	95.8929	0.00862127	0.0411395	protein_coding
ENSDARG00000055290	mpeg1	macrophage expressed 1 [Source:ZFIN;Acc:ZDB-GENE-030131-7347]	3.74011	4.24954	104.739	8.05067e-09	4.37718e-07	protein_coding
ENSDARG00000019521	mpx	myeloid-specific peroxidase [Source:ZFIN;Acc:ZDB-GENE-030131-9460]	2.65171	2.29259	8.83758	0.00847626	0.0406156	protein_coding
ENSDARG00000019096	myl7	myosin, light polypeptide 7, regulatory [Source:ZFIN;Acc:ZDB-GENE-991019-3]	-1.38127	14.5438	41.2149	5.29244e-06	8.90232e-05	protein_coding
ENSDARG00000005481	nfkbiaa	Nuclear factor of kappa light polypeptide gene enhancer in B-cells inhibitor, alpha a [Source:ZFIN;Acc:ZDB-GENE-040426-2227]	1.71934	4.67933	30.0195	3.68907e-05	0.000445225	protein_coding
ENSDARG00000035253	npr3	natriuretic peptide receptor 3 [Source:ZFIN;Acc:ZDB-GENE-060531-91]	-3.05875	3.1871	129.022	1.51432e-09	1.26048e-07	protein_coding
ENSDARG00000054155	pcna	proliferating cell nuclear antigen [Source:ZFIN;Acc:ZDB-GENE-000210-8]	1.86752	5.48618	80.4252	5.45304e-08	2.0817e-06	protein_coding
ENSDARG00000008867	rap1b	RAS related protein 1b [Source:ZFIN;Acc:ZDB-GENE-030131-9662]	0.588633	6.72288	24.592	0.00329354	0.0190692	protein_coding
ENSDARG00000061017	spns2	spinster homolog 2 (Drosophila) [Source:ZFIN;Acc:ZDB-GENE-030131-5843]	-1.08029	4.86796	31.442	2.73099e-05	0.0003448	protein_coding
ENSDARG00000031891	tbx1	T-box 1 [Source:ZFIN;Acc:ZDB-GENE-030805-5]	3.09732	1.41109	57.0035	0.00779224	0.0380378	protein_coding
ENSDARG00000036930	tbx18	T-box 18 [Source:ZFIN;Acc:ZDB-GENE-020529-2]	2.02465	3.4676	77.1052	7.95079e-07	1.87668e-05	protein_coding
ENSDARG00000036869	tcf21	transcription factor 21 [Source:ZFIN;Acc:ZDB-GENE-051113-88]	2.11386	4.79964	46.7837	2.46932e-06	4.69666e-05	protein_coding
ENSDARG00000020610	tnnt2a	troponin T2a, cardiac [Source:ZFIN;Acc:ZDB-GENE-000626-1]	-0.919477	13.1979	28.4283	4.85444e-05	0.000560798	protein_coding
ENSDARG00000007990	wt1b	wilms tumor 1b [Source:ZFIN;Acc:ZDB-GENE-050420-319]	3.6776	3.58308	76.2931	8.67829e-08	3.03985e-06	protein_coding

## Sheet: known_heart_0dpa_vs_7pa
Ensembl.Gene.ID	Symbol	Description	logFC	logCPM	F	PValue	FDR	GeneBioType
ENSDARG00000018968	acvr1b	activin A receptor, type IB [Source:ZFIN;Acc:ZDB-GENE-980526-527]	-1.26488	4.32424	85.5388	7.92518e-06	0.000558846	protein_coding
ENSDARG00000053493	aldh1a2	aldehyde dehydrogenase 1 family, member A2 [Source:ZFIN;Acc:ZDB-GENE-011010-3]	1.2584	6.26356	18.5238	0.000444647	0.0112718	protein_coding
ENSDARG00000052004	cav1	caveolin 1 [Source:ZFIN;Acc:ZDB-GENE-030131-2415]	1.59397	6.93141	97.069	1.34802e-08	7.02186e-06	protein_coding
ENSDARG00000006603	csrp1a	cysteine and glycine-rich protein 1a [Source:ZFIN;Acc:ZDB-GENE-030909-4]	1.87159	5.33924	69.5709	1.55447e-07	3.48634e-05	protein_coding
ENSDARG00000041799	cx43	connexin 43 [Source:ZFIN;Acc:ZDB-GENE-991105-4]	2.38881	3.49216	74.6623	7.7582e-06	0.000551892	protein_coding
ENSDARG00000041959	cxcr4b	chemokine (C-X-C motif), receptor 4b [Source:ZFIN;Acc:ZDB-GENE-010614-1]	2.54078	4.8838	63.5095	2.9892e-07	5.48518e-05	protein_coding
ENSDARG00000023520	fgf17	fibroblast growth factor 17 [Source:ZFIN;Acc:ZDB-GENE-040621-1]	-1.70539	4.32162	133.538	6.88895e-08	1.91798e-05	protein_coding
ENSDARG00000019815	fn1a	fibronectin 1a [Source:ZFIN;Acc:ZDB-GENE-000426-1]	3.7203	5.07927	20.4893	0.000284105	0.00804045	protein_coding
ENSDARG00000006526	fn1b	fibronectin 1b [Source:ZFIN;Acc:ZDB-GENE-030131-6545]	2.26902	7.09396	75.6075	8.54914e-08	2.15706e-05	protein_coding
ENSDARG00000091481	foxc1a	forkhead box C1a [Source:ZFIN;Acc:ZDB-GENE-010302-1]	-1.0599	3.74927	19.6474	0.00199149	0.032882	protein_coding
ENSDARG00000017821	gata5	GATA-binding protein 5 [Source:ZFIN;Acc:ZDB-GENE-980526-340]	-0.814396	6.15875	17.9972	0.000509102	0.0122701	protein_coding
ENSDARG00000035831	gata6	GATA-binding protein 6 [Source:ZFIN;Acc:ZDB-GENE-000622-1]	-0.767498	5.53922	23.1147	0.000906427	0.0185278	protein_coding
ENSDARG00000008305	hand2	heart and neural crest derivatives expressed transcript 2 [Source:ZFIN;Acc:ZDB-GENE-000511-1]	-0.950145	6.67364	16.1794	0.000826408	0.0173457	protein_coding
ENSDARG00000055290	mpeg1	macrophage expressed 1 [Source:ZFIN;Acc:ZDB-GENE-030131-7347]	2.41471	4.24954	25.3947	9.18995e-05	0.00349175	protein_coding
ENSDARG00000071865	nrp1a	neuropilin 1a [Source:ZFIN;Acc:ZDB-GENE-030519-2]	1.00215	4.38209	84.7088	0.000283438	0.00804045	protein_coding
ENSDARG00000017369	sema3d	semaphorin 3d [Source:ZFIN;Acc:ZDB-GENE-990715-2]	1.65575	2.6058	54.6817	0.00149964	0.0267624	protein_coding
ENSDARG00000036869	tcf21	transcription factor 21 [Source:ZFIN;Acc:ZDB-GENE-051113-88]	1.33247	4.79964	13.7856	0.00165941	0.0285065	protein_coding
ENSDARG00000007990	wt1b	wilms tumor 1b [Source:ZFIN;Acc:ZDB-GENE-050420-319]	2.63192	3.58308	25.1708	9.74845e-05	0.00365239	protein_coding

## Sheet: known_heart_0dpa_vs_14dpa
Ensembl.Gene.ID	Symbol	Description	logFC	logCPM	F	PValue	FDR	GeneBioType
ENSDARG00000018968	acvr1b	activin A receptor, type IB [Source:ZFIN;Acc:ZDB-GENE-980526-527]	-1.14579	4.32424	71.8544	4.23437e-05	0.00185806	protein_coding
ENSDARG00000053493	aldh1a2	aldehyde dehydrogenase 1 family, member A2 [Source:ZFIN;Acc:ZDB-GENE-011010-3]	1.90869	6.26356	46.7382	2.36071e-06	0.000210612	protein_coding
ENSDARG00000052004	cav1	caveolin 1 [Source:ZFIN;Acc:ZDB-GENE-030131-2415]	1.54733	6.93141	90.8405	2.21676e-08	8.00405e-06	protein_coding
ENSDARG00000006603	csrp1a	cysteine and glycine-rich protein 1a [Source:ZFIN;Acc:ZDB-GENE-030909-4]	1.4221	5.33924	35.7307	1.27942e-05	0.000776693	protein_coding
ENSDARG00000041799	cx43	connexin 43 [Source:ZFIN;Acc:ZDB-GENE-991105-4]	2.51951	3.49216	85.9281	1.6084e-06	0.000165429	protein_coding
ENSDARG00000041959	cxcr4b	chemokine (C-X-C motif), receptor 4b [Source:ZFIN;Acc:ZDB-GENE-010614-1]	1.43696	4.8838	14.4702	0.00134136	0.0251477	protein_coding
ENSDARG00000037062	dhh	desert hedgehog [Source:ZFIN;Acc:ZDB-GENE-990714-5]	4.24513	3.01226	104.621	8.54278e-09	4.3109e-06	protein_coding
ENSDARG00000023520	fgf17	fibroblast growth factor 17 [Source:ZFIN;Acc:ZDB-GENE-040621-1]	-0.843588	4.32162	43.0058	0.00220539	0.0367846	protein_coding
ENSDARG00000006526	fn1b	fibronectin 1b [Source:ZFIN;Acc:ZDB-GENE-030131-6545]	1.97805	7.09396	56.5028	6.64591e-07	8.94318e-05	protein_coding
ENSDARG00000031683	fosab	V-fos FBJ murine osteosarcoma viral oncogene homolog [Source:ZFIN;Acc:ZDB-GENE-031222-4]	2.29377	5.47745	14.4566	0.00137886	0.0255342	protein_coding
ENSDARG00000035253	npr3	natriuretic peptide receptor 3 [Source:ZFIN;Acc:ZDB-GENE-060531-91]	-1.64692	3.1871	50.621	1.69944e-05	0.000938801	protein_coding
ENSDARG00000008867	rap1b	RAS related protein 1b [Source:ZFIN;Acc:ZDB-GENE-030131-9662]	0.603617	6.72288	25.0019	0.00304349	0.046985	protein_coding
ENSDARG00000036869	tcf21	transcription factor 21 [Source:ZFIN;Acc:ZDB-GENE-051113-88]	1.44886	4.79964	16.6928	0.000731324	0.0161331	protein_coding
ENSDARG00000027087	tgfb2	transforming growth factor, beta 2 [Source:ZFIN;Acc:ZDB-GENE-030723-3]	0.846209	5.9001	19.2499	0.000370229	0.00938535	protein_coding
ENSDARG00000007990	wt1b	wilms tumor 1b [Source:ZFIN;Acc:ZDB-GENE-050420-319]	2.10734	3.58308	13.3521	0.00188999	0.0326258	protein_coding

## Sheet: known_heart_0dpa_vs_21dpa
Ensembl.Gene.ID	Symbol	Description	logFC	logCPM	F	PValue	FDR	GeneBioType
ENSDARG00000018968	acvr1b	activin A receptor, type IB [Source:ZFIN;Acc:ZDB-GENE-980526-527]	-0.896985	4.32424	48.8429	0.000736483	0.0251964	protein_coding
ENSDARG00000052004	cav1	caveolin 1 [Source:ZFIN;Acc:ZDB-GENE-030131-2415]	0.791108	6.93141	22.1658	0.000371729	0.0157551	protein_coding
ENSDARG00000041959	cxcr4b	chemokine (C-X-C motif), receptor 4b [Source:ZFIN;Acc:ZDB-GENE-010614-1]	1.63553	4.8838	20.1636	0.000296544	0.0130609	protein_coding
ENSDARG00000031683	fosab	V-fos FBJ murine osteosarcoma viral oncogene homolog [Source:ZFIN;Acc:ZDB-GENE-031222-4]	3.60775	5.47745	47.1646	2.43702e-06	0.0003335	protein_coding
ENSDARG00000035253	npr3	natriuretic peptide receptor 3 [Source:ZFIN;Acc:ZDB-GENE-060531-91]	-2.3475	3.1871	83.1277	4.27865e-08	2.09368e-05	protein_coding
ENSDARG00000036930	tbx18	T-box 18 [Source:ZFIN;Acc:ZDB-GENE-020529-2]	1.46728	3.4676	30.8979	0.00177813	0.0457218	protein_coding
ENSDARG00000027087	tgfb2	transforming growth factor, beta 2 [Source:ZFIN;Acc:ZDB-GENE-030723-3]	0.80177	5.9001	17.2679	0.000616276	0.0222653	protein_coding
ENSDARG00000019367	tgfb3	transforming growth factor, beta 3 [Source:ZFIN;Acc:ZDB-GENE-030723-4]	-0.791543	6.11298	13.1524	0.00198021	0.0497894	protein_coding

## Sheet: known_heart_0dpa_vs_30dpa
Ensembl.Gene.ID	Symbol	Description	logFC	logCPM	F	PValue	FDR	GeneBioType
ENSDARG00000018968	acvr1b	activin A receptor, type IB [Source:ZFIN;Acc:ZDB-GENE-980526-527]	-0.824033	4.32424	44.6717	0.00124542	0.0273397	protein_coding
ENSDARG00000017821	gata5	GATA-binding protein 5 [Source:ZFIN;Acc:ZDB-GENE-980526-340]	-0.833562	6.15875	19.3349	0.00036246	0.0111486	protein_coding
ENSDARG00000042631	glrx2	Glutaredoxin 2 [Source:ZFIN;Acc:ZDB-GENE-040718-101]	-0.811016	5.02682	24.3487	0.000362204	0.0111486	protein_coding
ENSDARG00000008305	hand2	heart and neural crest derivatives expressed transcript 2 [Source:ZFIN;Acc:ZDB-GENE-000511-1]	-1.01565	6.67364	18.7518	0.000419619	0.0124559	protein_coding
ENSDARG00000055290	mpeg1	macrophage expressed 1 [Source:ZFIN;Acc:ZDB-GENE-030131-7347]	2.05128	4.24954	16.8509	0.000696566	0.0177416	protein_coding
ENSDARG00000035253	npr3	natriuretic peptide receptor 3 [Source:ZFIN;Acc:ZDB-GENE-060531-91]	-2.27637	3.1871	85.3107	3.53419e-08	8.03804e-06	protein_coding
ENSDARG00000061017	spns2	spinster homolog 2 (Drosophila) [Source:ZFIN;Acc:ZDB-GENE-030131-5843]	-0.943697	4.86796	23.6088	0.000221716	0.007382	protein_coding
ENSDARG00000019367	tgfb3	transforming growth factor, beta 3 [Source:ZFIN;Acc:ZDB-GENE-030723-4]	-1.17878	6.11298	27.861	5.43337e-05	0.00249966	protein_coding
