# Supplementary material for: RegenDbase: a comparative database of noncoding RNA regulation of tissue regeneration circuits across multiple taxa
Source: NPJ Regen Med. 2018 May 29;3:10. doi: 10.1038/s41536-018-0049-0 (PMC5973935; doi:10.1038/s41536-018-0049-0)
Supplement: Supplementary file 13 — Supplementary Table S7 [file 41536_2018_49_MOESM13_ESM.xlsx]

## Sheet: 0dpa_vs_1dpa
Ensembl.Gene.ID	logFC	logCPM	F	PValue	FDR	Symbol	Description	GeneBioType
ENSDARG00000006603	2.19086	5.33924	106.647	6.60085e-09	7.15372e-07	csrp1a	cysteine and glycine-rich protein 1a [Source:ZFIN;Acc:ZDB-GENE-030909-4]	protein_coding
ENSDARG00000019815	5.36864	5.07927	74.4433	1.09129e-07	5.63006e-06	fn1a	fibronectin 1a [Source:ZFIN;Acc:ZDB-GENE-000426-1]	protein_coding
ENSDARG00000020610	-1.12295	13.1979	42.0511	4.66075e-06	0.000101568	tnnt2a	troponin T2a, cardiac [Source:ZFIN;Acc:ZDB-GENE-000626-1]	protein_coding
ENSDARG00000042631	-1.00777	5.02682	37.0491	1.08739e-05	0.000201722	glrx2	glutaredoxin 2 [Source:ZFIN;Acc:ZDB-GENE-040718-101]	protein_coding
ENSDARG00000035831	-0.876228	5.53922	31.5908	0.00010488	0.00129381	gata6	GATA-binding protein 6 [Source:ZFIN;Acc:ZDB-GENE-000622-1]	protein_coding
ENSDARG00000008867	0.6837	6.72288	33.2916	0.000627445	0.00564455	rap1b	RAS related protein 1b [Source:ZFIN;Acc:ZDB-GENE-030131-9662]	protein_coding
ENSDARG00000062262	-1.05764	5.01541	14.8741	0.00119803	0.00970198	ednrab	endothelin receptor type Ab [Source:ZFIN;Acc:ZDB-GENE-040426-2364]	protein_coding
ENSDARG00000029370	-1.49112	3.07016	90.4091	0.00168446	0.0128359	ankrd6b	ankyrin repeat domain 6b [Source:ZFIN;Acc:ZDB-GENE-030916-4]	protein_coding
ENSDARG00000017821	-0.609491	6.15875	10.972	0.00395404	0.0256091	gata5	GATA-binding protein 5 [Source:ZFIN;Acc:ZDB-GENE-980526-340]	protein_coding
ENSDARG00000036670	-0.856241	3.7679	15.6532	0.00715718	0.0406379	aplnrb	apelin receptor b [Source:ZFIN;Acc:ZDB-GENE-050913-90]	protein_coding

## Sheet: 0dpa_vs_3dpa
Ensembl.Gene.ID	logFC	logCPM	F	PValue	FDR	Symbol	Description	GeneBioType
ENSDARG00000019815	6.15871	5.07927	122.336	2.75793e-09	1.9363e-07	fn1a	fibronectin 1a [Source:ZFIN;Acc:ZDB-GENE-000426-1]	protein_coding
ENSDARG00000006603	1.89428	5.33924	75.4822	8.65238e-08	3.03985e-06	csrp1a	cysteine and glycine-rich protein 1a [Source:ZFIN;Acc:ZDB-GENE-030909-4]	protein_coding
ENSDARG00000042631	-1.23569	5.02682	53.1136	1.01102e-06	2.27791e-05	glrx2	glutaredoxin 2 [Source:ZFIN;Acc:ZDB-GENE-040718-101]	protein_coding
ENSDARG00000061017	-1.08029	4.86796	31.442	2.73099e-05	0.0003448	spns2	spinster homolog 2 (Drosophila) [Source:ZFIN;Acc:ZDB-GENE-030131-5843]	protein_coding
ENSDARG00000020610	-0.919477	13.1979	28.4283	4.85444e-05	0.000560798	tnnt2a	troponin T2a, cardiac [Source:ZFIN;Acc:ZDB-GENE-000626-1]	protein_coding
ENSDARG00000011538	-0.847485	9.83328	28.3736	4.90717e-05	0.000565603	hspb7	heat shock protein family, alpha-crystallin-related, b7 [Source:ZFIN;Acc:ZDB-GENE-041010-136]	protein_coding
ENSDARG00000036670	-1.11845	3.7679	24.8637	0.000700055	0.00522147	aplnrb	apelin receptor b [Source:ZFIN;Acc:ZDB-GENE-050913-90]	protein_coding
ENSDARG00000029370	-1.5249	3.07016	94.8949	0.00129156	0.00874669	ankrd6b	ankyrin repeat domain 6b [Source:ZFIN;Acc:ZDB-GENE-030916-4]	protein_coding
ENSDARG00000062262	-0.98817	5.01541	13.3861	0.00185387	0.0119173	ednrab	endothelin receptor type Ab [Source:ZFIN;Acc:ZDB-GENE-040426-2364]	protein_coding
ENSDARG00000002791	-0.650031	8.2906	12.81	0.00219912	0.0138177	atp1a1a.1	ATPase, Na+/K+ transporting, alpha 1a polypeptide, tandem duplicate 1 [Source:ZFIN;Acc:ZDB-GENE-001212-1]	protein_coding
ENSDARG00000035831	-0.666501	5.53922	19.3061	0.00242606	0.0149872	gata6	GATA-binding protein 6 [Source:ZFIN;Acc:ZDB-GENE-000622-1]	protein_coding
ENSDARG00000008867	0.588633	6.72288	24.592	0.00329354	0.0190692	rap1b	RAS related protein 1b [Source:ZFIN;Acc:ZDB-GENE-030131-9662]	protein_coding
ENSDARG00000031891	3.09732	1.41109	57.0035	0.00779224	0.0380378	tbx1	T-box 1 [Source:ZFIN;Acc:ZDB-GENE-030805-5]	protein_coding
ENSDARG00000059794	-1.19797	2.92722	95.8929	0.00862127	0.0411395	kdm6al	lysine (K)-specific demethylase 6A, like [Source:ZFIN;Acc:ZDB-GENE-070112-2002]	protein_coding

## Sheet: 0dpa_vs_7dpa
Ensembl.Gene.ID	logFC	logCPM	F	PValue	FDR	Symbol	Description	GeneBioType
ENSDARG00000006603	1.87159	5.33924	69.5709	1.55447e-07	3.48634e-05	csrp1a	cysteine and glycine-rich protein 1a [Source:ZFIN;Acc:ZDB-GENE-030909-4]	protein_coding
ENSDARG00000071865	1.00215	4.38209	84.7088	0.000283438	0.00804045	nrp1a	neuropilin 1a [Source:ZFIN;Acc:ZDB-GENE-030519-2]	protein_coding
ENSDARG00000019815	3.7203	5.07927	20.4893	0.000284105	0.00804045	fn1a	fibronectin 1a [Source:ZFIN;Acc:ZDB-GENE-000426-1]	protein_coding
ENSDARG00000017821	-0.814396	6.15875	17.9972	0.000509102	0.0122701	gata5	GATA-binding protein 5 [Source:ZFIN;Acc:ZDB-GENE-980526-340]	protein_coding
ENSDARG00000035831	-0.767498	5.53922	23.1147	0.000906427	0.0185278	gata6	GATA-binding protein 6 [Source:ZFIN;Acc:ZDB-GENE-000622-1]	protein_coding
ENSDARG00000017369	1.65575	2.6058	54.6817	0.00149964	0.0267624	sema3d	semaphorin 3d [Source:ZFIN;Acc:ZDB-GENE-990715-2]	protein_coding
ENSDARG00000091481	-1.0599	3.74927	19.6474	0.00199149	0.032882	foxc1a	forkhead box C1a [Source:ZFIN;Acc:ZDB-GENE-010302-1]	protein_coding

## Sheet: 0dpa_vs_14dpa
Ensembl.Gene.ID	logFC	logCPM	F	PValue	FDR	Symbol	Description	GeneBioType
ENSDARG00000006603	1.4221	5.33924	35.7307	1.27942e-05	0.000776693	csrp1a	cysteine and glycine-rich protein 1a [Source:ZFIN;Acc:ZDB-GENE-030909-4]	protein_coding
ENSDARG00000008867	0.603617	6.72288	25.0019	0.00304349	0.046985	rap1b	RAS related protein 1b [Source:ZFIN;Acc:ZDB-GENE-030131-9662]	protein_coding

## Sheet: 0dpa_vs_21dpa
Ensembl.Gene.ID	logFC	logCPM	F	PValue	FDR	Symbol	Description	GeneBioType
ENSDARG00000053279	0.986187	4.54562	18.8825	0.000405982	0.0165251	apln	apelin [Source:ZFIN;Acc:ZDB-GENE-070521-8]	protein_coding
ENSDARG00000011538	-0.676174	9.83328	18.0977	0.000496035	0.0188914	hspb7	heat shock protein family, alpha-crystallin-related, b7 [Source:ZFIN;Acc:ZDB-GENE-041010-136]	protein_coding

## Sheet: 0dpa_vs_30dpa
Ensembl.Gene.ID	logFC	logCPM	F	PValue	FDR	Symbol	Description	GeneBioType
ENSDARG00000011538	-1.20618	9.83328	56.2267	6.87184e-07	8.21973e-05	hspb7	heat shock protein family, alpha-crystallin-related, b7 [Source:ZFIN;Acc:ZDB-GENE-041010-136]	protein_coding
ENSDARG00000061017	-0.943697	4.86796	23.6088	0.000221716	0.007382	spns2	spinster homolog 2 (Drosophila) [Source:ZFIN;Acc:ZDB-GENE-030131-5843]	protein_coding
ENSDARG00000042631	-0.811016	5.02682	24.3487	0.000362204	0.0111486	glrx2	glutaredoxin 2 [Source:ZFIN;Acc:ZDB-GENE-040718-101]	protein_coding
ENSDARG00000017821	-0.833562	6.15875	19.3349	0.00036246	0.0111486	gata5	GATA-binding protein 5 [Source:ZFIN;Acc:ZDB-GENE-980526-340]	protein_coding
ENSDARG00000053279	0.874826	4.54562	14.9605	0.00137333	0.0292632	apln	apelin [Source:ZFIN;Acc:ZDB-GENE-070521-8]	protein_coding
