# Supplementary material for: RegenDbase: a comparative database of noncoding RNA regulation of tissue regeneration circuits across multiple taxa
Source: NPJ Regen Med. 2018 May 29;3:10. doi: 10.1038/s41536-018-0049-0 (PMC5973935; doi:10.1038/s41536-018-0049-0)
Supplement: Supplementary file 14 — Supplementary Table S8 [file 41536_2018_49_MOESM14_ESM.xlsx]

## Sheet: 0dpa_vs_1dpa_FDR_0_05_GO_BP
GO Term	Description	P-value	FDR q-value	Enrichment	N	B	n	b	Genes
GO:1901564	organonitrogen compound metabolic process	9.88e-13	6.08e-09	1.53	10465	688	2195	221	[rpl13a - ribosomal protein l13a, gda - guanine deaminase, atp6v1aa - atpase, h+ transporting, lysosomal v1 subunit aa, mthfd2 - methylenetetrahydrofolate dehydrogenase (nadp+ dependent) 2, methenyltetrahydrofolate cyclohydrolase, atp5ib - atp synthase, h+ transporting, mitochondrial f0 complex, subunit e, duplicate b, hprt1 - hypoxanthine phosphoribosyltransferase 1, uba52 - ubiquitin a-52 resid…
GO:0044281	small molecule metabolic process	6.17e-10	1.9e-06	1.52	10465	542	2195	173	[g6pd - glucose-6-phosphate dehydrogenase, rrm2b - ribonucleotide reductase m2 b, impdh2 - imp (inosine monophosphate) dehydrogenase 2, gda - guanine deaminase, txn2 - thioredoxin 2, gapdh - glyceraldehyde-3-phosphate dehydrogenase, hsd11b2 - hydroxysteroid 11-beta dehydrogenase 2, atp6v1aa - atpase, h+ transporting, lysosomal v1 subunit aa, pecr - peroxisomal trans-2-enoyl-coa reductase, mthfd2 …
GO:0055086	nucleobase-containing small molecule metabolic process	7.2e-10	1.48e-06	1.95	10465	181	2195	74	[g6pd - glucose-6-phosphate dehydrogenase, impdh2 - imp (inosine monophosphate) dehydrogenase 2, rrm2b - ribonucleotide reductase m2 b, gda - guanine deaminase, gapdh - glyceraldehyde-3-phosphate dehydrogenase, gpib - glucose phosphate isomerase b, atp6v1aa - atpase, h+ transporting, lysosomal v1 subunit aa, LOC799449 - cytosolic 5'-nucleotidase 1a-like, cecr1b - cat eye syndrome chromosome regio…
GO:1901566	organonitrogen compound biosynthetic process	9.97e-10	1.53e-06	1.54	10465	491	2195	159	[zgc:92868 - zgc:92868, rpl13a - ribosomal protein l13a, impdh2 - imp (inosine monophosphate) dehydrogenase 2, mthfd2 - methylenetetrahydrofolate dehydrogenase (nadp+ dependent) 2, methenyltetrahydrofolate cyclohydrolase, atp5ib - atp synthase, h+ transporting, mitochondrial f0 complex, subunit e, duplicate b, hprt1 - hypoxanthine phosphoribosyltransferase 1, mrps15 - mitochondrial ribosomal prot…
GO:0009117	nucleotide metabolic process	3.75e-09	4.61e-06	2	10465	150	2195	63	[g6pd - glucose-6-phosphate dehydrogenase, impdh2 - imp (inosine monophosphate) dehydrogenase 2, rrm2b - ribonucleotide reductase m2 b, gapdh - glyceraldehyde-3-phosphate dehydrogenase, gpib - glucose phosphate isomerase b, atp6v1aa - atpase, h+ transporting, lysosomal v1 subunit aa, LOC799449 - cytosolic 5'-nucleotidase 1a-like, atp5ib - atp synthase, h+ transporting, mitochondrial f0 complex, s…
GO:0006753	nucleoside phosphate metabolic process	5.13e-09	5.26e-06	1.99	10465	151	2195	63	[rrm2b - ribonucleotide reductase m2 b, impdh2 - imp (inosine monophosphate) dehydrogenase 2, g6pd - glucose-6-phosphate dehydrogenase, gapdh - glyceraldehyde-3-phosphate dehydrogenase, gpib - glucose phosphate isomerase b, atp6v1aa - atpase, h+ transporting, lysosomal v1 subunit aa, LOC799449 - cytosolic 5'-nucleotidase 1a-like, atp5ib - atp synthase, h+ transporting, mitochondrial f0 complex, s…
GO:1901135	carbohydrate derivative metabolic process	1.82e-08	1.6e-05	1.67	10465	289	2195	101	[gfpt1 - glutamine-fructose-6-phosphate transaminase 1, rrm2b - ribonucleotide reductase m2 b, g6pd - glucose-6-phosphate dehydrogenase, impdh2 - imp (inosine monophosphate) dehydrogenase 2, gapdh - glyceraldehyde-3-phosphate dehydrogenase, atp6v1aa - atpase, h+ transporting, lysosomal v1 subunit aa, atp5ib - atp synthase, h+ transporting, mitochondrial f0 complex, subunit e, duplicate b, hprt1 -…
GO:0009123	nucleoside monophosphate metabolic process	1.83e-08	1.41e-05	2.28	10465	88	2195	42	[nt5c2b - 5'-nucleotidase, cytosolic iib, adsl - adenylosuccinate lyase, impdh2 - imp (inosine monophosphate) dehydrogenase 2, gapdh - glyceraldehyde-3-phosphate dehydrogenase, gpib - glucose phosphate isomerase b, atp6v1aa - atpase, h+ transporting, lysosomal v1 subunit aa, tpi1a - triosephosphate isomerase 1a, atp5ib - atp synthase, h+ transporting, mitochondrial f0 complex, subunit e, duplicat…
GO:0072521	purine-containing compound metabolic process	4.38e-08	3e-05	2.02	10465	125	2195	53	[impdh2 - imp (inosine monophosphate) dehydrogenase 2, gda - guanine deaminase, gapdh - glyceraldehyde-3-phosphate dehydrogenase, gpib - glucose phosphate isomerase b, atp6v1aa - atpase, h+ transporting, lysosomal v1 subunit aa, cecr1b - cat eye syndrome chromosome region, candidate 1b, atp5ib - atp synthase, h+ transporting, mitochondrial f0 complex, subunit e, duplicate b, hprt1 - hypoxanthine …
GO:0042278	purine nucleoside metabolic process	4.83e-08	2.97e-05	2.11	10465	106	2195	47	[papss2b - 3'-phosphoadenosine 5'-phosphosulfate synthase 2b, nt5c2b - 5'-nucleotidase, cytosolic iib, impdh2 - imp (inosine monophosphate) dehydrogenase 2, adsl - adenylosuccinate lyase, gpib - glucose phosphate isomerase b, gapdh - glyceraldehyde-3-phosphate dehydrogenase, atp6v1aa - atpase, h+ transporting, lysosomal v1 subunit aa, tpi1a - triosephosphate isomerase 1a, cecr1b - cat eye syndrom…
GO:0046128	purine ribonucleoside metabolic process	7.33e-08	4.1e-05	2.11	10465	104	2195	46	[papss2b - 3'-phosphoadenosine 5'-phosphosulfate synthase 2b, nt5c2b - 5'-nucleotidase, cytosolic iib, impdh2 - imp (inosine monophosphate) dehydrogenase 2, adsl - adenylosuccinate lyase, gpib - glucose phosphate isomerase b, gapdh - glyceraldehyde-3-phosphate dehydrogenase, atp6v1aa - atpase, h+ transporting, lysosomal v1 subunit aa, tpi1a - triosephosphate isomerase 1a, cecr1b - cat eye syndrom…
GO:0006412	translation	7.99e-08	4.1e-05	1.66	10465	267	2195	93	[zgc:92868 - zgc:92868, eef1a1l2 - eukaryotic translation elongation factor 1 alpha 1, like 2, rpl13a - ribosomal protein l13a, rpl4 - ribosomal protein l4, eif3g - eukaryotic translation initiation factor 3, subunit g, eif4e1c - eukaryotic translation initiation factor 4e family member 1c, hars - histidyl-trna synthetase, eif4e3 - eukaryotic translation initiation factor 4e family member 3, mrps…
GO:1901657	glycosyl compound metabolic process	8.28e-08	3.92e-05	1.99	10465	127	2195	53	[impdh2 - imp (inosine monophosphate) dehydrogenase 2, gapdh - glyceraldehyde-3-phosphate dehydrogenase, gpib - glucose phosphate isomerase b, atp6v1aa - atpase, h+ transporting, lysosomal v1 subunit aa, cecr1b - cat eye syndrome chromosome region, candidate 1b, atp5ib - atp synthase, h+ transporting, mitochondrial f0 complex, subunit e, duplicate b, hprt1 - hypoxanthine phosphoribosyltransferase…
GO:0009161	ribonucleoside monophosphate metabolic process	9.72e-08	4.27e-05	2.22	10465	86	2195	40	[nt5c2b - 5'-nucleotidase, cytosolic iib, adsl - adenylosuccinate lyase, impdh2 - imp (inosine monophosphate) dehydrogenase 2, gpib - glucose phosphate isomerase b, gapdh - glyceraldehyde-3-phosphate dehydrogenase, atp6v1aa - atpase, h+ transporting, lysosomal v1 subunit aa, tpi1a - triosephosphate isomerase 1a, atp5ib - atp synthase, h+ transporting, mitochondrial f0 complex, subunit e, duplicat…
GO:0009119	ribonucleoside metabolic process	1.08e-07	4.41e-05	2.02	10465	118	2195	50	[impdh2 - imp (inosine monophosphate) dehydrogenase 2, gapdh - glyceraldehyde-3-phosphate dehydrogenase, gpib - glucose phosphate isomerase b, atp6v1aa - atpase, h+ transporting, lysosomal v1 subunit aa, cecr1b - cat eye syndrome chromosome region, candidate 1b, atp5ib - atp synthase, h+ transporting, mitochondrial f0 complex, subunit e, duplicate b, hprt1 - hypoxanthine phosphoribosyltransferase…
GO:0055114	oxidation-reduction process	1.13e-07	4.34e-05	1.5	10465	428	2195	135	[ndufa7 - nadh dehydrogenase (ubiquinone) 1 alpha subcomplex, 7, impdh2 - imp (inosine monophosphate) dehydrogenase 2, rrm2b - ribonucleotide reductase m2 b, g6pd - glucose-6-phosphate dehydrogenase, retsat - retinol saturase (all-trans-retinol 13,14-reductase), gapdh - glyceraldehyde-3-phosphate dehydrogenase, cat - catalase, pecr - peroxisomal trans-2-enoyl-coa reductase, mthfd2 - methylenetetr…
GO:0009116	nucleoside metabolic process	1.24e-07	4.48e-05	1.98	10465	125	2195	52	[impdh2 - imp (inosine monophosphate) dehydrogenase 2, gapdh - glyceraldehyde-3-phosphate dehydrogenase, gpib - glucose phosphate isomerase b, atp6v1aa - atpase, h+ transporting, lysosomal v1 subunit aa, cecr1b - cat eye syndrome chromosome region, candidate 1b, atp5ib - atp synthase, h+ transporting, mitochondrial f0 complex, subunit e, duplicate b, hprt1 - hypoxanthine phosphoribosyltransferase…
GO:0043604	amide biosynthetic process	1.53e-07	5.22e-05	1.61	10465	300	2195	101	[zgc:92868 - zgc:92868, rpl13a - ribosomal protein l13a, mthfd2 - methylenetetrahydrofolate dehydrogenase (nadp+ dependent) 2, methenyltetrahydrofolate cyclohydrolase, mrps15 - mitochondrial ribosomal protein s15, uba52 - ubiquitin a-52 residue ribosomal protein fusion product 1, st3gal4 - st3 beta-galactoside alpha-2,3-sialyltransferase 4, rsl24d1 - ribosomal l24 domain containing 1, st6galnac5b…
GO:0009126	purine nucleoside monophosphate metabolic process	2.39e-07	7.75e-05	2.26	10465	76	2195	36	[nt5c2b - 5'-nucleotidase, cytosolic iib, impdh2 - imp (inosine monophosphate) dehydrogenase 2, adsl - adenylosuccinate lyase, gapdh - glyceraldehyde-3-phosphate dehydrogenase, gpib - glucose phosphate isomerase b, atp6v1aa - atpase, h+ transporting, lysosomal v1 subunit aa, tpi1a - triosephosphate isomerase 1a, atp5ib - atp synthase, h+ transporting, mitochondrial f0 complex, subunit e, duplicat…
GO:0009167	purine ribonucleoside monophosphate metabolic process	2.39e-07	7.36e-05	2.26	10465	76	2195	36	[nt5c2b - 5'-nucleotidase, cytosolic iib, impdh2 - imp (inosine monophosphate) dehydrogenase 2, adsl - adenylosuccinate lyase, gapdh - glyceraldehyde-3-phosphate dehydrogenase, gpib - glucose phosphate isomerase b, atp6v1aa - atpase, h+ transporting, lysosomal v1 subunit aa, tpi1a - triosephosphate isomerase 1a, atp5ib - atp synthase, h+ transporting, mitochondrial f0 complex, subunit e, duplicat…
GO:0006518	peptide metabolic process	2.39e-07	7.02e-05	1.58	10465	310	2195	103	[zgc:92868 - zgc:92868, rpl13a - ribosomal protein l13a, mrps15 - mitochondrial ribosomal protein s15, uba52 - ubiquitin a-52 residue ribosomal protein fusion product 1, rsl24d1 - ribosomal l24 domain containing 1, slc25a14 - solute carrier family 25 (mitochondrial carrier, brain), member 14, rps6 - ribosomal protein s6, slc25a3b - solute carrier family 25 (mitochondrial carrier; phosphate carrie…
GO:0043043	peptide biosynthetic process	2.59e-07	7.23e-05	1.62	10465	273	2195	93	[zgc:92868 - zgc:92868, eef1a1l2 - eukaryotic translation elongation factor 1 alpha 1, like 2, rpl13a - ribosomal protein l13a, rpl4 - ribosomal protein l4, eif3g - eukaryotic translation initiation factor 3, subunit g, eif4e1c - eukaryotic translation initiation factor 4e family member 1c, hars - histidyl-trna synthetase, eif4e3 - eukaryotic translation initiation factor 4e family member 3, mrps…
GO:0019693	ribose phosphate metabolic process	3.64e-07	9.73e-05	2	10465	112	2195	47	[papss2b - 3'-phosphoadenosine 5'-phosphosulfate synthase 2b, nt5c2b - 5'-nucleotidase, cytosolic iib, g6pd - glucose-6-phosphate dehydrogenase, impdh2 - imp (inosine monophosphate) dehydrogenase 2, adsl - adenylosuccinate lyase, gpib - glucose phosphate isomerase b, gapdh - glyceraldehyde-3-phosphate dehydrogenase, atp6v1aa - atpase, h+ transporting, lysosomal v1 subunit aa, tpi1a - triosephosph…
GO:0009141	nucleoside triphosphate metabolic process	3.67e-07	9.42e-05	2.25	10465	74	2195	35	[gapdh - glyceraldehyde-3-phosphate dehydrogenase, gpib - glucose phosphate isomerase b, atp6v1aa - atpase, h+ transporting, lysosomal v1 subunit aa, tpi1a - triosephosphate isomerase 1a, atp5ib - atp synthase, h+ transporting, mitochondrial f0 complex, subunit e, duplicate b, atp5d - atp synthase, h+ transporting, mitochondrial f1 complex, delta subunit, nme2b.2 - nme/nm23 nucleoside diphosphate…
GO:0044699	single-organism process	4.31e-07	0.000106	1.11	10465	4255	2195	994	[tec - tec protein tyrosine kinase, tnc - tenascin c, hsp90b1 - heat shock protein 90, beta (grp94), member 1, cat - catalase, tob1a - transducer of erbb2, 1a, dad1 - defender against cell death 1, rbp4 - retinol binding protein 4, plasma, atp6v1g1 - atpase, h+ transporting, v1 subunit g isoform 1, slc38a2 - solute carrier family 38, member 2, nme2b.2 - nme/nm23 nucleoside diphosphate kinase 2b, …
GO:0065008	regulation of biological quality	5.69e-07	0.000135	1.47	10465	439	2195	135	[kdelr2b - kdel (lys-asp-glu-leu) endoplasmic reticulum protein retention receptor 2b, LOC571591 - arg8-vasotocin receptor-like, gapdh - glyceraldehyde-3-phosphate dehydrogenase, txn2 - thioredoxin 2, arfip1 - adp-ribosylation factor interacting protein 1 (arfaptin 1), atp6v1aa - atpase, h+ transporting, lysosomal v1 subunit aa, f3b - coagulation factor iiib, metrnl - meteorin, glial cell differe…
GO:0043603	cellular amide metabolic process	5.72e-07	0.00013	1.52	10465	361	2195	115	[zgc:92868 - zgc:92868, rpl13a - ribosomal protein l13a, mthfd2 - methylenetetrahydrofolate dehydrogenase (nadp+ dependent) 2, methenyltetrahydrofolate cyclohydrolase, mrps15 - mitochondrial ribosomal protein s15, uba52 - ubiquitin a-52 residue ribosomal protein fusion product 1, st3gal4 - st3 beta-galactoside alpha-2,3-sialyltransferase 4, st6galnac5b - st6 (alpha-n-acetyl-neuraminyl-2,3-beta-ga…
GO:0009259	ribonucleotide metabolic process	8.93e-07	0.000196	2	10465	105	2195	44	[papss2b - 3'-phosphoadenosine 5'-phosphosulfate synthase 2b, nt5c2b - 5'-nucleotidase, cytosolic iib, impdh2 - imp (inosine monophosphate) dehydrogenase 2, adsl - adenylosuccinate lyase, gapdh - glyceraldehyde-3-phosphate dehydrogenase, gpib - glucose phosphate isomerase b, atp6v1aa - atpase, h+ transporting, lysosomal v1 subunit aa, tpi1a - triosephosphate isomerase 1a, atp5ib - atp synthase, h…
GO:0009199	ribonucleoside triphosphate metabolic process	1.33e-06	0.000282	2.24	10465	68	2195	32	[gapdh - glyceraldehyde-3-phosphate dehydrogenase, gpib - glucose phosphate isomerase b, atp6v1aa - atpase, h+ transporting, lysosomal v1 subunit aa, tpi1a - triosephosphate isomerase 1a, atp5ib - atp synthase, h+ transporting, mitochondrial f0 complex, subunit e, duplicate b, atp5d - atp synthase, h+ transporting, mitochondrial f1 complex, delta subunit, nme2b.2 - nme/nm23 nucleoside diphosphate…
GO:0006163	purine nucleotide metabolic process	1.46e-06	0.0003	2	10465	100	2195	42	[papss2b - 3'-phosphoadenosine 5'-phosphosulfate synthase 2b, nt5c2b - 5'-nucleotidase, cytosolic iib, impdh2 - imp (inosine monophosphate) dehydrogenase 2, adsl - adenylosuccinate lyase, gapdh - glyceraldehyde-3-phosphate dehydrogenase, gpib - glucose phosphate isomerase b, atp6v1aa - atpase, h+ transporting, lysosomal v1 subunit aa, tpi1a - triosephosphate isomerase 1a, atp5ib - atp synthase, h…
GO:0009165	nucleotide biosynthetic process	1.88e-06	0.000373	2.04	10465	91	2195	39	[papss2b - 3'-phosphoadenosine 5'-phosphosulfate synthase 2b, impdh2 - imp (inosine monophosphate) dehydrogenase 2, rrm2b - ribonucleotide reductase m2 b, adsl - adenylosuccinate lyase, kmo - kynurenine 3-monooxygenase, atp5ib - atp synthase, h+ transporting, mitochondrial f0 complex, subunit e, duplicate b, hprt1 - hypoxanthine phosphoribosyltransferase 1, adss - adenylosuccinate synthase, atp5d…
GO:0009124	nucleoside monophosphate biosynthetic process	2.04e-06	0.000393	2.38	10465	54	2195	27	[impdh2 - imp (inosine monophosphate) dehydrogenase 2, adsl - adenylosuccinate lyase, atp5ib - atp synthase, h+ transporting, mitochondrial f0 complex, subunit e, duplicate b, hprt1 - hypoxanthine phosphoribosyltransferase 1, adss - adenylosuccinate synthase, atp5d - atp synthase, h+ transporting, mitochondrial f1 complex, delta subunit, atp5l - atp synthase, h+ transporting, mitochondrial f0 com…
GO:0009142	nucleoside triphosphate biosynthetic process	3.03e-06	0.000565	2.72	10465	35	2195	20	[ak1 - adenylate kinase 1, uckl1b - uridine-cytidine kinase 1-like 1b, atp5e - atp synthase, h+ transporting, mitochondrial f1 complex, epsilon subunit, atp5a1 - atp synthase, h+ transporting, mitochondrial f1 complex, alpha subunit 1, cardiac muscle, atp5ib - atp synthase, h+ transporting, mitochondrial f0 complex, subunit e, duplicate b, atp5d - atp synthase, h+ transporting, mitochondrial f1 c…
GO:0009150	purine ribonucleotide metabolic process	3.29e-06	0.000595	1.99	10465	96	2195	40	[papss2b - 3'-phosphoadenosine 5'-phosphosulfate synthase 2b, nt5c2b - 5'-nucleotidase, cytosolic iib, adsl - adenylosuccinate lyase, impdh2 - imp (inosine monophosphate) dehydrogenase 2, gpib - glucose phosphate isomerase b, gapdh - glyceraldehyde-3-phosphate dehydrogenase, atp6v1aa - atpase, h+ transporting, lysosomal v1 subunit aa, tpi1a - triosephosphate isomerase 1a, atp5ib - atp synthase, h…
GO:1901293	nucleoside phosphate biosynthetic process	3.6e-06	0.000633	2	10465	93	2195	39	[papss2b - 3'-phosphoadenosine 5'-phosphosulfate synthase 2b, rrm2b - ribonucleotide reductase m2 b, impdh2 - imp (inosine monophosphate) dehydrogenase 2, adsl - adenylosuccinate lyase, kmo - kynurenine 3-monooxygenase, atp5ib - atp synthase, h+ transporting, mitochondrial f0 complex, subunit e, duplicate b, hprt1 - hypoxanthine phosphoribosyltransferase 1, adss - adenylosuccinate synthase, atp5d…
GO:0009205	purine ribonucleoside triphosphate metabolic process	4.81e-06	0.000823	2.23	10465	62	2195	29	[gapdh - glyceraldehyde-3-phosphate dehydrogenase, gpib - glucose phosphate isomerase b, atp6v1aa - atpase, h+ transporting, lysosomal v1 subunit aa, tpi1a - triosephosphate isomerase 1a, atp5ib - atp synthase, h+ transporting, mitochondrial f0 complex, subunit e, duplicate b, atp5d - atp synthase, h+ transporting, mitochondrial f1 complex, delta subunit, nme2b.2 - nme/nm23 nucleoside diphosphate…
GO:0031032	actomyosin structure organization	4.96e-06	0.000825	2.34	10465	53	2195	26	[sdc4 - syndecan 4, tfpi2 - tissue factor pathway inhibitor 2, hsp90aa1.1 - heat shock protein 90, alpha (cytosolic), class a member 1, tandem duplicate 1, ttnb - titin b, csrp3 - cysteine and glycine-rich protein 3 (cardiac lim protein), myl7 - myosin, light polypeptide 7, regulatory, ttna - titin a, klhl41a - kelch-like 41a (drosophila), LOC572250 - calponin-1-like, ache - acetylcholinesterase,…
GO:0044710	single-organism metabolic process	6.89e-06	0.00112	1.21	10465	1466	2195	372	[fundc2 - fun14 domain containing 2, gfpt1 - glutamine-fructose-6-phosphate transaminase 1, gda - guanine deaminase, cat - catalase, mthfd2 - methylenetetrahydrofolate dehydrogenase (nadp+ dependent) 2, methenyltetrahydrofolate cyclohydrolase, dad1 - defender against cell death 1, pecr - peroxisomal trans-2-enoyl-coa reductase, atp6v1aa - atpase, h+ transporting, lysosomal v1 subunit aa, chaf1a -…
GO:0046034	ATP metabolic process	7.57e-06	0.0012	2.26	10465	57	2195	27	[gapdh - glyceraldehyde-3-phosphate dehydrogenase, gpib - glucose phosphate isomerase b, atp6v1aa - atpase, h+ transporting, lysosomal v1 subunit aa, tpi1a - triosephosphate isomerase 1a, atp5ib - atp synthase, h+ transporting, mitochondrial f0 complex, subunit e, duplicate b, atp5d - atp synthase, h+ transporting, mitochondrial f1 complex, delta subunit, atp5l - atp synthase, h+ transporting, mi…
GO:0030029	actin filament-based process	9.36e-06	0.00144	1.83	10465	120	2195	46	[sdc4 - syndecan 4, parvb - parvin, beta, pacsin2 - protein kinase c and casein kinase substrate in neurons 2, daam1a - dishevelled associated activator of morphogenesis 1a, tfpi2 - tissue factor pathway inhibitor 2, ehd2 - eh-domain containing 2, coro1ca - coronin, actin binding protein, 1ca, hsp90aa1.1 - heat shock protein 90, alpha (cytosolic), class a member 1, tandem duplicate 1, ttnb - titi…
GO:0009144	purine nucleoside triphosphate metabolic process	1.05e-05	0.00157	2.16	10465	64	2195	29	[gapdh - glyceraldehyde-3-phosphate dehydrogenase, gpib - glucose phosphate isomerase b, atp6v1aa - atpase, h+ transporting, lysosomal v1 subunit aa, tpi1a - triosephosphate isomerase 1a, atp5ib - atp synthase, h+ transporting, mitochondrial f0 complex, subunit e, duplicate b, atp5d - atp synthase, h+ transporting, mitochondrial f1 complex, delta subunit, nme2b.2 - nme/nm23 nucleoside diphosphate…
GO:0009156	ribonucleoside monophosphate biosynthetic process	1.18e-05	0.00173	2.29	10465	52	2195	25	[impdh2 - imp (inosine monophosphate) dehydrogenase 2, adsl - adenylosuccinate lyase, atp5ib - atp synthase, h+ transporting, mitochondrial f0 complex, subunit e, duplicate b, hprt1 - hypoxanthine phosphoribosyltransferase 1, adss - adenylosuccinate synthase, atp5d - atp synthase, h+ transporting, mitochondrial f1 complex, delta subunit, atp5l - atp synthase, h+ transporting, mitochondrial f0 com…
GO:1901137	carbohydrate derivative biosynthetic process	1.22e-05	0.00174	1.67	10465	171	2195	60	[gfpt1 - glutamine-fructose-6-phosphate transaminase 1, rrm2b - ribonucleotide reductase m2 b, impdh2 - imp (inosine monophosphate) dehydrogenase 2, cecr1b - cat eye syndrome chromosome region, candidate 1b, atp5ib - atp synthase, h+ transporting, mitochondrial f0 complex, subunit e, duplicate b, hprt1 - hypoxanthine phosphoribosyltransferase 1, atp5d - atp synthase, h+ transporting, mitochondria…
GO:0045454	cell redox homeostasis	1.48e-05	0.00207	2.59	10465	35	2195	19	[pdia4 - protein disulfide isomerase associated 4, txn2 - thioredoxin 2, glrx2 - glutaredoxin 2, glrx - glutaredoxin (thioltransferase), glrx5 - glutaredoxin 5 homolog (s. cerevisiae), sh3bgrl3 - sh3 domain binding glutamic acid-rich protein like 3, pdia3 - protein disulfide isomerase family a, member 3, txndc5 - thioredoxin domain containing 5, txndc12 - thioredoxin domain containing 12 (endopla…
GO:0006979	response to oxidative stress	1.6e-05	0.00219	2.83	10465	27	2195	16	[ptgs2a - prostaglandin-endoperoxide synthase 2a, per1a - period homolog 1a (drosophila), zgc:92470 - zgc:92470, txn2 - thioredoxin 2, cat - catalase, zgc:73345 - zgc:73345, gpx7 - glutathione peroxidase 7, si:dkey-221h15.1 - si:dkey-221h15.1, msrb3 - methionine sulfoxide reductase b3, txn - thioredoxin, cry1a - cryptochrome 1a, per2 - period homolog 2 (drosophila), zgc:56493 - zgc:56493, park7 -…
GO:0006091	generation of precursor metabolites and energy	1.99e-05	0.00266	1.98	10465	82	2195	34	[ndufa7 - nadh dehydrogenase (ubiquinone) 1 alpha subcomplex, 7, gapdh - glyceraldehyde-3-phosphate dehydrogenase, gpib - glucose phosphate isomerase b, tpi1a - triosephosphate isomerase 1a, uqcrb - ubiquinol-cytochrome c reductase binding protein, pygmb - phosphorylase, glycogen (muscle) b, cox4i1 - cytochrome c oxidase subunit iv isoform 1, ndufaf2 - nadh dehydrogenase (ubiquinone) 1 alpha subc…
GO:1902600	hydrogen ion transmembrane transport	2.78e-05	0.00365	2.38	10465	42	2195	21	[atp6v1h - atpase, h+ transporting, lysosomal, v1 subunit h, atp6v1ab - atpase, h+ transporting, lysosomal v1 subunit ab, atp5e - atp synthase, h+ transporting, mitochondrial f1 complex, epsilon subunit, atp6v1ba - atpase, h+ transporting, lysosomal, v1 subunit b, member a, atp6v1aa - atpase, h+ transporting, lysosomal v1 subunit aa, atp5a1 - atp synthase, h+ transporting, mitochondrial f1 comple…
GO:0009127	purine nucleoside monophosphate biosynthetic process	2.78e-05	0.00357	2.38	10465	42	2195	21	[ak1 - adenylate kinase 1, impdh2 - imp (inosine monophosphate) dehydrogenase 2, adsl - adenylosuccinate lyase, ampd3b - adenosine monophosphate deaminase 3b, atp5e - atp synthase, h+ transporting, mitochondrial f1 complex, epsilon subunit, atp5a1 - atp synthase, h+ transporting, mitochondrial f1 complex, alpha subunit 1, cardiac muscle, atp5ib - atp synthase, h+ transporting, mitochondrial f0 co…
GO:0009168	purine ribonucleoside monophosphate biosynthetic process	2.78e-05	0.0035	2.38	10465	42	2195	21	[ak1 - adenylate kinase 1, adsl - adenylosuccinate lyase, impdh2 - imp (inosine monophosphate) dehydrogenase 2, atp5e - atp synthase, h+ transporting, mitochondrial f1 complex, epsilon subunit, ampd3b - adenosine monophosphate deaminase 3b, atp5a1 - atp synthase, h+ transporting, mitochondrial f1 complex, alpha subunit 1, cardiac muscle, atp5ib - atp synthase, h+ transporting, mitochondrial f0 co…
GO:0006818	hydrogen transport	2.83e-05	0.00348	2.33	10465	45	2195	22	[atp6v1h - atpase, h+ transporting, lysosomal, v1 subunit h, atp6v1ab - atpase, h+ transporting, lysosomal v1 subunit ab, atp5e - atp synthase, h+ transporting, mitochondrial f1 complex, epsilon subunit, atp6v1ba - atpase, h+ transporting, lysosomal, v1 subunit b, member a, atp6v1aa - atpase, h+ transporting, lysosomal v1 subunit aa, atp5a1 - atp synthase, h+ transporting, mitochondrial f1 comple…
GO:0015992	proton transport	2.83e-05	0.00341	2.33	10465	45	2195	22	[atp6v1h - atpase, h+ transporting, lysosomal, v1 subunit h, atp6v1ab - atpase, h+ transporting, lysosomal v1 subunit ab, atp5e - atp synthase, h+ transporting, mitochondrial f1 complex, epsilon subunit, atp6v1ba - atpase, h+ transporting, lysosomal, v1 subunit b, member a, atp6v1aa - atpase, h+ transporting, lysosomal v1 subunit aa, atp5a1 - atp synthase, h+ transporting, mitochondrial f1 comple…
GO:0030036	actin cytoskeleton organization	2.87e-05	0.0034	1.8	10465	114	2195	43	[sdc4 - syndecan 4, parvb - parvin, beta, pacsin2 - protein kinase c and casein kinase substrate in neurons 2, daam1a - dishevelled associated activator of morphogenesis 1a, tfpi2 - tissue factor pathway inhibitor 2, ehd2 - eh-domain containing 2, coro1ca - coronin, actin binding protein, 1ca, hsp90aa1.1 - heat shock protein 90, alpha (cytosolic), class a member 1, tandem duplicate 1, ttnb - titi…
GO:0046390	ribose phosphate biosynthetic process	3.06e-05	0.00355	2.06	10465	67	2195	29	[papss2b - 3'-phosphoadenosine 5'-phosphosulfate synthase 2b, impdh2 - imp (inosine monophosphate) dehydrogenase 2, adsl - adenylosuccinate lyase, atp5ib - atp synthase, h+ transporting, mitochondrial f0 complex, subunit e, duplicate b, hprt1 - hypoxanthine phosphoribosyltransferase 1, adss - adenylosuccinate synthase, atp5d - atp synthase, h+ transporting, mitochondrial f1 complex, delta subunit…
GO:0009260	ribonucleotide biosynthetic process	3.06e-05	0.00349	2.06	10465	67	2195	29	[papss2b - 3'-phosphoadenosine 5'-phosphosulfate synthase 2b, impdh2 - imp (inosine monophosphate) dehydrogenase 2, adsl - adenylosuccinate lyase, atp5ib - atp synthase, h+ transporting, mitochondrial f0 complex, subunit e, duplicate b, hprt1 - hypoxanthine phosphoribosyltransferase 1, adss - adenylosuccinate synthase, atp5d - atp synthase, h+ transporting, mitochondrial f1 complex, delta subunit…
GO:0006457	protein folding	3.1e-05	0.00347	1.87	10465	97	2195	38	[hsp90b1 - heat shock protein 90, beta (grp94), member 1, dnajb5 - dnaj (hsp40) homolog, subfamily b, member 5, ppifb - peptidylprolyl isomerase fb, pdia4 - protein disulfide isomerase associated 4, txn2 - thioredoxin 2, ppih - peptidylprolyl isomerase h (cyclophilin h), pfdn2 - prefoldin subunit 2, hsp90aa1.1 - heat shock protein 90, alpha (cytosolic), class a member 1, tandem duplicate 1, calrl…
GO:0009201	ribonucleoside triphosphate biosynthetic process	3.51e-05	0.00386	2.61	10465	31	2195	17	[uckl1b - uridine-cytidine kinase 1-like 1b, atp5e - atp synthase, h+ transporting, mitochondrial f1 complex, epsilon subunit, atp5a1 - atp synthase, h+ transporting, mitochondrial f1 complex, alpha subunit 1, cardiac muscle, atp5ib - atp synthase, h+ transporting, mitochondrial f0 complex, subunit e, duplicate b, atp5d - atp synthase, h+ transporting, mitochondrial f1 complex, delta subunit, nme…
GO:0042451	purine nucleoside biosynthetic process	3.52e-05	0.0038	2.11	10465	61	2195	27	[papss2b - 3'-phosphoadenosine 5'-phosphosulfate synthase 2b, impdh2 - imp (inosine monophosphate) dehydrogenase 2, adsl - adenylosuccinate lyase, cecr1b - cat eye syndrome chromosome region, candidate 1b, atp5ib - atp synthase, h+ transporting, mitochondrial f0 complex, subunit e, duplicate b, hprt1 - hypoxanthine phosphoribosyltransferase 1, adss - adenylosuccinate synthase, atp5d - atp synthas…
GO:0046129	purine ribonucleoside biosynthetic process	3.52e-05	0.00374	2.11	10465	61	2195	27	[papss2b - 3'-phosphoadenosine 5'-phosphosulfate synthase 2b, impdh2 - imp (inosine monophosphate) dehydrogenase 2, adsl - adenylosuccinate lyase, cecr1b - cat eye syndrome chromosome region, candidate 1b, atp5ib - atp synthase, h+ transporting, mitochondrial f0 complex, subunit e, duplicate b, hprt1 - hypoxanthine phosphoribosyltransferase 1, adss - adenylosuccinate synthase, atp5d - atp synthas…
GO:0042455	ribonucleoside biosynthetic process	3.59e-05	0.00375	2	10465	74	2195	31	[papss2b - 3'-phosphoadenosine 5'-phosphosulfate synthase 2b, impdh2 - imp (inosine monophosphate) dehydrogenase 2, adsl - adenylosuccinate lyase, cecr1b - cat eye syndrome chromosome region, candidate 1b, atp5ib - atp synthase, h+ transporting, mitochondrial f0 complex, subunit e, duplicate b, hprt1 - hypoxanthine phosphoribosyltransferase 1, adss - adenylosuccinate synthase, atp5d - atp synthas…
GO:0009163	nucleoside biosynthetic process	3.59e-05	0.00369	2	10465	74	2195	31	[papss2b - 3'-phosphoadenosine 5'-phosphosulfate synthase 2b, impdh2 - imp (inosine monophosphate) dehydrogenase 2, adsl - adenylosuccinate lyase, cecr1b - cat eye syndrome chromosome region, candidate 1b, atp5ib - atp synthase, h+ transporting, mitochondrial f0 complex, subunit e, duplicate b, hprt1 - hypoxanthine phosphoribosyltransferase 1, adss - adenylosuccinate synthase, atp5d - atp synthas…
GO:0002376	immune system process	3.79e-05	0.00382	1.57	10465	203	2195	67	[LOC100150889 - tapasin-related protein-like, tec - tec protein tyrosine kinase, cxcl-c1c - chemokine (c-x-c motif) ligand c1c, ccl25b - chemokine (c-c motif) ligand 25b, ctsh - cathepsin h, mavs - mitochondrial antiviral signaling protein, zgc:101846 - zgc:101846, hsp90aa1.1 - heat shock protein 90, alpha (cytosolic), class a member 1, tandem duplicate 1, c1qa - complement component 1, q subcomp…
GO:0050896	response to stimulus	4.34e-05	0.00431	1.27	10465	805	2195	214	[tnc - tenascin c, tec - tec protein tyrosine kinase, hsp90b1 - heat shock protein 90, beta (grp94), member 1, sdc4 - syndecan 4, ddx39b - dead (asp-glu-ala-asp) box polypeptide 39b, LOC571591 - arg8-vasotocin receptor-like, cat - catalase, chaf1a - chromatin assembly factor 1, subunit a (p150), cebpb - ccaat/enhancer binding protein (c/ebp), beta, rbp4 - retinol binding protein 4, plasma, metrnl…
GO:1901659	glycosyl compound biosynthetic process	4.91e-05	0.00479	1.97	10465	75	2195	31	[papss2b - 3'-phosphoadenosine 5'-phosphosulfate synthase 2b, impdh2 - imp (inosine monophosphate) dehydrogenase 2, adsl - adenylosuccinate lyase, cecr1b - cat eye syndrome chromosome region, candidate 1b, atp5ib - atp synthase, h+ transporting, mitochondrial f0 complex, subunit e, duplicate b, hprt1 - hypoxanthine phosphoribosyltransferase 1, adss - adenylosuccinate synthase, atp5d - atp synthas…
GO:0072522	purine-containing compound biosynthetic process	4.91e-05	0.00472	1.97	10465	75	2195	31	[papss2b - 3'-phosphoadenosine 5'-phosphosulfate synthase 2b, impdh2 - imp (inosine monophosphate) dehydrogenase 2, adsl - adenylosuccinate lyase, cecr1b - cat eye syndrome chromosome region, candidate 1b, atp5ib - atp synthase, h+ transporting, mitochondrial f0 complex, subunit e, duplicate b, hprt1 - hypoxanthine phosphoribosyltransferase 1, adss - adenylosuccinate synthase, atp5d - atp synthas…
GO:0006164	purine nucleotide biosynthetic process	5.37e-05	0.00508	2.1	10465	59	2195	26	[papss2b - 3'-phosphoadenosine 5'-phosphosulfate synthase 2b, impdh2 - imp (inosine monophosphate) dehydrogenase 2, adsl - adenylosuccinate lyase, atp5ib - atp synthase, h+ transporting, mitochondrial f0 complex, subunit e, duplicate b, hprt1 - hypoxanthine phosphoribosyltransferase 1, adss - adenylosuccinate synthase, atp5d - atp synthase, h+ transporting, mitochondrial f1 complex, delta subunit…
GO:0030239	myofibril assembly	5.41e-05	0.00505	2.63	10465	29	2195	16	[mylk3 - myosin light chain kinase 3, tmod2 - tropomodulin 2, myh6 - myosin, heavy polypeptide 6, cardiac muscle, alpha, tmod1 - tropomodulin 1, actn2 - actinin, alpha 2, mef2aa - myocyte enhancer factor 2aa, hsp90aa1.1 - heat shock protein 90, alpha (cytosolic), class a member 1, tandem duplicate 1, ttnb - titin b, cmlc1 - cardiac myosin light chain-1, naca - nascent polypeptide-associated compl…
GO:0070887	cellular response to chemical stimulus	6.02e-05	0.00553	1.81	10465	103	2195	39	[ptgs2a - prostaglandin-endoperoxide synthase 2a, rbmx - rna binding motif protein, x-linked, si:dkey-25o1.3 - si:dkey-25o1.3, ccl25b - chemokine (c-c motif) ligand 25b, LOC571591 - arg8-vasotocin receptor-like, txn2 - thioredoxin 2, ca2 - carbonic anhydrase ii, junba - jun b proto-oncogene a, zgc:73345 - zgc:73345, ssr4 - signal sequence receptor, delta, gpr22 - g protein-coupled receptor 22, zg…
GO:0006955	immune response	6.48e-05	0.00586	1.68	10465	139	2195	49	[tec - tec protein tyrosine kinase, cxcl-c1c - chemokine (c-x-c motif) ligand c1c, ccl25b - chemokine (c-c motif) ligand 25b, ctsh - cathepsin h, zgc:101846 - zgc:101846, c1qa - complement component 1, q subcomponent, a chain, c1qc - complement component 1, q subcomponent, c chain, tfeb - transcription factor eb, cxcl12b - chemokine (c-x-c motif) ligand 12b (stromal cell-derived factor 1), pycard…
GO:0000302	response to reactive oxygen species	8.47e-05	0.00755	4.77	10465	6	2195	6	[per1a - period homolog 1a (drosophila), cat - catalase, per2 - period homolog 2 (drosophila), cry1a - cryptochrome 1a, park7 - parkinson disease (autosomal recessive, early onset) 7, zgc:73345 - zgc:73345]
GO:0045898	regulation of RNA polymerase II transcriptional preinitiation complex assembly	8.47e-05	0.00745	4.77	10465	6	2195	6	[psmc4 - proteasome (prosome, macropain) 26s subunit, atpase, 4, psmc1b - proteasome (prosome, macropain) 26s subunit, atpase, 1b, psmc2 - proteasome (prosome, macropain) 26s subunit, atpase 2, psmc5 - proteasome (prosome, macropain) 26s subunit, atpase, 5, psmc6 - proteasome (prosome, macropain) 26s subunit, atpase, 6, psmc1a - proteasome (prosome, macropain) 26s subunit, atpase, 1a]
GO:0045899	positive regulation of RNA polymerase II transcriptional preinitiation complex assembly	8.47e-05	0.00734	4.77	10465	6	2195	6	[psmc4 - proteasome (prosome, macropain) 26s subunit, atpase, 4, psmc1b - proteasome (prosome, macropain) 26s subunit, atpase, 1b, psmc2 - proteasome (prosome, macropain) 26s subunit, atpase 2, psmc5 - proteasome (prosome, macropain) 26s subunit, atpase, 5, psmc6 - proteasome (prosome, macropain) 26s subunit, atpase, 6, psmc1a - proteasome (prosome, macropain) 26s subunit, atpase, 1a]
GO:0051603	proteolysis involved in cellular protein catabolic process	9.19e-05	0.00786	1.56	10465	193	2195	63	[psmc4 - proteasome (prosome, macropain) 26s subunit, atpase, 4, psmd4b - proteasome (prosome, macropain) 26s subunit, non-atpase, 4b, ctsh - cathepsin h, ctsc - cathepsin c, psmd1 - proteasome (prosome, macropain) 26s subunit, non-atpase, 1, lgmn - legumain, zranb1b - zinc finger, ran-binding domain containing 1b, fbxo9 - f-box protein 9, rnf181 - ring finger protein 181, psmd8 - proteasome (pro…
GO:0055003	cardiac myofibril assembly	0.000111	0.00933	3.81	10465	10	2195	8	[mylk3 - myosin light chain kinase 3, myh6 - myosin, heavy polypeptide 6, cardiac muscle, alpha, tpm4a - tropomyosin 4a, ttnb - titin b, cmlc1 - cardiac myosin light chain-1, myl7 - myosin, light polypeptide 7, regulatory, vmhc - ventricular myosin heavy chain, ttna - titin a]
GO:0098660	inorganic ion transmembrane transport	0.000111	0.00927	1.78	10465	102	2195	38	[clic4 - chloride intracellular channel 4, kcnj14 - potassium inwardly-rectifying channel, subfamily j, member 14, clic2 - chloride intracellular channel 2, ca2 - carbonic anhydrase ii, atp6v1aa - atpase, h+ transporting, lysosomal v1 subunit aa, atp5ib - atp synthase, h+ transporting, mitochondrial f0 complex, subunit e, duplicate b, atp6v1c1a - atpase, h+ transporting, lysosomal, v1 subunit c, …
GO:0009152	purine ribonucleotide biosynthetic process	0.000115	0.00947	2.06	10465	58	2195	25	[papss2b - 3'-phosphoadenosine 5'-phosphosulfate synthase 2b, impdh2 - imp (inosine monophosphate) dehydrogenase 2, adsl - adenylosuccinate lyase, atp5ib - atp synthase, h+ transporting, mitochondrial f0 complex, subunit e, duplicate b, hprt1 - hypoxanthine phosphoribosyltransferase 1, adss - adenylosuccinate synthase, atp5d - atp synthase, h+ transporting, mitochondrial f1 complex, delta subunit…
GO:0034308	primary alcohol metabolic process	0.000116	0.00938	4.17	10465	8	2195	7	[pecr - peroxisomal trans-2-enoyl-coa reductase, rdh10b - retinol dehydrogenase 10b, adh5 - alcohol dehydrogenase 5, dhrs9 - dehydrogenase/reductase (sdr family) member 9, aldh1a2 - aldehyde dehydrogenase 1 family, member a2, rdh10a - retinol dehydrogenase 10a, adh8a - alcohol dehydrogenase 8a]
GO:0009206	purine ribonucleoside triphosphate biosynthetic process	0.000129	0.0103	2.67	10465	25	2195	14	[atp5e - atp synthase, h+ transporting, mitochondrial f1 complex, epsilon subunit, atp5a1 - atp synthase, h+ transporting, mitochondrial f1 complex, alpha subunit 1, cardiac muscle, atp5ib - atp synthase, h+ transporting, mitochondrial f0 complex, subunit e, duplicate b, atp5d - atp synthase, h+ transporting, mitochondrial f1 complex, delta subunit, nme2b.2 - nme/nm23 nucleoside diphosphate kinas…
GO:0009145	purine nucleoside triphosphate biosynthetic process	0.000129	0.0102	2.67	10465	25	2195	14	[atp5e - atp synthase, h+ transporting, mitochondrial f1 complex, epsilon subunit, atp5a1 - atp synthase, h+ transporting, mitochondrial f1 complex, alpha subunit 1, cardiac muscle, atp5ib - atp synthase, h+ transporting, mitochondrial f0 complex, subunit e, duplicate b, atp5d - atp synthase, h+ transporting, mitochondrial f1 complex, delta subunit, nme2b.2 - nme/nm23 nucleoside diphosphate kinas…
GO:0019752	carboxylic acid metabolic process	0.000133	0.0104	1.44	10465	285	2195	86	[ptgs2a - prostaglandin-endoperoxide synthase 2a, gpib - glucose phosphate isomerase b, gapdh - glyceraldehyde-3-phosphate dehydrogenase, mthfd2 - methylenetetrahydrofolate dehydrogenase (nadp+ dependent) 2, methenyltetrahydrofolate cyclohydrolase, hars - histidyl-trna synthetase, acy1 - aminoacylase 1, glud1a - glutamate dehydrogenase 1a, mdh1aa - malate dehydrogenase 1aa, nad (soluble), mdh2 - …
GO:0042221	response to chemical	0.000136	0.0104	1.53	10465	203	2195	65	[ptgs2a - prostaglandin-endoperoxide synthase 2a, cxcl-c1c - chemokine (c-x-c motif) ligand c1c, ccl25b - chemokine (c-c motif) ligand 25b, LOC571591 - arg8-vasotocin receptor-like, cat - catalase, txn2 - thioredoxin 2, rbp4 - retinol binding protein 4, plasma, slc30a7 - solute carrier family 30 (zinc transporter), member 7, esr2b - estrogen receptor 2b, zgc:77849 - zgc:77849, entpd1 - ectonucleo…
GO:0032787	monocarboxylic acid metabolic process	0.000167	0.0127	1.66	10465	129	2195	45	[pdha1a - pyruvate dehydrogenase (lipoamide) alpha 1a, ptgs2a - prostaglandin-endoperoxide synthase 2a, acss1 - acyl-coa synthetase short-chain family member 1, gapdh - glyceraldehyde-3-phosphate dehydrogenase, gpib - glucose phosphate isomerase b, acadsb - acyl-coa dehydrogenase, short/branched chain, tpi1a - triosephosphate isomerase 1a, ugt5f1 - udp glucuronosyltransferase 5 family, polypeptid…
GO:0006508	proteolysis	0.000194	0.0145	1.34	10465	426	2195	120	[ctsh - cathepsin h, ctsd - cathepsin d, adam8a - a disintegrin and metalloproteinase domain 8a, zgc:92027 - zgc:92027, lgmn - legumain, adam28 - a disintegrin and metallopeptidase domain 28, zranb1b - zinc finger, ran-binding domain containing 1b, fbxo9 - f-box protein 9, xpnpep1 - x-prolyl aminopeptidase (aminopeptidase p) 1, soluble, dpp7 - dipeptidyl-peptidase 7, afg3l2 - afg3 atpase family g…
GO:0008152	metabolic process	0.000271	0.0201	1.09	10465	3959	2195	901	[tec - tec protein tyrosine kinase, rpl13a - ribosomal protein l13a, cat - catalase, dad1 - defender against cell death 1, nme2b.2 - nme/nm23 nucleoside diphosphate kinase 2b, tandem duplicate 2, st6galnac5b - st6 (alpha-n-acetyl-neuraminyl-2,3-beta-galactosyl-1,3)-n-acetylgalactosaminide alpha-2,6-sialyltransferase 5b, ckma - creatine kinase, muscle a, eif4a1a - eukaryotic translation initiation…
GO:0098662	inorganic cation transmembrane transport	0.000299	0.0219	1.76	10465	92	2195	34	[kcnj14 - potassium inwardly-rectifying channel, subfamily j, member 14, atp6v1aa - atpase, h+ transporting, lysosomal v1 subunit aa, ca2 - carbonic anhydrase ii, atp5ib - atp synthase, h+ transporting, mitochondrial f0 complex, subunit e, duplicate b, atp6v1c1a - atpase, h+ transporting, lysosomal, v1 subunit c, isoform 1a, atp5d - atp synthase, h+ transporting, mitochondrial f1 complex, delta s…
GO:0006754	ATP biosynthetic process	0.000307	0.0222	2.72	10465	21	2195	12	[atp5l - atp synthase, h+ transporting, mitochondrial f0 complex, subunit g, si:dkey-88p24.9 - si:dkey-88p24.9, atp5c1 - atp synthase, h+ transporting, mitochondrial f1 complex, gamma polypeptide 1, atp5e - atp synthase, h+ transporting, mitochondrial f1 complex, epsilon subunit, atp5a1 - atp synthase, h+ transporting, mitochondrial f1 complex, alpha subunit 1, cardiac muscle, atp5j - atp synthas…
GO:0009225	nucleotide-sugar metabolic process	0.000307	0.0219	2.72	10465	21	2195	12	[uap1 - udp-n-acteylglucosamine pyrophosphorylase 1, gfpt1 - glutamine-fructose-6-phosphate transaminase 1, uap1l1 - udp-n-acteylglucosamine pyrophosphorylase 1, like 1, gfpt2 - glutamine-fructose-6-phosphate transaminase 2, gmds - gdp-mannose 4,6-dehydratase, pgm3 - phosphoglucomutase 3, ugp2b - udp-glucose pyrophosphorylase 2b, ugp2a - udp-glucose pyrophosphorylase 2a, ugdh - udp-glucose dehydr…
GO:0019637	organophosphate metabolic process	0.000328	0.0232	1.41	10465	288	2195	85	[pip5k1bb - phosphatidylinositol-4-phosphate 5-kinase, type i, beta b, gfpt1 - glutamine-fructose-6-phosphate transaminase 1, g6pd - glucose-6-phosphate dehydrogenase, rrm2b - ribonucleotide reductase m2 b, impdh2 - imp (inosine monophosphate) dehydrogenase 2, gpd1b - glycerol-3-phosphate dehydrogenase 1b, si:ch211-168m18.1 - si:ch211-168m18.1, gpib - glucose phosphate isomerase b, gapdh - glycer…
GO:0005975	carbohydrate metabolic process	0.000329	0.023	1.42	10465	276	2195	82	[b4galt1 - udp-gal:betaglcnac beta 1,4- galactosyltransferase, polypeptide 1, gfpt1 - glutamine-fructose-6-phosphate transaminase 1, g6pd - glucose-6-phosphate dehydrogenase, neu1 - neuraminidase 1, gpd1b - glycerol-3-phosphate dehydrogenase 1b, gpib - glucose phosphate isomerase b, gapdh - glyceraldehyde-3-phosphate dehydrogenase, dad1 - defender against cell death 1, gnpda2 - glucosamine-6-phos…
GO:0031102	neuron projection regeneration	0.000331	0.0229	3.47	10465	11	2195	8	[tnc - tenascin c, zgc:162608 - zgc:162608, csrp1a - cysteine and glycine-rich protein 1a, mvp - major vault protein, cnp - 2',3'-cyclic nucleotide 3' phosphodiesterase, lgmn - legumain, hmgb1a - high-mobility group box 1a, dpysl2b - dihydropyrimidinase-like 2b]
GO:0003015	heart process	0.000355	0.0243	2.16	10465	42	2195	19	[adora2aa - adenosine a2a receptor a, myh6 - myosin, heavy polypeptide 6, cardiac muscle, alpha, ilk - integrin linked kinase, lmna - lamin a, junba - jun b proto-oncogene a, dhrs9 - dehydrogenase/reductase (sdr family) member 9, smyd2b - set and mynd domain containing 2b, cmlc1 - cardiac myosin light chain-1, csrp3 - cysteine and glycine-rich protein 3 (cardiac lim protein), hbegfb - heparin-bin…
GO:0060047	heart contraction	0.000355	0.024	2.16	10465	42	2195	19	[adora2aa - adenosine a2a receptor a, myh6 - myosin, heavy polypeptide 6, cardiac muscle, alpha, lmna - lamin a, ilk - integrin linked kinase, junba - jun b proto-oncogene a, dhrs9 - dehydrogenase/reductase (sdr family) member 9, smyd2b - set and mynd domain containing 2b, cmlc1 - cardiac myosin light chain-1, csrp3 - cysteine and glycine-rich protein 3 (cardiac lim protein), hbegfb - heparin-bin…
GO:0098655	cation transmembrane transport	0.000364	0.0244	1.72	10465	100	2195	36	[kcnj14 - potassium inwardly-rectifying channel, subfamily j, member 14, atp6v1aa - atpase, h+ transporting, lysosomal v1 subunit aa, ca2 - carbonic anhydrase ii, atp5ib - atp synthase, h+ transporting, mitochondrial f0 complex, subunit e, duplicate b, atp6v1c1a - atpase, h+ transporting, lysosomal, v1 subunit c, isoform 1a, atp2b4 - atpase, ca++ transporting, plasma membrane 4, atp5d - atp synth…
GO:0019318	hexose metabolic process	0.000393	0.026	2.31	10465	33	2195	16	[galm - galactose mutarotase, pgam2 - phosphoglycerate mutase 2 (muscle), g6pd - glucose-6-phosphate dehydrogenase, tpi1b - triosephosphate isomerase 1b, gapdh - glyceraldehyde-3-phosphate dehydrogenase, gpib - glucose phosphate isomerase b, g6pcb - glucose-6-phosphatase b, catalytic, tpi1a - triosephosphate isomerase 1a, gapdhs - glyceraldehyde-3-phosphate dehydrogenase, spermatogenic, pfkfb4l -…
GO:0042542	response to hydrogen peroxide	0.000404	0.0265	4.77	10465	5	2195	5	[per1a - period homolog 1a (drosophila), cry1a - cryptochrome 1a, per2 - period homolog 2 (drosophila), cat - catalase, park7 - parkinson disease (autosomal recessive, early onset) 7]
GO:0009263	deoxyribonucleotide biosynthetic process	0.000404	0.0262	4.77	10465	5	2195	5	[dtymk - deoxythymidylate kinase (thymidylate kinase), rrm1 - ribonucleotide reductase m1 polypeptide, dut - dutp pyrophosphatase, rrm2b - ribonucleotide reductase m2 b, tyms - thymidylate synthase]
GO:0044712	single-organism catabolic process	0.000432	0.0277	1.49	10465	195	2195	61	[fundc2 - fun14 domain containing 2, neu1 - neuraminidase 1, gda - guanine deaminase, gpib - glucose phosphate isomerase b, cat - catalase, gapdh - glyceraldehyde-3-phosphate dehydrogenase, cecr1b - cat eye syndrome chromosome region, candidate 1b, pygmb - phosphorylase, glycogen (muscle) b, hadhaa - hydroxyacyl-coenzyme a dehydrogenase/3-ketoacyl-coenzyme a thiolase/enoyl-coenzyme a hydratase, a…
GO:0015985	energy coupled proton transport, down electrochemical gradient	0.000473	0.03	2.76	10465	19	2195	11	[atp5l - atp synthase, h+ transporting, mitochondrial f0 complex, subunit g, atp5c1 - atp synthase, h+ transporting, mitochondrial f1 complex, gamma polypeptide 1, atp5e - atp synthase, h+ transporting, mitochondrial f1 complex, epsilon subunit, atp5a1 - atp synthase, h+ transporting, mitochondrial f1 complex, alpha subunit 1, cardiac muscle, atp5j - atp synthase, h+ transporting, mitochondrial f…
GO:0015986	ATP synthesis coupled proton transport	0.000473	0.0297	2.76	10465	19	2195	11	[atp5l - atp synthase, h+ transporting, mitochondrial f0 complex, subunit g, atp5c1 - atp synthase, h+ transporting, mitochondrial f1 complex, gamma polypeptide 1, atp5e - atp synthase, h+ transporting, mitochondrial f1 complex, epsilon subunit, atp5a1 - atp synthase, h+ transporting, mitochondrial f1 complex, alpha subunit 1, cardiac muscle, atp5j - atp synthase, h+ transporting, mitochondrial f…
GO:0043254	regulation of protein complex assembly	0.000482	0.0299	1.88	10465	66	2195	26	[psmc4 - proteasome (prosome, macropain) 26s subunit, atpase, 4, capza1a - capping protein (actin filament) muscle z-line, alpha 1a, arfip1 - adp-ribosylation factor interacting protein 1 (arfaptin 1), arpc3 - actin related protein 2/3 complex, subunit 3, actr2b - arp2 actin-related protein 2b homolog (yeast), gsna - gelsolin a, pfn1 - profilin 1, arpc1b - actin related protein 2/3 complex, subun…
GO:0016101	diterpenoid metabolic process	0.000486	0.0299	4.09	10465	7	2195	6	[pecr - peroxisomal trans-2-enoyl-coa reductase, rdh10b - retinol dehydrogenase 10b, cyp26b1 - cytochrome p450, family 26, subfamily b, polypeptide 1, dhrs9 - dehydrogenase/reductase (sdr family) member 9, aldh1a2 - aldehyde dehydrogenase 1 family, member a2, rdh10a - retinol dehydrogenase 10a]
GO:2000144	positive regulation of DNA-templated transcription, initiation	0.000486	0.0296	4.09	10465	7	2195	6	[psmc4 - proteasome (prosome, macropain) 26s subunit, atpase, 4, psmc1b - proteasome (prosome, macropain) 26s subunit, atpase, 1b, psmc2 - proteasome (prosome, macropain) 26s subunit, atpase 2, psmc5 - proteasome (prosome, macropain) 26s subunit, atpase, 5, psmc6 - proteasome (prosome, macropain) 26s subunit, atpase, 6, psmc1a - proteasome (prosome, macropain) 26s subunit, atpase, 1a]
GO:2000142	regulation of DNA-templated transcription, initiation	0.000486	0.0294	4.09	10465	7	2195	6	[psmc4 - proteasome (prosome, macropain) 26s subunit, atpase, 4, psmc1b - proteasome (prosome, macropain) 26s subunit, atpase, 1b, psmc2 - proteasome (prosome, macropain) 26s subunit, atpase 2, psmc5 - proteasome (prosome, macropain) 26s subunit, atpase, 5, psmc6 - proteasome (prosome, macropain) 26s subunit, atpase, 6, psmc1a - proteasome (prosome, macropain) 26s subunit, atpase, 1a]
GO:0060260	regulation of transcription initiation from RNA polymerase II promoter	0.000486	0.0291	4.09	10465	7	2195	6	[psmc4 - proteasome (prosome, macropain) 26s subunit, atpase, 4, psmc1b - proteasome (prosome, macropain) 26s subunit, atpase, 1b, psmc2 - proteasome (prosome, macropain) 26s subunit, atpase 2, psmc5 - proteasome (prosome, macropain) 26s subunit, atpase, 5, psmc6 - proteasome (prosome, macropain) 26s subunit, atpase, 6, psmc1a - proteasome (prosome, macropain) 26s subunit, atpase, 1a]
GO:0060261	positive regulation of transcription initiation from RNA polymerase II promoter	0.000486	0.0288	4.09	10465	7	2195	6	[psmc4 - proteasome (prosome, macropain) 26s subunit, atpase, 4, psmc1b - proteasome (prosome, macropain) 26s subunit, atpase, 1b, psmc2 - proteasome (prosome, macropain) 26s subunit, atpase 2, psmc5 - proteasome (prosome, macropain) 26s subunit, atpase, 5, psmc6 - proteasome (prosome, macropain) 26s subunit, atpase, 6, psmc1a - proteasome (prosome, macropain) 26s subunit, atpase, 1a]
GO:0045214	sarcomere organization	0.000546	0.032	2.6	10465	22	2195	12	[klhl41a - kelch-like 41a (drosophila), cbfb - core-binding factor, beta subunit, tfpi2 - tissue factor pathway inhibitor 2, actn1 - actinin, alpha 1, actn2 - actinin, alpha 2, tnnt2a - troponin t2a, cardiac, slc8a1a - solute carrier family 8 (sodium/calcium exchanger), member 1a, ttnb - titin b, cmlc1 - cardiac myosin light chain-1, csrp3 - cysteine and glycine-rich protein 3 (cardiac lim protei…
GO:0031099	regeneration	0.000641	0.0372	1.8	10465	74	2195	28	[cx43 - connexin 43, tnc - tenascin c, hdac1 - histone deacetylase 1, csrp1a - cysteine and glycine-rich protein 1a, lgmn - legumain, aldh1a2 - aldehyde dehydrogenase 1 family, member a2, vdac3 - voltage-dependent anion channel 3, stat3 - signal transduction and activation of transcription 3, socs3a - suppressor of cytokine signaling 3a, hspa8 - heat shock protein 8, prdx5 - peroxiredoxin 5, dpys…
GO:0043436	oxoacid metabolic process	0.000831	0.0478	1.36	10465	304	2195	87	[ptgs2a - prostaglandin-endoperoxide synthase 2a, gpib - glucose phosphate isomerase b, gapdh - glyceraldehyde-3-phosphate dehydrogenase, mthfd2 - methylenetetrahydrofolate dehydrogenase (nadp+ dependent) 2, methenyltetrahydrofolate cyclohydrolase, hars - histidyl-trna synthetase, acy1 - aminoacylase 1, glud1a - glutamate dehydrogenase 1a, mdh1aa - malate dehydrogenase 1aa, nad (soluble), mdh2 - …
GO:0006082	organic acid metabolic process	0.000831	0.0473	1.36	10465	304	2195	87	[ptgs2a - prostaglandin-endoperoxide synthase 2a, gpib - glucose phosphate isomerase b, gapdh - glyceraldehyde-3-phosphate dehydrogenase, mthfd2 - methylenetetrahydrofolate dehydrogenase (nadp+ dependent) 2, methenyltetrahydrofolate cyclohydrolase, hars - histidyl-trna synthetase, acy1 - aminoacylase 1, glud1a - glutamate dehydrogenase 1a, mdh1aa - malate dehydrogenase 1aa, nad (soluble), mdh2 - …
GO:0051186	cofactor metabolic process	0.000866	0.0489	1.57	10465	134	2195	44	[pdha1a - pyruvate dehydrogenase (lipoamide) alpha 1a, acss1 - acyl-coa synthetase short-chain family member 1, isca1 - iron-sulfur cluster assembly 1, g6pd - glucose-6-phosphate dehydrogenase, cpox - coproporphyrinogen oxidase, gapdh - glyceraldehyde-3-phosphate dehydrogenase, gpib - glucose phosphate isomerase b, mthfd2 - methylenetetrahydrofolate dehydrogenase (nadp+ dependent) 2, methenyltetr…
GO:0009617	response to bacterium	0.000931	0.0521	2.23	10465	32	2195	15	[f5 - coagulation factor v, ctsd - cathepsin d, rhogb - ras homolog gene family, member gb, pcna - proliferating cell nuclear antigen, zgc:101846 - zgc:101846, lect2l - leukocyte cell-derived chemotaxin 2 like, cebpb - ccaat/enhancer binding protein (c/ebp), beta, zgc:73345 - zgc:73345, cxcr3.2 - chemokine (c-x-c motif) receptor 3, tandem duplicate 2, mpeg1 - macrophage expressed 1, hadhaa - hydr…

## Sheet: 0dpa_vs_3dpa_FDR_0_05_GO_BP
GO Term	Description	P-value	FDR q-value	Enrichment	N	B	n	b	Genes
GO:0044281	small molecule metabolic process	6.81e-11	4.19e-07	1.49	10465	542	2589	200	[prps1b - phosphoribosyl pyrophosphate synthetase 1b, gda - guanine deaminase, atp6v1aa - atpase, h+ transporting, lysosomal v1 subunit aa, pecr - peroxisomal trans-2-enoyl-coa reductase, atp5ib - atp synthase, h+ transporting, mitochondrial f0 complex, subunit e, duplicate b, hprt1 - hypoxanthine phosphoribosyltransferase 1, nme2b.2 - nme/nm23 nucleoside diphosphate kinase 2b, tandem duplicate 2…
GO:0009123	nucleoside monophosphate metabolic process	1.2e-10	3.68e-07	2.3	10465	88	2589	50	[prps1b - phosphoribosyl pyrophosphate synthetase 1b, impdh2 - imp (inosine monophosphate) dehydrogenase 2, gapdh - glyceraldehyde-3-phosphate dehydrogenase, gpib - glucose phosphate isomerase b, pfkpb - phosphofructokinase, platelet b, atp6v1aa - atpase, h+ transporting, lysosomal v1 subunit aa, bpgm - 2,3-bisphosphoglycerate mutase, atp5ib - atp synthase, h+ transporting, mitochondrial f0 compl…
GO:0009161	ribonucleoside monophosphate metabolic process	6.47e-10	1.33e-06	2.26	10465	86	2589	48	[prps1b - phosphoribosyl pyrophosphate synthetase 1b, nt5c2b - 5'-nucleotidase, cytosolic iib, adsl - adenylosuccinate lyase, impdh2 - imp (inosine monophosphate) dehydrogenase 2, gpib - glucose phosphate isomerase b, gapdh - glyceraldehyde-3-phosphate dehydrogenase, atp6v1aa - atpase, h+ transporting, lysosomal v1 subunit aa, pfkpb - phosphofructokinase, platelet b, tpi1a - triosephosphate isome…
GO:0009126	purine nucleoside monophosphate metabolic process	6.82e-10	1.05e-06	2.34	10465	76	2589	44	[nt5c2b - 5'-nucleotidase, cytosolic iib, adsl - adenylosuccinate lyase, impdh2 - imp (inosine monophosphate) dehydrogenase 2, gapdh - glyceraldehyde-3-phosphate dehydrogenase, gpib - glucose phosphate isomerase b, pfkpb - phosphofructokinase, platelet b, atp6v1aa - atpase, h+ transporting, lysosomal v1 subunit aa, tpi1a - triosephosphate isomerase 1a, bpgm - 2,3-bisphosphoglycerate mutase, atp5i…
GO:0009167	purine ribonucleoside monophosphate metabolic process	6.82e-10	8.39e-07	2.34	10465	76	2589	44	[nt5c2b - 5'-nucleotidase, cytosolic iib, adsl - adenylosuccinate lyase, impdh2 - imp (inosine monophosphate) dehydrogenase 2, gapdh - glyceraldehyde-3-phosphate dehydrogenase, gpib - glucose phosphate isomerase b, pfkpb - phosphofructokinase, platelet b, atp6v1aa - atpase, h+ transporting, lysosomal v1 subunit aa, tpi1a - triosephosphate isomerase 1a, bpgm - 2,3-bisphosphoglycerate mutase, atp5i…
GO:0009117	nucleotide metabolic process	1.31e-09	1.34e-06	1.91	10465	150	2589	71	[prps1b - phosphoribosyl pyrophosphate synthetase 1b, nudt15 - nudix (nucleoside diphosphate linked moiety x)-type motif 15, g6pd - glucose-6-phosphate dehydrogenase, impdh2 - imp (inosine monophosphate) dehydrogenase 2, rrm2b - ribonucleotide reductase m2 b, gapdh - glyceraldehyde-3-phosphate dehydrogenase, gpib - glucose phosphate isomerase b, pfkpb - phosphofructokinase, platelet b, atp6v1aa -…
GO:0006753	nucleoside phosphate metabolic process	1.88e-09	1.65e-06	1.9	10465	151	2589	71	[prps1b - phosphoribosyl pyrophosphate synthetase 1b, nudt15 - nudix (nucleoside diphosphate linked moiety x)-type motif 15, g6pd - glucose-6-phosphate dehydrogenase, impdh2 - imp (inosine monophosphate) dehydrogenase 2, rrm2b - ribonucleotide reductase m2 b, gapdh - glyceraldehyde-3-phosphate dehydrogenase, gpib - glucose phosphate isomerase b, atp6v1aa - atpase, h+ transporting, lysosomal v1 su…
GO:0055114	oxidation-reduction process	3.9e-09	3e-06	1.5	10465	428	2589	159	[osgn1 - oxidative stress induced growth inhibitor 1, ndufa7 - nadh dehydrogenase (ubiquinone) 1 alpha subcomplex, 7, g6pd - glucose-6-phosphate dehydrogenase, impdh2 - imp (inosine monophosphate) dehydrogenase 2, rrm2b - ribonucleotide reductase m2 b, retsat - retinol saturase (all-trans-retinol 13,14-reductase), gapdh - glyceraldehyde-3-phosphate dehydrogenase, cat - catalase, moxd1 - monooxyge…
GO:0055086	nucleobase-containing small molecule metabolic process	6.61e-09	4.52e-06	1.79	10465	181	2589	80	[prps1b - phosphoribosyl pyrophosphate synthetase 1b, nudt15 - nudix (nucleoside diphosphate linked moiety x)-type motif 15, rrm2b - ribonucleotide reductase m2 b, g6pd - glucose-6-phosphate dehydrogenase, impdh2 - imp (inosine monophosphate) dehydrogenase 2, gda - guanine deaminase, gapdh - glyceraldehyde-3-phosphate dehydrogenase, gpib - glucose phosphate isomerase b, atp6v1aa - atpase, h+ tran…
GO:0009141	nucleoside triphosphate metabolic process	1.52e-08	9.37e-06	2.24	10465	74	2589	41	[nudt15 - nudix (nucleoside diphosphate linked moiety x)-type motif 15, gapdh - glyceraldehyde-3-phosphate dehydrogenase, gpib - glucose phosphate isomerase b, pfkpb - phosphofructokinase, platelet b, atp6v1aa - atpase, h+ transporting, lysosomal v1 subunit aa, tpi1a - triosephosphate isomerase 1a, bpgm - 2,3-bisphosphoglycerate mutase, atp5ib - atp synthase, h+ transporting, mitochondrial f0 com…
GO:0006091	generation of precursor metabolites and energy	1.69e-08	9.48e-06	2.17	10465	82	2589	44	[uqcrh - ubiquinol-cytochrome c reductase hinge protein, ndufa7 - nadh dehydrogenase (ubiquinone) 1 alpha subcomplex, 7, gpib - glucose phosphate isomerase b, gapdh - glyceraldehyde-3-phosphate dehydrogenase, pmpcb - peptidase (mitochondrial processing) beta, pfkpb - phosphofructokinase, platelet b, tpi1a - triosephosphate isomerase 1a, bpgm - 2,3-bisphosphoglycerate mutase, uqcrb - ubiquinol-cyt…
GO:0044699	single-organism process	3.03e-08	1.56e-05	1.11	10465	4255	2589	1171	[prps1b - phosphoribosyl pyrophosphate synthetase 1b, hsp90b1 - heat shock protein 90, beta (grp94), member 1, tnc - tenascin c, tec - tec protein tyrosine kinase, tob1a - transducer of erbb2, 1a, cat - catalase, tardbpl - tar dna binding protein, like, dad1 - defender against cell death 1, rbp4 - retinol binding protein 4, plasma, atp6v1g1 - atpase, h+ transporting, v1 subunit g isoform 1, slc38…
GO:1901135	carbohydrate derivative metabolic process	6.43e-08	3.05e-05	1.57	10465	289	2589	112	[gfpt1 - glutamine-fructose-6-phosphate transaminase 1, rrm2b - ribonucleotide reductase m2 b, impdh2 - imp (inosine monophosphate) dehydrogenase 2, g6pd - glucose-6-phosphate dehydrogenase, gapdh - glyceraldehyde-3-phosphate dehydrogenase, atp6v1aa - atpase, h+ transporting, lysosomal v1 subunit aa, pfkpb - phosphofructokinase, platelet b, atp5ib - atp synthase, h+ transporting, mitochondrial f0…
GO:0046128	purine ribonucleoside metabolic process	6.52e-08	2.87e-05	1.98	10465	104	2589	51	[impdh2 - imp (inosine monophosphate) dehydrogenase 2, gapdh - glyceraldehyde-3-phosphate dehydrogenase, gpib - glucose phosphate isomerase b, atp6v1aa - atpase, h+ transporting, lysosomal v1 subunit aa, pfkpb - phosphofructokinase, platelet b, bpgm - 2,3-bisphosphoglycerate mutase, cecr1b - cat eye syndrome chromosome region, candidate 1b, atp5ib - atp synthase, h+ transporting, mitochondrial f0…
GO:0009144	purine nucleoside triphosphate metabolic process	6.79e-08	2.78e-05	2.27	10465	64	2589	36	[nudt15 - nudix (nucleoside diphosphate linked moiety x)-type motif 15, gapdh - glyceraldehyde-3-phosphate dehydrogenase, gpib - glucose phosphate isomerase b, pfkpb - phosphofructokinase, platelet b, atp6v1aa - atpase, h+ transporting, lysosomal v1 subunit aa, tpi1a - triosephosphate isomerase 1a, bpgm - 2,3-bisphosphoglycerate mutase, atp5ib - atp synthase, h+ transporting, mitochondrial f0 com…
GO:0009124	nucleoside monophosphate biosynthetic process	6.8e-08	2.62e-05	2.4	10465	54	2589	32	[prps1b - phosphoribosyl pyrophosphate synthetase 1b, impdh2 - imp (inosine monophosphate) dehydrogenase 2, adsl - adenylosuccinate lyase, atp5ib - atp synthase, h+ transporting, mitochondrial f0 complex, subunit e, duplicate b, hprt1 - hypoxanthine phosphoribosyltransferase 1, adss - adenylosuccinate synthase, atp5d - atp synthase, h+ transporting, mitochondrial f1 complex, delta subunit, impdh1…
GO:0009205	purine ribonucleoside triphosphate metabolic process	9.13e-08	3.31e-05	2.28	10465	62	2589	35	[gapdh - glyceraldehyde-3-phosphate dehydrogenase, gpib - glucose phosphate isomerase b, pfkpb - phosphofructokinase, platelet b, atp6v1aa - atpase, h+ transporting, lysosomal v1 subunit aa, tpi1a - triosephosphate isomerase 1a, bpgm - 2,3-bisphosphoglycerate mutase, atp5ib - atp synthase, h+ transporting, mitochondrial f0 complex, subunit e, duplicate b, atp5d - atp synthase, h+ transporting, mi…
GO:0046034	ATP metabolic process	9.31e-08	3.18e-05	2.34	10465	57	2589	33	[gapdh - glyceraldehyde-3-phosphate dehydrogenase, gpib - glucose phosphate isomerase b, pfkpb - phosphofructokinase, platelet b, atp6v1aa - atpase, h+ transporting, lysosomal v1 subunit aa, tpi1a - triosephosphate isomerase 1a, bpgm - 2,3-bisphosphoglycerate mutase, atp5ib - atp synthase, h+ transporting, mitochondrial f0 complex, subunit e, duplicate b, atp5d - atp synthase, h+ transporting, mi…
GO:0006163	purine nucleotide metabolic process	1.21e-07	3.93e-05	1.98	10465	100	2589	49	[nudt15 - nudix (nucleoside diphosphate linked moiety x)-type motif 15, impdh2 - imp (inosine monophosphate) dehydrogenase 2, gapdh - glyceraldehyde-3-phosphate dehydrogenase, gpib - glucose phosphate isomerase b, pfkpb - phosphofructokinase, platelet b, atp6v1aa - atpase, h+ transporting, lysosomal v1 subunit aa, bpgm - 2,3-bisphosphoglycerate mutase, atp5ib - atp synthase, h+ transporting, mito…
GO:0030029	actin filament-based process	1.31e-07	4.04e-05	1.89	10465	120	2589	56	[rab13 - rab13, member ras oncogene family, parvb - parvin, beta, dnajb6b - dnaj (hsp40) homolog, subfamily b, member 6b, daam1a - dishevelled associated activator of morphogenesis 1a, ehd2 - eh-domain containing 2, coro1ca - coronin, actin binding protein, 1ca, hsp90aa1.1 - heat shock protein 90, alpha (cytosolic), class a member 1, tandem duplicate 1, myl7 - myosin, light polypeptide 7, regulat…
GO:0042278	purine nucleoside metabolic process	1.42e-07	4.16e-05	1.94	10465	106	2589	51	[impdh2 - imp (inosine monophosphate) dehydrogenase 2, gapdh - glyceraldehyde-3-phosphate dehydrogenase, gpib - glucose phosphate isomerase b, pfkpb - phosphofructokinase, platelet b, atp6v1aa - atpase, h+ transporting, lysosomal v1 subunit aa, bpgm - 2,3-bisphosphoglycerate mutase, cecr1b - cat eye syndrome chromosome region, candidate 1b, atp5ib - atp synthase, h+ transporting, mitochondrial f0…
GO:0009199	ribonucleoside triphosphate metabolic process	1.44e-07	4.02e-05	2.2	10465	68	2589	37	[gapdh - glyceraldehyde-3-phosphate dehydrogenase, gpib - glucose phosphate isomerase b, pfkpb - phosphofructokinase, platelet b, atp6v1aa - atpase, h+ transporting, lysosomal v1 subunit aa, tpi1a - triosephosphate isomerase 1a, bpgm - 2,3-bisphosphoglycerate mutase, atp5ib - atp synthase, h+ transporting, mitochondrial f0 complex, subunit e, duplicate b, atp5d - atp synthase, h+ transporting, mi…
GO:0019693	ribose phosphate metabolic process	1.61e-07	4.31e-05	1.91	10465	112	2589	53	[impdh2 - imp (inosine monophosphate) dehydrogenase 2, g6pd - glucose-6-phosphate dehydrogenase, gapdh - glyceraldehyde-3-phosphate dehydrogenase, gpib - glucose phosphate isomerase b, pfkpb - phosphofructokinase, platelet b, atp6v1aa - atpase, h+ transporting, lysosomal v1 subunit aa, bpgm - 2,3-bisphosphoglycerate mutase, atp5ib - atp synthase, h+ transporting, mitochondrial f0 complex, subunit…
GO:0044763	single-organism cellular process	1.87e-07	4.8e-05	1.14	10465	3043	2589	856	[tnc - tenascin c, prps1b - phosphoribosyl pyrophosphate synthetase 1b, tec - tec protein tyrosine kinase, cat - catalase, dad1 - defender against cell death 1, tardbpl - tar dna binding protein, like, nme2b.2 - nme/nm23 nucleoside diphosphate kinase 2b, tandem duplicate 2, slc39a7 - solute carrier family 39 (zinc transporter), member 7, scd - stearoyl-coa desaturase (delta-9-desaturase), LOC1000…
GO:0009150	purine ribonucleotide metabolic process	2.26e-07	5.56e-05	1.98	10465	96	2589	47	[papss2b - 3'-phosphoadenosine 5'-phosphosulfate synthase 2b, nt5c2b - 5'-nucleotidase, cytosolic iib, adsl - adenylosuccinate lyase, impdh2 - imp (inosine monophosphate) dehydrogenase 2, gpib - glucose phosphate isomerase b, gapdh - glyceraldehyde-3-phosphate dehydrogenase, atp6v1aa - atpase, h+ transporting, lysosomal v1 subunit aa, pfkpb - phosphofructokinase, platelet b, tpi1a - triosephospha…
GO:0072521	purine-containing compound metabolic process	2.71e-07	6.41e-05	1.84	10465	125	2589	57	[nudt15 - nudix (nucleoside diphosphate linked moiety x)-type motif 15, impdh2 - imp (inosine monophosphate) dehydrogenase 2, gda - guanine deaminase, gapdh - glyceraldehyde-3-phosphate dehydrogenase, gpib - glucose phosphate isomerase b, pfkpb - phosphofructokinase, platelet b, atp6v1aa - atpase, h+ transporting, lysosomal v1 subunit aa, bpgm - 2,3-bisphosphoglycerate mutase, cecr1b - cat eye sy…
GO:0030036	actin cytoskeleton organization	3.29e-07	7.5e-05	1.88	10465	114	2589	53	[rab13 - rab13, member ras oncogene family, parvb - parvin, beta, dnajb6b - dnaj (hsp40) homolog, subfamily b, member 6b, daam1a - dishevelled associated activator of morphogenesis 1a, ehd2 - eh-domain containing 2, coro1ca - coronin, actin binding protein, 1ca, hsp90aa1.1 - heat shock protein 90, alpha (cytosolic), class a member 1, tandem duplicate 1, myl7 - myosin, light polypeptide 7, regulat…
GO:0009127	purine nucleoside monophosphate biosynthetic process	3.47e-07	7.63e-05	2.5	10465	42	2589	26	[impdh2 - imp (inosine monophosphate) dehydrogenase 2, adsl - adenylosuccinate lyase, atp5ib - atp synthase, h+ transporting, mitochondrial f0 complex, subunit e, duplicate b, hprt1 - hypoxanthine phosphoribosyltransferase 1, adss - adenylosuccinate synthase, atp5d - atp synthase, h+ transporting, mitochondrial f1 complex, delta subunit, impdh1b - inosine 5'-phosphate dehydrogenase 1b, atp5l - at…
GO:0009168	purine ribonucleoside monophosphate biosynthetic process	3.47e-07	7.36e-05	2.5	10465	42	2589	26	[adsl - adenylosuccinate lyase, impdh2 - imp (inosine monophosphate) dehydrogenase 2, atp5ib - atp synthase, h+ transporting, mitochondrial f0 complex, subunit e, duplicate b, hprt1 - hypoxanthine phosphoribosyltransferase 1, adss - adenylosuccinate synthase, atp5d - atp synthase, h+ transporting, mitochondrial f1 complex, delta subunit, impdh1b - inosine 5'-phosphate dehydrogenase 1b, atp5l - at…
GO:0009156	ribonucleoside monophosphate biosynthetic process	3.97e-07	8.15e-05	2.33	10465	52	2589	30	[prps1b - phosphoribosyl pyrophosphate synthetase 1b, impdh2 - imp (inosine monophosphate) dehydrogenase 2, adsl - adenylosuccinate lyase, atp5ib - atp synthase, h+ transporting, mitochondrial f0 complex, subunit e, duplicate b, hprt1 - hypoxanthine phosphoribosyltransferase 1, adss - adenylosuccinate synthase, atp5d - atp synthase, h+ transporting, mitochondrial f1 complex, delta subunit, impdh1…
GO:0009119	ribonucleoside metabolic process	4.82e-07	9.56e-05	1.85	10465	118	2589	54	[impdh2 - imp (inosine monophosphate) dehydrogenase 2, gapdh - glyceraldehyde-3-phosphate dehydrogenase, gpib - glucose phosphate isomerase b, pfkpb - phosphofructokinase, platelet b, atp6v1aa - atpase, h+ transporting, lysosomal v1 subunit aa, bpgm - 2,3-bisphosphoglycerate mutase, cecr1b - cat eye syndrome chromosome region, candidate 1b, atp5ib - atp synthase, h+ transporting, mitochondrial f0…
GO:1901657	glycosyl compound metabolic process	5.21e-07	0.0001	1.81	10465	127	2589	57	[impdh2 - imp (inosine monophosphate) dehydrogenase 2, gapdh - glyceraldehyde-3-phosphate dehydrogenase, gpib - glucose phosphate isomerase b, pfkpb - phosphofructokinase, platelet b, atp6v1aa - atpase, h+ transporting, lysosomal v1 subunit aa, bpgm - 2,3-bisphosphoglycerate mutase, cecr1b - cat eye syndrome chromosome region, candidate 1b, atp5ib - atp synthase, h+ transporting, mitochondrial f0…
GO:0031032	actomyosin structure organization	7e-07	0.00013	2.29	10465	53	2589	30	[dnajb6b - dnaj (hsp40) homolog, subfamily b, member 6b, tfpi2 - tissue factor pathway inhibitor 2, hsp90aa1.1 - heat shock protein 90, alpha (cytosolic), class a member 1, tandem duplicate 1, myl7 - myosin, light polypeptide 7, regulatory, ttna - titin a, LOC572250 - calponin-1-like, ache - acetylcholinesterase, tpm4a - tropomyosin 4a, slc8a1a - solute carrier family 8 (sodium/calcium exchanger)…
GO:0009116	nucleoside metabolic process	7.03e-07	0.000127	1.81	10465	125	2589	56	[impdh2 - imp (inosine monophosphate) dehydrogenase 2, gapdh - glyceraldehyde-3-phosphate dehydrogenase, gpib - glucose phosphate isomerase b, pfkpb - phosphofructokinase, platelet b, atp6v1aa - atpase, h+ transporting, lysosomal v1 subunit aa, bpgm - 2,3-bisphosphoglycerate mutase, cecr1b - cat eye syndrome chromosome region, candidate 1b, atp5ib - atp synthase, h+ transporting, mitochondrial f0…
GO:0009259	ribonucleotide metabolic process	7.89e-07	0.000139	1.89	10465	105	2589	49	[impdh2 - imp (inosine monophosphate) dehydrogenase 2, gapdh - glyceraldehyde-3-phosphate dehydrogenase, gpib - glucose phosphate isomerase b, pfkpb - phosphofructokinase, platelet b, atp6v1aa - atpase, h+ transporting, lysosomal v1 subunit aa, bpgm - 2,3-bisphosphoglycerate mutase, atp5ib - atp synthase, h+ transporting, mitochondrial f0 complex, subunit e, duplicate b, hprt1 - hypoxanthine phos…
GO:0007010	cytoskeleton organization	9.04e-07	0.000155	1.59	10465	218	2589	86	[parvb - parvin, beta, dnajb6b - dnaj (hsp40) homolog, subfamily b, member 6b, rab13 - rab13, member ras oncogene family, daam1a - dishevelled associated activator of morphogenesis 1a, si:ch211-251f6.4 - si:ch211-251f6.4, zgc:86764 - zgc:86764, haus1 - haus augmin-like complex, subunit 1, ehd2 - eh-domain containing 2, birc5a - baculoviral iap repeat-containing 5a, gapdh - glyceraldehyde-3-phosph…
GO:0042451	purine nucleoside biosynthetic process	2.89e-06	0.00048	2.12	10465	61	2589	32	[papss2b - 3'-phosphoadenosine 5'-phosphosulfate synthase 2b, impdh2 - imp (inosine monophosphate) dehydrogenase 2, adsl - adenylosuccinate lyase, cecr1b - cat eye syndrome chromosome region, candidate 1b, atp5ib - atp synthase, h+ transporting, mitochondrial f0 complex, subunit e, duplicate b, hprt1 - hypoxanthine phosphoribosyltransferase 1, adss - adenylosuccinate synthase, atp5d - atp synthas…
GO:0046129	purine ribonucleoside biosynthetic process	2.89e-06	0.000468	2.12	10465	61	2589	32	[papss2b - 3'-phosphoadenosine 5'-phosphosulfate synthase 2b, impdh2 - imp (inosine monophosphate) dehydrogenase 2, adsl - adenylosuccinate lyase, cecr1b - cat eye syndrome chromosome region, candidate 1b, atp5ib - atp synthase, h+ transporting, mitochondrial f0 complex, subunit e, duplicate b, hprt1 - hypoxanthine phosphoribosyltransferase 1, adss - adenylosuccinate synthase, atp5d - atp synthas…
GO:0022900	electron transport chain	3.17e-06	0.000501	2.61	10465	31	2589	20	[uqcrh - ubiquinol-cytochrome c reductase hinge protein, ndufa7 - nadh dehydrogenase (ubiquinone) 1 alpha subcomplex, 7, pmpcb - peptidase (mitochondrial processing) beta, ndufs4 - nadh dehydrogenase (ubiquinone) fe-s protein 4, (nadh-coenzyme q reductase), uqcrc2a - ubiquinol-cytochrome c reductase core protein iia, uqcrb - ubiquinol-cytochrome c reductase binding protein, cox5ab - cytochrome c …
GO:0065008	regulation of biological quality	3.84e-06	0.000591	1.38	10465	439	2589	150	[ttk - ttk protein kinase, kdelr2b - kdel (lys-asp-glu-leu) endoplasmic reticulum protein retention receptor 2b, LOC571591 - arg8-vasotocin receptor-like, arfip1 - adp-ribosylation factor interacting protein 1 (arfaptin 1), txn2 - thioredoxin 2, gapdh - glyceraldehyde-3-phosphate dehydrogenase, atp6v1aa - atpase, h+ transporting, lysosomal v1 subunit aa, f3b - coagulation factor iiib, metrnl - me…
GO:0022904	respiratory electron transport chain	4.01e-06	0.000601	2.65	10465	29	2589	19	[uqcrh - ubiquinol-cytochrome c reductase hinge protein, ndufa7 - nadh dehydrogenase (ubiquinone) 1 alpha subcomplex, 7, pmpcb - peptidase (mitochondrial processing) beta, uqcrc2a - ubiquinol-cytochrome c reductase core protein iia, uqcrb - ubiquinol-cytochrome c reductase binding protein, cox5ab - cytochrome c oxidase subunit vab, sdhc - succinate dehydrogenase complex, subunit c, integral membr…
GO:1901293	nucleoside phosphate biosynthetic process	4.97e-06	0.000728	1.87	10465	93	2589	43	[prps1b - phosphoribosyl pyrophosphate synthetase 1b, papss2b - 3'-phosphoadenosine 5'-phosphosulfate synthase 2b, impdh2 - imp (inosine monophosphate) dehydrogenase 2, rrm2b - ribonucleotide reductase m2 b, adsl - adenylosuccinate lyase, kmo - kynurenine 3-monooxygenase, atp5ib - atp synthase, h+ transporting, mitochondrial f0 complex, subunit e, duplicate b, hprt1 - hypoxanthine phosphoribosylt…
GO:0009165	nucleotide biosynthetic process	6.75e-06	0.000966	1.87	10465	91	2589	42	[prps1b - phosphoribosyl pyrophosphate synthetase 1b, papss2b - 3'-phosphoadenosine 5'-phosphosulfate synthase 2b, impdh2 - imp (inosine monophosphate) dehydrogenase 2, rrm2b - ribonucleotide reductase m2 b, adsl - adenylosuccinate lyase, kmo - kynurenine 3-monooxygenase, atp5ib - atp synthase, h+ transporting, mitochondrial f0 complex, subunit e, duplicate b, hprt1 - hypoxanthine phosphoribosylt…
GO:0006818	hydrogen transport	9.31e-06	0.0013	2.25	10465	45	2589	25	[atp6v1aa - atpase, h+ transporting, lysosomal v1 subunit aa, atp6v1g1 - atpase, h+ transporting, v1 subunit g isoform 1, atp5ib - atp synthase, h+ transporting, mitochondrial f0 complex, subunit e, duplicate b, atp6v1c1a - atpase, h+ transporting, lysosomal, v1 subunit c, isoform 1a, nnt - nicotinamide nucleotide transhydrogenase, atp5d - atp synthase, h+ transporting, mitochondrial f1 complex, …
GO:0015992	proton transport	9.31e-06	0.00127	2.25	10465	45	2589	25	[atp6v1aa - atpase, h+ transporting, lysosomal v1 subunit aa, atp5ib - atp synthase, h+ transporting, mitochondrial f0 complex, subunit e, duplicate b, atp6v1g1 - atpase, h+ transporting, v1 subunit g isoform 1, atp6v1c1a - atpase, h+ transporting, lysosomal, v1 subunit c, isoform 1a, atp5d - atp synthase, h+ transporting, mitochondrial f1 complex, delta subunit, nnt - nicotinamide nucleotide tra…
GO:0009142	nucleoside triphosphate biosynthetic process	9.58e-06	0.00128	2.43	10465	35	2589	21	[ak1 - adenylate kinase 1, uckl1b - uridine-cytidine kinase 1-like 1b, atp5e - atp synthase, h+ transporting, mitochondrial f1 complex, epsilon subunit, atp5a1 - atp synthase, h+ transporting, mitochondrial f1 complex, alpha subunit 1, cardiac muscle, atp5ib - atp synthase, h+ transporting, mitochondrial f0 complex, subunit e, duplicate b, atp5d - atp synthase, h+ transporting, mitochondrial f1 c…
GO:0072522	purine-containing compound biosynthetic process	1.02e-05	0.00133	1.94	10465	75	2589	36	[papss2b - 3'-phosphoadenosine 5'-phosphosulfate synthase 2b, impdh2 - imp (inosine monophosphate) dehydrogenase 2, adsl - adenylosuccinate lyase, cecr1b - cat eye syndrome chromosome region, candidate 1b, atp5ib - atp synthase, h+ transporting, mitochondrial f0 complex, subunit e, duplicate b, hprt1 - hypoxanthine phosphoribosyltransferase 1, adss - adenylosuccinate synthase, atp5d - atp synthas…
GO:0032787	monocarboxylic acid metabolic process	1.32e-05	0.00169	1.69	10465	129	2589	54	[gpib - glucose phosphate isomerase b, gapdh - glyceraldehyde-3-phosphate dehydrogenase, pfkpb - phosphofructokinase, platelet b, bpgm - 2,3-bisphosphoglycerate mutase, elovl6 - elovl family member 6, elongation of long chain fatty acids (yeast), ndufab1b - nadh dehydrogenase (ubiquinone) 1, alpha/beta subcomplex, 1b, hadhaa - hydroxyacyl-coenzyme a dehydrogenase/3-ketoacyl-coenzyme a thiolase/en…
GO:0006164	purine nucleotide biosynthetic process	1.33e-05	0.00167	2.06	10465	59	2589	30	[papss2b - 3'-phosphoadenosine 5'-phosphosulfate synthase 2b, impdh2 - imp (inosine monophosphate) dehydrogenase 2, adsl - adenylosuccinate lyase, atp5ib - atp synthase, h+ transporting, mitochondrial f0 complex, subunit e, duplicate b, hprt1 - hypoxanthine phosphoribosyltransferase 1, adss - adenylosuccinate synthase, atp5d - atp synthase, h+ transporting, mitochondrial f1 complex, delta subunit…
GO:0042455	ribonucleoside biosynthetic process	2.02e-05	0.00248	1.91	10465	74	2589	35	[papss2b - 3'-phosphoadenosine 5'-phosphosulfate synthase 2b, impdh2 - imp (inosine monophosphate) dehydrogenase 2, adsl - adenylosuccinate lyase, cecr1b - cat eye syndrome chromosome region, candidate 1b, atp5ib - atp synthase, h+ transporting, mitochondrial f0 complex, subunit e, duplicate b, hprt1 - hypoxanthine phosphoribosyltransferase 1, adss - adenylosuccinate synthase, atp5d - atp synthas…
GO:0009163	nucleoside biosynthetic process	2.02e-05	0.00243	1.91	10465	74	2589	35	[papss2b - 3'-phosphoadenosine 5'-phosphosulfate synthase 2b, impdh2 - imp (inosine monophosphate) dehydrogenase 2, adsl - adenylosuccinate lyase, cecr1b - cat eye syndrome chromosome region, candidate 1b, atp5ib - atp synthase, h+ transporting, mitochondrial f0 complex, subunit e, duplicate b, hprt1 - hypoxanthine phosphoribosyltransferase 1, adss - adenylosuccinate synthase, atp5d - atp synthas…
GO:0030239	myofibril assembly	2.18e-05	0.00258	2.51	10465	29	2589	18	[dnajb6b - dnaj (hsp40) homolog, subfamily b, member 6b, mylk3 - myosin light chain kinase 3, myh6 - myosin, heavy polypeptide 6, cardiac muscle, alpha, tmod1 - tropomodulin 1, actn2 - actinin, alpha 2, mef2aa - myocyte enhancer factor 2aa, hsp90aa1.1 - heat shock protein 90, alpha (cytosolic), class a member 1, tandem duplicate 1, plecb - plectin b, pgm5 - phosphoglucomutase 5, cmlc1 - cardiac m…
GO:0009152	purine ribonucleotide biosynthetic process	2.78e-05	0.00323	2.02	10465	58	2589	29	[papss2b - 3'-phosphoadenosine 5'-phosphosulfate synthase 2b, impdh2 - imp (inosine monophosphate) dehydrogenase 2, adsl - adenylosuccinate lyase, atp5ib - atp synthase, h+ transporting, mitochondrial f0 complex, subunit e, duplicate b, hprt1 - hypoxanthine phosphoribosyltransferase 1, adss - adenylosuccinate synthase, atp5d - atp synthase, h+ transporting, mitochondrial f1 complex, delta subunit…
GO:0019752	carboxylic acid metabolic process	2.83e-05	0.00322	1.43	10465	285	2589	101	[gapdh - glyceraldehyde-3-phosphate dehydrogenase, pfkpb - phosphofructokinase, platelet b, elovl6 - elovl family member 6, elongation of long chain fatty acids (yeast), glud1a - glutamate dehydrogenase 1a, hadhaa - hydroxyacyl-coenzyme a dehydrogenase/3-ketoacyl-coenzyme a thiolase/enoyl-coenzyme a hydratase, alpha subunit a, ptplad1 - protein tyrosine phosphatase-like a domain containing 1, scd…
GO:1901659	glycosyl compound biosynthetic process	2.89e-05	0.00323	1.89	10465	75	2589	35	[papss2b - 3'-phosphoadenosine 5'-phosphosulfate synthase 2b, impdh2 - imp (inosine monophosphate) dehydrogenase 2, adsl - adenylosuccinate lyase, cecr1b - cat eye syndrome chromosome region, candidate 1b, atp5ib - atp synthase, h+ transporting, mitochondrial f0 complex, subunit e, duplicate b, hprt1 - hypoxanthine phosphoribosyltransferase 1, adss - adenylosuccinate synthase, atp5d - atp synthas…
GO:1902600	hydrogen ion transmembrane transport	2.9e-05	0.00319	2.21	10465	42	2589	23	[atp6v1h - atpase, h+ transporting, lysosomal, v1 subunit h, atp1a1a.1 - atpase, na+/k+ transporting, alpha 1a polypeptide, tandem duplicate 1, atp6v1ab - atpase, h+ transporting, lysosomal v1 subunit ab, atp5e - atp synthase, h+ transporting, mitochondrial f1 complex, epsilon subunit, atp6v1ba - atpase, h+ transporting, lysosomal, v1 subunit b, member a, atp6v1aa - atpase, h+ transporting, lysos…
GO:0009206	purine ribonucleoside triphosphate biosynthetic process	3.66e-05	0.00395	2.59	10465	25	2589	16	[atp5e - atp synthase, h+ transporting, mitochondrial f1 complex, epsilon subunit, atp5a1 - atp synthase, h+ transporting, mitochondrial f1 complex, alpha subunit 1, cardiac muscle, atp5ib - atp synthase, h+ transporting, mitochondrial f0 complex, subunit e, duplicate b, atp5d - atp synthase, h+ transporting, mitochondrial f1 complex, delta subunit, nme2b.2 - nme/nm23 nucleoside diphosphate kinas…
GO:0009145	purine nucleoside triphosphate biosynthetic process	3.66e-05	0.00389	2.59	10465	25	2589	16	[atp5e - atp synthase, h+ transporting, mitochondrial f1 complex, epsilon subunit, atp5a1 - atp synthase, h+ transporting, mitochondrial f1 complex, alpha subunit 1, cardiac muscle, atp5ib - atp synthase, h+ transporting, mitochondrial f0 complex, subunit e, duplicate b, atp5d - atp synthase, h+ transporting, mitochondrial f1 complex, delta subunit, nme2b.2 - nme/nm23 nucleoside diphosphate kinas…
GO:0045454	cell redox homeostasis	4.23e-05	0.00441	2.31	10465	35	2589	20	[pdia4 - protein disulfide isomerase associated 4, txn2 - thioredoxin 2, glrx2 - glutaredoxin 2, ptgesl - prostaglandin e synthase 2-like, glrx - glutaredoxin (thioltransferase), glrx5 - glutaredoxin 5 homolog (s. cerevisiae), sh3bgrl3 - sh3 domain binding glutamic acid-rich protein like 3, pdia3 - protein disulfide isomerase family a, member 3, txndc5 - thioredoxin domain containing 5, txndc9 - …
GO:0006457	protein folding	4.55e-05	0.00467	1.75	10465	97	2589	42	[hsp90b1 - heat shock protein 90, beta (grp94), member 1, dnaja2l - dnaj (hsp40) homolog, subfamily a, member 2, like, ppifb - peptidylprolyl isomerase fb, pdia4 - protein disulfide isomerase associated 4, txn2 - thioredoxin 2, ppih - peptidylprolyl isomerase h (cyclophilin h), pfdn2 - prefoldin subunit 2, hsp90aa1.1 - heat shock protein 90, alpha (cytosolic), class a member 1, tandem duplicate 1…
GO:1901564	organonitrogen compound metabolic process	5.41e-05	0.00546	1.26	10465	688	2589	214	[gda - guanine deaminase, atp6v1aa - atpase, h+ transporting, lysosomal v1 subunit aa, atp5ib - atp synthase, h+ transporting, mitochondrial f0 complex, subunit e, duplicate b, hprt1 - hypoxanthine phosphoribosyltransferase 1, uba52 - ubiquitin a-52 residue ribosomal protein fusion product 1, psap - prosaposin, nme2b.2 - nme/nm23 nucleoside diphosphate kinase 2b, tandem duplicate 2, rsl24d1 - rib…
GO:0006754	ATP biosynthetic process	5.9e-05	0.00585	2.69	10465	21	2589	14	[atp5e - atp synthase, h+ transporting, mitochondrial f1 complex, epsilon subunit, atp5a1 - atp synthase, h+ transporting, mitochondrial f1 complex, alpha subunit 1, cardiac muscle, atp5ib - atp synthase, h+ transporting, mitochondrial f0 complex, subunit e, duplicate b, atp5d - atp synthase, h+ transporting, mitochondrial f1 complex, delta subunit, atp5l - atp synthase, h+ transporting, mitochon…
GO:0043436	oxoacid metabolic process	6.61e-05	0.00646	1.4	10465	304	2589	105	[gapdh - glyceraldehyde-3-phosphate dehydrogenase, pfkpb - phosphofructokinase, platelet b, elovl6 - elovl family member 6, elongation of long chain fatty acids (yeast), glud1a - glutamate dehydrogenase 1a, hadhaa - hydroxyacyl-coenzyme a dehydrogenase/3-ketoacyl-coenzyme a thiolase/enoyl-coenzyme a hydratase, alpha subunit a, ptplad1 - protein tyrosine phosphatase-like a domain containing 1, alo…
GO:0006082	organic acid metabolic process	6.61e-05	0.00636	1.4	10465	304	2589	105	[gapdh - glyceraldehyde-3-phosphate dehydrogenase, pfkpb - phosphofructokinase, platelet b, elovl6 - elovl family member 6, elongation of long chain fatty acids (yeast), glud1a - glutamate dehydrogenase 1a, hadhaa - hydroxyacyl-coenzyme a dehydrogenase/3-ketoacyl-coenzyme a thiolase/enoyl-coenzyme a hydratase, alpha subunit a, ptplad1 - protein tyrosine phosphatase-like a domain containing 1, scd…
GO:0045861	negative regulation of proteolysis	7.31e-05	0.00693	2.25	10465	36	2589	20	[bub1 - bub1 mitotic checkpoint serine/threonine kinase, timp2a - tissue inhibitor of metalloproteinase 2a, xiap - x-linked inhibitor of apoptosis, birc5a - baculoviral iap repeat-containing 5a, timp2b - tissue inhibitor of metalloproteinase 2b, bub1bb - budding uninhibited by benzimidazoles 1 homolog beta b, usp44 - ubiquitin specific peptidase 44, serpine1 - serpin peptidase inhibitor, clade e …
GO:0009201	ribonucleoside triphosphate biosynthetic process	7.69e-05	0.00717	2.35	10465	31	2589	18	[uckl1b - uridine-cytidine kinase 1-like 1b, atp5e - atp synthase, h+ transporting, mitochondrial f1 complex, epsilon subunit, atp5a1 - atp synthase, h+ transporting, mitochondrial f1 complex, alpha subunit 1, cardiac muscle, atp5ib - atp synthase, h+ transporting, mitochondrial f0 complex, subunit e, duplicate b, atp5d - atp synthase, h+ transporting, mitochondrial f1 complex, delta subunit, nme…
GO:0048856	anatomical structure development	9.81e-05	0.00901	1.19	10465	1123	2589	330	[tnc - tenascin c, tal1 - t-cell acute lymphocytic leukemia 1, gfpt1 - glutamine-fructose-6-phosphate transaminase 1, esco2 - establishment of cohesion 1 homolog 2, fstl1b - follistatin-like 1b, f3b - coagulation factor iiib, cebpa - ccaat/enhancer binding protein (c/ebp), alpha, rbp4 - retinol binding protein 4, plasma, fbxo5 - f-box protein 5, smyd2b - set and mynd domain containing 2b, gfra3 -…
GO:0046390	ribose phosphate biosynthetic process	9.95e-05	0.00901	1.87	10465	67	2589	31	[papss2b - 3'-phosphoadenosine 5'-phosphosulfate synthase 2b, impdh2 - imp (inosine monophosphate) dehydrogenase 2, adsl - adenylosuccinate lyase, atp5ib - atp synthase, h+ transporting, mitochondrial f0 complex, subunit e, duplicate b, hprt1 - hypoxanthine phosphoribosyltransferase 1, adss - adenylosuccinate synthase, atp5d - atp synthase, h+ transporting, mitochondrial f1 complex, delta subunit…
GO:0009260	ribonucleotide biosynthetic process	9.95e-05	0.00888	1.87	10465	67	2589	31	[papss2b - 3'-phosphoadenosine 5'-phosphosulfate synthase 2b, impdh2 - imp (inosine monophosphate) dehydrogenase 2, adsl - adenylosuccinate lyase, atp5ib - atp synthase, h+ transporting, mitochondrial f0 complex, subunit e, duplicate b, hprt1 - hypoxanthine phosphoribosyltransferase 1, adss - adenylosuccinate synthase, atp5d - atp synthase, h+ transporting, mitochondrial f1 complex, delta subunit…
GO:0003015	heart process	0.000105	0.00927	2.12	10465	42	2589	22	[adora2aa - adenosine a2a receptor a, myh6 - myosin, heavy polypeptide 6, cardiac muscle, alpha, lmna - lamin a, junba - jun b proto-oncogene a, bag3 - bcl2-associated athanogene 3, dhrs9 - dehydrogenase/reductase (sdr family) member 9, smyd2b - set and mynd domain containing 2b, cmlc1 - cardiac myosin light chain-1, hbegfb - heparin-binding egf-like growth factor b, myl7 - myosin, light polypept…
GO:0060047	heart contraction	0.000105	0.00914	2.12	10465	42	2589	22	[adora2aa - adenosine a2a receptor a, myh6 - myosin, heavy polypeptide 6, cardiac muscle, alpha, lmna - lamin a, junba - jun b proto-oncogene a, bag3 - bcl2-associated athanogene 3, dhrs9 - dehydrogenase/reductase (sdr family) member 9, smyd2b - set and mynd domain containing 2b, cmlc1 - cardiac myosin light chain-1, hbegfb - heparin-binding egf-like growth factor b, myl7 - myosin, light polypept…
GO:0042592	homeostatic process	0.000122	0.0104	1.49	10465	190	2589	70	[ttk - ttk protein kinase, pdia4 - protein disulfide isomerase associated 4, txn2 - thioredoxin 2, atp6v1aa - atpase, h+ transporting, lysosomal v1 subunit aa, bcl2l1 - bcl2-like 1, kng1 - kininogen 1, zgc:198419 - zgc:198419, gsr - glutathione reductase, glrx3 - glutaredoxin 3, txn - thioredoxin, atp6v0cb - atpase, h+ transporting, lysosomal, v0 subunit c, b, slc39a7 - solute carrier family 39 (…
GO:0010466	negative regulation of peptidase activity	0.000125	0.0106	2.57	10465	22	2589	14	[timp2a - tissue inhibitor of metalloproteinase 2a, xiap - x-linked inhibitor of apoptosis, birc5a - baculoviral iap repeat-containing 5a, timp2b - tissue inhibitor of metalloproteinase 2b, bcl2l1 - bcl2-like 1, mcl1a - myeloid cell leukemia sequence 1a, zgc:153129 - zgc:153129, si:busm1-57f23.1 - si:busm1-57f23.1, zgc:163030 - zgc:163030, birc7 - baculoviral iap repeat-containing 7, cenph - cent…
GO:0072329	monocarboxylic acid catabolic process	0.000139	0.0115	2.4	10465	27	2589	16	[acox1 - acyl-coenzyme a oxidase 1, palmitoyl, acadvl - acyl-coenzyme a dehydrogenase, very long chain, acadsb - acyl-coa dehydrogenase, short/branched chain, acadm - acyl-coenzyme a dehydrogenase, c-4 to c-12 straight chain, cyp26b1 - cytochrome p450, family 26, subfamily b, polypeptide 1, lpin1 - lipin 1, gcdh - glutaryl-coenzyme a dehydrogenase, etfa - electron-transfer-flavoprotein, alpha pol…
GO:1901137	carbohydrate derivative biosynthetic process	0.000139	0.0114	1.51	10465	171	2589	64	[gfpt1 - glutamine-fructose-6-phosphate transaminase 1, rrm2b - ribonucleotide reductase m2 b, impdh2 - imp (inosine monophosphate) dehydrogenase 2, cecr1b - cat eye syndrome chromosome region, candidate 1b, atp5ib - atp synthase, h+ transporting, mitochondrial f0 complex, subunit e, duplicate b, hprt1 - hypoxanthine phosphoribosyltransferase 1, atp5d - atp synthase, h+ transporting, mitochondria…
GO:0044710	single-organism metabolic process	0.000204	0.0165	1.15	10465	1466	2589	418	[prps1b - phosphoribosyl pyrophosphate synthetase 1b, zgc:153704 - zgc:153704, cat - catalase, dad1 - defender against cell death 1, atp6v1aa - atpase, h+ transporting, lysosomal v1 subunit aa, pecr - peroxisomal trans-2-enoyl-coa reductase, chaf1a - chromatin assembly factor 1, subunit a (p150), atp5ib - atp synthase, h+ transporting, mitochondrial f0 complex, subunit e, duplicate b, psap - pros…
GO:0019318	hexose metabolic process	0.000229	0.0183	2.2	10465	33	2589	18	[galm - galactose mutarotase, fuca2 - fucosidase, alpha-l- 2, plasma, pgam2 - phosphoglycerate mutase 2 (muscle), g6pd - glucose-6-phosphate dehydrogenase, tpi1b - triosephosphate isomerase 1b, gapdh - glyceraldehyde-3-phosphate dehydrogenase, gpib - glucose phosphate isomerase b, g6pcb - glucose-6-phosphatase b, catalytic, tpi1a - triosephosphate isomerase 1a, bpgm - 2,3-bisphosphoglycerate muta…
GO:0009062	fatty acid catabolic process	0.000247	0.0195	2.46	10465	23	2589	14	[acox1 - acyl-coenzyme a oxidase 1, palmitoyl, acadvl - acyl-coenzyme a dehydrogenase, very long chain, acadsb - acyl-coa dehydrogenase, short/branched chain, acadm - acyl-coenzyme a dehydrogenase, c-4 to c-12 straight chain, lpin1 - lipin 1, gcdh - glutaryl-coenzyme a dehydrogenase, etfa - electron-transfer-flavoprotein, alpha polypeptide, acadl - acyl-coenzyme a dehydrogenase, long chain, cpt2 …
GO:0019725	cellular homeostasis	0.000269	0.021	1.61	10465	113	2589	45	[pdia4 - protein disulfide isomerase associated 4, txn2 - thioredoxin 2, atp6v1aa - atpase, h+ transporting, lysosomal v1 subunit aa, glrx2 - glutaredoxin 2, iscub - iron-sulfur cluster scaffold homolog (e. coli) b, kng1 - kininogen 1, zgc:198419 - zgc:198419, atp2b4 - atpase, ca++ transporting, plasma membrane 4, glrx3 - glutaredoxin 3, gsr - glutathione reductase, sgk1 - serum/glucocorticoid re…
GO:0044712	single-organism catabolic process	0.000298	0.0229	1.45	10465	195	2589	70	[nudt15 - nudix (nucleoside diphosphate linked moiety x)-type motif 15, neu1 - neuraminidase 1, gda - guanine deaminase, gpib - glucose phosphate isomerase b, cat - catalase, gapdh - glyceraldehyde-3-phosphate dehydrogenase, pfkpb - phosphofructokinase, platelet b, bpgm - 2,3-bisphosphoglycerate mutase, cecr1b - cat eye syndrome chromosome region, candidate 1b, hgd - homogentisate 1,2-dioxygenase…
GO:0006270	DNA replication initiation	0.000309	0.0234	2.89	10465	14	2589	10	[pola2 - polymerase (dna directed), alpha 2, orc4 - origin recognition complex, subunit 4, mcm3 - mcm3 minichromosome maintenance deficient 3 (s. cerevisiae), mcm2 - mcm2 minichromosome maintenance deficient 2, mitotin (s. cerevisiae), gins4 - gins complex subunit 4 (sld5 homolog), mcm6 - mcm6 minichromosome maintenance deficient 6, mitotin (s. cerevisiae), mcm4 - mcm4 minichromosome maintenance …
GO:0033539	fatty acid beta-oxidation using acyl-CoA dehydrogenase	0.000309	0.0232	2.89	10465	14	2589	10	[acox1 - acyl-coenzyme a oxidase 1, palmitoyl, acadl - acyl-coenzyme a dehydrogenase, long chain, acadvl - acyl-coenzyme a dehydrogenase, very long chain, ivd - isovaleryl coenzyme a dehydrogenase, acadm - acyl-coenzyme a dehydrogenase, c-4 to c-12 straight chain, acadsb - acyl-coa dehydrogenase, short/branched chain, acad9 - acyl-coa dehydrogenase family, member 9, zgc:85777 - zgc:85777, gcdh - …
GO:0007049	cell cycle	0.000312	0.0232	1.52	10465	149	2589	56	[ttk - ttk protein kinase, mtus1a - mitochondrial tumor suppressor 1a, esco2 - establishment of cohesion 1 homolog 2, pelo - pelota homolog (drosophila), chaf1a - chromatin assembly factor 1, subunit a (p150), fbxo5 - f-box protein 5, nuf2 - nuf2, ndc80 kinetochore complex component, homolog, ndc80 - ndc80 homolog, kinetochore complex component (s. cerevisiae), lin52 - lin-52 homolog (c. elegans)…
GO:0009132	nucleoside diphosphate metabolic process	0.000313	0.023	2.07	10465	39	2589	20	[ak1 - adenylate kinase 1, eno1b - enolase 1b, (alpha), pgam2 - phosphoglycerate mutase 2 (muscle), rrm2b - ribonucleotide reductase m2 b, tpi1b - triosephosphate isomerase 1b, gpib - glucose phosphate isomerase b, gapdh - glyceraldehyde-3-phosphate dehydrogenase, pfkpb - phosphofructokinase, platelet b, tpi1a - triosephosphate isomerase 1a, bpgm - 2,3-bisphosphoglycerate mutase, aldoaa - aldolas…
GO:0006631	fatty acid metabolic process	0.000363	0.0263	1.75	10465	74	2589	32	[acadsb - acyl-coa dehydrogenase, short/branched chain, elovl6 - elovl family member 6, elongation of long chain fatty acids (yeast), acadl - acyl-coenzyme a dehydrogenase, long chain, ptgis - prostaglandin i2 (prostacyclin) synthase, cpt2 - carnitine palmitoyltransferase ii, hadhaa - hydroxyacyl-coenzyme a dehydrogenase/3-ketoacyl-coenzyme a thiolase/enoyl-coenzyme a hydratase, alpha subunit a, …
GO:0014823	response to activity	0.000382	0.0273	3.23	10465	10	2589	8	[epas1b - endothelial pas domain protein 1b, hif1al - hypoxia-inducible factor 1, alpha subunit, like, mb - myoglobin, pcna - proliferating cell nuclear antigen, pparab - peroxisome proliferator activated receptor alpha b, metrnl - meteorin, glial cell differentiation regulator-like, tnnc1a - troponin c type 1a (slow), epo - erythropoietin]
GO:0044057	regulation of system process	0.000383	0.0271	1.98	10465	45	2589	22	[parvb - parvin, beta, melk - maternal embryonic leucine zipper kinase, LOC571591 - arg8-vasotocin receptor-like, atp2a2a - atpase, ca++ transporting, cardiac muscle, slow twitch 2a, hspb1 - heat shock protein, alpha-crystallin-related, 1, popdc2 - popeye domain containing 2, vdac2 - voltage-dependent anion channel 2, gja3 - gap junction protein, alpha 3, myl7 - myosin, light polypeptide 7, regul…
GO:0044242	cellular lipid catabolic process	0.000383	0.0268	1.98	10465	45	2589	22	[acox1 - acyl-coenzyme a oxidase 1, palmitoyl, acadvl - acyl-coenzyme a dehydrogenase, very long chain, neu1 - neuraminidase 1, acadm - acyl-coenzyme a dehydrogenase, c-4 to c-12 straight chain, acadsb - acyl-coa dehydrogenase, short/branched chain, lpin1 - lipin 1, cyp26b1 - cytochrome p450, family 26, subfamily b, polypeptide 1, apoeb - apolipoprotein eb, neu3.2 - sialidase 3, tandem duplicate …
GO:0006635	fatty acid beta-oxidation	0.000431	0.0298	2.55	10465	19	2589	12	[acox1 - acyl-coenzyme a oxidase 1, palmitoyl, acadl - acyl-coenzyme a dehydrogenase, long chain, acadvl - acyl-coenzyme a dehydrogenase, very long chain, cpt2 - carnitine palmitoyltransferase ii, hadhaa - hydroxyacyl-coenzyme a dehydrogenase/3-ketoacyl-coenzyme a thiolase/enoyl-coenzyme a hydratase, alpha subunit a, ivd - isovaleryl coenzyme a dehydrogenase, acadm - acyl-coenzyme a dehydrogenase…
GO:0015985	energy coupled proton transport, down electrochemical gradient	0.000431	0.0295	2.55	10465	19	2589	12	[atp5l - atp synthase, h+ transporting, mitochondrial f0 complex, subunit g, atp5g3a - atp synthase, h+ transporting, mitochondrial fo complex, subunit c3 (subunit 9), genome duplicate a, atp5c1 - atp synthase, h+ transporting, mitochondrial f1 complex, gamma polypeptide 1, atp5e - atp synthase, h+ transporting, mitochondrial f1 complex, epsilon subunit, atp5a1 - atp synthase, h+ transporting, mi…
GO:0015986	ATP synthesis coupled proton transport	0.000431	0.0292	2.55	10465	19	2589	12	[atp5l - atp synthase, h+ transporting, mitochondrial f0 complex, subunit g, atp5g3a - atp synthase, h+ transporting, mitochondrial fo complex, subunit c3 (subunit 9), genome duplicate a, atp5c1 - atp synthase, h+ transporting, mitochondrial f1 complex, gamma polypeptide 1, atp5e - atp synthase, h+ transporting, mitochondrial f1 complex, epsilon subunit, atp5a1 - atp synthase, h+ transporting, mi…
GO:0061077	chaperone-mediated protein folding	0.000431	0.0288	2.55	10465	19	2589	12	[fkbp11 - fk506 binding protein 11, tor1 - torsin family 1, fkbp9 - fk506 binding protein 9, fkbp14 - fk506 binding protein 14, fkbp1ab - fk506 binding protein 1ab, fkbp2 - fk506 binding protein 2, fkbp4 - fk506 binding protein 4, fkbp10b - fk506 binding protein 10b, fkbp1aa - fk506 binding protein 1aa, ttc9c - tetratricopeptide repeat domain 9c, fkbp5 - fk506 binding protein 5, fkbp7 - fk506 bin…
GO:0032502	developmental process	0.000438	0.029	1.13	10465	1797	2589	501	[tnc - tenascin c, hsp90b1 - heat shock protein 90, beta (grp94), member 1, tec - tec protein tyrosine kinase, b4galt1 - udp-gal:betaglcnac beta 1,4- galactosyltransferase, polypeptide 1, esco2 - establishment of cohesion 1 homolog 2, tob1a - transducer of erbb2, 1a, tardbpl - tar dna binding protein, like, f3b - coagulation factor iiib, cebpa - ccaat/enhancer binding protein (c/ebp), alpha, fbxo…
GO:0030832	regulation of actin filament length	0.000453	0.0297	1.87	10465	54	2589	25	[capza1a - capping protein (actin filament) muscle z-line, alpha 1a, wasb - wiskott-aldrich syndrome (eczema-thrombocytopenia) b, arfip1 - adp-ribosylation factor interacting protein 1 (arfaptin 1), arpc3 - actin related protein 2/3 complex, subunit 3, gsna - gelsolin a, pfn1 - profilin 1, arpc1b - actin related protein 2/3 complex, subunit 1b, sb:cb649 - sb:cb649, arpc5b - actin related protein …
GO:0008064	regulation of actin polymerization or depolymerization	0.000453	0.0293	1.87	10465	54	2589	25	[capza1a - capping protein (actin filament) muscle z-line, alpha 1a, wasb - wiskott-aldrich syndrome (eczema-thrombocytopenia) b, arfip1 - adp-ribosylation factor interacting protein 1 (arfaptin 1), arpc3 - actin related protein 2/3 complex, subunit 3, gsna - gelsolin a, pfn1 - profilin 1, arpc1b - actin related protein 2/3 complex, subunit 1b, sb:cb649 - sb:cb649, arpc5b - actin related protein …
GO:0090066	regulation of anatomical structure size	0.00048	0.0308	1.71	10465	78	2589	33	[capza1a - capping protein (actin filament) muscle z-line, alpha 1a, LOC571591 - arg8-vasotocin receptor-like, wasb - wiskott-aldrich syndrome (eczema-thrombocytopenia) b, arfip1 - adp-ribosylation factor interacting protein 1 (arfaptin 1), arpc3 - actin related protein 2/3 complex, subunit 3, hspb1 - heat shock protein, alpha-crystallin-related, 1, ednrab - endothelin receptor type ab, gsna - ge…
GO:0051346	negative regulation of hydrolase activity	0.000516	0.0328	2.15	10465	32	2589	17	[xiap - x-linked inhibitor of apoptosis, timp2a - tissue inhibitor of metalloproteinase 2a, birc5a - baculoviral iap repeat-containing 5a, timp2b - tissue inhibitor of metalloproteinase 2b, bcl2l1 - bcl2-like 1, mcl1a - myeloid cell leukemia sequence 1a, zgc:153129 - zgc:153129, mastl - microtubule associated serine/threonine kinase-like, si:busm1-57f23.1 - si:busm1-57f23.1, zgc:163030 - zgc:1630…
GO:0000278	mitotic cell cycle	0.000561	0.0352	2.62	10465	17	2589	11	[chaf1b - chromatin assembly factor 1, subunit b, plk1 - polo-like kinase 1 (drosophila), aspm - asp (abnormal spindle)-like, microcephaly associated (drosophila), esco2 - establishment of cohesion 1 homolog 2, tfdp1a - transcription factor dp-1, a, tfdp2 - transcription factor dp-2, fbxo5 - f-box protein 5, mcm5 - mcm5 minichromosome maintenance deficient 5 (s. cerevisiae), e2f8 - e2f transcript…
GO:0006099	tricarboxylic acid cycle	0.000561	0.0349	2.62	10465	17	2589	11	[sdhc - succinate dehydrogenase complex, subunit c, integral membrane protein, sdha - succinate dehydrogenase complex, subunit a, flavoprotein (fp), aco2 - aconitase 2, mitochondrial, idh3a - isocitrate dehydrogenase 3 (nad+) alpha, sdhb - succinate dehydrogenase complex, subunit b, iron sulfur (ip), idh3b - isocitrate dehydrogenase 3 (nad+) beta, sdhdb - succinate dehydrogenase complex, subunit …
GO:0006979	response to oxidative stress	0.000589	0.0362	2.25	10465	27	2589	15	[per1a - period homolog 1a (drosophila), zgc:92470 - zgc:92470, gpx8 - glutathione peroxidase 8 (putative), txn2 - thioredoxin 2, cat - catalase, zgc:73345 - zgc:73345, gpx7 - glutathione peroxidase 7, msrb3 - methionine sulfoxide reductase b3, txn - thioredoxin, cry1a - cryptochrome 1a, zgc:56493 - zgc:56493, per2 - period homolog 2 (drosophila), park2 - parkinson disease (autosomal recessive, j…
GO:0009266	response to temperature stimulus	0.00062	0.0378	2.39	10465	22	2589	13	[cry2a - cryptochrome 2a, cirbp - cold inducible rna binding protein, dnaja2l - dnaj (hsp40) homolog, subfamily a, member 2, like, trpv1 - transient receptor potential cation channel, subfamily v, member 1, dnaja2 - dnaj (hsp40) homolog, subfamily a, member 2, hspb1 - heat shock protein, alpha-crystallin-related, 1, pparab - peroxisome proliferator activated receptor alpha b, hsf1 - heat shock tr…
GO:1903522	regulation of blood circulation	0.000665	0.0401	2.02	10465	38	2589	19	[parvb - parvin, beta, melk - maternal embryonic leucine zipper kinase, LOC571591 - arg8-vasotocin receptor-like, atp2a2a - atpase, ca++ transporting, cardiac muscle, slow twitch 2a, popdc2 - popeye domain containing 2, vdac2 - voltage-dependent anion channel 2, gja3 - gap junction protein, alpha 3, myl7 - myosin, light polypeptide 7, regulatory, flt1 - fms-related tyrosine kinase 1 (vascular end…
GO:0010951	negative regulation of endopeptidase activity	0.00072	0.043	2.69	10465	15	2589	10	[xiap - x-linked inhibitor of apoptosis, timp2a - tissue inhibitor of metalloproteinase 2a, birc5a - baculoviral iap repeat-containing 5a, timp2b - tissue inhibitor of metalloproteinase 2b, birc7 - baculoviral iap repeat-containing 7, bcl2l1 - bcl2-like 1, zgc:158852 - zgc:158852, cenph - centromere protein h, mcl1a - myeloid cell leukemia sequence 1a, pak2a - p21 (cdkn1a)-activated kinase 2a]
GO:0007623	circadian rhythm	0.00072	0.0426	2.69	10465	15	2589	10	[nfil3-2 - nuclear factor, interleukin 3 regulated, member 2, arntl1a - aryl hydrocarbon receptor nuclear translocator-like 1a, impdh2 - imp (inosine monophosphate) dehydrogenase 2, per2 - period homolog 2 (drosophila), nr1d2a - nuclear receptor subfamily 1, group d, member 2a, nfil3 - nuclear factor, interleukin 3 regulated, si:ch211-284a13.1 - si:ch211-284a13.1, nfil3-6 - nuclear factor, interl…
GO:0044767	single-organism developmental process	0.000803	0.0471	1.12	10465	1708	2589	475	[tnc - tenascin c, hsp90b1 - heat shock protein 90, beta (grp94), member 1, tec - tec protein tyrosine kinase, b4galt1 - udp-gal:betaglcnac beta 1,4- galactosyltransferase, polypeptide 1, esco2 - establishment of cohesion 1 homolog 2, tob1a - transducer of erbb2, 1a, tardbpl - tar dna binding protein, like, cebpa - ccaat/enhancer binding protein (c/ebp), alpha, fbxo5 - f-box protein 5, rbp4 - ret…
GO:0008016	regulation of heart contraction	0.000821	0.0477	2.08	10465	33	2589	17	[parvb - parvin, beta, melk - maternal embryonic leucine zipper kinase, atp2a2a - atpase, ca++ transporting, cardiac muscle, slow twitch 2a, popdc2 - popeye domain containing 2, vdac2 - voltage-dependent anion channel 2, gja3 - gap junction protein, alpha 3, myl7 - myosin, light polypeptide 7, regulatory, flt1 - fms-related tyrosine kinase 1 (vascular endothelial growth factor/vascular permeabili…
GO:0034440	lipid oxidation	0.000836	0.0481	2.43	10465	20	2589	12	[acox1 - acyl-coenzyme a oxidase 1, palmitoyl, acadl - acyl-coenzyme a dehydrogenase, long chain, acadvl - acyl-coenzyme a dehydrogenase, very long chain, cpt2 - carnitine palmitoyltransferase ii, hadhaa - hydroxyacyl-coenzyme a dehydrogenase/3-ketoacyl-coenzyme a thiolase/enoyl-coenzyme a hydratase, alpha subunit a, ivd - isovaleryl coenzyme a dehydrogenase, acadm - acyl-coenzyme a dehydrogenase…
GO:0019395	fatty acid oxidation	0.000836	0.0476	2.43	10465	20	2589	12	[acox1 - acyl-coenzyme a oxidase 1, palmitoyl, acadl - acyl-coenzyme a dehydrogenase, long chain, acadvl - acyl-coenzyme a dehydrogenase, very long chain, cpt2 - carnitine palmitoyltransferase ii, hadhaa - hydroxyacyl-coenzyme a dehydrogenase/3-ketoacyl-coenzyme a thiolase/enoyl-coenzyme a hydratase, alpha subunit a, ivd - isovaleryl coenzyme a dehydrogenase, acadm - acyl-coenzyme a dehydrogenase…
GO:0043086	negative regulation of catalytic activity	0.000842	0.0475	1.68	10465	77	2589	32	[aida - axin interaction partner and dorsalization antagonist, xiap - x-linked inhibitor of apoptosis, birc5a - baculoviral iap repeat-containing 5a, bub1bb - budding uninhibited by benzimidazoles 1 homolog beta b, usp44 - ubiquitin specific peptidase 44, bcl2l1 - bcl2-like 1, fbxo5 - f-box protein 5, mad2l1 - mad2 mitotic arrest deficient-like 1 (yeast), aspn - asporin (lrr class 1), pkig - prot…
GO:0050896	response to stimulus	0.000888	0.0497	1.19	10465	805	2589	237	[hsp90b1 - heat shock protein 90, beta (grp94), member 1, tnc - tenascin c, tec - tec protein tyrosine kinase, ddx39b - dead (asp-glu-ala-asp) box polypeptide 39b, LOC571591 - arg8-vasotocin receptor-like, cat - catalase, chaf1a - chromatin assembly factor 1, subunit a (p150), cebpb - ccaat/enhancer binding protein (c/ebp), beta, metrnl - meteorin, glial cell differentiation regulator-like, rbp4 …
GO:0016042	lipid catabolic process	0.000893	0.0495	1.78	10465	59	2589	26	[neu1 - neuraminidase 1, acadsb - acyl-coa dehydrogenase, short/branched chain, cyp26b1 - cytochrome p450, family 26, subfamily b, polypeptide 1, apoeb - apolipoprotein eb, neu3.2 - sialidase 3, tandem duplicate 2, acadl - acyl-coenzyme a dehydrogenase, long chain, abhd12 - abhydrolase domain containing 12, cpt2 - carnitine palmitoyltransferase ii, hadhaa - hydroxyacyl-coenzyme a dehydrogenase/3-…
GO:0032535	regulation of cellular component size	0.000895	0.0492	1.76	10465	62	2589	27	[capza1a - capping protein (actin filament) muscle z-line, alpha 1a, wasb - wiskott-aldrich syndrome (eczema-thrombocytopenia) b, arfip1 - adp-ribosylation factor interacting protein 1 (arfaptin 1), arpc3 - actin related protein 2/3 complex, subunit 3, hspb1 - heat shock protein, alpha-crystallin-related, 1, gsna - gelsolin a, pfn1 - profilin 1, arpc1b - actin related protein 2/3 complex, subunit…
GO:0009263	deoxyribonucleotide biosynthetic process	0.000924	0.0503	4.04	10465	5	2589	5	[dtymk - deoxythymidylate kinase (thymidylate kinase), rrm1 - ribonucleotide reductase m1 polypeptide, dut - dutp pyrophosphatase, rrm2b - ribonucleotide reductase m2 b, tyms - thymidylate synthase]

## Sheet: 0dpa_vs_7dpa_FDR_0_05_GO_BP
GO Term	Description	P-value	FDR q-value	Enrichment	N	B	n	b	Genes
GO:0009127	purine nucleoside monophosphate biosynthetic process	1.38e-07	0.000848	4.46	10465	42	893	16	[ak1 - adenylate kinase 1, impdh2 - imp (inosine monophosphate) dehydrogenase 2, adsl - adenylosuccinate lyase, atp5a1 - atp synthase, h+ transporting, mitochondrial f1 complex, alpha subunit 1, cardiac muscle, si:ch211-103a14.2 - si:ch211-103a14.2, ampd2 - adenosine monophosphate deaminase 2 (isoform l), atp5d - atp synthase, h+ transporting, mitochondrial f1 complex, delta subunit, atp5l - atp …
GO:0009168	purine ribonucleoside monophosphate biosynthetic process	1.38e-07	0.000424	4.46	10465	42	893	16	[ak1 - adenylate kinase 1, adsl - adenylosuccinate lyase, impdh2 - imp (inosine monophosphate) dehydrogenase 2, atp5a1 - atp synthase, h+ transporting, mitochondrial f1 complex, alpha subunit 1, cardiac muscle, si:ch211-103a14.2 - si:ch211-103a14.2, atp5d - atp synthase, h+ transporting, mitochondrial f1 complex, delta subunit, ampd2 - adenosine monophosphate deaminase 2 (isoform l), atp5l - atp …
GO:0009124	nucleoside monophosphate biosynthetic process	2.45e-07	0.000503	3.91	10465	54	893	18	[ak1 - adenylate kinase 1, impdh2 - imp (inosine monophosphate) dehydrogenase 2, adsl - adenylosuccinate lyase, atp5a1 - atp synthase, h+ transporting, mitochondrial f1 complex, alpha subunit 1, cardiac muscle, si:ch211-103a14.2 - si:ch211-103a14.2, atp5d - atp synthase, h+ transporting, mitochondrial f1 complex, delta subunit, ampd2 - adenosine monophosphate deaminase 2 (isoform l), uck2b - urid…
GO:0055114	oxidation-reduction process	3e-07	0.000462	1.86	10465	428	893	68	[osgn1 - oxidative stress induced growth inhibitor 1, loxl2a - lysyl oxidase-like 2a, impdh2 - imp (inosine monophosphate) dehydrogenase 2, cyp2v1 - cytochrome p450, family 2, subfamily v, polypeptide 1, rrm2b - ribonucleotide reductase m2 b, retsat - retinol saturase (all-trans-retinol 13,14-reductase), cat - catalase, pecr - peroxisomal trans-2-enoyl-coa reductase, zgc:123105 - zgc:123105, glud…
GO:0009156	ribonucleoside monophosphate biosynthetic process	7.24e-07	0.000892	3.83	10465	52	893	17	[ak1 - adenylate kinase 1, impdh2 - imp (inosine monophosphate) dehydrogenase 2, adsl - adenylosuccinate lyase, atp5a1 - atp synthase, h+ transporting, mitochondrial f1 complex, alpha subunit 1, cardiac muscle, si:ch211-103a14.2 - si:ch211-103a14.2, atp5d - atp synthase, h+ transporting, mitochondrial f1 complex, delta subunit, ampd2 - adenosine monophosphate deaminase 2 (isoform l), uck2b - urid…
GO:0009152	purine ribonucleotide biosynthetic process	8.2e-07	0.000841	3.64	10465	58	893	18	[ak1 - adenylate kinase 1, impdh2 - imp (inosine monophosphate) dehydrogenase 2, adsl - adenylosuccinate lyase, atp5a1 - atp synthase, h+ transporting, mitochondrial f1 complex, alpha subunit 1, cardiac muscle, si:ch211-103a14.2 - si:ch211-103a14.2, atp5d - atp synthase, h+ transporting, mitochondrial f1 complex, delta subunit, ampd2 - adenosine monophosphate deaminase 2 (isoform l), nme2b.2 - nm…
GO:0006164	purine nucleotide biosynthetic process	1.09e-06	0.000955	3.58	10465	59	893	18	[ak1 - adenylate kinase 1, impdh2 - imp (inosine monophosphate) dehydrogenase 2, adsl - adenylosuccinate lyase, atp5a1 - atp synthase, h+ transporting, mitochondrial f1 complex, alpha subunit 1, cardiac muscle, si:ch211-103a14.2 - si:ch211-103a14.2, atp5d - atp synthase, h+ transporting, mitochondrial f1 complex, delta subunit, ampd2 - adenosine monophosphate deaminase 2 (isoform l), nme2b.2 - nm…
GO:0046390	ribose phosphate biosynthetic process	1.89e-06	0.00146	3.32	10465	67	893	19	[ak1 - adenylate kinase 1, impdh2 - imp (inosine monophosphate) dehydrogenase 2, adsl - adenylosuccinate lyase, atp5a1 - atp synthase, h+ transporting, mitochondrial f1 complex, alpha subunit 1, cardiac muscle, si:ch211-103a14.2 - si:ch211-103a14.2, atp5d - atp synthase, h+ transporting, mitochondrial f1 complex, delta subunit, ampd2 - adenosine monophosphate deaminase 2 (isoform l), nme2b.2 - nm…
GO:0009260	ribonucleotide biosynthetic process	1.89e-06	0.0013	3.32	10465	67	893	19	[ak1 - adenylate kinase 1, impdh2 - imp (inosine monophosphate) dehydrogenase 2, adsl - adenylosuccinate lyase, atp5a1 - atp synthase, h+ transporting, mitochondrial f1 complex, alpha subunit 1, cardiac muscle, si:ch211-103a14.2 - si:ch211-103a14.2, atp5d - atp synthase, h+ transporting, mitochondrial f1 complex, delta subunit, ampd2 - adenosine monophosphate deaminase 2 (isoform l), nme2b.2 - nm…
GO:0006631	fatty acid metabolic process	2.34e-06	0.00144	3.17	10465	74	893	20	[acadvl - acyl-coenzyme a dehydrogenase, very long chain, cyp2p6 - cytochrome p450, family 2, subfamily p, polypeptide 6, cyp2v1 - cytochrome p450, family 2, subfamily v, polypeptide 1, acadm - acyl-coenzyme a dehydrogenase, c-4 to c-12 straight chain, lta4h - leukotriene a4 hydrolase, ptgesl - prostaglandin e synthase 2-like, lias - lipoic acid synthetase, ptgs2b - prostaglandin-endoperoxide syn…
GO:0009142	nucleoside triphosphate biosynthetic process	2.91e-06	0.00163	4.35	10465	35	893	13	[ak1 - adenylate kinase 1, atp5a1 - atp synthase, h+ transporting, mitochondrial f1 complex, alpha subunit 1, cardiac muscle, atp5d - atp synthase, h+ transporting, mitochondrial f1 complex, delta subunit, nme2b.2 - nme/nm23 nucleoside diphosphate kinase 2b, tandem duplicate 2, atp5l - atp synthase, h+ transporting, mitochondrial f0 complex, subunit g, uck2b - uridine-cytidine kinase 2b, si:dkey-…
GO:0032787	monocarboxylic acid metabolic process	3.07e-06	0.00158	2.54	10465	129	893	28	[pdha1a - pyruvate dehydrogenase (lipoamide) alpha 1a, cyp2v1 - cytochrome p450, family 2, subfamily v, polypeptide 1, tpi1a - triosephosphate isomerase 1a, aldh1a2 - aldehyde dehydrogenase 1 family, member a2, ptgs2b - prostaglandin-endoperoxide synthase 2b, acadl - acyl-coenzyme a dehydrogenase, long chain, cpt2 - carnitine palmitoyltransferase ii, ndufab1b - nadh dehydrogenase (ubiquinone) 1, …
GO:1901293	nucleoside phosphate biosynthetic process	8.12e-06	0.00385	2.77	10465	93	893	22	[ak1 - adenylate kinase 1, rrm2b - ribonucleotide reductase m2 b, impdh2 - imp (inosine monophosphate) dehydrogenase 2, adsl - adenylosuccinate lyase, atp5a1 - atp synthase, h+ transporting, mitochondrial f1 complex, alpha subunit 1, cardiac muscle, si:ch211-103a14.2 - si:ch211-103a14.2, atp5d - atp synthase, h+ transporting, mitochondrial f1 complex, delta subunit, ampd2 - adenosine monophosphat…
GO:0042451	purine nucleoside biosynthetic process	8.49e-06	0.00373	3.27	10465	61	893	17	[ak1 - adenylate kinase 1, impdh2 - imp (inosine monophosphate) dehydrogenase 2, adsl - adenylosuccinate lyase, atp5a1 - atp synthase, h+ transporting, mitochondrial f1 complex, alpha subunit 1, cardiac muscle, cecr1b - cat eye syndrome chromosome region, candidate 1b, atp5d - atp synthase, h+ transporting, mitochondrial f1 complex, delta subunit, nme2b.2 - nme/nm23 nucleoside diphosphate kinase …
GO:0046129	purine ribonucleoside biosynthetic process	8.49e-06	0.00348	3.27	10465	61	893	17	[ak1 - adenylate kinase 1, impdh2 - imp (inosine monophosphate) dehydrogenase 2, adsl - adenylosuccinate lyase, atp5a1 - atp synthase, h+ transporting, mitochondrial f1 complex, alpha subunit 1, cardiac muscle, cecr1b - cat eye syndrome chromosome region, candidate 1b, atp5d - atp synthase, h+ transporting, mitochondrial f1 complex, delta subunit, nme2b.2 - nme/nm23 nucleoside diphosphate kinase …
GO:0009123	nucleoside monophosphate metabolic process	1.12e-05	0.00432	2.8	10465	88	893	21	[ak1 - adenylate kinase 1, impdh2 - imp (inosine monophosphate) dehydrogenase 2, adsl - adenylosuccinate lyase, tpi1b - triosephosphate isomerase 1b, atp5a1 - atp synthase, h+ transporting, mitochondrial f1 complex, alpha subunit 1, cardiac muscle, tpi1a - triosephosphate isomerase 1a, si:ch211-103a14.2 - si:ch211-103a14.2, atp5d - atp synthase, h+ transporting, mitochondrial f1 complex, delta su…
GO:0072522	purine-containing compound biosynthetic process	1.17e-05	0.00423	2.97	10465	75	893	19	[ak1 - adenylate kinase 1, impdh2 - imp (inosine monophosphate) dehydrogenase 2, adsl - adenylosuccinate lyase, atp5a1 - atp synthase, h+ transporting, mitochondrial f1 complex, alpha subunit 1, cardiac muscle, cecr1b - cat eye syndrome chromosome region, candidate 1b, si:ch211-103a14.2 - si:ch211-103a14.2, atp5d - atp synthase, h+ transporting, mitochondrial f1 complex, delta subunit, ampd2 - ad…
GO:0009126	purine nucleoside monophosphate metabolic process	1.43e-05	0.0049	2.93	10465	76	893	19	[ak1 - adenylate kinase 1, impdh2 - imp (inosine monophosphate) dehydrogenase 2, adsl - adenylosuccinate lyase, tpi1b - triosephosphate isomerase 1b, atp5a1 - atp synthase, h+ transporting, mitochondrial f1 complex, alpha subunit 1, cardiac muscle, tpi1a - triosephosphate isomerase 1a, si:ch211-103a14.2 - si:ch211-103a14.2, atp5d - atp synthase, h+ transporting, mitochondrial f1 complex, delta su…
GO:0009167	purine ribonucleoside monophosphate metabolic process	1.43e-05	0.00465	2.93	10465	76	893	19	[ak1 - adenylate kinase 1, impdh2 - imp (inosine monophosphate) dehydrogenase 2, adsl - adenylosuccinate lyase, tpi1b - triosephosphate isomerase 1b, atp5a1 - atp synthase, h+ transporting, mitochondrial f1 complex, alpha subunit 1, cardiac muscle, tpi1a - triosephosphate isomerase 1a, si:ch211-103a14.2 - si:ch211-103a14.2, atp5d - atp synthase, h+ transporting, mitochondrial f1 complex, delta su…
GO:0009206	purine ribonucleoside triphosphate biosynthetic process	1.94e-05	0.00597	4.69	10465	25	893	10	[nme2b.2 - nme/nm23 nucleoside diphosphate kinase 2b, tandem duplicate 2, atp5l - atp synthase, h+ transporting, mitochondrial f0 complex, subunit g, si:dkey-88p24.9 - si:dkey-88p24.9, atp5g3a - atp synthase, h+ transporting, mitochondrial fo complex, subunit c3 (subunit 9), genome duplicate a, atp5c1 - atp synthase, h+ transporting, mitochondrial f1 complex, gamma polypeptide 1, atp5g1 - atp syn…
GO:0009145	purine nucleoside triphosphate biosynthetic process	1.94e-05	0.00568	4.69	10465	25	893	10	[nme2b.2 - nme/nm23 nucleoside diphosphate kinase 2b, tandem duplicate 2, atp5l - atp synthase, h+ transporting, mitochondrial f0 complex, subunit g, si:dkey-88p24.9 - si:dkey-88p24.9, atp5c1 - atp synthase, h+ transporting, mitochondrial f1 complex, gamma polypeptide 1, atp5g3a - atp synthase, h+ transporting, mitochondrial fo complex, subunit c3 (subunit 9), genome duplicate a, atp5g1 - atp syn…
GO:0009165	nucleotide biosynthetic process	1.95e-05	0.00545	2.7	10465	91	893	21	[ak1 - adenylate kinase 1, rrm2b - ribonucleotide reductase m2 b, impdh2 - imp (inosine monophosphate) dehydrogenase 2, adsl - adenylosuccinate lyase, atp5a1 - atp synthase, h+ transporting, mitochondrial f1 complex, alpha subunit 1, cardiac muscle, si:ch211-103a14.2 - si:ch211-103a14.2, atp5d - atp synthase, h+ transporting, mitochondrial f1 complex, delta subunit, ampd2 - adenosine monophosphat…
GO:0006754	ATP biosynthetic process	2.64e-05	0.00706	5.02	10465	21	893	9	[atp5l - atp synthase, h+ transporting, mitochondrial f0 complex, subunit g, si:dkey-88p24.9 - si:dkey-88p24.9, atp5g3a - atp synthase, h+ transporting, mitochondrial fo complex, subunit c3 (subunit 9), genome duplicate a, atp5c1 - atp synthase, h+ transporting, mitochondrial f1 complex, gamma polypeptide 1, atp5g1 - atp synthase, h+ transporting, mitochondrial fo complex, subunit c1 (subunit 9),…
GO:0009161	ribonucleoside monophosphate metabolic process	2.71e-05	0.00696	2.73	10465	86	893	20	[ak1 - adenylate kinase 1, impdh2 - imp (inosine monophosphate) dehydrogenase 2, adsl - adenylosuccinate lyase, tpi1b - triosephosphate isomerase 1b, atp5a1 - atp synthase, h+ transporting, mitochondrial f1 complex, alpha subunit 1, cardiac muscle, tpi1a - triosephosphate isomerase 1a, si:ch211-103a14.2 - si:ch211-103a14.2, atp5d - atp synthase, h+ transporting, mitochondrial f1 complex, delta su…
GO:0009201	ribonucleoside triphosphate biosynthetic process	2.82e-05	0.00694	4.16	10465	31	893	11	[nme2b.2 - nme/nm23 nucleoside diphosphate kinase 2b, tandem duplicate 2, uck2b - uridine-cytidine kinase 2b, atp5l - atp synthase, h+ transporting, mitochondrial f0 complex, subunit g, si:dkey-88p24.9 - si:dkey-88p24.9, atp5g3a - atp synthase, h+ transporting, mitochondrial fo complex, subunit c3 (subunit 9), genome duplicate a, atp5c1 - atp synthase, h+ transporting, mitochondrial f1 complex, g…
GO:0042455	ribonucleoside biosynthetic process	3.57e-05	0.00846	2.85	10465	74	893	18	[ak1 - adenylate kinase 1, impdh2 - imp (inosine monophosphate) dehydrogenase 2, adsl - adenylosuccinate lyase, atp5a1 - atp synthase, h+ transporting, mitochondrial f1 complex, alpha subunit 1, cardiac muscle, cecr1b - cat eye syndrome chromosome region, candidate 1b, atp5d - atp synthase, h+ transporting, mitochondrial f1 complex, delta subunit, nme2b.2 - nme/nm23 nucleoside diphosphate kinase …
GO:0009163	nucleoside biosynthetic process	3.57e-05	0.00815	2.85	10465	74	893	18	[ak1 - adenylate kinase 1, impdh2 - imp (inosine monophosphate) dehydrogenase 2, adsl - adenylosuccinate lyase, atp5a1 - atp synthase, h+ transporting, mitochondrial f1 complex, alpha subunit 1, cardiac muscle, cecr1b - cat eye syndrome chromosome region, candidate 1b, atp5d - atp synthase, h+ transporting, mitochondrial f1 complex, delta subunit, nme2b.2 - nme/nm23 nucleoside diphosphate kinase …
GO:1901659	glycosyl compound biosynthetic process	4.33e-05	0.00953	2.81	10465	75	893	18	[ak1 - adenylate kinase 1, impdh2 - imp (inosine monophosphate) dehydrogenase 2, adsl - adenylosuccinate lyase, atp5a1 - atp synthase, h+ transporting, mitochondrial f1 complex, alpha subunit 1, cardiac muscle, cecr1b - cat eye syndrome chromosome region, candidate 1b, atp5d - atp synthase, h+ transporting, mitochondrial f1 complex, delta subunit, nme2b.2 - nme/nm23 nucleoside diphosphate kinase …
GO:0009150	purine ribonucleotide metabolic process	4.58e-05	0.00971	2.56	10465	96	893	21	[ak1 - adenylate kinase 1, impdh2 - imp (inosine monophosphate) dehydrogenase 2, adsl - adenylosuccinate lyase, tpi1b - triosephosphate isomerase 1b, atp5a1 - atp synthase, h+ transporting, mitochondrial f1 complex, alpha subunit 1, cardiac muscle, tpi1a - triosephosphate isomerase 1a, si:ch211-103a14.2 - si:ch211-103a14.2, atp5d - atp synthase, h+ transporting, mitochondrial f1 complex, delta su…
GO:0006457	protein folding	5.38e-05	0.011	2.54	10465	97	893	21	[hsp90b1 - heat shock protein 90, beta (grp94), member 1, dnajb5 - dnaj (hsp40) homolog, subfamily b, member 5, dnajb1b - dnaj (hsp40) homolog, subfamily b, member 1b, ppifb - peptidylprolyl isomerase fb, txn2 - thioredoxin 2, fkbp4 - fk506 binding protein 4, hsp90aa1.1 - heat shock protein 90, alpha (cytosolic), class a member 1, tandem duplicate 1, calrl - calreticulin like, pdia3 - protein dis…
GO:0050896	response to stimulus	5.96e-05	0.0118	1.46	10465	805	893	100	[zgc:153997 - zgc:153997, hsp90b1 - heat shock protein 90, beta (grp94), member 1, ctsh - cathepsin h, LOC571591 - arg8-vasotocin receptor-like, rrm2b - ribonucleotide reductase m2 b, cat - catalase, txn2 - thioredoxin 2, cebpb - ccaat/enhancer binding protein (c/ebp), beta, lgmn - legumain, zgc:55512 - zgc:55512, ptgs2b - prostaglandin-endoperoxide synthase 2b, b2m - beta-2-microglobulin, pycard…
GO:0009259	ribonucleotide metabolic process	6.1e-05	0.0117	2.46	10465	105	893	22	[ak1 - adenylate kinase 1, impdh2 - imp (inosine monophosphate) dehydrogenase 2, adsl - adenylosuccinate lyase, tpi1b - triosephosphate isomerase 1b, atp5a1 - atp synthase, h+ transporting, mitochondrial f1 complex, alpha subunit 1, cardiac muscle, tpi1a - triosephosphate isomerase 1a, si:ch211-103a14.2 - si:ch211-103a14.2, atp5d - atp synthase, h+ transporting, mitochondrial f1 complex, delta su…
GO:0030199	collagen fibril organization	8.12e-05	0.0151	8.37	10465	7	893	5	[lum - lumican, loxl2a - lysyl oxidase-like 2a, serpinh1b - serpin peptidase inhibitor, clade h (heat shock protein 47), member 1b, serpinh1a - serpin peptidase inhibitor, clade h (heat shock protein 47), member 1a, loxl2b - lysyl oxidase-like 2b]
GO:0006163	purine nucleotide metabolic process	8.6e-05	0.0156	2.46	10465	100	893	21	[ak1 - adenylate kinase 1, impdh2 - imp (inosine monophosphate) dehydrogenase 2, adsl - adenylosuccinate lyase, tpi1b - triosephosphate isomerase 1b, atp5a1 - atp synthase, h+ transporting, mitochondrial f1 complex, alpha subunit 1, cardiac muscle, tpi1a - triosephosphate isomerase 1a, si:ch211-103a14.2 - si:ch211-103a14.2, ampd2 - adenosine monophosphate deaminase 2 (isoform l), atp5d - atp synt…
GO:0015985	energy coupled proton transport, down electrochemical gradient	8.77e-05	0.0154	4.93	10465	19	893	8	[atp5l - atp synthase, h+ transporting, mitochondrial f0 complex, subunit g, atp5g3a - atp synthase, h+ transporting, mitochondrial fo complex, subunit c3 (subunit 9), genome duplicate a, atp5c1 - atp synthase, h+ transporting, mitochondrial f1 complex, gamma polypeptide 1, atp5g1 - atp synthase, h+ transporting, mitochondrial fo complex, subunit c1 (subunit 9), atp5a1 - atp synthase, h+ transpor…
GO:0015986	ATP synthesis coupled proton transport	8.77e-05	0.015	4.93	10465	19	893	8	[atp5l - atp synthase, h+ transporting, mitochondrial f0 complex, subunit g, atp5g3a - atp synthase, h+ transporting, mitochondrial fo complex, subunit c3 (subunit 9), genome duplicate a, atp5c1 - atp synthase, h+ transporting, mitochondrial f1 complex, gamma polypeptide 1, atp5g1 - atp synthase, h+ transporting, mitochondrial fo complex, subunit c1 (subunit 9), atp5a1 - atp synthase, h+ transpor…
GO:0006091	generation of precursor metabolites and energy	0.00015	0.0249	2.57	10465	82	893	18	[ndufv1 - nadh dehydrogenase (ubiquinone) flavoprotein 1, tpi1b - triosephosphate isomerase 1b, pmpcb - peptidase (mitochondrial processing) beta, ndufs4 - nadh dehydrogenase (ubiquinone) fe-s protein 4, (nadh-coenzyme q reductase), uqcrc2a - ubiquinol-cytochrome c reductase core protein iia, tpi1a - triosephosphate isomerase 1a, uqcrb - ubiquinol-cytochrome c reductase binding protein, cox4i2 - …
GO:0044281	small molecule metabolic process	0.000153	0.0247	1.54	10465	542	893	71	[impdh2 - imp (inosine monophosphate) dehydrogenase 2, rrm2b - ribonucleotide reductase m2 b, cyp2v1 - cytochrome p450, family 2, subfamily v, polypeptide 1, txn2 - thioredoxin 2, pecr - peroxisomal trans-2-enoyl-coa reductase, cecr1b - cat eye syndrome chromosome region, candidate 1b, glud1a - glutamate dehydrogenase 1a, mdh2 - malate dehydrogenase 2, nad (mitochondrial), atp5d - atp synthase, h…
GO:0022900	electron transport chain	0.000164	0.0259	3.78	10465	31	893	10	[sdha - succinate dehydrogenase complex, subunit a, flavoprotein (fp), si:dkey-88p24.9 - si:dkey-88p24.9, pmpcb - peptidase (mitochondrial processing) beta, uqcrc2a - ubiquinol-cytochrome c reductase core protein iia, ndufs4 - nadh dehydrogenase (ubiquinone) fe-s protein 4, (nadh-coenzyme q reductase), ndufv2 - nadh dehydrogenase (ubiquinone) flavoprotein 2, uqcrb - ubiquinol-cytochrome c reducta…
GO:0019693	ribose phosphate metabolic process	0.000166	0.0256	2.3	10465	112	893	22	[ak1 - adenylate kinase 1, impdh2 - imp (inosine monophosphate) dehydrogenase 2, adsl - adenylosuccinate lyase, tpi1b - triosephosphate isomerase 1b, atp5a1 - atp synthase, h+ transporting, mitochondrial f1 complex, alpha subunit 1, cardiac muscle, tpi1a - triosephosphate isomerase 1a, si:ch211-103a14.2 - si:ch211-103a14.2, atp5d - atp synthase, h+ transporting, mitochondrial f1 complex, delta su…
GO:0019882	antigen processing and presentation	0.00019	0.0285	4.06	10465	26	893	9	[zgc:152682 - zgc:152682, b2m - beta-2-microglobulin, cd74b - cd74 molecule, major histocompatibility complex, class ii invariant chain b, ctssb.1 - cathepsin sb, tandem duplicate 1, cd74a - cd74 molecule, major histocompatibility complex, class ii invariant chain a, abcb4 - atp-binding cassette, sub-family b (mdr/tap), member 4, mhc1zba - major histocompatibility complex class i zba, ctssb.2 - c…
GO:0002376	immune system process	0.000225	0.0329	1.91	10465	203	893	33	[zgc:152682 - zgc:152682, ctsh - cathepsin h, wasb - wiskott-aldrich syndrome (eczema-thrombocytopenia) b, ctssb.1 - cathepsin sb, tandem duplicate 1, zgc:101846 - zgc:101846, serpine1 - serpin peptidase inhibitor, clade e (nexin, plasminogen activator inhibitor type 1), member 1, hsp90aa1.1 - heat shock protein 90, alpha (cytosolic), class a member 1, tandem duplicate 1, c1qa - complement compon…
GO:0009888	tissue development	0.000283	0.0406	1.86	10465	214	893	34	[cx43 - connexin 43, tal1 - t-cell acute lymphocytic leukemia 1, thbs4b - thrombospondin 4b, lfng - lunatic fringe homolog, aldh1a2 - aldehyde dehydrogenase 1 family, member a2, lgmn - legumain, gfra3 - gdnf family receptor alpha 3, gja3 - gap junction protein, alpha 3, rbm24a - rna binding motif protein 24a, fn1 - fibronectin 1, fam53b - family with sequence similarity 53, member b, gata5 - gata…
GO:0006753	nucleoside phosphate metabolic process	0.00041	0.0574	2.02	10465	151	893	26	[adsl - adenylosuccinate lyase, impdh2 - imp (inosine monophosphate) dehydrogenase 2, rrm2b - ribonucleotide reductase m2 b, nt5e - 5'-nucleotidase, ecto (cd73), tpi1a - triosephosphate isomerase 1a, ampd2 - adenosine monophosphate deaminase 2 (isoform l), atp5d - atp synthase, h+ transporting, mitochondrial f1 complex, delta subunit, nme2b.2 - nme/nm23 nucleoside diphosphate kinase 2b, tandem du…
GO:0031099	regeneration	0.000413	0.0564	2.53	10465	74	893	16	[cx43 - connexin 43, hapln1a - hyaluronan and proteoglycan link protein 1a, cxcr4b - chemokine (c-x-c motif), receptor 4b, mdka - midkine-related growth factor, csrp1a - cysteine and glycine-rich protein 1a, acvr1b - activin a receptor, type ib, lfng - lunatic fringe homolog, lgmn - legumain, aldh1a2 - aldehyde dehydrogenase 1 family, member a2, hmgb1a - high-mobility group box 1a, socs3a - suppr…
GO:0009141	nucleoside triphosphate metabolic process	0.000413	0.0552	2.53	10465	74	893	16	[ak1 - adenylate kinase 1, tpi1b - triosephosphate isomerase 1b, atp5a1 - atp synthase, h+ transporting, mitochondrial f1 complex, alpha subunit 1, cardiac muscle, tpi1a - triosephosphate isomerase 1a, atp5d - atp synthase, h+ transporting, mitochondrial f1 complex, delta subunit, nme2b.2 - nme/nm23 nucleoside diphosphate kinase 2b, tandem duplicate 2, uck2b - uridine-cytidine kinase 2b, atp5l - …
GO:0035050	embryonic heart tube development	0.000418	0.0547	4.08	10465	23	893	8	[cx43 - connexin 43, tal1 - t-cell acute lymphocytic leukemia 1, fn1 - fibronectin 1, nkx2.5 - nk2 transcription factor related 5, tbx20 - t-box 20, sema3d - semaphorin 3d, ndrg4 - n-myc downstream regulated gene 4, vmhc - ventricular myosin heavy chain]
GO:0046128	purine ribonucleoside metabolic process	0.000434	0.0557	2.25	10465	104	893	20	[ak1 - adenylate kinase 1, impdh2 - imp (inosine monophosphate) dehydrogenase 2, adsl - adenylosuccinate lyase, tpi1b - triosephosphate isomerase 1b, atp5a1 - atp synthase, h+ transporting, mitochondrial f1 complex, alpha subunit 1, cardiac muscle, tpi1a - triosephosphate isomerase 1a, cecr1b - cat eye syndrome chromosome region, candidate 1b, atp5d - atp synthase, h+ transporting, mitochondrial …
GO:0022904	respiratory electron transport chain	0.000482	0.0605	3.64	10465	29	893	9	[sdha - succinate dehydrogenase complex, subunit a, flavoprotein (fp), si:dkey-88p24.9 - si:dkey-88p24.9, pmpcb - peptidase (mitochondrial processing) beta, uqcrc2a - ubiquinol-cytochrome c reductase core protein iia, ndufv2 - nadh dehydrogenase (ubiquinone) flavoprotein 2, uqcrb - ubiquinol-cytochrome c reductase binding protein, etfdh - electron-transferring-flavoprotein dehydrogenase, cox4i2 -…
GO:0009199	ribonucleoside triphosphate metabolic process	0.000494	0.0609	2.59	10465	68	893	15	[ak1 - adenylate kinase 1, tpi1b - triosephosphate isomerase 1b, atp5a1 - atp synthase, h+ transporting, mitochondrial f1 complex, alpha subunit 1, cardiac muscle, tpi1a - triosephosphate isomerase 1a, atp5d - atp synthase, h+ transporting, mitochondrial f1 complex, delta subunit, nme2b.2 - nme/nm23 nucleoside diphosphate kinase 2b, tandem duplicate 2, uck2b - uridine-cytidine kinase 2b, atp5l - …
GO:0042278	purine nucleoside metabolic process	0.000562	0.0678	2.21	10465	106	893	20	[ak1 - adenylate kinase 1, impdh2 - imp (inosine monophosphate) dehydrogenase 2, adsl - adenylosuccinate lyase, tpi1b - triosephosphate isomerase 1b, atp5a1 - atp synthase, h+ transporting, mitochondrial f1 complex, alpha subunit 1, cardiac muscle, tpi1a - triosephosphate isomerase 1a, cecr1b - cat eye syndrome chromosome region, candidate 1b, atp5d - atp synthase, h+ transporting, mitochondrial …
GO:0009205	purine ribonucleoside triphosphate metabolic process	0.000588	0.0696	2.65	10465	62	893	14	[ak1 - adenylate kinase 1, tpi1b - triosephosphate isomerase 1b, atp5a1 - atp synthase, h+ transporting, mitochondrial f1 complex, alpha subunit 1, cardiac muscle, tpi1a - triosephosphate isomerase 1a, atp5d - atp synthase, h+ transporting, mitochondrial f1 complex, delta subunit, nme2b.2 - nme/nm23 nucleoside diphosphate kinase 2b, tandem duplicate 2, atp5l - atp synthase, h+ transporting, mitoc…
GO:0048856	anatomical structure development	0.000589	0.0684	1.31	10465	1123	893	126	[tal1 - t-cell acute lymphocytic leukemia 1, fstl1b - follistatin-like 1b, f3b - coagulation factor iiib, mdkb - midkine-related growth factor b, lgmn - legumain, smyd2b - set and mynd domain containing 2b, gfra3 - gdnf family receptor alpha 3, crb2b - crumbs homolog 2b, rhoua - ras homolog gene family, member ua, idh1 - isocitrate dehydrogenase 1 (nadp+), soluble, epor - erythropoietin receptor,…
GO:0010092	specification of organ identity	0.000619	0.0706	11.72	10465	3	893	3	[fn1 - fibronectin 1, fn1b - fibronectin 1b, aldh1a2 - aldehyde dehydrogenase 1 family, member a2]
GO:0006958	complement activation, classical pathway	0.000619	0.0693	11.72	10465	3	893	3	[c1qb - complement component 1, q subcomponent, b chain, c1qa - complement component 1, q subcomponent, a chain, c1qc - complement component 1, q subcomponent, c chain]
GO:0006086	acetyl-CoA biosynthetic process from pyruvate	0.000619	0.0681	11.72	10465	3	893	3	[pdha1a - pyruvate dehydrogenase (lipoamide) alpha 1a, dlat - dihydrolipoamide s-acetyltransferase (e2 component of pyruvate dehydrogenase complex), pdhb - pyruvate dehydrogenase (lipoamide) beta]
GO:0033539	fatty acid beta-oxidation using acyl-CoA dehydrogenase	0.000626	0.0676	5.02	10465	14	893	6	[acadl - acyl-coenzyme a dehydrogenase, long chain, acadvl - acyl-coenzyme a dehydrogenase, very long chain, acadm - acyl-coenzyme a dehydrogenase, c-4 to c-12 straight chain, acad9 - acyl-coa dehydrogenase family, member 9, zgc:85777 - zgc:85777, etfa - electron-transfer-flavoprotein, alpha polypeptide]
GO:0006955	immune response	0.000647	0.0687	2.02	10465	139	893	24	[zgc:152682 - zgc:152682, ctsh - cathepsin h, ctssb.1 - cathepsin sb, tandem duplicate 1, cd74b - cd74 molecule, major histocompatibility complex, class ii invariant chain b, tnfsf10 - tumor necrosis factor (ligand) superfamily, member 10, zgc:101846 - zgc:101846, serpine1 - serpin peptidase inhibitor, clade e (nexin, plasminogen activator inhibitor type 1), member 1, c1qa - complement component …
GO:0006635	fatty acid beta-oxidation	0.000649	0.0677	4.32	10465	19	893	7	[acadl - acyl-coenzyme a dehydrogenase, long chain, acadvl - acyl-coenzyme a dehydrogenase, very long chain, cpt2 - carnitine palmitoyltransferase ii, acadm - acyl-coenzyme a dehydrogenase, c-4 to c-12 straight chain, zgc:85777 - zgc:85777, acad9 - acyl-coa dehydrogenase family, member 9, etfa - electron-transfer-flavoprotein, alpha polypeptide]
GO:0072521	purine-containing compound metabolic process	0.000821	0.0842	2.06	10465	125	893	22	[ak1 - adenylate kinase 1, impdh2 - imp (inosine monophosphate) dehydrogenase 2, adsl - adenylosuccinate lyase, tpi1b - triosephosphate isomerase 1b, atp5a1 - atp synthase, h+ transporting, mitochondrial f1 complex, alpha subunit 1, cardiac muscle, tpi1a - triosephosphate isomerase 1a, cecr1b - cat eye syndrome chromosome region, candidate 1b, si:ch211-103a14.2 - si:ch211-103a14.2, atp5d - atp sy…
GO:0009144	purine nucleoside triphosphate metabolic process	0.000824	0.0831	2.56	10465	64	893	14	[ak1 - adenylate kinase 1, tpi1b - triosephosphate isomerase 1b, atp5a1 - atp synthase, h+ transporting, mitochondrial f1 complex, alpha subunit 1, cardiac muscle, tpi1a - triosephosphate isomerase 1a, atp5d - atp synthase, h+ transporting, mitochondrial f1 complex, delta subunit, nme2b.2 - nme/nm23 nucleoside diphosphate kinase 2b, tandem duplicate 2, atp5l - atp synthase, h+ transporting, mitoc…
GO:0046034	ATP metabolic process	0.000827	0.0821	2.67	10465	57	893	13	[ak1 - adenylate kinase 1, tpi1b - triosephosphate isomerase 1b, tpi1a - triosephosphate isomerase 1a, atp5a1 - atp synthase, h+ transporting, mitochondrial f1 complex, alpha subunit 1, cardiac muscle, atp5d - atp synthase, h+ transporting, mitochondrial f1 complex, delta subunit, atp5l - atp synthase, h+ transporting, mitochondrial f0 complex, subunit g, si:dkey-88p24.9 - si:dkey-88p24.9, atp5c1…
GO:0009117	nucleotide metabolic process	0.000862	0.0842	1.95	10465	150	893	25	[adsl - adenylosuccinate lyase, impdh2 - imp (inosine monophosphate) dehydrogenase 2, rrm2b - ribonucleotide reductase m2 b, nt5e - 5'-nucleotidase, ecto (cd73), tpi1a - triosephosphate isomerase 1a, ampd2 - adenosine monophosphate deaminase 2 (isoform l), atp5d - atp synthase, h+ transporting, mitochondrial f1 complex, delta subunit, nme2b.2 - nme/nm23 nucleoside diphosphate kinase 2b, tandem du…
GO:0009119	ribonucleoside metabolic process	0.000921	0.0886	2.09	10465	118	893	21	[ak1 - adenylate kinase 1, impdh2 - imp (inosine monophosphate) dehydrogenase 2, adsl - adenylosuccinate lyase, tpi1b - triosephosphate isomerase 1b, atp5a1 - atp synthase, h+ transporting, mitochondrial f1 complex, alpha subunit 1, cardiac muscle, tpi1a - triosephosphate isomerase 1a, cecr1b - cat eye syndrome chromosome region, candidate 1b, atp5d - atp synthase, h+ transporting, mitochondrial …
GO:0034440	lipid oxidation	0.000926	0.0876	4.1	10465	20	893	7	[acadl - acyl-coenzyme a dehydrogenase, long chain, acadvl - acyl-coenzyme a dehydrogenase, very long chain, cpt2 - carnitine palmitoyltransferase ii, acadm - acyl-coenzyme a dehydrogenase, c-4 to c-12 straight chain, zgc:85777 - zgc:85777, acad9 - acyl-coa dehydrogenase family, member 9, etfa - electron-transfer-flavoprotein, alpha polypeptide]
GO:0019395	fatty acid oxidation	0.000926	0.0863	4.1	10465	20	893	7	[acadl - acyl-coenzyme a dehydrogenase, long chain, acadvl - acyl-coenzyme a dehydrogenase, very long chain, cpt2 - carnitine palmitoyltransferase ii, acadm - acyl-coenzyme a dehydrogenase, c-4 to c-12 straight chain, acad9 - acyl-coa dehydrogenase family, member 9, zgc:85777 - zgc:85777, etfa - electron-transfer-flavoprotein, alpha polypeptide]
GO:0048732	gland development	0.00099	0.0909	2.22	10465	95	893	18	[fgf3 - fibroblast growth factor 3, tal1 - t-cell acute lymphocytic leukemia 1, klf6a - kruppel-like factor 6a, dhrs9 - dehydrogenase/reductase (sdr family) member 9, grna - granulin a, aldh1a2 - aldehyde dehydrogenase 1 family, member a2, nrp1a - neuropilin 1a, ppdpfb - pancreatic progenitor cell differentiation and proliferation factor b, gata6 - gata-binding protein 6, hand2 - heart and neural…

## Sheet: 0dpa_vs_14dpa_FDR_0_05_GO_BP
GO Term	Description	P-value	FDR q-value	Enrichment	N	B	n	b	Genes
GO:0048856	anatomical structure development	4.78e-07	0.00294	1.52	10465	1123	770	126	[tal1 - t-cell acute lymphocytic leukemia 1, fstl1b - follistatin-like 1b, f3b - coagulation factor iiib, apobec2a - apolipoprotein b mrna editing enzyme, catalytic polypeptide-like 2a, zranb1b - zinc finger, ran-binding domain containing 1b, smyd2b - set and mynd domain containing 2b, gfra3 - gdnf family receptor alpha 3, rhoua - ras homolog gene family, member ua, epor - erythropoietin receptor…
GO:0031099	regeneration	1.06e-06	0.00326	3.49	10465	74	770	19	[hapln1a - hyaluronan and proteoglycan link protein 1a, cx43 - connexin 43, cxcr4b - chemokine (c-x-c motif), receptor 4b, mdka - midkine-related growth factor, csrp1a - cysteine and glycine-rich protein 1a, acvr1b - activin a receptor, type ib, apobec2a - apolipoprotein b mrna editing enzyme, catalytic polypeptide-like 2a, lfng - lunatic fringe homolog, aldh1a2 - aldehyde dehydrogenase 1 family,…
GO:0006457	protein folding	5.73e-06	0.0117	2.94	10465	97	770	21	[hsp90b1 - heat shock protein 90, beta (grp94), member 1, dnajb5 - dnaj (hsp40) homolog, subfamily b, member 5, dnajb1b - dnaj (hsp40) homolog, subfamily b, member 1b, bag2 - bcl2-associated athanogene 2, pdia4 - protein disulfide isomerase associated 4, fkbp4 - fk506 binding protein 4, hsp90aa1.1 - heat shock protein 90, alpha (cytosolic), class a member 1, tandem duplicate 1, calrl - calreticul…
GO:0044767	single-organism developmental process	9.17e-06	0.0141	1.35	10465	1708	770	170	[hsp90b1 - heat shock protein 90, beta (grp94), member 1, tal1 - t-cell acute lymphocytic leukemia 1, sgk2b - serum/glucocorticoid regulated kinase 2b, pls3 - plastin 3 (t isoform), fstl1b - follistatin-like 1b, apobec2a - apolipoprotein b mrna editing enzyme, catalytic polypeptide-like 2a, olfml3b - olfactomedin-like 3b, smyd2b - set and mynd domain containing 2b, zranb1b - zinc finger, ran-bind…
GO:0032502	developmental process	1.62e-05	0.0199	1.33	10465	1797	770	176	[hsp90b1 - heat shock protein 90, beta (grp94), member 1, tal1 - t-cell acute lymphocytic leukemia 1, sgk2b - serum/glucocorticoid regulated kinase 2b, pls3 - plastin 3 (t isoform), f3b - coagulation factor iiib, fstl1b - follistatin-like 1b, apobec2a - apolipoprotein b mrna editing enzyme, catalytic polypeptide-like 2a, olfml3b - olfactomedin-like 3b, smyd2b - set and mynd domain containing 2b, …
GO:0030029	actin filament-based process	1.78e-05	0.0182	2.6	10465	120	770	23	[pacsin2 - protein kinase c and casein kinase substrate in neurons 2, tfpi2 - tissue factor pathway inhibitor 2, cnn2 - calponin 2, ehd2 - eh-domain containing 2, actn1 - actinin, alpha 1, coro1ca - coronin, actin binding protein, 1ca, hsp90aa1.1 - heat shock protein 90, alpha (cytosolic), class a member 1, tandem duplicate 1, coro1cb - coronin, actin binding protein, 1cb, epb41b - erythrocyte me…
GO:0009628	response to abiotic stimulus	2.29e-05	0.0201	2.4	10465	147	770	26	[hsp90b1 - heat shock protein 90, beta (grp94), member 1, cry2a - cryptochrome 2a, cirbp - cold inducible rna binding protein, arntl1a - aryl hydrocarbon receptor nuclear translocator-like 1a, tefa - thyrotroph embryonic factor a, jund - jun d proto-oncogene, ddit3 - dna-damage-inducible transcript 3, tefb - thyrotroph embryonic factor b, col1a2 - collagen, type i, alpha 2, zgc:56306 - zgc:56306,…
GO:0030036	actin cytoskeleton organization	2.41e-05	0.0185	2.62	10465	114	770	22	[pacsin2 - protein kinase c and casein kinase substrate in neurons 2, tfpi2 - tissue factor pathway inhibitor 2, cnn2 - calponin 2, ehd2 - eh-domain containing 2, actn1 - actinin, alpha 1, coro1ca - coronin, actin binding protein, 1ca, hsp90aa1.1 - heat shock protein 90, alpha (cytosolic), class a member 1, tandem duplicate 1, coro1cb - coronin, actin binding protein, 1cb, epb41b - erythrocyte me…
GO:0044699	single-organism process	2.59e-05	0.0177	1.17	10465	4255	770	367	[hsp90b1 - heat shock protein 90, beta (grp94), member 1, tal1 - t-cell acute lymphocytic leukemia 1, mtus1a - mitochondrial tumor suppressor 1a, ttyh2 - tweety homolog 2 (drosophila), ehd2 - eh-domain containing 2, cat - catalase, mthfd2 - methylenetetrahydrofolate dehydrogenase (nadp+ dependent) 2, methenyltetrahydrofolate cyclohydrolase, pecr - peroxisomal trans-2-enoyl-coa reductase, pelo - p…
GO:0048519	negative regulation of biological process	6.81e-05	0.0419	1.58	10465	601	770	70	[h2afvb - h2a histone family, member vb, arntl1a - aryl hydrocarbon receptor nuclear translocator-like 1a, slc2a1a - solute carrier family 2 (facilitated glucose transporter), member 1a, zgc:101846 - zgc:101846, sox11b - sry-box containing gene 11b, jund - jun d proto-oncogene, si:ch211-132b12.7 - si:ch211-132b12.7, smyd2b - set and mynd domain containing 2b, pik3ip1 - phosphoinositide-3-kinase i…
GO:0042246	tissue regeneration	0.000127	0.0709	3.07	10465	62	770	14	[cx43 - connexin 43, hapln1a - hyaluronan and proteoglycan link protein 1a, cxcr4b - chemokine (c-x-c motif), receptor 4b, mdka - midkine-related growth factor, acvr1b - activin a receptor, type ib, apobec2a - apolipoprotein b mrna editing enzyme, catalytic polypeptide-like 2a, lfng - lunatic fringe homolog, aldh1a2 - aldehyde dehydrogenase 1 family, member a2, hspd1 - heat shock 60kd protein 1 (…
GO:0050896	response to stimulus	0.000137	0.0702	1.47	10465	805	770	87	[hsp90b1 - heat shock protein 90, beta (grp94), member 1, cirbp - cold inducible rna binding protein, LOC571591 - arg8-vasotocin receptor-like, rrm2b - ribonucleotide reductase m2 b, arntl1a - aryl hydrocarbon receptor nuclear translocator-like 1a, pdia4 - protein disulfide isomerase associated 4, cat - catalase, zgc:101846 - zgc:101846, chchd6a - coiled-coil-helix-coiled-coil-helix domain contai…
GO:0001765	membrane raft assembly	0.000137	0.0648	10.87	10465	5	770	4	[pacsin2 - protein kinase c and casein kinase substrate in neurons 2, cav1 - caveolin 1, cav2 - caveolin 2, zgc:172270 - zgc:172270]
GO:0070836	caveola assembly	0.000137	0.0602	10.87	10465	5	770	4	[pacsin2 - protein kinase c and casein kinase substrate in neurons 2, cav1 - caveolin 1, cav2 - caveolin 2, zgc:172270 - zgc:172270]
GO:0044857	plasma membrane raft organization	0.000137	0.0562	10.87	10465	5	770	4	[pacsin2 - protein kinase c and casein kinase substrate in neurons 2, cav1 - caveolin 1, cav2 - caveolin 2, zgc:172270 - zgc:172270]
GO:0044854	plasma membrane raft assembly	0.000137	0.0527	10.87	10465	5	770	4	[pacsin2 - protein kinase c and casein kinase substrate in neurons 2, cav1 - caveolin 1, cav2 - caveolin 2, zgc:172270 - zgc:172270]
GO:0031579	membrane raft organization	0.000137	0.0496	10.87	10465	5	770	4	[pacsin2 - protein kinase c and casein kinase substrate in neurons 2, cav1 - caveolin 1, cav2 - caveolin 2, zgc:172270 - zgc:172270]
GO:0030097	hemopoiesis	0.000142	0.0485	2.4	10465	119	770	21	[cx43 - connexin 43, irf8 - interferon regulatory factor 8, myef2 - myelin expression factor 2, tal1 - t-cell acute lymphocytic leukemia 1, tmem88a - transmembrane protein 88 a, pim1 - pim-1 oncogene, npm1a - nucleophosmin 1a, slc11a2 - solute carrier family 11 (proton-coupled divalent metal ion transporters), member 2, epb41b - erythrocyte membrane protein band 4.1b (elliptocytosis 1, rh-linked)…
GO:0048589	developmental growth	0.000207	0.0671	2.46	10465	105	770	19	[hapln1a - hyaluronan and proteoglycan link protein 1a, cx43 - connexin 43, cxcr4b - chemokine (c-x-c motif), receptor 4b, mdka - midkine-related growth factor, klf6a - kruppel-like factor 6a, acvr1b - activin a receptor, type ib, kif1b - kinesin family member 1b, apobec2a - apolipoprotein b mrna editing enzyme, catalytic polypeptide-like 2a, lfng - lunatic fringe homolog, aldh1a2 - aldehyde dehy…
GO:0048523	negative regulation of cellular process	0.000207	0.0638	1.56	10465	568	770	65	[h2afvb - h2a histone family, member vb, arntl1a - aryl hydrocarbon receptor nuclear translocator-like 1a, slc2a1a - solute carrier family 2 (facilitated glucose transporter), member 1a, zgc:101846 - zgc:101846, sox11b - sry-box containing gene 11b, jund - jun d proto-oncogene, si:ch211-132b12.7 - si:ch211-132b12.7, smyd2b - set and mynd domain containing 2b, pik3ip1 - phosphoinositide-3-kinase i…
GO:0048534	hematopoietic or lymphoid organ development	0.000262	0.0767	2.25	10465	133	770	22	[cx43 - connexin 43, irf8 - interferon regulatory factor 8, myef2 - myelin expression factor 2, tal1 - t-cell acute lymphocytic leukemia 1, tmem88a - transmembrane protein 88 a, pim1 - pim-1 oncogene, npm1a - nucleophosmin 1a, epb41b - erythrocyte membrane protein band 4.1b (elliptocytosis 1, rh-linked), slc11a2 - solute carrier family 11 (proton-coupled divalent metal ion transporters), member 2…
GO:0007010	cytoskeleton organization	0.000288	0.0804	1.93	10465	218	770	31	[pacsin2 - protein kinase c and casein kinase substrate in neurons 2, tfpi2 - tissue factor pathway inhibitor 2, ehd2 - eh-domain containing 2, coro1ca - coronin, actin binding protein, 1ca, stmn1b - stathmin 1b, coro1cb - coronin, actin binding protein, 1cb, hsp90aa1.1 - heat shock protein 90, alpha (cytosolic), class a member 1, tandem duplicate 1, tacc1 - transforming, acidic coiled-coil conta…
GO:0009890	negative regulation of biosynthetic process	0.000304	0.0814	2.07	10465	171	770	26	[h2afvb - h2a histone family, member vb, cry2a - cryptochrome 2a, arntl1a - aryl hydrocarbon receptor nuclear translocator-like 1a, zgc:101846 - zgc:101846, jund - jun d proto-oncogene, eif4ebp3 - eukaryotic translation initiation factor 4e binding protein 3, si:ch211-132b12.7 - si:ch211-132b12.7, smyd2b - set and mynd domain containing 2b, rnf2 - ring finger protein 2, zmynd11 - zinc finger, myn…
GO:0032501	multicellular organismal process	0.000386	0.099	1.51	10465	603	770	67	[cx43 - connexin 43, hsp90b1 - heat shock protein 90, beta (grp94), member 1, tal1 - t-cell acute lymphocytic leukemia 1, LOC571591 - arg8-vasotocin receptor-like, fn1b - fibronectin 1b, f3b - coagulation factor iiib, sox11b - sry-box containing gene 11b, fstl1b - follistatin-like 1b, olfml3b - olfactomedin-like 3b, smyd2b - set and mynd domain containing 2b, tnnc1a - troponin c type 1a (slow), m…
GO:0006958	complement activation, classical pathway	0.000397	0.0977	13.59	10465	3	770	3	[c1qb - complement component 1, q subcomponent, b chain, c1qa - complement component 1, q subcomponent, a chain, c1qc - complement component 1, q subcomponent, c chain]
GO:0031109	microtubule polymerization or depolymerization	0.000397	0.094	13.59	10465	3	770	3	[stmn1b - stathmin 1b, stmn1a - stathmin 1a, tppp3 - tubulin polymerization-promoting protein family member 3]
GO:0007623	circadian rhythm	0.000437	0.0997	5.44	10465	15	770	6	[arntl1a - aryl hydrocarbon receptor nuclear translocator-like 1a, impdh2 - imp (inosine monophosphate) dehydrogenase 2, si:ch211-284a13.1 - si:ch211-284a13.1, nfil3-6 - nuclear factor, interleukin 3 regulated, member 6, nfil3-5 - nuclear factor, interleukin 3 regulated, member 5, per3 - period homolog 3 (drosophila)]
GO:0040007	growth	0.000443	0.0974	2.27	10465	120	770	20	[hapln1a - hyaluronan and proteoglycan link protein 1a, cx43 - connexin 43, cxcr4b - chemokine (c-x-c motif), receptor 4b, mdka - midkine-related growth factor, tgfb2 - transforming growth factor, beta 2, klf6a - kruppel-like factor 6a, acvr1b - activin a receptor, type ib, kif1b - kinesin family member 1b, apobec2a - apolipoprotein b mrna editing enzyme, catalytic polypeptide-like 2a, lfng - lun…
GO:0009892	negative regulation of metabolic process	0.000484	0.103	1.75	10465	295	770	38	[cry2a - cryptochrome 2a, h2afvb - h2a histone family, member vb, rbmx - rna binding motif protein, x-linked, arntl1a - aryl hydrocarbon receptor nuclear translocator-like 1a, zgc:101846 - zgc:101846, eif4ebp3 - eukaryotic translation initiation factor 4e binding protein 3, jund - jun d proto-oncogene, si:ch211-132b12.7 - si:ch211-132b12.7, smyd2b - set and mynd domain containing 2b, rnf2 - ring …
GO:0031327	negative regulation of cellular biosynthetic process	0.000656	0.135	2	10465	170	770	25	[h2afvb - h2a histone family, member vb, cry2a - cryptochrome 2a, arntl1a - aryl hydrocarbon receptor nuclear translocator-like 1a, zgc:101846 - zgc:101846, jund - jun d proto-oncogene, eif4ebp3 - eukaryotic translation initiation factor 4e binding protein 3, si:ch211-132b12.7 - si:ch211-132b12.7, smyd2b - set and mynd domain containing 2b, rnf2 - ring finger protein 2, zmynd11 - zinc finger, myn…
GO:0051172	negative regulation of nitrogen compound metabolic process	0.000681	0.135	1.96	10465	180	770	26	[h2afvb - h2a histone family, member vb, cry2a - cryptochrome 2a, rbmx - rna binding motif protein, x-linked, arntl1a - aryl hydrocarbon receptor nuclear translocator-like 1a, zgc:101846 - zgc:101846, jund - jun d proto-oncogene, eif4ebp3 - eukaryotic translation initiation factor 4e binding protein 3, si:ch211-132b12.7 - si:ch211-132b12.7, smyd2b - set and mynd domain containing 2b, rnf2 - ring …
GO:0009266	response to temperature stimulus	0.000727	0.14	4.32	10465	22	770	7	[hsp90aa1.2 - heat shock protein 90, alpha (cytosolic), class a member 1, tandem duplicate 2, cry2a - cryptochrome 2a, cirbp - cold inducible rna binding protein, dnaja3a - dnaj (hsp40) homolog, subfamily a, member 3a, per1b - period homolog 1b (drosophila), dnaja1l - dnaj (hsp40) homolog, subfamily a, member 1, like, hmgb1a - high-mobility group box 1a]
GO:0071709	membrane assembly	0.00085	0.159	7.77	10465	7	770	4	[pacsin2 - protein kinase c and casein kinase substrate in neurons 2, cav1 - caveolin 1, cav2 - caveolin 2, zgc:172270 - zgc:172270]
GO:0010454	negative regulation of cell fate commitment	0.00085	0.154	7.77	10465	7	770	4	[tmem88a - transmembrane protein 88 a, klf2a - kruppel-like factor 2a, klf2b - kruppel-like factor 2b, fgf17 - fibroblast growth factor 17]
GO:0032922	circadian regulation of gene expression	0.00085	0.15	7.77	10465	7	770	4	[si:ch211-284a13.1 - si:ch211-284a13.1, nfil3-6 - nuclear factor, interleukin 3 regulated, member 6, nfil3-5 - nuclear factor, interleukin 3 regulated, member 5, per3 - period homolog 3 (drosophila)]
GO:0051261	protein depolymerization	0.00085	0.145	7.77	10465	7	770	4	[mical3a - microtubule associated monooxygenase, calponin and lim domain containing 3a, stmn1b - stathmin 1b, cfl2l - cofilin 2, like, stmn1a - stathmin 1a]
GO:0009314	response to radiation	0.000872	0.145	2.57	10465	74	770	14	[cry2a - cryptochrome 2a, per1a - period homolog 1a (drosophila), arntl1a - aryl hydrocarbon receptor nuclear translocator-like 1a, tefa - thyrotroph embryonic factor a, jund - jun d proto-oncogene, jun - jun proto-oncogene, nabp1a - nucleic acid binding protein 1a, mdm2 - transformed 3t3 cell double minute 2 homolog (mouse), tefb - thyrotroph embryonic factor b, cry1a - cryptochrome 1a, crip1 - …
GO:0051253	negative regulation of RNA metabolic process	0.000887	0.144	2.06	10465	145	770	22	[cry2a - cryptochrome 2a, h2afvb - h2a histone family, member vb, rbmx - rna binding motif protein, x-linked, arntl1a - aryl hydrocarbon receptor nuclear translocator-like 1a, zgc:101846 - zgc:101846, jund - jun d proto-oncogene, si:ch211-132b12.7 - si:ch211-132b12.7, bhlhe41 - basic helix-loop-helix family, member e41, smyd2b - set and mynd domain containing 2b, ncor1 - nuclear receptor co-repre…
GO:2000113	negative regulation of cellular macromolecule biosynthetic process	0.000976	0.154	1.98	10465	165	770	24	[cry2a - cryptochrome 2a, h2afvb - h2a histone family, member vb, arntl1a - aryl hydrocarbon receptor nuclear translocator-like 1a, zgc:101846 - zgc:101846, eif4ebp3 - eukaryotic translation initiation factor 4e binding protein 3, jund - jun d proto-oncogene, si:ch211-132b12.7 - si:ch211-132b12.7, bhlhe41 - basic helix-loop-helix family, member e41, smyd2b - set and mynd domain containing 2b, nco…
GO:0048511	rhythmic process	0.00098	0.151	4.14	10465	23	770	7	[arntl1a - aryl hydrocarbon receptor nuclear translocator-like 1a, impdh2 - imp (inosine monophosphate) dehydrogenase 2, atf4b1 - activating transcription factor 4b1 (tax-responsive enhancer element b67), si:ch211-284a13.1 - si:ch211-284a13.1, nfil3-6 - nuclear factor, interleukin 3 regulated, member 6, nfil3-5 - nuclear factor, interleukin 3 regulated, member 5, per3 - period homolog 3 (drosophi…
GO:0009888	tissue development	0.000984	0.148	1.84	10465	214	770	29	[cx43 - connexin 43, tal1 - t-cell acute lymphocytic leukemia 1, lfng - lunatic fringe homolog, apobec2a - apolipoprotein b mrna editing enzyme, catalytic polypeptide-like 2a, aldh1a2 - aldehyde dehydrogenase 1 family, member a2, gfra3 - gdnf family receptor alpha 3, rbm24a - rna binding motif protein 24a, fam53b - family with sequence similarity 53, member b, hbegfa - heparin-binding egf-like gr…

## Sheet: 0dpa_vs_21dpa_FDR_0_05_GO_BP
GO Term	Description	P-value	FDR q-value	Enrichment	N	B	n	b	Genes
GO:1901566	organonitrogen compound biosynthetic process	1.33e-05	0.0821	1.94	10465	491	494	45	[rpl24 - ribosomal protein l24, rpl13a - ribosomal protein l13a, isca1 - iron-sulfur cluster assembly 1, adsl - adenylosuccinate lyase, impdh2 - imp (inosine monophosphate) dehydrogenase 2, rpl4 - ribosomal protein l4, eif4e2 - eukaryotic translation initiation factor 4e family member 2, cpox - coproporphyrinogen oxidase, eif3d - eukaryotic translation initiation factor 3, subunit d, LOC565335 - …
GO:0006412	translation	2.34e-05	0.0721	2.3	10465	267	494	29	[rpl24 - ribosomal protein l24, rpl13a - ribosomal protein l13a, rpl4 - ribosomal protein l4, eif4e2 - eukaryotic translation initiation factor 4e family member 2, eif3d - eukaryotic translation initiation factor 3, subunit d, LOC565335 - novel protein similar to vertebrate solute carrier family 25 mitochondrial carrier; ornithine transporter member 15 (slc25a15), eif1b - eukaryotic translation i…
GO:0042493	response to drug	2.36e-05	0.0485	16.95	10465	5	494	4	[junba - jun b proto-oncogene a, jund - jun d proto-oncogene, junbb - jun b proto-oncogene b, jun - jun proto-oncogene]
GO:0051591	response to cAMP	2.36e-05	0.0363	16.95	10465	5	494	4	[junba - jun b proto-oncogene a, jund - jun d proto-oncogene, junbb - jun b proto-oncogene b, jun - jun proto-oncogene]
GO:0048519	negative regulation of biological process	2.92e-05	0.0359	1.8	10465	601	494	51	[zgc:153997 - zgc:153997, ptk2.1 - protein tyrosine kinase 2a, osgn1 - oxidative stress induced growth inhibitor 1, errfi1 - erbb receptor feedback inhibitor 1, bcl2l10 - bcl2-like 10 (apoptosis facilitator), slc2a1a - solute carrier family 2 (facilitated glucose transporter), member 1a, zgc:101846 - zgc:101846, sox11b - sry-box containing gene 11b, cry1b - cryptochrome 1b, jund - jun d proto-onc…
GO:0043043	peptide biosynthetic process	3.55e-05	0.0364	2.25	10465	273	494	29	[rpl24 - ribosomal protein l24, rpl13a - ribosomal protein l13a, rpl4 - ribosomal protein l4, eif4e2 - eukaryotic translation initiation factor 4e family member 2, eif3d - eukaryotic translation initiation factor 3, subunit d, LOC565335 - novel protein similar to vertebrate solute carrier family 25 mitochondrial carrier; ornithine transporter member 15 (slc25a15), eif1b - eukaryotic translation i…
GO:1901564	organonitrogen compound metabolic process	3.82e-05	0.0336	1.72	10465	688	494	56	[isca1 - iron-sulfur cluster assembly 1, rpl13a - ribosomal protein l13a, rpl4 - ribosomal protein l4, impdh2 - imp (inosine monophosphate) dehydrogenase 2, cpox - coproporphyrinogen oxidase, eif4e2 - eukaryotic translation initiation factor 4e family member 2, gapdh - glyceraldehyde-3-phosphate dehydrogenase, hprt1 - hypoxanthine phosphoribosyltransferase 1, aldh4a1 - aldehyde dehydrogenase 4 fa…
GO:0009892	negative regulation of metabolic process	5.93e-05	0.0456	2.15	10465	295	494	30	[rbmx - rna binding motif protein, x-linked, prox1a - prospero-related homeobox gene 1a, zgc:101846 - zgc:101846, junba - jun b proto-oncogene a, eif4ebp3 - eukaryotic translation initiation factor 4e binding protein 3, jund - jun d proto-oncogene, cry1b - cryptochrome 1b, rnf2 - ring finger protein 2, junbb - jun b proto-oncogene b, zmynd11 - zinc finger, mynd domain containing 11, socs3a - supp…
GO:0009628	response to abiotic stimulus	6.02e-05	0.0411	2.74	10465	147	494	19	[zgc:153997 - zgc:153997, cirbp - cold inducible rna binding protein, hif1al - hypoxia-inducible factor 1, alpha subunit, like, tefa - thyrotroph embryonic factor a, junba - jun b proto-oncogene a, jund - jun d proto-oncogene, hspb1 - heat shock protein, alpha-crystallin-related, 1, junbb - jun b proto-oncogene b, nfatc1 - nuclear factor of activated t-cells, cytoplasmic, calcineurin-dependent 1,…
GO:0044249	cellular biosynthetic process	6.65e-05	0.041	1.51	10465	1182	494	84	[jdp2 - jun dimerization protein 2, isca1 - iron-sulfur cluster assembly 1, rpl13a - ribosomal protein l13a, rpl4 - ribosomal protein l4, impdh2 - imp (inosine monophosphate) dehydrogenase 2, polr2eb - polymerase (rna) ii (dna directed) polypeptide e, b, eif4e2 - eukaryotic translation initiation factor 4e family member 2, cpox - coproporphyrinogen oxidase, jund - jun d proto-oncogene, hprt1 - hy…
GO:0043604	amide biosynthetic process	8.08e-05	0.0452	2.12	10465	300	494	30	[rpl24 - ribosomal protein l24, rpl13a - ribosomal protein l13a, rpl4 - ribosomal protein l4, eif4e2 - eukaryotic translation initiation factor 4e family member 2, eif3d - eukaryotic translation initiation factor 3, subunit d, LOC565335 - novel protein similar to vertebrate solute carrier family 25 mitochondrial carrier; ornithine transporter member 15 (slc25a15), arg2 - arginase, type ii, eif1b …
GO:0044271	cellular nitrogen compound biosynthetic process	0.000107	0.0548	1.56	10465	935	494	69	[jdp2 - jun dimerization protein 2, rpl13a - ribosomal protein l13a, isca1 - iron-sulfur cluster assembly 1, rpl4 - ribosomal protein l4, impdh2 - imp (inosine monophosphate) dehydrogenase 2, polr2eb - polymerase (rna) ii (dna directed) polypeptide e, b, eif4e2 - eukaryotic translation initiation factor 4e family member 2, cpox - coproporphyrinogen oxidase, jund - jun d proto-oncogene, hprt1 - hy…
GO:1901576	organic substance biosynthetic process	0.000107	0.0509	1.48	10465	1234	494	86	[jdp2 - jun dimerization protein 2, isca1 - iron-sulfur cluster assembly 1, rpl13a - ribosomal protein l13a, rpl4 - ribosomal protein l4, impdh2 - imp (inosine monophosphate) dehydrogenase 2, polr2eb - polymerase (rna) ii (dna directed) polypeptide e, b, eif4e2 - eukaryotic translation initiation factor 4e family member 2, cpox - coproporphyrinogen oxidase, jund - jun d proto-oncogene, hprt1 - hy…
GO:0006397	mRNA processing	0.000132	0.0581	2.67	10465	143	494	18	[rbm39a - rna binding motif protein 39a, rbmx - rna binding motif protein, x-linked, lsm8 - lsm8 homolog, u6 small nuclear rna associated, snrpe - small nuclear ribonucleoprotein polypeptide e, snrpa1 - small nuclear ribonucleoprotein polypeptide a', sf3b14 - splicing factor 3b, snrnp27 - small nuclear ribonucleoprotein 27 (u4/u6.u5), eif4a3 - eukaryotic translation initiation factor 4a, isoform …
GO:0006518	peptide metabolic process	0.000146	0.0599	2.05	10465	310	494	30	[rpl24 - ribosomal protein l24, rpl13a - ribosomal protein l13a, rpl4 - ribosomal protein l4, eif4e2 - eukaryotic translation initiation factor 4e family member 2, eif3d - eukaryotic translation initiation factor 3, subunit d, LOC565335 - novel protein similar to vertebrate solute carrier family 25 mitochondrial carrier; ornithine transporter member 15 (slc25a15), eif1b - eukaryotic translation i…
GO:0031099	regeneration	0.000162	0.0624	3.44	10465	74	494	12	[LOC567047 - apolipoprotein b-editing catalytic subunit 2b, cxcr4b - chemokine (c-x-c motif), receptor 4b, zgc:162608 - zgc:162608, socs3a - suppressor of cytokine signaling 3a, kdm6bb - lysine (k)-specific demethylase 6b, b, fam53b - family with sequence similarity 53, member b, acvr1b - activin a receptor, type ib, lfng - lunatic fringe homolog, apobec2a - apolipoprotein b mrna editing enzyme, …
GO:0010629	negative regulation of gene expression	0.000168	0.0608	2.4	10465	185	494	21	[rbmx - rna binding motif protein, x-linked, prox1a - prospero-related homeobox gene 1a, zgc:101846 - zgc:101846, junba - jun b proto-oncogene a, eif4ebp3 - eukaryotic translation initiation factor 4e binding protein 3, jund - jun d proto-oncogene, cry1b - cryptochrome 1b, junbb - jun b proto-oncogene b, rnf2 - ring finger protein 2, jun - jun proto-oncogene, zmynd11 - zinc finger, mynd domain co…
GO:0009058	biosynthetic process	0.000168	0.0574	1.45	10465	1286	494	88	[jdp2 - jun dimerization protein 2, isca1 - iron-sulfur cluster assembly 1, rpl13a - ribosomal protein l13a, rpl4 - ribosomal protein l4, impdh2 - imp (inosine monophosphate) dehydrogenase 2, polr2eb - polymerase (rna) ii (dna directed) polypeptide e, b, eif4e2 - eukaryotic translation initiation factor 4e family member 2, cpox - coproporphyrinogen oxidase, jund - jun d proto-oncogene, hprt1 - hy…
GO:0009612	response to mechanical stimulus	0.000172	0.0557	6.69	10465	19	494	6	[col1a2 - collagen, type i, alpha 2, junba - jun b proto-oncogene a, jund - jun d proto-oncogene, nfatc1 - nuclear factor of activated t-cells, cytoplasmic, calcineurin-dependent 1, junbb - jun b proto-oncogene b, jun - jun proto-oncogene]
GO:0031324	negative regulation of cellular metabolic process	0.000206	0.0634	2.1	10465	272	494	27	[rbmx - rna binding motif protein, x-linked, prox1a - prospero-related homeobox gene 1a, zgc:101846 - zgc:101846, junba - jun b proto-oncogene a, jund - jun d proto-oncogene, cry1b - cryptochrome 1b, eif4ebp3 - eukaryotic translation initiation factor 4e binding protein 3, rnf2 - ring finger protein 2, junbb - jun b proto-oncogene b, zmynd11 - zinc finger, mynd domain containing 11, socs3a - supp…
GO:0044057	regulation of system process	0.000209	0.0614	4.24	10465	45	494	9	[plekha7a - pleckstrin homology domain containing, family a member 7a, zgc:162608 - zgc:162608, atp2a2a - atpase, ca++ transporting, cardiac muscle, slow twitch 2a, kcnh2 - potassium voltage-gated channel, subfamily h (eag-related), member 2, adrb2b - adrenergic receptor, beta 2b, eif4ebp3l - eukaryotic translation initiation factor 4e binding protein 3, like, hspb1 - heat shock protein, alpha-cr…
GO:0009126	purine nucleoside monophosphate metabolic process	0.00021	0.0589	3.34	10465	76	494	12	[ak1 - adenylate kinase 1, adsl - adenylosuccinate lyase, impdh2 - imp (inosine monophosphate) dehydrogenase 2, tpi1b - triosephosphate isomerase 1b, si:dkey-88p24.9 - si:dkey-88p24.9, gapdh - glyceraldehyde-3-phosphate dehydrogenase, tpi1a - triosephosphate isomerase 1a, eno3 - enolase 3, (beta, muscle), hprt1 - hypoxanthine phosphoribosyltransferase 1, gapdhs - glyceraldehyde-3-phosphate dehydr…
GO:0009167	purine ribonucleoside monophosphate metabolic process	0.00021	0.0563	3.34	10465	76	494	12	[ak1 - adenylate kinase 1, adsl - adenylosuccinate lyase, impdh2 - imp (inosine monophosphate) dehydrogenase 2, tpi1b - triosephosphate isomerase 1b, si:dkey-88p24.9 - si:dkey-88p24.9, gapdh - glyceraldehyde-3-phosphate dehydrogenase, tpi1a - triosephosphate isomerase 1a, eno3 - enolase 3, (beta, muscle), hprt1 - hypoxanthine phosphoribosyltransferase 1, gapdhs - glyceraldehyde-3-phosphate dehydr…
GO:0048523	negative regulation of cellular process	0.000218	0.056	1.72	10465	568	494	46	[osgn1 - oxidative stress induced growth inhibitor 1, zgc:153997 - zgc:153997, ptk2.1 - protein tyrosine kinase 2a, rbmx - rna binding motif protein, x-linked, prox1a - prospero-related homeobox gene 1a, klf4a - kruppel-like factor 4a, klf2a - kruppel-like factor 2a, errfi1 - erbb receptor feedback inhibitor 1, bcl2l10 - bcl2-like 10 (apoptosis facilitator), klf2b - kruppel-like factor 2b, clic2 …
GO:0010605	negative regulation of macromolecule metabolic process	0.000246	0.0607	2.08	10465	275	494	27	[rbmx - rna binding motif protein, x-linked, prox1a - prospero-related homeobox gene 1a, zgc:101846 - zgc:101846, junba - jun b proto-oncogene a, jund - jun d proto-oncogene, cry1b - cryptochrome 1b, eif4ebp3 - eukaryotic translation initiation factor 4e binding protein 3, rnf2 - ring finger protein 2, junbb - jun b proto-oncogene b, zmynd11 - zinc finger, mynd domain containing 11, socs3a - supp…
GO:0010941	regulation of cell death	0.000287	0.0679	2.09	10465	263	494	26	[ptk2.1 - protein tyrosine kinase 2a, zgc:153997 - zgc:153997, osgn1 - oxidative stress induced growth inhibitor 1, zgc:73226 - zgc:73226, bida - bh3 interacting domain death agonist, bcl2l10 - bcl2-like 10 (apoptosis facilitator), slc2a1a - solute carrier family 2 (facilitated glucose transporter), member 1a, pawr - prkc, apoptosis, wt1, regulator, junba - jun b proto-oncogene a, jund - jun d pr…
GO:0051172	negative regulation of nitrogen compound metabolic process	0.000317	0.0724	2.35	10465	180	494	20	[rbmx - rna binding motif protein, x-linked, prox1a - prospero-related homeobox gene 1a, zgc:101846 - zgc:101846, junba - jun b proto-oncogene a, eif4ebp3 - eukaryotic translation initiation factor 4e binding protein 3, jund - jun d proto-oncogene, cry1b - cryptochrome 1b, junbb - jun b proto-oncogene b, rnf2 - ring finger protein 2, jun - jun proto-oncogene, zmynd11 - zinc finger, mynd domain co…
GO:0031327	negative regulation of cellular biosynthetic process	0.000413	0.0908	2.37	10465	170	494	19	[prox1a - prospero-related homeobox gene 1a, zgc:101846 - zgc:101846, junba - jun b proto-oncogene a, eif4ebp3 - eukaryotic translation initiation factor 4e binding protein 3, cry1b - cryptochrome 1b, jund - jun d proto-oncogene, junbb - jun b proto-oncogene b, rnf2 - ring finger protein 2, jun - jun proto-oncogene, zmynd11 - zinc finger, mynd domain containing 11, mdm2 - transformed 3t3 cell dou…
GO:0043603	cellular amide metabolic process	0.000438	0.0929	1.88	10465	361	494	32	[rpl24 - ribosomal protein l24, rpl13a - ribosomal protein l13a, rpl4 - ribosomal protein l4, eif4e2 - eukaryotic translation initiation factor 4e family member 2, eif3d - eukaryotic translation initiation factor 3, subunit d, LOC565335 - novel protein similar to vertebrate solute carrier family 25 mitochondrial carrier; ornithine transporter member 15 (slc25a15), arg2 - arginase, type ii, eif1b …
GO:0008380	RNA splicing	0.000441	0.0905	2.8	10465	106	494	14	[lsm8 - lsm8 homolog, u6 small nuclear rna associated, rbmx - rna binding motif protein, x-linked, snrpe - small nuclear ribonucleoprotein polypeptide e, snrpa1 - small nuclear ribonucleoprotein polypeptide a', sf3b14 - splicing factor 3b, snrpd2 - small nuclear ribonucleoprotein d2 polypeptide, snrnp27 - small nuclear ribonucleoprotein 27 (u4/u6.u5), eif4a3 - eukaryotic translation initiation fa…
GO:0009890	negative regulation of biosynthetic process	0.000445	0.0884	2.35	10465	171	494	19	[prox1a - prospero-related homeobox gene 1a, zgc:101846 - zgc:101846, junba - jun b proto-oncogene a, eif4ebp3 - eukaryotic translation initiation factor 4e binding protein 3, cry1b - cryptochrome 1b, jund - jun d proto-oncogene, junbb - jun b proto-oncogene b, rnf2 - ring finger protein 2, jun - jun proto-oncogene, zmynd11 - zinc finger, mynd domain containing 11, mdm2 - transformed 3t3 cell dou…
GO:0051253	negative regulation of RNA metabolic process	0.000472	0.0908	2.48	10465	145	494	17	[rbmx - rna binding motif protein, x-linked, prox1a - prospero-related homeobox gene 1a, zgc:101846 - zgc:101846, junba - jun b proto-oncogene a, cry1b - cryptochrome 1b, jund - jun d proto-oncogene, junbb - jun b proto-oncogene b, rnf2 - ring finger protein 2, jun - jun proto-oncogene, zmynd11 - zinc finger, mynd domain containing 11, mdm2 - transformed 3t3 cell double minute 2 homolog (mouse), …
GO:0034645	cellular macromolecule biosynthetic process	0.000493	0.092	1.54	10465	810	494	59	[rpl13a - ribosomal protein l13a, jdp2 - jun dimerization protein 2, rpl4 - ribosomal protein l4, polr2eb - polymerase (rna) ii (dna directed) polypeptide e, b, eif4e2 - eukaryotic translation initiation factor 4e family member 2, cpox - coproporphyrinogen oxidase, jund - jun d proto-oncogene, junbb - jun b proto-oncogene b, mycb - myelocytomatosis oncogene b, rsl24d1 - ribosomal l24 domain conta…
GO:0061035	regulation of cartilage development	0.000511	0.0925	9.42	10465	9	494	4	[ewsr1a - ewing sarcoma breakpoint region 1a, rbms3 - rna binding motif, single stranded interacting protein, tgfb3 - transforming growth factor, beta 3, rnf2 - ring finger protein 2]
GO:0014074	response to purine-containing compound	0.000511	0.0899	9.42	10465	9	494	4	[junba - jun b proto-oncogene a, jund - jun d proto-oncogene, junbb - jun b proto-oncogene b, jun - jun proto-oncogene]
GO:0046683	response to organophosphorus	0.000511	0.0874	9.42	10465	9	494	4	[junba - jun b proto-oncogene a, jund - jun d proto-oncogene, junbb - jun b proto-oncogene b, jun - jun proto-oncogene]
GO:0009314	response to radiation	0.000652	0.109	3.15	10465	74	494	11	[zgc:153997 - zgc:153997, tefb - thyrotroph embryonic factor b, per2 - period homolog 2 (drosophila), cry1a - cryptochrome 1a, tefa - thyrotroph embryonic factor a, junba - jun b proto-oncogene a, jund - jun d proto-oncogene, junbb - jun b proto-oncogene b, jun - jun proto-oncogene, per3 - period homolog 3 (drosophila), mdm2 - transformed 3t3 cell double minute 2 homolog (mouse)]
GO:0009059	macromolecule biosynthetic process	0.000662	0.107	1.52	10465	837	494	60	[rpl13a - ribosomal protein l13a, jdp2 - jun dimerization protein 2, rpl4 - ribosomal protein l4, polr2eb - polymerase (rna) ii (dna directed) polypeptide e, b, eif4e2 - eukaryotic translation initiation factor 4e family member 2, cpox - coproporphyrinogen oxidase, jund - jun d proto-oncogene, junbb - jun b proto-oncogene b, mycb - myelocytomatosis oncogene b, rsl24d1 - ribosomal l24 domain conta…
GO:0009161	ribonucleoside monophosphate metabolic process	0.000676	0.107	2.96	10465	86	494	12	[ak1 - adenylate kinase 1, adsl - adenylosuccinate lyase, impdh2 - imp (inosine monophosphate) dehydrogenase 2, tpi1b - triosephosphate isomerase 1b, si:dkey-88p24.9 - si:dkey-88p24.9, gapdh - glyceraldehyde-3-phosphate dehydrogenase, tpi1a - triosephosphate isomerase 1a, eno3 - enolase 3, (beta, muscle), hprt1 - hypoxanthine phosphoribosyltransferase 1, gapdhs - glyceraldehyde-3-phosphate dehydr…
GO:2000113	negative regulation of cellular macromolecule biosynthetic process	0.000776	0.119	2.31	10465	165	494	18	[prox1a - prospero-related homeobox gene 1a, zgc:101846 - zgc:101846, junba - jun b proto-oncogene a, eif4ebp3 - eukaryotic translation initiation factor 4e binding protein 3, jund - jun d proto-oncogene, cry1b - cryptochrome 1b, junbb - jun b proto-oncogene b, rnf2 - ring finger protein 2, jun - jun proto-oncogene, zmynd11 - zinc finger, mynd domain containing 11, mdm2 - transformed 3t3 cell dou…
GO:0010558	negative regulation of macromolecule biosynthetic process	0.000834	0.125	2.3	10465	166	494	18	[prox1a - prospero-related homeobox gene 1a, zgc:101846 - zgc:101846, junba - jun b proto-oncogene a, eif4ebp3 - eukaryotic translation initiation factor 4e binding protein 3, cry1b - cryptochrome 1b, jund - jun d proto-oncogene, junbb - jun b proto-oncogene b, rnf2 - ring finger protein 2, jun - jun proto-oncogene, zmynd11 - zinc finger, mynd domain containing 11, mdm2 - transformed 3t3 cell dou…
GO:0009123	nucleoside monophosphate metabolic process	0.000834	0.122	2.89	10465	88	494	12	[ak1 - adenylate kinase 1, adsl - adenylosuccinate lyase, impdh2 - imp (inosine monophosphate) dehydrogenase 2, tpi1b - triosephosphate isomerase 1b, si:dkey-88p24.9 - si:dkey-88p24.9, gapdh - glyceraldehyde-3-phosphate dehydrogenase, tpi1a - triosephosphate isomerase 1a, eno3 - enolase 3, (beta, muscle), hprt1 - hypoxanthine phosphoribosyltransferase 1, gapdhs - glyceraldehyde-3-phosphate dehydr…
GO:0048024	regulation of mRNA splicing, via spliceosome	0.000886	0.127	6.23	10465	17	494	5	[eif4a3 - eukaryotic translation initiation factor 4a, isoform 3, rbmx - rna binding motif protein, x-linked, rbm8a - rna binding motif protein 8a, si:ch211-12d10.5 - si:ch211-12d10.5, ybx1 - y box binding protein 1]
GO:0006006	glucose metabolic process	0.000886	0.124	6.23	10465	17	494	5	[tpi1b - triosephosphate isomerase 1b, gapdh - glyceraldehyde-3-phosphate dehydrogenase, g6pcb - glucose-6-phosphatase b, catalytic, tpi1a - triosephosphate isomerase 1a, gapdhs - glyceraldehyde-3-phosphate dehydrogenase, spermatogenic]
GO:0009987	cellular process	0.000889	0.122	1.14	10465	5055	494	273	[ptk2.1 - protein tyrosine kinase 2a, rbm39a - rna binding motif protein 39a, rpl13a - ribosomal protein l13a, jdp2 - jun dimerization protein 2, si:dkey-108d10.2 - si:dkey-108d10.2, pecr - peroxisomal trans-2-enoyl-coa reductase, hprt1 - hypoxanthine phosphoribosyltransferase 1, junbb - jun b proto-oncogene b, rcl1 - rna terminal phosphate cyclase-like 1, aldh4a1 - aldehyde dehydrogenase 4 famil…
GO:0003013	circulatory system process	0.000977	0.131	3.21	10465	66	494	10	[lrrc10 - leucine rich repeat containing 10, ednraa - endothelin receptor type aa, kcnh2 - potassium voltage-gated channel, subfamily h (eag-related), member 2, pawr - prkc, apoptosis, wt1, regulator, junba - jun b proto-oncogene a, adrb2b - adrenergic receptor, beta 2b, lims2 - lim and senescent cell antigen-like domains 2, cmlc1 - cardiac myosin light chain-1, csrp3 - cysteine and glycine-rich …

## Sheet: 0dpa_vs_30dpa_FDR_0_05_GO_BP
GO Term	Description	P-value	FDR q-value	Enrichment	N	B	n	b	Genes
GO:0007623	circadian rhythm	5.75e-08	0.000354	9.43	10465	15	666	9	[bhlhe40 - basic helix-loop-helix family, member e40, nfil3-2 - nuclear factor, interleukin 3 regulated, member 2, arntl1a - aryl hydrocarbon receptor nuclear translocator-like 1a, impdh2 - imp (inosine monophosphate) dehydrogenase 2, per2 - period homolog 2 (drosophila), si:ch211-284a13.1 - si:ch211-284a13.1, nfil3-6 - nuclear factor, interleukin 3 regulated, member 6, nfil3-5 - nuclear factor, …
GO:0048511	rhythmic process	5.46e-07	0.00168	6.83	10465	23	666	10	[bhlhe40 - basic helix-loop-helix family, member e40, nfil3-2 - nuclear factor, interleukin 3 regulated, member 2, arntl1a - aryl hydrocarbon receptor nuclear translocator-like 1a, impdh2 - imp (inosine monophosphate) dehydrogenase 2, atf4b1 - activating transcription factor 4b1 (tax-responsive enhancer element b67), per2 - period homolog 2 (drosophila), si:ch211-284a13.1 - si:ch211-284a13.1, nfi…
GO:0006635	fatty acid beta-oxidation	8.41e-07	0.00173	7.44	10465	19	666	9	[acox1 - acyl-coenzyme a oxidase 1, palmitoyl, acadl - acyl-coenzyme a dehydrogenase, long chain, acadvl - acyl-coenzyme a dehydrogenase, very long chain, cpt2 - carnitine palmitoyltransferase ii, hadhaa - hydroxyacyl-coenzyme a dehydrogenase/3-ketoacyl-coenzyme a thiolase/enoyl-coenzyme a hydratase, alpha subunit a, acadm - acyl-coenzyme a dehydrogenase, c-4 to c-12 straight chain, zgc:85777 - z…
GO:0034440	lipid oxidation	1.44e-06	0.00222	7.07	10465	20	666	9	[acox1 - acyl-coenzyme a oxidase 1, palmitoyl, acadl - acyl-coenzyme a dehydrogenase, long chain, acadvl - acyl-coenzyme a dehydrogenase, very long chain, cpt2 - carnitine palmitoyltransferase ii, hadhaa - hydroxyacyl-coenzyme a dehydrogenase/3-ketoacyl-coenzyme a thiolase/enoyl-coenzyme a hydratase, alpha subunit a, acadm - acyl-coenzyme a dehydrogenase, c-4 to c-12 straight chain, zgc:85777 - z…
GO:0019395	fatty acid oxidation	1.44e-06	0.00178	7.07	10465	20	666	9	[acox1 - acyl-coenzyme a oxidase 1, palmitoyl, acadl - acyl-coenzyme a dehydrogenase, long chain, acadvl - acyl-coenzyme a dehydrogenase, very long chain, cpt2 - carnitine palmitoyltransferase ii, hadhaa - hydroxyacyl-coenzyme a dehydrogenase/3-ketoacyl-coenzyme a thiolase/enoyl-coenzyme a hydratase, alpha subunit a, acadm - acyl-coenzyme a dehydrogenase, c-4 to c-12 straight chain, acad9 - acyl-…
GO:0009062	fatty acid catabolic process	5.9e-06	0.00606	6.15	10465	23	666	9	[acox1 - acyl-coenzyme a oxidase 1, palmitoyl, acadl - acyl-coenzyme a dehydrogenase, long chain, acadvl - acyl-coenzyme a dehydrogenase, very long chain, cpt2 - carnitine palmitoyltransferase ii, hadhaa - hydroxyacyl-coenzyme a dehydrogenase/3-ketoacyl-coenzyme a thiolase/enoyl-coenzyme a hydratase, alpha subunit a, acadm - acyl-coenzyme a dehydrogenase, c-4 to c-12 straight chain, acad9 - acyl-…
GO:0010468	regulation of gene expression	8.51e-06	0.00748	1.53	10465	1005	666	98	[si:ch211-132b12.7 - si:ch211-132b12.7, cebpd - ccaat/enhancer binding protein (c/ebp), delta, irf1b - interferon regulatory factor 1b, mycb - myelocytomatosis oncogene b, tefb - thyrotroph embryonic factor b, purba - purine-rich element binding protein ba, rbm24a - rna binding motif protein 24a, tbx20 - t-box 20, si:dkey-177e13.4 - si:dkey-177e13.4, eif4a1a - eukaryotic translation initiation fa…
GO:0033539	fatty acid beta-oxidation using acyl-CoA dehydrogenase	9.48e-06	0.00729	7.86	10465	14	666	7	[acox1 - acyl-coenzyme a oxidase 1, palmitoyl, acadl - acyl-coenzyme a dehydrogenase, long chain, acadvl - acyl-coenzyme a dehydrogenase, very long chain, acadm - acyl-coenzyme a dehydrogenase, c-4 to c-12 straight chain, acad9 - acyl-coa dehydrogenase family, member 9, zgc:85777 - zgc:85777, etfa - electron-transfer-flavoprotein, alpha polypeptide]
GO:0019882	antigen processing and presentation	1.9e-05	0.013	5.44	10465	26	666	9	[LOC100150889 - tapasin-related protein-like, zgc:56194 - zgc:56194, zgc:152682 - zgc:152682, b2m - beta-2-microglobulin, cd74b - cd74 molecule, major histocompatibility complex, class ii invariant chain b, cd74a - cd74 molecule, major histocompatibility complex, class ii invariant chain a, tap1 - transporter 1, atp-binding cassette, sub-family b (mdr/tap), abcb3l1 - atp-binding cassette, sub-fam…
GO:0032922	circadian regulation of gene expression	1.94e-05	0.0119	11.22	10465	7	666	5	[bhlhe40 - basic helix-loop-helix family, member e40, si:ch211-284a13.1 - si:ch211-284a13.1, nfil3-6 - nuclear factor, interleukin 3 regulated, member 6, nfil3-5 - nuclear factor, interleukin 3 regulated, member 5, per3 - period homolog 3 (drosophila)]
GO:0009416	response to light stimulus	2.09e-05	0.0117	4.1	10465	46	666	12	[zgc:153997 - zgc:153997, cry2a - cryptochrome 2a, arntl1b - aryl hydrocarbon receptor nuclear translocator-like 1b, per1a - period homolog 1a (drosophila), arntl1a - aryl hydrocarbon receptor nuclear translocator-like 1a, tefb - thyrotroph embryonic factor b, per2 - period homolog 2 (drosophila), cry1a - cryptochrome 1a, tefa - thyrotroph embryonic factor a, per1b - period homolog 1b (drosophila…
GO:0060255	regulation of macromolecule metabolic process	2.35e-05	0.012	1.43	10465	1282	666	117	[dcun1d5 - dcn1, defective in cullin neddylation 1, domain containing 5 (s. cerevisiae), si:ch211-132b12.7 - si:ch211-132b12.7, cebpd - ccaat/enhancer binding protein (c/ebp), delta, irf1b - interferon regulatory factor 1b, mycb - myelocytomatosis oncogene b, tefb - thyrotroph embryonic factor b, purba - purine-rich element binding protein ba, rbm24a - rna binding motif protein 24a, tbx20 - t-box…
GO:0072329	monocarboxylic acid catabolic process	2.69e-05	0.0127	5.24	10465	27	666	9	[acox1 - acyl-coenzyme a oxidase 1, palmitoyl, acadvl - acyl-coenzyme a dehydrogenase, very long chain, acadl - acyl-coenzyme a dehydrogenase, long chain, cpt2 - carnitine palmitoyltransferase ii, hadhaa - hydroxyacyl-coenzyme a dehydrogenase/3-ketoacyl-coenzyme a thiolase/enoyl-coenzyme a hydratase, alpha subunit a, acadm - acyl-coenzyme a dehydrogenase, c-4 to c-12 straight chain, acad9 - acyl-…
GO:0055088	lipid homeostasis	3.71e-05	0.0163	5.71	10465	22	666	8	[acox1 - acyl-coenzyme a oxidase 1, palmitoyl, acadl - acyl-coenzyme a dehydrogenase, long chain, acadvl - acyl-coenzyme a dehydrogenase, very long chain, zgc:162608 - zgc:162608, acadm - acyl-coenzyme a dehydrogenase, c-4 to c-12 straight chain, acad9 - acyl-coa dehydrogenase family, member 9, zgc:85777 - zgc:85777, etfa - electron-transfer-flavoprotein, alpha polypeptide]
GO:0009648	photoperiodism	4.9e-05	0.0201	9.82	10465	8	666	5	[per1a - period homolog 1a (drosophila), arntl1b - aryl hydrocarbon receptor nuclear translocator-like 1b, arntl1a - aryl hydrocarbon receptor nuclear translocator-like 1a, per2 - period homolog 2 (drosophila), per3 - period homolog 3 (drosophila)]
GO:0006631	fatty acid metabolic process	5.24e-05	0.0202	3.19	10465	74	666	15	[acox1 - acyl-coenzyme a oxidase 1, palmitoyl, acadvl - acyl-coenzyme a dehydrogenase, very long chain, acadm - acyl-coenzyme a dehydrogenase, c-4 to c-12 straight chain, lias - lipoic acid synthetase, zgc:162939 - zgc:162939, etfa - electron-transfer-flavoprotein, alpha polypeptide, acadl - acyl-coenzyme a dehydrogenase, long chain, acacb - acetyl-coa carboxylase beta, cpt2 - carnitine palmitoyl…
GO:0051171	regulation of nitrogen compound metabolic process	7.65e-05	0.0277	1.47	10465	1008	666	94	[irf8 - interferon regulatory factor 8, arntl1a - aryl hydrocarbon receptor nuclear translocator-like 1a, zgc:101846 - zgc:101846, cry1b - cryptochrome 1b, si:ch211-132b12.7 - si:ch211-132b12.7, nrarpa - notch-regulated ankyrin repeat protein a, cebpd - ccaat/enhancer binding protein (c/ebp), delta, irf1b - interferon regulatory factor 1b, mycb - myelocytomatosis oncogene b, tfeb - transcription …
GO:0080090	regulation of primary metabolic process	7.94e-05	0.0271	1.4	10465	1277	666	114	[dcun1d5 - dcn1, defective in cullin neddylation 1, domain containing 5 (s. cerevisiae), si:ch211-132b12.7 - si:ch211-132b12.7, cebpd - ccaat/enhancer binding protein (c/ebp), delta, irf1b - interferon regulatory factor 1b, mycb - myelocytomatosis oncogene b, tefb - thyrotroph embryonic factor b, purba - purine-rich element binding protein ba, tbx20 - t-box 20, si:dkey-177e13.4 - si:dkey-177e13.4…
GO:0031326	regulation of cellular biosynthetic process	8.06e-05	0.0261	1.47	10465	983	666	92	[irf8 - interferon regulatory factor 8, arntl1a - aryl hydrocarbon receptor nuclear translocator-like 1a, zgc:101846 - zgc:101846, cry1b - cryptochrome 1b, si:ch211-132b12.7 - si:ch211-132b12.7, nrarpa - notch-regulated ankyrin repeat protein a, cebpd - ccaat/enhancer binding protein (c/ebp), delta, irf1b - interferon regulatory factor 1b, mycb - myelocytomatosis oncogene b, tfeb - transcription …
GO:0010556	regulation of macromolecule biosynthetic process	8.43e-05	0.0259	1.47	10465	971	666	91	[irf8 - interferon regulatory factor 8, arntl1a - aryl hydrocarbon receptor nuclear translocator-like 1a, zgc:101846 - zgc:101846, cry1b - cryptochrome 1b, si:ch211-132b12.7 - si:ch211-132b12.7, nrarpa - notch-regulated ankyrin repeat protein a, cebpd - ccaat/enhancer binding protein (c/ebp), delta, irf1b - interferon regulatory factor 1b, mycb - myelocytomatosis oncogene b, tfeb - transcription …
GO:0009889	regulation of biosynthetic process	9.72e-05	0.0285	1.46	10465	988	666	92	[irf8 - interferon regulatory factor 8, arntl1a - aryl hydrocarbon receptor nuclear translocator-like 1a, zgc:101846 - zgc:101846, cry1b - cryptochrome 1b, si:ch211-132b12.7 - si:ch211-132b12.7, nrarpa - notch-regulated ankyrin repeat protein a, cebpd - ccaat/enhancer binding protein (c/ebp), delta, irf1b - interferon regulatory factor 1b, mycb - myelocytomatosis oncogene b, tfeb - transcription …
GO:0051252	regulation of RNA metabolic process	0.000105	0.0293	1.48	10465	911	666	86	[irf8 - interferon regulatory factor 8, arntl1a - aryl hydrocarbon receptor nuclear translocator-like 1a, zgc:101846 - zgc:101846, cry1b - cryptochrome 1b, si:ch211-132b12.7 - si:ch211-132b12.7, nrarpa - notch-regulated ankyrin repeat protein a, cebpd - ccaat/enhancer binding protein (c/ebp), delta, irf1b - interferon regulatory factor 1b, mycb - myelocytomatosis oncogene b, tfeb - transcription …
GO:2000112	regulation of cellular macromolecule biosynthetic process	0.000114	0.0306	1.46	10465	966	666	90	[irf8 - interferon regulatory factor 8, arntl1a - aryl hydrocarbon receptor nuclear translocator-like 1a, zgc:101846 - zgc:101846, cry1b - cryptochrome 1b, si:ch211-132b12.7 - si:ch211-132b12.7, nrarpa - notch-regulated ankyrin repeat protein a, cebpd - ccaat/enhancer binding protein (c/ebp), delta, irf1b - interferon regulatory factor 1b, mycb - myelocytomatosis oncogene b, tfeb - transcription …
GO:0019219	regulation of nucleobase-containing compound metabolic process	0.000125	0.0321	1.47	10465	942	666	88	[irf8 - interferon regulatory factor 8, arntl1a - aryl hydrocarbon receptor nuclear translocator-like 1a, zgc:101846 - zgc:101846, cry1b - cryptochrome 1b, si:ch211-132b12.7 - si:ch211-132b12.7, nrarpa - notch-regulated ankyrin repeat protein a, cebpd - ccaat/enhancer binding protein (c/ebp), delta, irf1b - interferon regulatory factor 1b, mycb - myelocytomatosis oncogene b, tfeb - transcription …
GO:0031323	regulation of cellular metabolic process	0.000127	0.0312	1.38	10465	1305	666	115	[dcun1d5 - dcn1, defective in cullin neddylation 1, domain containing 5 (s. cerevisiae), si:ch211-132b12.7 - si:ch211-132b12.7, cebpd - ccaat/enhancer binding protein (c/ebp), delta, irf1b - interferon regulatory factor 1b, mycb - myelocytomatosis oncogene b, tefb - thyrotroph embryonic factor b, purba - purine-rich element binding protein ba, tbx20 - t-box 20, eif4a1a - eukaryotic translation in…
GO:0019222	regulation of metabolic process	0.000167	0.0395	1.36	10465	1410	666	122	[dcun1d5 - dcn1, defective in cullin neddylation 1, domain containing 5 (s. cerevisiae), si:ch211-132b12.7 - si:ch211-132b12.7, cebpd - ccaat/enhancer binding protein (c/ebp), delta, irf1b - interferon regulatory factor 1b, mycb - myelocytomatosis oncogene b, tefb - thyrotroph embryonic factor b, purba - purine-rich element binding protein ba, rbm24a - rna binding motif protein 24a, tbx20 - t-box…
GO:0006355	regulation of transcription, DNA-templated	0.000181	0.0412	1.47	10465	886	666	83	[irf8 - interferon regulatory factor 8, arntl1a - aryl hydrocarbon receptor nuclear translocator-like 1a, zgc:101846 - zgc:101846, cry1b - cryptochrome 1b, si:ch211-132b12.7 - si:ch211-132b12.7, nrarpa - notch-regulated ankyrin repeat protein a, cebpd - ccaat/enhancer binding protein (c/ebp), delta, irf1b - interferon regulatory factor 1b, mycb - myelocytomatosis oncogene b, tfeb - transcription …
GO:1903506	regulation of nucleic acid-templated transcription	0.000188	0.0412	1.47	10465	887	666	83	[irf8 - interferon regulatory factor 8, arntl1a - aryl hydrocarbon receptor nuclear translocator-like 1a, zgc:101846 - zgc:101846, cry1b - cryptochrome 1b, si:ch211-132b12.7 - si:ch211-132b12.7, nrarpa - notch-regulated ankyrin repeat protein a, cebpd - ccaat/enhancer binding protein (c/ebp), delta, irf1b - interferon regulatory factor 1b, mycb - myelocytomatosis oncogene b, tfeb - transcription …
GO:2001141	regulation of RNA biosynthetic process	0.000195	0.0413	1.47	10465	888	666	83	[irf8 - interferon regulatory factor 8, arntl1a - aryl hydrocarbon receptor nuclear translocator-like 1a, zgc:101846 - zgc:101846, cry1b - cryptochrome 1b, si:ch211-132b12.7 - si:ch211-132b12.7, nrarpa - notch-regulated ankyrin repeat protein a, cebpd - ccaat/enhancer binding protein (c/ebp), delta, irf1b - interferon regulatory factor 1b, mycb - myelocytomatosis oncogene b, tfeb - transcription …
GO:0042752	regulation of circadian rhythm	0.00022	0.0451	10.48	10465	6	666	4	[per2 - period homolog 2 (drosophila), cry1a - cryptochrome 1a, si:ch211-132b12.7 - si:ch211-132b12.7, per1b - period homolog 1b (drosophila)]
GO:0009628	response to abiotic stimulus	0.000393	0.0779	2.24	10465	147	666	21	[cry2a - cryptochrome 2a, hsp90b1 - heat shock protein 90, beta (grp94), member 1, zgc:153997 - zgc:153997, dennd5b - denn/madd domain containing 5b, cirbp - cold inducible rna binding protein, hif1al - hypoxia-inducible factor 1, alpha subunit, like, per1a - period homolog 1a (drosophila), arntl1a - aryl hydrocarbon receptor nuclear translocator-like 1a, tefa - thyrotroph embryonic factor a, hsp…
GO:0044242	cellular lipid catabolic process	0.000425	0.0817	3.49	10465	45	666	10	[acox1 - acyl-coenzyme a oxidase 1, palmitoyl, acadvl - acyl-coenzyme a dehydrogenase, very long chain, acadl - acyl-coenzyme a dehydrogenase, long chain, zgc:162608 - zgc:162608, cpt2 - carnitine palmitoyltransferase ii, hadhaa - hydroxyacyl-coenzyme a dehydrogenase/3-ketoacyl-coenzyme a thiolase/enoyl-coenzyme a hydratase, alpha subunit a, acadm - acyl-coenzyme a dehydrogenase, c-4 to c-12 stra…
GO:0032787	monocarboxylic acid metabolic process	0.000497	0.0927	2.31	10465	129	666	19	[acox1 - acyl-coenzyme a oxidase 1, palmitoyl, acadvl - acyl-coenzyme a dehydrogenase, very long chain, aldocb - aldolase c, fructose-bisphosphate, b, tpi1a - triosephosphate isomerase 1a, acadm - acyl-coenzyme a dehydrogenase, c-4 to c-12 straight chain, pgam1a - phosphoglycerate mutase 1a, lias - lipoic acid synthetase, zgc:162939 - zgc:162939, etfa - electron-transfer-flavoprotein, alpha polyp…
GO:0010035	response to inorganic substance	0.000611	0.111	3.63	10465	39	666	9	[gadd45ba - growth arrest and dna-damage-inducible, beta a, per1a - period homolog 1a (drosophila), carf - calcium responsive transcription factor, per2 - period homolog 2 (drosophila), cry1a - cryptochrome 1a, slc11a2 - solute carrier family 11 (proton-coupled divalent metal ion transporters), member 2, abcb3l1 - atp-binding cassette, sub-family b (mdr/tap), member 3 like 1, cox17 - cox17 cytoch…
GO:0009314	response to radiation	0.000709	0.125	2.76	10465	74	666	13	[zgc:153997 - zgc:153997, cry2a - cryptochrome 2a, per1a - period homolog 1a (drosophila), arntl1a - aryl hydrocarbon receptor nuclear translocator-like 1a, tefa - thyrotroph embryonic factor a, jun - jun proto-oncogene, arntl1b - aryl hydrocarbon receptor nuclear translocator-like 1b, tefb - thyrotroph embryonic factor b, cry1a - cryptochrome 1a, per2 - period homolog 2 (drosophila), per1b - per…
GO:0015849	organic acid transport	0.000733	0.125	3.27	10465	48	666	10	[slc6a13l - solute carrier family 6 (neurotransmitter transporter, gaba), member 13 like, slc43a2a - solute carrier family 43, member 2a, slc16a3 - solute carrier family 16 (monocarboxylic acid transporters), member 3, slc7a10a - solute carrier family 7 (neutral amino acid transporter light chain, asc system), member 10a, slc16a4 - solute carrier family 16 (monocarboxylic acid transporters), memb…
GO:0046942	carboxylic acid transport	0.000733	0.122	3.27	10465	48	666	10	[slc6a13l - solute carrier family 6 (neurotransmitter transporter, gaba), member 13 like, slc43a2a - solute carrier family 43, member 2a, slc16a3 - solute carrier family 16 (monocarboxylic acid transporters), member 3, slc7a10a - solute carrier family 7 (neutral amino acid transporter light chain, asc system), member 10a, slc16a4 - solute carrier family 16 (monocarboxylic acid transporters), memb…
GO:0006820	anion transport	0.000836	0.135	2.42	10465	104	666	16	[slc43a2a - solute carrier family 43, member 2a, slc6a13l - solute carrier family 6 (neurotransmitter transporter, gaba), member 13 like, ttyh2 - tweety homolog 2 (drosophila), slc7a10a - solute carrier family 7 (neutral amino acid transporter light chain, asc system), member 10a, slc20a1a - solute carrier family 20, member 1a, si:ch211-105j21.7 - si:ch211-105j21.7, slc16a7 - solute carrier famil…
