# Supplementary material for: RegenDbase: a comparative database of noncoding RNA regulation of tissue regeneration circuits across multiple taxa
Source: NPJ Regen Med. 2018 May 29;3:10. doi: 10.1038/s41536-018-0049-0 (PMC5973935; doi:10.1038/s41536-018-0049-0)
Supplement: Supplementary file 15 — Supplementary Table S9 [file 41536_2018_49_MOESM15_ESM.xlsx]

## Sheet: miR-101_targets_up_at_3dpa
Ensembl.Gene.ID	logFC	logCPM	F	PValue	FDR	Symbol	Description	GeneBioType
ENSDARG00000000767	3.8977	4.81951	108.435	6.39573e-09	3.66235e-07	spi1b	spleen focus forming virus (SFFV) proviral integration oncogene spi1b [Source:ZFIN;Acc:ZDB-GENE-980526-164]	protein_coding
ENSDARG00000028335	1.37485	5.74391	58.8166	5.04627e-07	1.30798e-05	hmga1a	high mobility group AT-hook 1a [Source:ZFIN;Acc:ZDB-GENE-010502-1]	protein_coding
ENSDARG00000067797	2.51353	3.6437	46.4444	2.58973e-06	4.86832e-05	spi1a	spleen focus forming virus (SFFV) proviral integration oncogene spi1a [Source:ZFIN;Acc:ZDB-GENE-060825-351]	protein_coding
ENSDARG00000042725	2.22381	5.76183	31.5463	2.83694e-05	0.000355675	cebpb	CCAAT/enhancer binding protein (C/EBP), beta [Source:ZFIN;Acc:ZDB-GENE-020111-3]	protein_coding
ENSDARG00000031683	2.19291	5.47745	13.7025	0.00171868	0.0111526	fos	v-fos FBJ murine osteosarcoma viral oncogene homolog [Source:ZFIN;Acc:ZDB-GENE-031222-4]	protein_coding
ENSDARG00000040623	1.44686	3.92239	9.85664	0.00583888	0.030249	fosl2	fos-like antigen 2 [Source:ZFIN;Acc:ZDB-GENE-070209-164]	protein_coding

## Sheet: cebpb_binding_site
Read Sequence:ENSDARG00000042725|ENSDART00000062702 (465 nt)
=-=-=-=-=-=-=-=-=-=-=-=-=-=-=-=-=-=-=-=-=-=-=-=-=-=-=-=-=-=-=-=
Performing Scan: Dre-Mir-101-P1_3p vs ENSDARG00000042725|ENSDART00000062702
=-=-=-=-=-=-=-=-=-=-=-=-=-=-=-=-=-=-=-=-=-=-=-=-=-=-=-=-=-=-=-=
Forward: Score: 140.000000 Q:3 to 17 R:445 to 465 Align Len (14) (78.57%) (85.71%)
Query: 3' gaagucAAUAGUGUCAUGACau 5'
|| |:|| ||||||
Ref: 5' aaatgaTTTTTACTGTACTGg- 3'
Energy: -11.300000 kCal/Mol
Scores for this hit:
>Dre-Mir-101-P1_3p ENSDARG00000042725|ENSDART00000062702 140.00 -11.30 3 17 445 465 14 78.57% 85.71%
Score for this Scan:
Seq1,Seq2,Tot Score,Tot Energy,Max Score,Max Energy,Strand,Len1,Len2,Positions
>>Dre-Mir-101-P1_3p ENSDARG00000042725|ENSDART00000062702 140.00 -11.30 140.00 -11.30 4327 22 465 445
Complete

## Sheet: fos_binding_site
Read Sequence:ENSDARG00000045506|ENSDART00000047251 (5119 nt)
=-=-=-=-=-=-=-=-=-=-=-=-=-=-=-=-=-=-=-=-=-=-=-=-=-=-=-=-=-=-=-=
Performing Scan: Dre-Mir-101-P1_3p vs ENSDARG00000045506|ENSDART00000047251
=-=-=-=-=-=-=-=-=-=-=-=-=-=-=-=-=-=-=-=-=-=-=-=-=-=-=-=-=-=-=-=
Forward: Score: 141.000000 Q:2 to 21 R:1941 to 1962 Align Len (20) (70.00%) (80.00%)
Query: 3' gaAGUCAAUAGUGU-CAUGACAu 5'
||| || | :|| |||:|||
Ref: 5' gtTCACTTCT-GCATGTATTGTt 3'
Energy: -14.070000 kCal/Mol
Scores for this hit:
>Dre-Mir-101-P1_3p ENSDARG00000045506|ENSDART00000047251 141.00 -14.07 2 21 1941 1962 20 70.00% 80.00%
Score for this Scan:
Seq1,Seq2,Tot Score,Tot Energy,Max Score,Max Energy,Strand,Len1,Len2,Positions
>>Dre-Mir-101-P1_3p ENSDARG00000045506|ENSDART00000047251 141.00 -14.07 141.00 -14.07 6859 22 5119 1941
Complete

## Sheet: fosl2_binding_site
Read Sequence:ENSDARG00000019800|ENSDART00000129818 (10797 nt)
=-=-=-=-=-=-=-=-=-=-=-=-=-=-=-=-=-=-=-=-=-=-=-=-=-=-=-=-=-=-=-=
Performing Scan: Dre-Mir-101-P1_3p vs ENSDARG00000019800|ENSDART00000129818
=-=-=-=-=-=-=-=-=-=-=-=-=-=-=-=-=-=-=-=-=-=-=-=-=-=-=-=-=-=-=-=
Forward: Score: 140.000000 Q:2 to 17 R:8274 to 8295 Align Len (15) (80.00%) (93.33%)
Query: 3' gaagucAAUAGUGUCAUGACAu 5'
||||::|||| ||||
Ref: 5' ggcattTTATTGCAGTCCTGTt 3'
Energy: -14.310000 kCal/Mol
Scores for this hit:
>Dre-Mir-101-P1_3p ENSDARG00000019800|ENSDART00000129818 140.00 -14.31 2 17 8274 8295 15 80.00% 93.33%
Score for this Scan:
Seq1,Seq2,Tot Score,Tot Energy,Max Score,Max Energy,Strand,Len1,Len2,Positions
>>Dre-Mir-101-P1_3p ENSDARG00000019800|ENSDART00000129818 140.00 -14.31 140.00 -14.31 17154 22 10797 8274
Complete

## Sheet: hmga1a_binding_site
Read Sequence:ENSDARG00000017140|ENSDART00000019828 (716 nt)
=-=-=-=-=-=-=-=-=-=-=-=-=-=-=-=-=-=-=-=-=-=-=-=-=-=-=-=-=-=-=-=
Performing Scan: Dre-Mir-101-P1_3p vs ENSDARG00000017140|ENSDART00000019828
=-=-=-=-=-=-=-=-=-=-=-=-=-=-=-=-=-=-=-=-=-=-=-=-=-=-=-=-=-=-=-=
Forward: Score: 146.000000 Q:2 to 20 R:81 to 98 Align Len (18) (72.22%) (72.22%)
Query: 3' gaaGUCAAUAGUGUCAUGACAu 5'
||| ||| |||||||
Ref: 5' ttcCAGCTAT----GTACTGTt 3'
Energy: -12.300000 kCal/Mol
Scores for this hit:
>Dre-Mir-101-P1_3p ENSDARG00000017140|ENSDART00000019828 146.00 -12.30 2 20 81 98 18 72.22% 72.22%
Score for this Scan:
Seq1,Seq2,Tot Score,Tot Energy,Max Score,Max Energy,Strand,Len1,Len2,Positions
>>Dre-Mir-101-P1_3p ENSDARG00000017140|ENSDART00000019828 146.00 -12.30 146.00 -12.30 3468 22 716 81
Complete
Read Sequence:ENSDARG00000094660|ENSDART00000135870 (525 nt)
=-=-=-=-=-=-=-=-=-=-=-=-=-=-=-=-=-=-=-=-=-=-=-=-=-=-=-=-=-=-=-=
Performing Scan: Dre-Mir-101-P1_3p vs ENSDARG00000094660|ENSDART00000135870
=-=-=-=-=-=-=-=-=-=-=-=-=-=-=-=-=-=-=-=-=-=-=-=-=-=-=-=-=-=-=-=
Forward: Score: 168.000000 Q:2 to 21 R:453 to 473 Align Len (20) (85.00%) (85.00%)
Query: 3' gaAGUCAAUAG-UGUCAUGACAu 5'
||| |||| ||||||||||
Ref: 5' tgTCA--TATCAACAGTACTGTt 3'
Energy: -20.530001 kCal/Mol
Scores for this hit:
>Dre-Mir-101-P1_3p ENSDARG00000094660|ENSDART00000135870 168.00 -20.53 2 21 453 473 20 85.00% 85.00%
Score for this Scan:
Seq1,Seq2,Tot Score,Tot Energy,Max Score,Max Energy,Strand,Len1,Len2,Positions
>>Dre-Mir-101-P1_3p ENSDARG00000094660|ENSDART00000135870 168.00 -20.53 168.00 -20.53 19351 22 525 453
Complete

## Sheet: spi1a_binding_site
Read Sequence:ENSDARG00000067797|ENSDART00000113723 (1360 nt)
=-=-=-=-=-=-=-=-=-=-=-=-=-=-=-=-=-=-=-=-=-=-=-=-=-=-=-=-=-=-=-=
Performing Scan: Dre-Mir-101-P1_3p vs ENSDARG00000067797|ENSDART00000113723
=-=-=-=-=-=-=-=-=-=-=-=-=-=-=-=-=-=-=-=-=-=-=-=-=-=-=-=-=-=-=-=
Forward: Score: 145.000000 Q:2 to 16 R:1129 to 1149 Align Len (14) (71.43%) (85.71%)
Query: 3' gaagucaAUAGUGUCAUGACAu 5'
|:| |: |||||||
Ref: 5' gtctaacTGTAAT-GTACTGTa 3'
Energy: -11.480000 kCal/Mol
Scores for this hit:
>Dre-Mir-101-P1_3p ENSDARG00000067797|ENSDART00000113723 145.00 -11.48 2 16 1129 1149 14 71.43% 85.71%
Score for this Scan:
Seq1,Seq2,Tot Score,Tot Energy,Max Score,Max Energy,Strand,Len1,Len2,Positions
>>Dre-Mir-101-P1_3p ENSDARG00000067797|ENSDART00000113723 145.00 -11.48 145.00 -11.48 14612 22 1360 1129
Complete
Read Sequence:ENSDARG00000067797|ENSDART00000113723 (1360 nt)
=-=-=-=-=-=-=-=-=-=-=-=-=-=-=-=-=-=-=-=-=-=-=-=-=-=-=-=-=-=-=-=
Performing Scan: Dre-Mir-101-P2_3p vs ENSDARG00000067797|ENSDART00000113723
=-=-=-=-=-=-=-=-=-=-=-=-=-=-=-=-=-=-=-=-=-=-=-=-=-=-=-=-=-=-=-=
Forward: Score: 149.000000 Q:2 to 16 R:1129 to 1149 Align Len (14) (78.57%) (85.71%)
Query: 3' gaagucaAUAGUAUCAUGACAu 5'
|:| || |||||||
Ref: 5' gtctaacTGTAAT-GTACTGTa 3'
Energy: -11.470000 kCal/Mol
Scores for this hit:
>Dre-Mir-101-P2_3p ENSDARG00000067797|ENSDART00000113723 149.00 -11.47 2 16 1129 1149 14 78.57% 85.71%
Score for this Scan:
Seq1,Seq2,Tot Score,Tot Energy,Max Score,Max Energy,Strand,Len1,Len2,Positions
>>Dre-Mir-101-P2_3p ENSDARG00000067797|ENSDART00000113723 149.00 -11.47 149.00 -11.47 40480 22 1360 1129
Complete

## Sheet: spi1b_binding_site
Read Sequence:ENSDARG00000000767|ENSDART00000036729 (1147 nt)
=-=-=-=-=-=-=-=-=-=-=-=-=-=-=-=-=-=-=-=-=-=-=-=-=-=-=-=-=-=-=-=
Performing Scan: Dre-Mir-101-P1_3p vs ENSDARG00000000767|ENSDART00000036729
=-=-=-=-=-=-=-=-=-=-=-=-=-=-=-=-=-=-=-=-=-=-=-=-=-=-=-=-=-=-=-=
Forward: Score: 140.000000 Q:2 to 21 R:1033 to 1054 Align Len (19) (73.68%) (78.95%)
Query: 3' gaAGUCAAUAGUGUCAUGACAu 5'
||||| ||: | ||||| |
Ref: 5' atTCAGTGATTTCTGTACTTTc 3'
Energy: -13.410000 kCal/Mol
Scores for this hit:
>Dre-Mir-101-P1_3p ENSDARG00000000767|ENSDART00000036729 140.00 -13.41 2 21 1033 1054 19 73.68% 78.95%
Score for this Scan:
Seq1,Seq2,Tot Score,Tot Energy,Max Score,Max Energy,Strand,Len1,Len2,Positions
>>Dre-Mir-101-P1_3p ENSDARG00000000767|ENSDART00000036729 140.00 -13.41 140.00 -13.41 3548 22 1147 1033
Complete
Read Sequence:ENSDARG00000000767|ENSDART00000093279 (1147 nt)
=-=-=-=-=-=-=-=-=-=-=-=-=-=-=-=-=-=-=-=-=-=-=-=-=-=-=-=-=-=-=-=
Performing Scan: Dre-Mir-101-P1_3p vs ENSDARG00000000767|ENSDART00000093279
=-=-=-=-=-=-=-=-=-=-=-=-=-=-=-=-=-=-=-=-=-=-=-=-=-=-=-=-=-=-=-=
Forward: Score: 140.000000 Q:2 to 21 R:1033 to 1054 Align Len (19) (73.68%) (78.95%)
Query: 3' gaAGUCAAUAGUGUCAUGACAu 5'
||||| ||: | ||||| |
Ref: 5' atTCAGTGATTTCTGTACTTTc 3'
Energy: -13.410000 kCal/Mol
Scores for this hit:
>Dre-Mir-101-P1_3p ENSDARG00000000767|ENSDART00000093279 140.00 -13.41 2 21 1033 1054 19 73.68% 78.95%
Score for this Scan:
Seq1,Seq2,Tot Score,Tot Energy,Max Score,Max Energy,Strand,Len1,Len2,Positions
>>Dre-Mir-101-P1_3p ENSDARG00000000767|ENSDART00000093279 140.00 -13.41 140.00 -13.41 10451 22 1147 1033
Complete
