# Supplementary material for: RegenDbase: a comparative database of noncoding RNA regulation of tissue regeneration circuits across multiple taxa
Source: NPJ Regen Med. 2018 May 29;3:10. doi: 10.1038/s41536-018-0049-0 (PMC5973935; doi:10.1038/s41536-018-0049-0)
Supplement: Supplementary file 16 — Supplementary Table S10 [file 41536_2018_49_MOESM16_ESM.xlsx]

## Sheet: 0dpa_vs_1dpa
StringTie_ID	logFC	logCPM	F	Pvalue	FDR	Prediction	Ensembl_Gene_ID	StringTie_Transcript_IDs	StringTie_Transcript_IDs_(Number of Exons)	Symbol	Chromosome	Gene_Begin	Gene_End	Strand
MSTRG.20316	-4.81669	7.02213	362.826	6.8273e-81	2.30464e-77	StringTie		MSTRG.20316.1	MSTRG.20316.1(5)		25	20017221	20021345	-
MSTRG.32405	-6.21937	6.1837	356.54	1.5959e-79	4.78858e-76	StringTie		MSTRG.32405.1	MSTRG.32405.1(3)		KN150349.1	15690	28886	-
MSTRG.4149	-3.32267	6.00996	179.216	7.18925e-41	2.36763e-38	StringTie		MSTRG.4149.1,MSTRG.4149.2	MSTRG.4149.1(5),MSTRG.4149.2(3)		12	27586586	27612515	-
MSTRG.8731	3.61667	5.0831	170.495	5.76839e-39	1.67501e-36	StringTie		MSTRG.8731.1,MSTRG.8731.2	MSTRG.8731.1(5),MSTRG.8731.2(4)		16	36086910	36091008	-
MSTRG.3850	-4.05509	3.75702	136.521	1.53485e-31	2.38211e-29	StringTie		MSTRG.3850.1	MSTRG.3850.1(2)		12	15958919	15966749	-
MSTRG.27920	-2.90469	5.65143	136.341	1.68071e-31	2.54986e-29	StringTie		MSTRG.27920.1	MSTRG.27920.1(2)		7	10851193	10862967	+
MSTRG.32645	4.1883	3.19763	121.039	3.74772e-28	4.34415e-26	StringTie		MSTRG.32645.1,MSTRG.32645.2	MSTRG.32645.1(3),MSTRG.32645.2(3)		KN150636.1	16268	18971	+
MSTRG.18130	-3.53291	4.09379	118.447	1.38379e-27	1.54419e-25	StringTie		MSTRG.18130.1	MSTRG.18130.1(4)		23	17486144	17494913	+
MSTRG.639	-3.42594	4.21112	106.804	4.91443e-25	4.35128e-23	StringTie		MSTRG.639.1	MSTRG.639.1(2)		1	33995093	34012383	+
MSTRG.4978	-5.93387	1.25701	106.64	5.33916e-25	4.69655e-23	StringTie		MSTRG.4978.1	MSTRG.4978.1(3)		13	19143673	19146878	-
MSTRG.18623	-2.41877	5.41345	92.2939	7.47137e-22	4.80391e-20	StringTie		MSTRG.18623.1,MSTRG.18623.2	MSTRG.18623.1(1),MSTRG.18623.2(2)		23	35137345	35140547	-
MSTRG.6495	-2.64254	5.10245	92.1132	8.18579e-22	5.25077e-20	StringTie		MSTRG.6495.1,MSTRG.6495.2,MSTRG.6495.3,MSTRG.6495.4,MSTRG.6495.5	MSTRG.6495.1(5),MSTRG.6495.2(2),MSTRG.6495.3(4),MSTRG.6495.4(4),MSTRG.6495.5(2)		14	39827325	39833227	+
MSTRG.10280	-3.374	3.4934	83.8977	5.21063e-20	2.79193e-18	StringTie		MSTRG.10280.1,MSTRG.10280.2	MSTRG.10280.1(2),MSTRG.10280.2(3)		17	52164238	52167387	+
MSTRG.18131	-2.7092	4.33942	82.0016	1.35979e-19	6.91545e-18	StringTie		MSTRG.18131.1	MSTRG.18131.1(4)		23	17486187	17494911	-
MSTRG.30297	-3.45063	2.83063	80.3984	3.06042e-19	1.50541e-17	StringTie		MSTRG.30297.1,MSTRG.30297.2	MSTRG.30297.1(1),MSTRG.30297.2(2)		8	40625777	40627481	+
MSTRG.5797	-2.4263	5.21227	78.281	8.93761e-19	4.09779e-17	StringTie		MSTRG.5797.1,MSTRG.5797.2,MSTRG.5797.3,MSTRG.5797.4	MSTRG.5797.1(3),MSTRG.5797.2(3),MSTRG.5797.3(2),MSTRG.5797.4(2)		14	4551038	4561982	-
MSTRG.7893	2.08005	5.79241	76.6637	2.02699e-18	8.92968e-17	StringTie		MSTRG.7893.1,MSTRG.7893.2	MSTRG.7893.1(2),MSTRG.7893.2(2)		16	3205749	3207108	-
MSTRG.25187	4.44723	2.48113	73.4051	1.05593e-17	4.33365e-16	StringTie		MSTRG.25187.1	MSTRG.25187.1(3)		5	23318356	23321547	+
MSTRG.7823	-2.45693	4.87919	73.1898	1.17762e-17	4.80387e-16	StringTie	ENSDARG00000035648	MSTRG.7823.1,MSTRG.7823.2,MSTRG.7823.3,MSTRG.7823.4	MSTRG.7823.1(2),MSTRG.7823.2(3),MSTRG.7823.3(3),MSTRG.7823.4(3)	irx4a	16	266313	275670	-
MSTRG.24162	-1.87847	10.2759	72.6417	1.55462e-17	6.25673e-16	StringTie		MSTRG.24162.1	MSTRG.24162.1(2)		4	59292804	59297725	+
MSTRG.16970	5.18963	1.00147	71.7744	2.41262e-17	9.48368e-16	StringTie		MSTRG.16970.1	MSTRG.16970.1(3)		22	8861704	8864505	-
MSTRG.26735	3.12896	3.01807	71.7547	2.4368e-17	9.53707e-16	StringTie		MSTRG.26735.1	MSTRG.26735.1(2)		6	18429358	18432277	-
MSTRG.27789	4.10572	1.97943	71.3276	3.02567e-17	1.16726e-15	StringTie		MSTRG.27789.1	MSTRG.27789.1(3)		7	5857292	5858413	-
MSTRG.19455	5.74666	0.918517	70.4673	4.67956e-17	1.77239e-15	StringTie		MSTRG.19455.1	MSTRG.19455.1(4)		24	27402106	27404833	-
MSTRG.24245	-4.70518	1.38849	66.3989	3.68299e-16	1.28667e-14	StringTie		MSTRG.24245.1	MSTRG.24245.1(4)		4	62701921	62703758	+
MSTRG.22100	-1.94929	5.33644	61.3356	4.81303e-15	1.4604e-13	StringTie		MSTRG.22100.1	MSTRG.22100.1(2)		3	45495551	45545077	+
MSTRG.18164	-3.70901	2.08535	61.2884	4.92978e-15	1.48914e-13	StringTie		MSTRG.18164.1	MSTRG.18164.1(9)		23	17958480	17964980	-
MSTRG.8239	-4.66502	1.08813	60.0578	9.21115e-15	2.66896e-13	StringTie		MSTRG.8239.1	MSTRG.8239.1(2)		16	17440124	17445926	+
MSTRG.3273	-3.2214	2.09292	57.538	3.31506e-14	8.96128e-13	StringTie		MSTRG.3273.1	MSTRG.3273.1(4)		11	36713742	36715662	+
MSTRG.6563	-2.06916	4.69607	55.9789	7.32543e-14	1.89486e-12	StringTie		MSTRG.6563.1,MSTRG.6563.2,MSTRG.6563.3,MSTRG.6563.4	MSTRG.6563.1(2),MSTRG.6563.2(2),MSTRG.6563.3(2),MSTRG.6563.4(3)		14	45914899	45923421	+
MSTRG.8329	8.08844	0.0404244	54.719	1.39055e-13	3.461e-12	StringTie		MSTRG.8329.1	MSTRG.8329.1(5)		16	22069293	22073949	+
MSTRG.19998	-3.76317	2.53389	53.7757	2.24739e-13	5.40917e-12	StringTie		MSTRG.19998.1	MSTRG.19998.1(2)		25	5962410	5977428	-
MSTRG.7760	2.79781	2.85684	53.4183	2.6957e-13	6.42518e-12	StringTie		MSTRG.7760.1	MSTRG.7760.1(2)		15	46781803	46782332	+
MSTRG.28088	2.08798	4.36724	51.0277	9.10726e-13	2.04101e-11	StringTie		MSTRG.28088.1	MSTRG.28088.1(2)		7	19128471	19137106	+
MSTRG.4372	-2.30977	3.71335	49.4038	2.08341e-12	4.46883e-11	StringTie		MSTRG.4372.1	MSTRG.4372.1(2)		12	41082544	41085584	+
MSTRG.7401	1.97	4.41483	49.2098	2.30001e-12	4.91003e-11	StringTie		MSTRG.7401.1	MSTRG.7401.1(4)		15	29563998	29566346	-
MSTRG.19456	6.08291	-0.532104	48.6994	2.98357e-12	6.23134e-11	StringTie		MSTRG.19456.1	MSTRG.19456.1(4)		24	27410642	27412000	-
MSTRG.17913	-2.71289	3.2577	47.4832	5.54776e-12	1.11621e-10	StringTie		MSTRG.17913.1	MSTRG.17913.1(2)		23	5497361	5504222	-
MSTRG.22125	-1.84939	4.76276	46.554	8.91259e-12	1.73404e-10	StringTie		MSTRG.22125.1,MSTRG.22125.2	MSTRG.22125.1(2),MSTRG.22125.2(2)		3	48200228	48201161	+
MSTRG.17624	-1.53751	6.19346	46.0304	1.16433e-11	2.23156e-10	StringTie		MSTRG.17624.1	MSTRG.17624.1(2)		22	33240350	33243909	+
MSTRG.30763	-1.541	5.91298	44.8947	2.0792e-11	3.80805e-10	StringTie		MSTRG.30763.1	MSTRG.30763.1(2)		9	4758817	4762872	-
MSTRG.19450	7.63638	-0.178212	44.8725	2.1029e-11	3.84227e-10	StringTie		MSTRG.19450.1	MSTRG.19450.1(3)		24	27366998	27368107	+
MSTRG.24560	-5.17305	-0.0328883	43.0552	5.32177e-11	9.11314e-10	StringTie		MSTRG.24560.1	MSTRG.24560.1(2)		4	72990236	72995763	+
MSTRG.22101	-1.88949	4.33163	43.0035	5.4643e-11	9.33355e-10	StringTie		MSTRG.22101.1	MSTRG.22101.1(2)		3	45542278	45550537	+
MSTRG.30261	-7.26015	-0.437421	42.6791	6.44966e-11	1.0879e-09	StringTie		MSTRG.30261.1	MSTRG.30261.1(2)		8	39366346	39367717	+
MSTRG.24808	5.01263	0.442874	41.8921	9.64533e-11	1.57766e-09	StringTie		MSTRG.24808.1	MSTRG.24808.1(2)		5	4123834	4124362	+
MSTRG.4360	-1.52307	5.52113	40.5922	1.87557e-10	2.96371e-09	StringTie		MSTRG.4360.1,MSTRG.4360.2	MSTRG.4360.1(1),MSTRG.4360.2(2)		12	39282976	39286269	+
MSTRG.21910	-3.10745	1.71262	40.0503	2.47501e-10	3.84124e-09	StringTie		MSTRG.21910.1	MSTRG.21910.1(2)		3	36810405	36812167	-
MSTRG.1690	-1.37202	7.9189	39.977	2.56964e-10	3.97897e-09	StringTie		MSTRG.1690.1,MSTRG.1690.2	MSTRG.1690.1(2),MSTRG.1690.2(2)		10	12229735	12232127	-
MSTRG.9299	2.68642	2.48699	39.827	2.77489e-10	4.28206e-09	StringTie		MSTRG.9299.1,MSTRG.9299.2,MSTRG.9299.3	MSTRG.9299.1(3),MSTRG.9299.2(3),MSTRG.9299.3(3)		17	2944863	2971201	-
MSTRG.32382	1.40173	5.99207	38.0156	7.0182e-10	1.00598e-08	StringTie		MSTRG.32382.2,MSTRG.32382.1,MSTRG.32382.3	MSTRG.32382.2(2),MSTRG.32382.1(1),MSTRG.32382.3(2)		KN150329.1	1950	8450	-
MSTRG.18944	-1.3385	7.27747	37.8298	7.71944e-10	1.10007e-08	StringTie		MSTRG.18944.1,MSTRG.18944.2,MSTRG.18944.6,MSTRG.18944.4,MSTRG.18944.3,MSTRG.18944.5,MSTRG.18944.7,MSTRG.18944.9,MSTRG.18944.8,MSTRG.18944.10,MSTRG.18944.12,MSTRG.18944.11,MSTRG.18944.13,MSTRG.18944.14,MSTRG.18944.15	MSTRG.18944.1(3),MSTRG.18944.2(3),MSTRG.18944.6(4),MSTRG.18944.4(3),MSTRG.18944.3(3),MSTRG.18944.5(4),MSTRG.18944.7(3),MSTRG.18944.9(3),MSTRG.18944.8(3),MSTRG.18944.10(3),MSTRG.18944.12(3),MSTRG.18944.11(3),MSTRG.18944.13(4),MSTRG.18944.14(3),MSTRG.18944.15(3)		23	45990104	45996614	+
MSTRG.6564	-1.86419	4.02887	37.7104	8.20677e-10	1.1646e-08	StringTie		MSTRG.6564.1,MSTRG.6564.4,MSTRG.6564.3,MSTRG.6564.2,MSTRG.6564.5,MSTRG.6564.6	MSTRG.6564.1(2),MSTRG.6564.4(2),MSTRG.6564.3(2),MSTRG.6564.2(2),MSTRG.6564.5(2),MSTRG.6564.6(2)		14	45923479	45925681	+
MSTRG.12747	1.50361	5.30618	37.6517	8.45709e-10	1.19761e-08	StringTie		MSTRG.12747.2,MSTRG.12747.1,MSTRG.12747.4,MSTRG.12747.5,MSTRG.12747.3	MSTRG.12747.2(2),MSTRG.12747.1(1),MSTRG.12747.4(2),MSTRG.12747.5(3),MSTRG.12747.3(2)		2	5404508	5407545	+
MSTRG.5798	-3.54937	2.81894	36.2779	1.71094e-09	2.31715e-08	StringTie		MSTRG.5798.1	MSTRG.5798.1(2)		14	4562663	4568729	-
MSTRG.13064	-1.64699	4.59327	36.1312	1.84465e-09	2.47865e-08	StringTie		MSTRG.13064.1	MSTRG.13064.1(2)		2	19931894	19938894	-
MSTRG.30674	-2.45732	2.53262	35.9046	2.07221e-09	2.76619e-08	StringTie		MSTRG.30674.1	MSTRG.30674.1(2)		9	1147014	1150955	-
MSTRG.12565	-1.66457	4.4499	34.9671	3.35317e-09	4.29158e-08	StringTie		MSTRG.12565.1	MSTRG.12565.1(3)		2	34331	37482	-
MSTRG.32045	7.08042	-0.240621	34.9493	3.38397e-09	4.32895e-08	StringTie		MSTRG.32045.1	MSTRG.32045.1(2)		KN149936.1	541	1639	+
MSTRG.675	-1.67974	4.29082	34.6196	4.0085e-09	5.03018e-08	StringTie		MSTRG.675.1,MSTRG.675.2	MSTRG.675.1(2),MSTRG.675.2(3)		1	37456594	37470797	-
MSTRG.9476	4.13438	-0.0369212	34.3818	4.52942e-09	5.61861e-08	StringTie		MSTRG.9476.1	MSTRG.9476.1(2)		17	12115282	12115582	-
MSTRG.24576	-1.24302	9.43388	33.1257	8.63881e-09	1.01608e-07	StringTie		MSTRG.24576.2,MSTRG.24576.1	MSTRG.24576.2(2),MSTRG.24576.1(2)		4	73865741	73870407	-
MSTRG.23131	-1.61497	4.43078	32.8477	9.96686e-09	1.15976e-07	StringTie		MSTRG.23131.1	MSTRG.23131.1(2)		4	26818589	26821649	-
MSTRG.12637	-1.58409	4.58524	32.7984	1.0223e-08	1.18537e-07	StringTie		MSTRG.12637.1,MSTRG.12637.2	MSTRG.12637.1(2),MSTRG.12637.2(3)		2	1268023	1282191	+
MSTRG.18105	2.41901	1.7622	31.6213	1.87361e-08	2.07449e-07	StringTie		MSTRG.18105.1,MSTRG.18105.2	MSTRG.18105.1(2),MSTRG.18105.2(2)		23	16301079	16325631	-
MSTRG.18943	-1.27932	5.89711	31.3846	2.11655e-08	2.32159e-07	StringTie		MSTRG.18943.5,MSTRG.18943.2,MSTRG.18943.1,MSTRG.18943.3,MSTRG.18943.4,MSTRG.18943.6	MSTRG.18943.5(3),MSTRG.18943.2(3),MSTRG.18943.1(3),MSTRG.18943.3(3),MSTRG.18943.4(3),MSTRG.18943.6(2)		23	45986493	45989159	+
MSTRG.32011	3.2074	0.620184	30.73	2.96547e-08	3.14914e-07	StringTie		MSTRG.32011.1	MSTRG.32011.1(3)		KN149901.1	3549	9768	+
MSTRG.6762	1.27088	5.70451	29.9515	4.42987e-08	4.55035e-07	StringTie		MSTRG.6762.1	MSTRG.6762.1(5)		15	1297527	1305999	-
MSTRG.1277	2.88579	0.860768	29.7118	5.01275e-08	5.08525e-07	StringTie		MSTRG.1277.1	MSTRG.1277.1(2)		1	58154114	58159332	+
MSTRG.6963	1.78766	3.49535	29.1935	6.54988e-08	6.47673e-07	StringTie		MSTRG.6963.1,MSTRG.6963.2	MSTRG.6963.1(1),MSTRG.6963.2(2)		15	7359818	7360486	+
MSTRG.22645	-1.97149	3.06333	28.915	7.56253e-08	7.38345e-07	StringTie		MSTRG.22645.1,MSTRG.22645.2,MSTRG.22645.3,MSTRG.22645.4	MSTRG.22645.1(2),MSTRG.22645.2(3),MSTRG.22645.3(3),MSTRG.22645.4(3)		4	5956467	5960916	-
MSTRG.4643	-3.37473	1.11058	28.7355	8.29673e-08	8.05077e-07	StringTie		MSTRG.4643.1,MSTRG.4643.2	MSTRG.4643.1(3),MSTRG.4643.2(4)		13	2899173	2901626	-
MSTRG.1931	-3.2672	0.181595	28.4223	9.75359e-08	9.32044e-07	StringTie		MSTRG.1931.1	MSTRG.1931.1(2)		10	24886970	24887364	+
MSTRG.12449	-1.15646	7.02289	28.3647	1.00481e-07	9.56801e-07	StringTie		MSTRG.12449.2,MSTRG.12449.1,MSTRG.12449.3,MSTRG.12449.4,MSTRG.12449.5,MSTRG.12449.6	MSTRG.12449.2(3),MSTRG.12449.1(2),MSTRG.12449.3(3),MSTRG.12449.4(2),MSTRG.12449.5(3),MSTRG.12449.6(3)		19	43680837	43687159	+
MSTRG.23178	-3.70135	-0.00312512	28.3241	1.02612e-07	9.74004e-07	StringTie		MSTRG.23178.1	MSTRG.23178.1(3)		4	29619994	29645364	-
MSTRG.28924	-1.20399	5.95658	28.1599	1.11693e-07	1.0518e-06	StringTie		MSTRG.28924.1	MSTRG.28924.1(2)		7	52875810	52880538	-
MSTRG.31777	1.65759	3.57631	28.0404	1.18811e-07	1.11561e-06	StringTie		MSTRG.31777.1	MSTRG.31777.1(6)		KN149685.1	46614	50120	-
MSTRG.25632	-3.14012	0.859419	27.9423	1.24988e-07	1.16752e-06	StringTie		MSTRG.25632.1	MSTRG.25632.1(3)		5	38159886	38161974	+
MSTRG.23605	1.46667	4.51349	27.5294	1.54723e-07	1.41589e-06	StringTie		MSTRG.23605.1	MSTRG.23605.1(2)		4	43688091	43699104	-
MSTRG.32675	-1.54006	4.10199	27.457	1.60624e-07	1.4619e-06	StringTie		MSTRG.32675.1,MSTRG.32675.2	MSTRG.32675.1(3),MSTRG.32675.2(2)		KN150672.1	80368	81139	+
MSTRG.8732	3.98902	-0.41629	27.2385	1.79843e-07	1.62051e-06	StringTie		MSTRG.8732.1	MSTRG.8732.1(4)		16	36088482	36090913	+
MSTRG.5545	1.53148	4.08761	27.2145	1.82092e-07	1.63858e-06	StringTie		MSTRG.5545.1	MSTRG.5545.1(2)		13	46899113	46984623	+
MSTRG.32657	2.96979	1.06039	27.1811	1.85264e-07	1.66602e-06	StringTie		MSTRG.32657.1	MSTRG.32657.1(2)		KN150648.1	911	1921	+
MSTRG.10646	-2.15965	1.9799	27.1112	1.92078e-07	1.72271e-06	StringTie		MSTRG.10646.1	MSTRG.10646.1(2)		18	14263920	14264418	+
MSTRG.10608	-1.158	6.21433	26.9375	2.10145e-07	1.86762e-06	StringTie		MSTRG.10608.1,MSTRG.10608.2,MSTRG.10608.3	MSTRG.10608.1(1),MSTRG.10608.2(2),MSTRG.10608.3(2)		18	10954048	10955116	-
MSTRG.11275	-1.76126	3.16422	26.9318	2.10757e-07	1.87097e-06	StringTie		MSTRG.11275.1	MSTRG.11275.1(2)		18	47185503	47192257	+
MSTRG.12727	-1.68129	3.47058	26.3929	2.78565e-07	2.41653e-06	StringTie		MSTRG.12727.1,MSTRG.12727.2	MSTRG.12727.1(3),MSTRG.12727.2(3)		2	4410060	4416504	-
MSTRG.1932	-2.49262	1.17743	26.3821	2.80129e-07	2.42854e-06	StringTie		MSTRG.1932.1	MSTRG.1932.1(2)		10	24887929	24888562	+
MSTRG.29367	-1.1752	5.80739	26.3391	2.86424e-07	2.47913e-06	StringTie		MSTRG.29367.2,MSTRG.29367.1,MSTRG.29367.3,MSTRG.29367.4,MSTRG.29367.5	MSTRG.29367.2(3),MSTRG.29367.1(2),MSTRG.29367.3(3),MSTRG.29367.4(3),MSTRG.29367.5(3)		8	602052	604136	+
MSTRG.11287	-1.80098	3.16746	26.0285	3.36418e-07	2.86592e-06	StringTie		MSTRG.11287.1	MSTRG.11287.1(2)		18	47870110	47874685	-
MSTRG.17841	-1.10199	7.12999	25.9595	3.48663e-07	2.96182e-06	StringTie		MSTRG.17841.1	MSTRG.17841.1(2)		23	2611202	2613447	+
MSTRG.25013	-1.32416	4.86043	25.6891	4.01077e-07	3.36369e-06	StringTie		MSTRG.25013.1	MSTRG.25013.1(2)	lnc-slc39a14	5	15872550	15876633	+
MSTRG.30262	-4.80244	-0.912254	25.65	4.09306e-07	3.42738e-06	StringTie		MSTRG.30262.1	MSTRG.30262.1(4)		8	39374440	39377633	+
MSTRG.23532	-2.47185	1.36491	25.5717	4.26244e-07	3.56148e-06	StringTie		MSTRG.23532.1,MSTRG.23532.2	MSTRG.23532.1(3),MSTRG.23532.2(3)		4	42053295	42056557	+
MSTRG.14014	-2.93869	-0.119685	25.3287	4.83454e-07	3.99256e-06	StringTie		MSTRG.14014.1	MSTRG.14014.1(2)		2	54831971	54833470	+
MSTRG.23157	-1.49604	4.01711	24.8457	6.21081e-07	5.02616e-06	StringTie		MSTRG.23157.1,MSTRG.23157.2	MSTRG.23157.1(2),MSTRG.23157.2(3)		4	28765555	28773397	-
MSTRG.20267	-1.20978	5.32217	24.7515	6.52196e-07	5.25591e-06	StringTie		MSTRG.20267.2,MSTRG.20267.1	MSTRG.20267.2(2),MSTRG.20267.1(2)		25	18688340	18696066	+
MSTRG.6471	-1.84388	2.88248	24.6893	6.73567e-07	5.40876e-06	StringTie		MSTRG.6471.1	MSTRG.6471.1(3)		14	38375383	38400361	+
MSTRG.24963	1.67605	3.50109	24.6658	6.81849e-07	5.46877e-06	StringTie		MSTRG.24963.1	MSTRG.24963.1(4)		5	13109244	13115874	+
MSTRG.30673	-2.01975	2.37975	24.5689	7.16993e-07	5.73022e-06	StringTie		MSTRG.30673.1	MSTRG.30673.1(3)		9	1137452	1140258	-
MSTRG.17421	-1.47972	3.92538	24.5028	7.42013e-07	5.90919e-06	StringTie		MSTRG.17421.1,MSTRG.17421.2	MSTRG.17421.1(3),MSTRG.17421.2(4)		22	25310234	25312947	-
MSTRG.20156	-4.68383	-1.01925	23.9174	1.00557e-06	7.81678e-06	StringTie		MSTRG.20156.1	MSTRG.20156.1(2)		25	13611519	13611891	+
MSTRG.20865	-1.28973	4.68074	23.7612	1.09061e-06	8.42443e-06	StringTie		MSTRG.20865.1	MSTRG.20865.1(2)		3	5087497	5091188	+
MSTRG.32553	-2.95881	0.184905	23.0735	1.55927e-06	1.16514e-05	StringTie		MSTRG.32553.1	MSTRG.32553.1(2)		KN150535.1	976	1640	+
MSTRG.1940	-3.10742	-0.285157	22.5603	2.03647e-06	1.48235e-05	StringTie		MSTRG.1940.1	MSTRG.1940.1(2)		10	24889200	24890255	+
MSTRG.12731	-1.0262	7.18577	22.4995	2.10203e-06	1.52309e-05	StringTie		MSTRG.12731.2,MSTRG.12731.1	MSTRG.12731.2(2),MSTRG.12731.1(3)		2	4377467	4380171	+
MSTRG.25360	-2.00601	1.68686	22.1846	2.47655e-06	1.76667e-05	StringTie		MSTRG.25360.1	MSTRG.25360.1(3)		5	29327385	29352890	+
MSTRG.12623	-1.3778	4.01562	21.8763	2.9081e-06	2.03824e-05	StringTie		MSTRG.12623.1	MSTRG.12623.1(3)		2	635894	740278	+
MSTRG.29225	1.38968	3.73167	20.6125	5.6228e-06	3.71438e-05	StringTie		MSTRG.29225.1	MSTRG.29225.1(2)		7	69709861	69710898	+
MSTRG.1767	-1.93133	2.3881	20.5589	5.78238e-06	3.8049e-05	StringTie		MSTRG.1767.1	MSTRG.1767.1(2)		10	16806672	16812120	+
MSTRG.31824	1.51735	3.24018	20.4686	6.06162e-06	3.96546e-05	StringTie		MSTRG.31824.1	MSTRG.31824.1(3)		KN149696.1	312538	317744	+
MSTRG.32263	-1.3617	3.96453	20.4332	6.17507e-06	4.03284e-05	StringTie		MSTRG.32263.1,MSTRG.32263.2	MSTRG.32263.1(11),MSTRG.32263.2(8)		KN150170.1	44626	54660	-
MSTRG.12183	-2.6648	0.750757	19.8703	8.28783e-06	5.24767e-05	StringTie		MSTRG.12183.1	MSTRG.12183.1(5)		19	31001313	31002488	+
MSTRG.8747	-1.24591	4.40862	19.6977	9.07111e-06	5.70085e-05	StringTie		MSTRG.8747.1	MSTRG.8747.1(2)		16	36594140	36603472	+
MSTRG.19850	-2.0998	1.34525	19.3756	1.07369e-05	6.63351e-05	StringTie		MSTRG.19850.1	MSTRG.19850.1(6)		25	702536	727495	+
MSTRG.20248	-1.66682	2.63464	19.2	1.17713e-05	7.20009e-05	StringTie		MSTRG.20248.1	MSTRG.20248.1(3)	lnc-dusp6	25	18212938	18218646	+
MSTRG.24778	-1.10704	4.93458	19.0735	1.25776e-05	7.62936e-05	StringTie		MSTRG.24778.1	MSTRG.24778.1(2)		5	3384572	3392422	-
MSTRG.7818	-1.49194	3.27305	19.0296	1.2871e-05	7.78804e-05	StringTie		MSTRG.7818.1	MSTRG.7818.1(2)		16	76329	81204	-
MSTRG.28798	-1.3833	3.47098	18.8534	1.41162e-05	8.45999e-05	StringTie		MSTRG.28798.1	MSTRG.28798.1(2)		7	45713767	45715496	-
MSTRG.32046	5.88193	-1.13963	18.7736	1.4719e-05	8.78813e-05	StringTie		MSTRG.32046.1	MSTRG.32046.1(2)		KN149936.1	593	1481	-
MSTRG.1735	-2.25916	0.82222	18.6609	1.5615e-05	9.25149e-05	StringTie		MSTRG.1735.1	MSTRG.1735.1(2)		10	15737008	15737455	+
MSTRG.26316	-1.24193	4.11987	18.459	1.73597e-05	0.000101692	StringTie		MSTRG.26316.1,MSTRG.26316.2	MSTRG.26316.1(2),MSTRG.26316.2(2)		5	71191567	71192314	+
MSTRG.32207	1.38996	3.49608	18.2102	1.97814e-05	0.000114438	StringTie		MSTRG.32207.1,MSTRG.32207.2	MSTRG.32207.1(2),MSTRG.32207.2(2)		KN150129.1	34850	40943	-
MSTRG.16041	-1.44144	3.18401	18.1424	2.04982e-05	0.000118079	StringTie		MSTRG.16041.1	MSTRG.16041.1(2)		21	24409114	24413161	+
MSTRG.29326	-1.34669	3.48545	18.0965	2.09989e-05	0.000120655	StringTie		MSTRG.29326.1,MSTRG.29326.2	MSTRG.29326.1(3),MSTRG.29326.2(2)		7	74068171	74069916	+
MSTRG.27869	3.38502	-0.946422	18.0836	2.1142e-05	0.000121371	StringTie		MSTRG.27869.1	MSTRG.27869.1(2)		7	7984251	7984686	-
MSTRG.29318	-1.41138	3.19126	17.822	2.42568e-05	0.000137588	StringTie		MSTRG.29318.1	MSTRG.29318.1(7)		7	73787208	73797214	+
MSTRG.32470	-1.21521	4.16663	17.8215	2.42632e-05	0.000137595	StringTie		MSTRG.32470.1,MSTRG.32470.2	MSTRG.32470.1(2),MSTRG.32470.2(3)		KN150428.1	3138	7943	+
MSTRG.20866	-0.998385	5.41213	17.7895	2.46746e-05	0.000139547	StringTie		MSTRG.20866.1,MSTRG.20866.2	MSTRG.20866.1(2),MSTRG.20866.2(2)		3	5091307	5096712	+
MSTRG.17222	1.38498	3.32321	17.6611	2.63968e-05	0.00014817	StringTie		MSTRG.17222.1	MSTRG.17222.1(2)		22	16133966	16139937	-
MSTRG.12406	2.16236	1.57122	17.5876	2.74372e-05	0.000153467	StringTie		MSTRG.12406.1	MSTRG.12406.1(2)		19	42973045	42973613	+
MSTRG.27192	-1.87226	2.03215	17.4933	2.88326e-05	0.000160574	StringTie		MSTRG.27192.1	MSTRG.27192.1(3)		6	40552764	40554428	+
MSTRG.32097	-0.899951	7.25721	17.4621	2.9309e-05	0.000163093	StringTie		MSTRG.32097.1,MSTRG.32097.2,MSTRG.32097.3,MSTRG.32097.4,MSTRG.32097.5,MSTRG.32097.6	MSTRG.32097.1(4),MSTRG.32097.2(3),MSTRG.32097.3(2),MSTRG.32097.4(2),MSTRG.32097.5(2),MSTRG.32097.6(2)		KN149985.1	651	1153	+
MSTRG.5802	-1.48029	3.02401	17.3809	3.05885e-05	0.000169584	StringTie		MSTRG.5802.1,MSTRG.5802.2	MSTRG.5802.1(2),MSTRG.5802.2(2)		14	4603283	4605363	-
MSTRG.14354	-1.67105	2.34649	17.3464	3.11492e-05	0.000172303	StringTie		MSTRG.14354.1	MSTRG.14354.1(2)		20	7126738	7129171	-
MSTRG.32467	1.13686	4.58811	17.1556	3.444e-05	0.00018827	StringTie		MSTRG.32467.1	MSTRG.32467.1(2)		KN150429.1	3319	9305	+
MSTRG.6528	-3.34913	-0.698377	16.9641	3.8094e-05	0.000206199	StringTie		MSTRG.6528.1	MSTRG.6528.1(2)		14	42905622	42905972	-
MSTRG.17420	-2.12976	0.595554	16.7745	4.2095e-05	0.000225327	StringTie		MSTRG.17420.1	MSTRG.17420.1(2)		22	25284901	25287563	-
MSTRG.25230	-2.85933	-0.0428904	16.7199	4.33235e-05	0.000230942	StringTie		MSTRG.25230.1	MSTRG.25230.1(2)		5	23775910	23776231	-
MSTRG.14417	-2.54873	-0.463692	16.4133	5.09263e-05	0.000266938	StringTie		MSTRG.14417.1	MSTRG.14417.1(2)		20	11317412	11318161	-
MSTRG.31991	-0.88858	6.42374	15.9844	6.38669e-05	0.000326715	StringTie		MSTRG.31991.2,MSTRG.31991.1,MSTRG.31991.3,MSTRG.31991.4	MSTRG.31991.2(2),MSTRG.31991.1(2),MSTRG.31991.3(2),MSTRG.31991.4(2)		KN149868.1	30743	37278	+
MSTRG.14371	-2.11513	0.252368	15.8442	6.87784e-05	0.000349456	StringTie		MSTRG.14371.1	MSTRG.14371.1(3)		20	8041047	8062855	-
MSTRG.15877	-1.59271	2.08173	15.8178	6.97441e-05	0.000353764	StringTie		MSTRG.15877.1	MSTRG.15877.1(2)		21	17978303	17979661	+
MSTRG.32444	2.0959	0.834163	15.4199	8.60789e-05	0.000426995	StringTie		MSTRG.32444.1	MSTRG.32444.1(2)		KN150389.1	5076	6450	-
MSTRG.27618	-1.4399	2.58825	15.4105	8.65068e-05	0.000429039	StringTie		MSTRG.27618.1	MSTRG.27618.1(3)		6	59580394	59642714	+
MSTRG.19009	-1.84436	0.977623	15.3018	9.16272e-05	0.000451614	StringTie		MSTRG.19009.1,MSTRG.19009.2	MSTRG.19009.1(3),MSTRG.19009.2(4)		24	2990347	2994804	+
MSTRG.283	-2.43108	0.336544	15.0662	0.000103806	0.000504914	StringTie		MSTRG.283.1	MSTRG.283.1(2)		1	13982526	13983061	-
MSTRG.24572	-2.1395	0.392135	15.0175	0.000106521	0.000516817	StringTie		MSTRG.24572.1	MSTRG.24572.1(2)		4	73675098	73683613	-
MSTRG.32502	1.25164	3.44382	15.0012	0.000107445	0.000520739	StringTie		MSTRG.32502.1	MSTRG.32502.1(2)		KN150480.1	25	348	-
MSTRG.20012	-0.829089	7.45744	14.7952	0.000119837	0.000574101	StringTie		MSTRG.20012.2,MSTRG.20012.1,MSTRG.20012.6,MSTRG.20012.7,MSTRG.20012.3,MSTRG.20012.4,MSTRG.20012.5	MSTRG.20012.2(4),MSTRG.20012.1(4),MSTRG.20012.6(4),MSTRG.20012.7(4),MSTRG.20012.3(4),MSTRG.20012.4(4),MSTRG.20012.5(4)		25	6023776	6025377	-
MSTRG.18097	-1.80764	1.27671	14.4364	0.000144972	0.000680625	StringTie		MSTRG.18097.1	MSTRG.18097.1(2)		23	15735111	15744189	+
MSTRG.5716	-1.19947	3.61032	14.4055	0.000147371	0.00069033	StringTie		MSTRG.5716.1	MSTRG.5716.1(2)		14	1036103	1039843	-
MSTRG.32549	-0.835516	6.42243	14.3233	0.000153944	0.000717883	StringTie		MSTRG.32549.18,MSTRG.32549.13,MSTRG.32549.8,MSTRG.32549.26,MSTRG.32549.30,MSTRG.32549.6,MSTRG.32549.5,MSTRG.32549.10,MSTRG.32549.20,MSTRG.32549.15,MSTRG.32549.7,MSTRG.32549.31,MSTRG.32549.32,MSTRG.32549.28,MSTRG.32549.12,MSTRG.32549.21,MSTRG.32549.24,MSTRG.32549.22,MSTRG.32549.33,MSTRG.32549.25,MSTRG.32549.27,MSTRG.32549.3,MSTRG.32549.9,MSTRG.32549.23,MSTRG.32549.29,MSTRG.32549.19,MSTRG.32549.17,…	MSTRG.32549.18(2),MSTRG.32549.13(4),MSTRG.32549.8(2),MSTRG.32549.26(3),MSTRG.32549.30(3),MSTRG.32549.6(3),MSTRG.32549.5(3),MSTRG.32549.10(3),MSTRG.32549.20(4),MSTRG.32549.15(2),MSTRG.32549.7(3),MSTRG.32549.31(3),MSTRG.32549.32(4),MSTRG.32549.28(3),MSTRG.32549.12(2),MSTRG.32549.21(2),MSTRG.32549.24(3),MSTRG.32549.22(3),MSTRG.32549.33(3),MSTRG.32549.25(3),MSTRG.32549.27(3),MSTRG.32549.3(2),MSTRG.32…		KN150529.1	11678	13244	+
MSTRG.10303	-1.98675	0.723814	14.2793	0.000157585	0.000733343	StringTie		MSTRG.10303.1	MSTRG.10303.1(2)		17	53181161	53183204	+
MSTRG.32124	1.40641	2.64723	14.1741	0.000166647	0.000770864	StringTie		MSTRG.32124.1	MSTRG.32124.1(5)		KN150030.1	1016	5093	-
MSTRG.27524	-0.839103	6.31399	14.0695	0.00017618	0.00081081	StringTie	ENSDARG00000082173,ENSDARG00000082908	MSTRG.27524.1,ENSDART00000115898,ENSDART00000119030,MSTRG.27524.4	MSTRG.27524.1(3),ENSDART00000115898(1),ENSDART00000119030(1),MSTRG.27524.4(2)	dre-let-7a-6,CR847944.3	6	54502909	54508202	-
MSTRG.22847	-1.54175	2.18009	13.9051	0.000192273	0.000875163	StringTie		MSTRG.22847.1	MSTRG.22847.1(2)		4	13024019	13025210	-
MSTRG.24553	1.37305	2.54221	13.7156	0.000212675	0.000958493	StringTie		MSTRG.24553.1	MSTRG.24553.1(3)		4	72799486	72812352	+
MSTRG.20655	2.44973	0.195489	13.5597	0.00023109	0.00103372	StringTie		MSTRG.20655.1	MSTRG.20655.1(2)		25	35590187	35595116	-
MSTRG.27250	1.49251	1.98195	13.4555	0.000244291	0.00108698	StringTie		MSTRG.27250.1	MSTRG.27250.1(2)	lnc-si:dkeyp-111e5.4	6	42017524	42026189	+
MSTRG.9063	-1.46927	2.23262	13.426	0.000248156	0.0011004	StringTie		MSTRG.9063.1	MSTRG.9063.1(2)		16	50326069	50326506	-
MSTRG.10586	-2.60024	-0.548845	13.104	0.00029467	0.00128038	StringTie		MSTRG.10586.1	MSTRG.10586.1(2)		18	10748575	10748993	+
MSTRG.21872	-1.34822	2.78597	13.0025	0.000311083	0.00134091	StringTie		MSTRG.21872.1	MSTRG.21872.1(2)		3	35890145	35891519	-
MSTRG.1652	-2.20967	-0.234311	12.9218	0.000324769	0.00139212	StringTie		MSTRG.1652.1	MSTRG.1652.1(2)		10	10330091	10337391	+
MSTRG.3634	1.74514	1.2456	12.9129	0.000326317	0.00139765	StringTie		MSTRG.3634.1	MSTRG.3634.1(3)		12	4052784	4055512	+
MSTRG.12647	-1.0529	4.10696	12.9059	0.00032755	0.00140227	StringTie		MSTRG.12647.1,MSTRG.12647.2	MSTRG.12647.1(2),MSTRG.12647.2(2)		2	1678520	1681109	-
MSTRG.9288	-0.918383	4.93036	12.8774	0.000332576	0.00141928	StringTie		MSTRG.9288.5,MSTRG.9288.3,MSTRG.9288.6,MSTRG.9288.4,MSTRG.9288.2,MSTRG.9288.1,MSTRG.9288.7,MSTRG.9288.8,MSTRG.9288.9	MSTRG.9288.5(2),MSTRG.9288.3(2),MSTRG.9288.6(3),MSTRG.9288.4(2),MSTRG.9288.2(2),MSTRG.9288.1(2),MSTRG.9288.7(2),MSTRG.9288.8(3),MSTRG.9288.9(3)		17	1510452	1511470	+
MSTRG.12408	-0.9521	4.6168	12.7646	0.000353244	0.00149872	StringTie		MSTRG.12408.1,MSTRG.12408.2,MSTRG.12408.3	MSTRG.12408.1(2),MSTRG.12408.2(2),MSTRG.12408.3(2)		19	43116521	43118780	+
MSTRG.20734	2.19259	0.273068	12.6371	0.000378172	0.00159248	StringTie		MSTRG.20734.1	MSTRG.20734.1(5)		3	1137988	1140225	+
MSTRG.32005	-0.776346	6.6092	12.5149	0.000403722	0.00168613	StringTie		MSTRG.32005.1	MSTRG.32005.1(2)		KN149884.1	5910	7707	-
MSTRG.32436	1.89025	0.604018	12.3692	0.000436464	0.00180556	StringTie		MSTRG.32436.1	MSTRG.32436.1(3)		KN150384.1	17753	20860	+
MSTRG.16492	1.29475	2.5567	12.1417	0.000493079	0.00201242	StringTie		MSTRG.16492.1	MSTRG.16492.1(2)		21	43536021	43539595	-
MSTRG.1308	-1.16003	3.17841	12.0876	0.000507571	0.00206399	StringTie		MSTRG.1308.1	MSTRG.1308.1(2)		1	58870659	58871562	+
MSTRG.31868	-2.74847	-0.811521	11.957	0.000544416	0.00219007	StringTie		MSTRG.31868.1	MSTRG.31868.1(2)		KN149741.1	20356	20765	+
MSTRG.30780	-1.58364	1.41311	11.8463	0.000577746	0.00230902	StringTie		MSTRG.30780.1,MSTRG.30780.2,MSTRG.30780.3	MSTRG.30780.1(6),MSTRG.30780.2(5),MSTRG.30780.3(5)		9	6555688	6562711	-
MSTRG.13980	-0.824362	5.45053	11.8334	0.000581771	0.0023227	StringTie		MSTRG.13980.1	MSTRG.13980.1(2)		2	53139937	53148117	-
MSTRG.32224	-1.59552	1.3611	11.746	0.00060975	0.0024233	StringTie		MSTRG.32224.1	MSTRG.32224.1(2)		KN150143.1	22	3273	+
MSTRG.17572	-0.764793	6.20447	11.7095	0.000621818	0.00246581	StringTie		MSTRG.17572.1,MSTRG.17572.2	MSTRG.17572.1(1),MSTRG.17572.2(2)		22	30731008	30732578	-
MSTRG.5597	-1.15378	3.18597	11.6178	0.000653248	0.00257232	StringTie		MSTRG.5597.1	MSTRG.5597.1(2)		13	49299509	49300935	-
MSTRG.17838	1.24965	2.80136	11.4802	0.000703417	0.00274426	StringTie		MSTRG.17838.1	MSTRG.17838.1(2)		23	2556594	2566271	-
MSTRG.32581	1.39045	2.06439	11.465	0.000709179	0.00276355	StringTie		MSTRG.32581.1,MSTRG.32581.2	MSTRG.32581.1(2),MSTRG.32581.2(2)		KN150574.1	472	833	-
MSTRG.25809	1.36534	2.20886	11.3942	0.000736738	0.00285897	StringTie		MSTRG.25809.1	MSTRG.25809.1(2)		5	48004541	48007277	-
MSTRG.9267	-0.965423	4.09734	11.2362	0.00080217	0.00308145	StringTie		MSTRG.9267.1,MSTRG.9267.2	MSTRG.9267.1(1),MSTRG.9267.2(2)		17	1908810	1910543	-
MSTRG.25965	-1.31932	2.08136	11.2185	0.000809839	0.00310782	StringTie		MSTRG.25965.1	MSTRG.25965.1(5)		5	56718689	56720083	-
MSTRG.27573	-1.33537	2.28092	11.2161	0.00081092	0.00311064	StringTie		MSTRG.27573.1	MSTRG.27573.1(4)		6	57146729	57179958	+
MSTRG.4677	0.834291	5.05653	11.1511	0.000839811	0.0032082	StringTie		MSTRG.4677.1,MSTRG.4677.2	MSTRG.4677.1(2),MSTRG.4677.2(3)		13	4585803	4590862	-
MSTRG.180	-1.5001	1.40176	10.8644	0.000980331	0.00367743	StringTie		MSTRG.180.1	MSTRG.180.1(2)		1	8454433	8455068	-
MSTRG.13195	1.74071	0.272113	10.8522	0.000986794	0.00369962	StringTie		MSTRG.13195.1	MSTRG.13195.1(3)		2	24810825	24811920	-
MSTRG.18857	-1.84107	0.66949	10.7381	0.00104952	0.00390283	StringTie		MSTRG.18857.1	MSTRG.18857.1(3)		23	44133862	44134621	+
MSTRG.9289	-0.997229	3.85043	10.7292	0.00105456	0.00391886	StringTie		MSTRG.9289.1	MSTRG.9289.1(2)		17	1510435	1511435	-
MSTRG.32183	1.21146	2.42681	10.4973	0.00119546	0.00437682	StringTie		MSTRG.32183.1	MSTRG.32183.1(2)		KN150113.1	1812	5354	-
MSTRG.23883	-1.07646	3.32753	10.3838	0.00127122	0.00461727	StringTie		MSTRG.23883.1	MSTRG.23883.1(2)		4	49683292	49684060	-
MSTRG.27941	-0.86265	4.77776	10.3789	0.00127466	0.0046283	StringTie	ENSDARG00000027903	MSTRG.27941.1,MSTRG.27941.2	MSTRG.27941.1(2),MSTRG.27941.2(2)	adamtsl3	7	12134901	12136444	-
MSTRG.22488	-2.19651	-0.130008	10.3584	0.0012889	0.00467142	StringTie		MSTRG.22488.1	MSTRG.22488.1(2)		4	886920	888472	-
MSTRG.11481	0.923294	4.17969	10.3332	0.00130657	0.00472595	StringTie		MSTRG.11481.1,MSTRG.11481.2,MSTRG.11481.3	MSTRG.11481.1(5),MSTRG.11481.2(5),MSTRG.11481.3(5)		19	2634607	2636571	-
MSTRG.23130	-0.816579	4.93376	10.3114	0.00132211	0.00477129	StringTie		MSTRG.23130.1	MSTRG.23130.1(2)		4	26818064	26821667	+
MSTRG.26280	-0.684405	8.57787	10.2787	0.00134577	0.00484373	StringTie		MSTRG.26280.1,MSTRG.26280.2,MSTRG.26280.3,MSTRG.26280.7,MSTRG.26280.6,MSTRG.26280.5,MSTRG.26280.4,MSTRG.26280.8,MSTRG.26280.9,MSTRG.26280.11,MSTRG.26280.10,MSTRG.26280.13,MSTRG.26280.12,MSTRG.26280.14,MSTRG.26280.15	MSTRG.26280.1(2),MSTRG.26280.2(3),MSTRG.26280.3(3),MSTRG.26280.7(2),MSTRG.26280.6(3),MSTRG.26280.5(3),MSTRG.26280.4(2),MSTRG.26280.8(3),MSTRG.26280.9(2),MSTRG.26280.11(3),MSTRG.26280.10(3),MSTRG.26280.13(2),MSTRG.26280.12(4),MSTRG.26280.14(3),MSTRG.26280.15(2)		5	70865249	70869944	-
MSTRG.4395	-0.907475	4.41336	10.2732	0.00134974	0.00485567	StringTie		MSTRG.4395.1	MSTRG.4395.1(6)		12	42747510	42866503	+
MSTRG.30937	-1.9249	1.03328	10.2578	0.00136109	0.0048917	StringTie		MSTRG.30937.1	MSTRG.30937.1(3)		9	18083523	18087685	-
MSTRG.3192	-1.03053	3.94943	10.2251	0.00138544	0.00496798	StringTie		MSTRG.3192.1	MSTRG.3192.1(3)		11	32664958	32679900	-
MSTRG.5639	-0.681019	7.49726	10.0693	0.00150761	0.00535415	StringTie		MSTRG.5639.1,MSTRG.5639.2	MSTRG.5639.1(1),MSTRG.5639.2(2)		13	51160366	51168031	-
MSTRG.7402	1.442	1.09107	10.0504	0.00152318	0.00539953	StringTie		MSTRG.7402.1	MSTRG.7402.1(2)		15	29590577	29591103	-
MSTRG.18927	-1.01376	3.54891	10.0279	0.00154184	0.00545707	StringTie		MSTRG.18927.1	MSTRG.18927.1(4)		23	45920762	45925697	-
MSTRG.16158	-0.812139	4.85985	9.95256	0.00160626	0.0056509	StringTie		MSTRG.16158.1,MSTRG.16158.2	MSTRG.16158.1(2),MSTRG.16158.2(2)		21	28513113	28517227	-
MSTRG.2861	-1.13895	2.75574	9.87951	0.00167129	0.00584229	StringTie		MSTRG.2861.1	MSTRG.2861.1(2)		11	15781733	15783617	+
MSTRG.17759	1.48286	1.21526	9.84251	0.00170525	0.00594658	StringTie		MSTRG.17759.1	MSTRG.17759.1(3)		22	39135717	39136487	+
MSTRG.3433	0.706881	5.90442	9.79166	0.00175305	0.00609438	StringTie		MSTRG.3433.2,MSTRG.3433.1	MSTRG.3433.2(3),MSTRG.3433.1(2)		11	43414098	43420099	-
MSTRG.30676	-1.218	2.38379	9.75021	0.00179303	0.00621495	StringTie		MSTRG.30676.1	MSTRG.30676.1(3)		9	1238510	1246642	+
MSTRG.2693	0.979731	3.56283	9.73896	0.00180403	0.00624988	StringTie		MSTRG.2693.1	MSTRG.2693.1(2)		11	9537797	9542776	-
MSTRG.29320	-1.63554	0.454805	9.57147	0.00197625	0.00677695	StringTie		MSTRG.29320.1	MSTRG.29320.1(2)		7	73845201	73866160	+
MSTRG.16458	-0.672069	6.63419	9.45751	0.00210286	0.00716476	StringTie		MSTRG.16458.1	MSTRG.16458.1(2)		21	41148410	41156516	-
MSTRG.32499	-1.26199	1.85551	9.45591	0.0021047	0.0071701	StringTie		MSTRG.32499.1	MSTRG.32499.1(2)		KN150473.1	1	1064	+
MSTRG.26874	-0.831722	4.58255	9.29104	0.00230277	0.0077694	StringTie		MSTRG.26874.1	MSTRG.26874.1(2)		6	24614775	24624679	+
MSTRG.32692	-0.81369	4.49605	9.28565	0.00230956	0.00779134	StringTie		MSTRG.32692.1	MSTRG.32692.1(4)		KN150699.1	794	6015	-
MSTRG.19881	-1.50506	0.819143	9.21504	0.00240035	0.00805334	StringTie		MSTRG.19881.1	MSTRG.19881.1(2)		25	2360025	2378983	-
MSTRG.20811	-1.53494	0.229432	9.16294	0.00246965	0.00825205	StringTie		MSTRG.20811.1	MSTRG.20811.1(3)		3	1898564	1900596	-
MSTRG.6459	-1.46192	1.08313	9.1561	0.00247891	0.00827784	StringTie		MSTRG.6459.1	MSTRG.6459.1(2)		14	37048077	37049012	-
MSTRG.32493	0.933633	3.63505	9.14777	0.00249022	0.00830428	StringTie		MSTRG.32493.1	MSTRG.32493.1(4)		KN150461.1	1	1000	-
MSTRG.14032	-0.656564	6.7843	9.12663	0.00251916	0.00839345	StringTie		MSTRG.14032.1,MSTRG.14032.3,MSTRG.14032.2,MSTRG.14032.4	MSTRG.14032.1(3),MSTRG.14032.3(2),MSTRG.14032.2(1),MSTRG.14032.4(3)		2	55482621	55491548	+
MSTRG.16387	-1.94592	0.141684	8.99237	0.00271109	0.00894258	StringTie		MSTRG.16387.1	MSTRG.16387.1(3)		21	38913517	38925516	+
MSTRG.29715	-0.888557	3.7586	8.66717	0.00323994	0.0104247	StringTie		MSTRG.29715.1	MSTRG.29715.1(2)		8	17788732	17791573	-
MSTRG.31948	-0.983874	3.32266	8.64338	0.00328253	0.0105391	StringTie		MSTRG.31948.1	MSTRG.31948.1(2)		KN149819.1	5214	10083	+
MSTRG.32484	1.09572	2.4877	8.61689	0.0033306	0.0106669	StringTie		MSTRG.32484.1	MSTRG.32484.1(2)		KN150451.1	5952	10852	-
MSTRG.32595	-1.39134	1.34475	8.58273	0.00339367	0.010847	StringTie		MSTRG.32595.1	MSTRG.32595.1(2)		KN150584.1	3912	11377	+
MSTRG.21081	-0.964637	3.18464	8.52079	0.00351111	0.0111721	StringTie		MSTRG.21081.1,MSTRG.21081.2,MSTRG.21081.3	MSTRG.21081.1(2),MSTRG.21081.2(2),MSTRG.21081.3(2)		3	13239797	13252227	+
MSTRG.30501	-1.40697	0.751054	8.48698	0.00357697	0.0113579	StringTie		MSTRG.30501.1	MSTRG.30501.1(2)		8	51169020	51171015	-
MSTRG.16330	-0.779349	4.50032	8.41504	0.00372129	0.0117358	StringTie		MSTRG.16330.1	MSTRG.16330.1(2)		21	37054899	37057214	+
MSTRG.6913	-1.22606	1.90675	8.28825	0.00399023	0.0124588	StringTie		MSTRG.6913.1	MSTRG.6913.1(2)		15	5474449	5477316	-
MSTRG.2862	-1.2172	1.84637	8.26347	0.00404508	0.0126024	StringTie		MSTRG.2862.1,MSTRG.2862.2	MSTRG.2862.1(2),MSTRG.2862.2(2)		11	16424037	16435645	-
MSTRG.12531	1.78051	-0.250449	8.0179	0.00463172	0.0141221	StringTie		MSTRG.12531.1	MSTRG.12531.1(2)		19	47807217	47809761	-
MSTRG.32310	1.07214	2.52024	8.01175	0.00464748	0.0141654	StringTie		MSTRG.32310.1	MSTRG.32310.1(2)		KN150224.1	8014	14089	-
MSTRG.9280	-0.810826	4.1383	7.89908	0.00494599	0.0149136	StringTie		MSTRG.9280.1	MSTRG.9280.1(2)		17	2268001	2270542	-
MSTRG.4433	-0.688697	5.21927	7.893	0.00496265	0.0149589	StringTie		MSTRG.4433.1	MSTRG.4433.1(2)		12	45346157	45356517	-
MSTRG.7672	0.802051	4.1227	7.88763	0.00497741	0.0149967	StringTie		MSTRG.7672.1	MSTRG.7672.1(2)		15	43747847	43755882	+
MSTRG.32702	-1.21416	1.15829	7.79994	0.00522479	0.015639	StringTie		MSTRG.32702.1	MSTRG.32702.1(2)		KN150699.1	6877	8112	-
MSTRG.3434	0.998131	2.8115	7.79195	0.00524795	0.0156989	StringTie		MSTRG.3434.1	MSTRG.3434.1(2)		11	43417364	43420022	+
MSTRG.32354	1.50492	0.975604	7.77485	0.00529785	0.0158192	StringTie		MSTRG.32354.1	MSTRG.32354.1(4)		KN150280.1	1603	9457	-
MSTRG.30936	-1.05516	2.53579	7.68552	0.00556655	0.0164938	StringTie		MSTRG.30936.1,MSTRG.30936.3,MSTRG.30936.2	MSTRG.30936.1(3),MSTRG.30936.3(4),MSTRG.30936.2(5)		9	18079827	18083383	-
MSTRG.15501	-0.644313	5.54819	7.5828	0.00589278	0.0173217	StringTie		MSTRG.15501.2,MSTRG.15501.1,MSTRG.15501.4,MSTRG.15501.9,MSTRG.15501.10,MSTRG.15501.8,MSTRG.15501.7,MSTRG.15501.12,MSTRG.15501.11,MSTRG.15501.3,MSTRG.15501.6,MSTRG.15501.5,MSTRG.15501.13	MSTRG.15501.2(4),MSTRG.15501.1(8),MSTRG.15501.4(4),MSTRG.15501.9(5),MSTRG.15501.10(5),MSTRG.15501.8(6),MSTRG.15501.7(5),MSTRG.15501.12(6),MSTRG.15501.11(5),MSTRG.15501.3(6),MSTRG.15501.6(6),MSTRG.15501.5(7),MSTRG.15501.13(2)		21	910486	927763	+
MSTRG.16074	-0.928815	3.03539	7.511	0.00613232	0.0178972	StringTie		MSTRG.16074.1,MSTRG.16074.2	MSTRG.16074.1(5),MSTRG.16074.2(2)		21	25619574	25619899	+
MSTRG.32174	1.15113	1.65233	7.50095	0.00616663	0.0179799	StringTie		MSTRG.32174.1	MSTRG.32174.1(2)		KN150105.1	44369	48007	-
MSTRG.32576	-1.12154	1.89407	7.38912	0.00656197	0.018983	StringTie		MSTRG.32576.1	MSTRG.32576.1(3)		KN150565.1	1147	19419	+
MSTRG.4713	-1.54258	0.301047	7.3158	0.00683509	0.0196824	StringTie		MSTRG.4713.1	MSTRG.4713.1(3)		13	6208422	6209117	-
MSTRG.32517	-1.14603	1.79554	7.2941	0.00691814	0.0198961	StringTie		MSTRG.32517.1	MSTRG.32517.1(3)		KN150498.1	14069	18596	-
MSTRG.16385	-0.936844	3.23208	7.28764	0.00694306	0.019951	StringTie		MSTRG.16385.1	MSTRG.16385.1(4)		21	38891156	38896846	+
MSTRG.6732	0.891033	3.18609	7.25365	0.00707571	0.02025	StringTie		MSTRG.6732.1	MSTRG.6732.1(2)		15	1053893	1056182	-
MSTRG.32627	-1.09367	1.96923	7.20163	0.00728372	0.0207727	StringTie		MSTRG.32627.1,MSTRG.32627.2	MSTRG.32627.1(3),MSTRG.32627.2(3)		KN150616.1	45665	46656	+
MSTRG.11147	0.817759	3.65383	7.06804	0.00784709	0.0221432	StringTie		MSTRG.11147.2,MSTRG.11147.1	MSTRG.11147.2(2),MSTRG.11147.1(1)		18	41096019	41097526	-
MSTRG.7961	-1.10774	1.72141	7.04801	0.00793532	0.0223478	StringTie		MSTRG.7961.1	MSTRG.7961.1(2)		16	6441185	6443148	-
MSTRG.2595	-0.837882	3.47373	6.94267	0.00841635	0.0234724	StringTie		MSTRG.2595.1	MSTRG.2595.1(2)		11	4934218	5125978	+
MSTRG.4000	-0.645101	5.1416	6.80588	0.00908582	0.0250882	StringTie		MSTRG.4000.1,MSTRG.4000.2,MSTRG.4000.3,MSTRG.4000.4,MSTRG.4000.5,MSTRG.4000.6,MSTRG.4000.7,MSTRG.4000.8,MSTRG.4000.9,MSTRG.4000.10,MSTRG.4000.11,MSTRG.4000.12,MSTRG.4000.15,MSTRG.4000.16,MSTRG.4000.14,MSTRG.4000.13,MSTRG.4000.17,MSTRG.4000.18,MSTRG.4000.19	MSTRG.4000.1(8),MSTRG.4000.2(4),MSTRG.4000.3(7),MSTRG.4000.4(5),MSTRG.4000.5(5),MSTRG.4000.6(10),MSTRG.4000.7(6),MSTRG.4000.8(4),MSTRG.4000.9(6),MSTRG.4000.10(4),MSTRG.4000.11(6),MSTRG.4000.12(5),MSTRG.4000.15(4),MSTRG.4000.16(11),MSTRG.4000.14(10),MSTRG.4000.13(9),MSTRG.4000.17(6),MSTRG.4000.18(4),MSTRG.4000.19(4)		12	20952619	20957661	+
MSTRG.21111	0.733054	4.35208	6.74745	0.00938815	0.0258017	StringTie		MSTRG.21111.3,MSTRG.21111.2,MSTRG.21111.1	MSTRG.21111.3(3),MSTRG.21111.2(3),MSTRG.21111.1(2)		3	13815486	13823266	+
MSTRG.26696	-0.561316	6.90093	6.72993	0.00948081	0.0260087	StringTie		MSTRG.26696.1,MSTRG.26696.2	MSTRG.26696.1(1),MSTRG.26696.2(2)		6	14944060	14945777	-
MSTRG.29385	0.908573	3.19234	6.66266	0.00984541	0.0268669	StringTie		MSTRG.29385.1	MSTRG.29385.1(2)		8	1093004	1097498	-
MSTRG.14277	0.873676	3.0101	6.63529	0.00999779	0.0272223	StringTie		MSTRG.14277.1	MSTRG.14277.1(2)		20	3971754	3975068	-
MSTRG.13781	-0.943556	2.78279	6.50356	0.0107659	0.0289574	StringTie		MSTRG.13781.1	MSTRG.13781.1(2)		2	45566871	45568694	+
MSTRG.29333	0.857289	3.10402	6.47494	0.0109406	0.029363	StringTie		MSTRG.29333.1	MSTRG.29333.1(3)	lnc-tmed7-as	8	150908	155294	-
MSTRG.10326	-1.05613	1.70935	6.41841	0.0112943	0.0301596	StringTie		MSTRG.10326.1	MSTRG.10326.1(3)		18	149629	150915	-
MSTRG.32321	0.973186	2.28979	6.37868	0.0115499	0.0307085	StringTie		MSTRG.32321.1	MSTRG.32321.1(4)		KN150237.1	460	1325	-
MSTRG.7306	-1.32819	0.673207	6.33138	0.011862	0.0314207	StringTie		MSTRG.7306.1	MSTRG.7306.1(2)		15	25135193	25141369	+
MSTRG.12977	-1.38815	0.420493	6.3293	0.0118759	0.0314421	StringTie		MSTRG.12977.1	MSTRG.12977.1(2)		2	15285729	15293042	+
MSTRG.31857	-0.634525	4.90754	6.30933	0.0120104	0.0317453	StringTie		MSTRG.31857.3,MSTRG.31857.2,MSTRG.31857.1,MSTRG.31857.4,MSTRG.31857.5,MSTRG.31857.6,MSTRG.31857.8,MSTRG.31857.7	MSTRG.31857.3(3),MSTRG.31857.2(3),MSTRG.31857.1(2),MSTRG.31857.4(3),MSTRG.31857.5(3),MSTRG.31857.6(4),MSTRG.31857.8(3),MSTRG.31857.7(3)		KN149727.1	14449	19194	-
MSTRG.14532	-0.746516	3.94057	6.2105	0.0126995	0.0332606	StringTie		MSTRG.14532.1,MSTRG.14532.2	MSTRG.14532.1(2),MSTRG.14532.2(2)		20	16953520	16962111	+
MSTRG.1415	1.13439	1.02413	6.09691	0.0135419	0.0350991	StringTie		MSTRG.1415.1,MSTRG.1415.2	MSTRG.1415.1(3),MSTRG.1415.2(3)		10	2016588	2018442	+
MSTRG.5642	1.08563	1.32816	5.92645	0.0149152	0.0380386	StringTie		MSTRG.5642.1	MSTRG.5642.1(2)		13	51528799	51530159	+
MSTRG.15448	-1.19626	0.732013	5.8997	0.0151435	0.0384929	StringTie		MSTRG.15448.1	MSTRG.15448.1(2)		21	26961	27846	+
MSTRG.7662	-0.719473	3.75581	5.82927	0.0157617	0.0397947	StringTie		MSTRG.7662.1	MSTRG.7662.1(5)		15	43226077	43243734	-
MSTRG.9597	-1.22797	1.10175	5.62937	0.017662	0.0438425	StringTie		MSTRG.9597.1	MSTRG.9597.1(3)		17	18334607	18336016	+
MSTRG.31904	-0.841248	2.68667	5.45897	0.0194681	0.0476123	StringTie		MSTRG.31904.1	MSTRG.31904.1(2)		KN149785.1	471	1415	-
MSTRG.19921	-1.01131	2.32301	5.43532	0.0197335	0.0481699	StringTie		MSTRG.19921.1	MSTRG.19921.1(3)		25	3278633	3287611	+
MSTRG.15527	-0.51167	6.36625	5.42446	0.0198566	0.0483785	StringTie	ENSDARG00000003462	MSTRG.15527.1,ENSDART00000148540,MSTRG.15527.4,MSTRG.15527.5,MSTRG.15527.3	MSTRG.15527.1(12),ENSDART00000148540(11),MSTRG.15527.4(2),MSTRG.15527.5(2),MSTRG.15527.3(2)	fech	21	1646319	1648871	+
MSTRG.12512	-0.671475	4.07132	5.39481	0.0201967	0.0490654	StringTie		MSTRG.12512.1,MSTRG.12512.2	MSTRG.12512.1(1),MSTRG.12512.2(2)		19	46743748	46745528	+
MSTRG.31864	0.829635	2.67076	5.32911	0.0209721	0.0506213	StringTie		MSTRG.31864.1,MSTRG.31864.2	MSTRG.31864.1(2),MSTRG.31864.2(2)		KN149738.1	2029	5493	-
MSTRG.26777	1.02144	2.01767	5.26174	0.0217992	0.052272	StringTie		MSTRG.26777.1	MSTRG.26777.1(2)		6	20129062	20132351	-
MSTRG.5443	-0.722023	3.47584	5.24189	0.0220493	0.0527748	StringTie		MSTRG.5443.1	MSTRG.5443.1(4)		13	41905400	41918062	-
MSTRG.27352	1.39915	0.08384	5.08214	0.0241735	0.0570735	StringTie		MSTRG.27352.1	MSTRG.27352.1(2)		6	47483691	47484195	-
MSTRG.1382	-0.840794	2.57078	5.07151	0.0243222	0.0573644	StringTie		MSTRG.1382.1	MSTRG.1382.1(2)		10	877649	883592	+
MSTRG.31724	-1.24258	0.942949	4.97287	0.0257479	0.0601232	StringTie		MSTRG.31724.1	MSTRG.31724.1(5)		9	55602911	55617281	-
MSTRG.7875	1.07309	0.883631	4.97046	0.0257838	0.0601807	StringTie		MSTRG.7875.1	MSTRG.7875.1(2)		16	2955045	2956512	+
MSTRG.31360	1.30805	-0.080469	4.85219	0.027611	0.0636317	StringTie		MSTRG.31360.1	MSTRG.31360.1(2)		9	34133088	34133910	-
MSTRG.32098	-1.35836	0.115178	4.84617	0.0277076	0.0637959	StringTie		MSTRG.32098.1	MSTRG.32098.1(2)		KN149989.1	219	815	+
MSTRG.17137	-1.01093	1.0627	4.83004	0.027968	0.0643357	StringTie		MSTRG.17137.1	MSTRG.17137.1(3)		22	12306288	12334532	+
MSTRG.4745	-1.23848	-0.170305	4.80829	0.0283232	0.065001	StringTie		MSTRG.4745.1	MSTRG.4745.1(2)		13	8119135	8119627	-
MSTRG.32154	0.964106	1.7796	4.77741	0.0288355	0.0659806	StringTie		MSTRG.32154.1	MSTRG.32154.1(3)		KN150083.1	23513	27284	+
MSTRG.14233	0.586514	4.50456	4.76446	0.0290532	0.0663831	StringTie		MSTRG.14233.1	MSTRG.14233.1(2)		20	1997143	2000134	-
MSTRG.2103	-0.580164	4.51066	4.66217	0.0308341	0.0695926	StringTie		MSTRG.2103.1	MSTRG.2103.1(2)		10	33357873	33360215	-
MSTRG.3017	-1.01072	0.853854	4.64517	0.0311411	0.0701682	StringTie		MSTRG.3017.1	MSTRG.3017.1(3)		11	24475168	24476401	-
MSTRG.29459	-2.21188	-0.650957	4.64195	0.0311995	0.0702621	StringTie		MSTRG.29459.1	MSTRG.29459.1(2)		8	3851617	3851997	+
MSTRG.17593	-0.740239	2.88519	4.59853	0.0319994	0.0718085	StringTie		MSTRG.17593.1	MSTRG.17593.1(2)		22	31531530	31536351	-
MSTRG.11812	0.51802	5.16248	4.44888	0.0349241	0.0771852	StringTie		MSTRG.11812.1	MSTRG.11812.1(3)		19	13642779	13709317	+
MSTRG.32204	-0.747084	2.81446	4.42971	0.0353184	0.07791	StringTie		MSTRG.32204.1	MSTRG.32204.1(2)		KN150129.1	3572	30620	-
MSTRG.12143	-0.856047	1.9468	4.38268	0.0363058	0.079691	StringTie		MSTRG.12143.1	MSTRG.12143.1(2)		19	29527833	29576514	+
MSTRG.22268	0.858557	1.81159	4.36341	0.0367187	0.0804208	StringTie		MSTRG.22268.1	MSTRG.22268.1(2)		3	56528242	56529712	-
MSTRG.32695	0.939851	1.79533	4.36147	0.0367606	0.0804864	StringTie		MSTRG.32695.1	MSTRG.32695.1(4)		KN150700.1	8451	12039	-
MSTRG.9227	-0.691011	3.16061	4.35943	0.0368046	0.0805632	StringTie		MSTRG.9227.1,MSTRG.9227.2	MSTRG.9227.1(2),MSTRG.9227.2(3)		17	137158	138195	+
MSTRG.9880	0.794181	2.19349	4.09175	0.043093	0.0919159	StringTie		MSTRG.9880.1,MSTRG.9880.2	MSTRG.9880.1(3),MSTRG.9880.2(4)		17	29298610	29299969	-
MSTRG.32167	-1.26716	-0.0486165	4.00262	0.0454296	0.0958907	StringTie		MSTRG.32167.1	MSTRG.32167.1(2)		KN150102.1	2410	4555	+
MSTRG.28211	-1.01781	0.793961	3.97988	0.0460469	0.0968926	StringTie		MSTRG.28211.1	MSTRG.28211.1(2)		7	22972589	22973377	+
MSTRG.10523	-0.506561	4.87213	3.96121	0.0465603	0.0978187	StringTie		MSTRG.10523.1,MSTRG.10523.3,MSTRG.10523.2,MSTRG.10523.4,MSTRG.10523.6,MSTRG.10523.5,MSTRG.10523.7	MSTRG.10523.1(1),MSTRG.10523.3(3),MSTRG.10523.2(3),MSTRG.10523.4(2),MSTRG.10523.6(3),MSTRG.10523.5(2),MSTRG.10523.7(2)		18	6849893	6852869	-
MSTRG.29404	-0.789447	2.42906	3.96062	0.0465765	0.0978451	StringTie		MSTRG.29404.1	MSTRG.29404.1(3)		8	1674802	1683289	-
MSTRG.31611	-0.62679	3.4191	3.94431	0.0470301	0.0986523	StringTie		MSTRG.31611.1	MSTRG.31611.1(4)		9	49342369	49365650	+
MSTRG.25657	0.867189	1.21302	3.94403	0.0470381	0.0986612	StringTie		MSTRG.25657.1	MSTRG.25657.1(2)		5	39308844	39310408	+
MSTRG.24750	-0.597745	3.80003	3.93297	0.0473483	0.0991733	StringTie		MSTRG.24750.1	MSTRG.24750.1(2)		5	2594313	2600028	-
MSTRG.17719	0.679356	3.04654	3.92811	0.0474853	0.0993832	StringTie		MSTRG.17719.1	MSTRG.17719.1(2)		22	37795167	37796129	-
MSTRG.14130	-0.555059	4.58393	3.90186	0.0482325	0.100767	StringTie		MSTRG.14130.1,MSTRG.14130.2	MSTRG.14130.1(1),MSTRG.14130.2(2)		2	58665451	58669366	+
MSTRG.9675	0.637916	3.29513	3.89402	0.0484582	0.101145	StringTie		MSTRG.9675.1	MSTRG.9675.1(2)		17	22050145	22051390	+
MSTRG.32222	0.590841	3.72151	3.85843	0.0494966	0.102954	StringTie		MSTRG.32222.1	MSTRG.32222.1(2)		KN150141.1	10161	13428	+
MSTRG.2598	0.536515	4.43526	3.79848	0.0512993	0.106015	StringTie		MSTRG.2598.1,MSTRG.2598.2	MSTRG.2598.1(1),MSTRG.2598.2(2)		11	5204162	5210519	+
MSTRG.3586	0.693678	2.76451	3.77741	0.0519492	0.107123	StringTie		MSTRG.3586.1,MSTRG.3586.2	MSTRG.3586.1(2),MSTRG.3586.2(3)		12	2741538	2744757	-
MSTRG.12125	0.773864	2.9701	3.75686	0.0525913	0.108175	StringTie		MSTRG.12125.1,MSTRG.12125.2	MSTRG.12125.1(1),MSTRG.12125.2(2)		19	28322636	28326453	-
MSTRG.27747	0.65997	2.86064	3.63072	0.0567224	0.114775	StringTie		MSTRG.27747.1	MSTRG.27747.1(2)		7	4767934	4768539	-
MSTRG.5673	-0.651711	2.91146	3.59651	0.057901	0.11654	StringTie		MSTRG.5673.1,MSTRG.5673.2,MSTRG.5673.3	MSTRG.5673.1(1),MSTRG.5673.2(3),MSTRG.5673.3(2)		14	499321	500667	+
MSTRG.14102	0.43208	5.71212	3.57914	0.0585094	0.11758	StringTie		MSTRG.14102.2,MSTRG.14102.1,MSTRG.14102.3,MSTRG.14102.4,MSTRG.14102.5	MSTRG.14102.2(2),MSTRG.14102.1(1),MSTRG.14102.3(2),MSTRG.14102.4(2),MSTRG.14102.5(2)		2	57515326	57516245	-
MSTRG.10432	-0.546626	4.29044	3.51832	0.0606939	0.121058	StringTie		MSTRG.10432.1	MSTRG.10432.1(2)		18	3355128	3378491	+
MSTRG.15581	-0.425446	5.76465	3.48403	0.0619636	0.123166	StringTie		MSTRG.15581.1,MSTRG.15581.2,MSTRG.15581.3,MSTRG.15581.4	MSTRG.15581.1(2),MSTRG.15581.2(2),MSTRG.15581.3(2),MSTRG.15581.4(3)		21	3190545	3198088	+
MSTRG.19986	-0.93313	1.28825	3.4828	0.0620098	0.123212	StringTie		MSTRG.19986.1	MSTRG.19986.1(3)		25	5790529	5805715	-
MSTRG.32664	0.629808	3.03763	3.48268	0.0620144	0.123212	StringTie		MSTRG.32664.1	MSTRG.32664.1(2)		KN150657.1	175	718	-
MSTRG.11448	-0.702211	2.24213	3.38184	0.0659186	0.129342	StringTie		MSTRG.11448.1	MSTRG.11448.1(2)		19	1740772	1742093	+
MSTRG.7801	-0.486127	4.5531	3.3068	0.0689938	0.134419	StringTie		MSTRG.7801.1,MSTRG.7801.2	MSTRG.7801.1(1),MSTRG.7801.2(2)		15	47382788	47384195	+
MSTRG.8270	-1.02281	0.227704	3.27803	0.0702131	0.136332	StringTie		MSTRG.8270.1	MSTRG.8270.1(2)		16	20005862	20007828	-
MSTRG.17914	-0.737678	2.0722	3.21854	0.0728084	0.140484	StringTie		MSTRG.17914.1	MSTRG.17914.1(2)		23	5509694	5511977	+
MSTRG.28834	-0.75334	1.81993	3.20041	0.0736197	0.141734	StringTie		MSTRG.28834.1	MSTRG.28834.1(3)		7	48560687	48564130	+
MSTRG.3180	-0.427935	5.4398	3.18986	0.0740964	0.142462	StringTie		MSTRG.3180.1,MSTRG.3180.2	MSTRG.3180.1(1),MSTRG.3180.2(2)		11	30941937	30951315	-
MSTRG.31997	0.651062	2.53974	3.15443	0.075721	0.144963	StringTie		MSTRG.31997.2,MSTRG.31997.1,MSTRG.31997.3	MSTRG.31997.2(3),MSTRG.31997.1(3),MSTRG.31997.3(3)		KN149882.1	1	7316	-
MSTRG.29276	0.749791	1.55403	3.12094	0.0772923	0.147396	StringTie		MSTRG.29276.1	MSTRG.29276.1(3)		7	72114916	72127270	-
MSTRG.32631	-0.426755	5.24395	3.10956	0.0778338	0.148167	StringTie		MSTRG.32631.1	MSTRG.32631.1(2)		KN150617.1	76205	79211	+
MSTRG.29563	0.521351	3.88466	3.02776	0.0818507	0.154475	StringTie		MSTRG.29563.1	MSTRG.29563.1(2)		8	9755301	9757822	+
MSTRG.1337	-0.885985	0.31447	3.01305	0.0825968	0.155687	StringTie		MSTRG.1337.1	MSTRG.1337.1(2)		1	58818587	58819118	-
MSTRG.15500	-0.706709	2.25873	3.01114	0.082694	0.155838	StringTie		MSTRG.15500.1	MSTRG.15500.1(3)		21	898502	902562	+
MSTRG.31730	-0.997865	-0.205727	2.97757	0.0844258	0.158471	StringTie		MSTRG.31730.1	MSTRG.31730.1(2)		9	56083272	56084224	-
MSTRG.24327	0.762109	1.39411	2.95804	0.0854517	0.159996	StringTie		MSTRG.24327.1	MSTRG.24327.1(2)		4	65910817	65914281	-
MSTRG.19401	1.11123	-0.315295	2.95561	0.08558	0.16018	StringTie		MSTRG.19401.1	MSTRG.19401.1(2)		24	25612636	25613845	-
MSTRG.18687	0.54457	3.49043	2.9526	0.0857393	0.16039	StringTie		MSTRG.18687.1,MSTRG.18687.2	MSTRG.18687.1(2),MSTRG.18687.2(3)		23	36822263	36832223	+
MSTRG.31936	-0.652568	2.19748	2.86768	0.0903749	0.167155	StringTie		MSTRG.31936.1	MSTRG.31936.1(3)		KN149809.1	10	1770	-
MSTRG.22614	-1.09954	0.0173635	2.83352	0.0923161	0.170147	StringTie		MSTRG.22614.1	MSTRG.22614.1(3)		4	4945415	4954444	+
MSTRG.23676	0.662074	2.24868	2.83153	0.0924302	0.170334	StringTie		MSTRG.23676.1	MSTRG.23676.1(2)		4	46949168	46950423	-
MSTRG.17667	0.526902	3.67558	2.82279	0.0929348	0.171112	StringTie		MSTRG.17667.1	MSTRG.17667.1(2)		22	35921856	35967557	-
MSTRG.2978	-0.658133	2.01176	2.80162	0.094169	0.172866	StringTie		MSTRG.2978.1	MSTRG.2978.1(2)		11	23342168	23348408	+
MSTRG.15624	-0.373269	5.99868	2.79419	0.0946065	0.173563	StringTie	ENSDARG00000077906	MSTRG.15624.1,MSTRG.15624.2	MSTRG.15624.1(2),MSTRG.15624.2(2)	rnf165a	21	4845619	4847067	-
MSTRG.26210	-0.487307	3.93609	2.78434	0.0951897	0.174384	StringTie	ENSDARG00000059459	MSTRG.26210.1,MSTRG.26210.2,MSTRG.26210.3,MSTRG.26210.4,MSTRG.26210.5,ENSDART00000136605	MSTRG.26210.1(2),MSTRG.26210.2(2),MSTRG.26210.3(5),MSTRG.26210.4(5),MSTRG.26210.5(5),ENSDART00000136605(4)	si:ch211-283h6.4	5	68046367	68055510	-
MSTRG.4368	0.388126	5.51493	2.76734	0.0962061	0.175817	StringTie		MSTRG.4368.1,MSTRG.4368.2,MSTRG.4368.3	MSTRG.4368.1(1),MSTRG.4368.2(2),MSTRG.4368.3(2)		12	40555211	40556885	-
MSTRG.6655	-0.577437	2.81883	2.76622	0.0962732	0.175904	StringTie		MSTRG.6655.1,MSTRG.6655.2,MSTRG.6655.3	MSTRG.6655.1(2),MSTRG.6655.2(2),MSTRG.6655.3(2)		14	50046127	50047311	+
MSTRG.18820	0.911641	-0.176039	2.71357	0.0994983	0.180514	StringTie		MSTRG.18820.1	MSTRG.18820.1(2)		23	43503899	43504346	-
MSTRG.3558	-0.932893	-0.267227	2.67792	0.101749	0.183757	StringTie		MSTRG.3558.1	MSTRG.3558.1(3)		12	1436706	1440484	-
MSTRG.32265	-0.921142	-0.0975595	2.66643	0.102486	0.184854	StringTie		MSTRG.32265.1	MSTRG.32265.1(2)		KN150172.1	39304	40200	-
MSTRG.28901	-0.825114	0.348973	2.63533	0.10451	0.187552	StringTie		MSTRG.28901.1	MSTRG.28901.1(2)		7	51550528	51551331	+
MSTRG.9621	-0.669175	2.37333	2.61823	0.105642	0.18922	StringTie		MSTRG.9621.1	MSTRG.9621.1(2)		17	20225481	20227168	-
MSTRG.22032	0.453566	4.28639	2.60131	0.106775	0.190819	StringTie		MSTRG.22032.1,MSTRG.22032.2	MSTRG.22032.1(2),MSTRG.22032.2(2)		3	41592834	41596269	+
MSTRG.9174	-0.7629	1.1309	2.46918	0.116098	0.203732	StringTie		MSTRG.9174.1	MSTRG.9174.1(5)		16	54482437	54492838	-
MSTRG.31903	-0.937232	-0.189332	2.46278	0.116572	0.204365	StringTie		MSTRG.31903.1	MSTRG.31903.1(2)		KN149785.1	2	495	+
MSTRG.2909	-1.053	0.537166	2.43614	0.118567	0.206962	StringTie		MSTRG.2909.1	MSTRG.2909.1(2)		11	18339967	18340401	-
MSTRG.28719	-0.92773	-0.418376	2.43281	0.11882	0.207323	StringTie		MSTRG.28719.1	MSTRG.28719.1(3)		7	41121426	41122817	+
MSTRG.31790	0.616759	1.85893	2.39461	0.121754	0.211554	StringTie		MSTRG.31790.1	MSTRG.31790.1(4)		KN149686.1	258520	260346	-
MSTRG.5668	-0.692014	1.37922	2.37561	0.123244	0.21373	StringTie		MSTRG.5668.1	MSTRG.5668.1(4)		13	51669046	51684518	+
MSTRG.1341	-0.576284	2.59083	2.37042	0.123654	0.214289	StringTie		MSTRG.1341.1,MSTRG.1341.2	MSTRG.1341.1(7),MSTRG.1341.2(6)		1	58844947	58847687	-
MSTRG.32035	0.598678	2.11365	2.36404	0.12416	0.215015	StringTie		MSTRG.32035.1	MSTRG.32035.1(3)		KN149929.1	4260	6296	-
MSTRG.7766	-0.656217	1.55755	2.34009	0.126082	0.217644	StringTie		MSTRG.7766.1,MSTRG.7766.2	MSTRG.7766.1(3),MSTRG.7766.2(2)		15	46805475	46810452	+
MSTRG.28904	0.696136	0.949201	2.26247	0.132543	0.226654	StringTie		MSTRG.28904.1	MSTRG.28904.1(3)		7	51872972	51876199	-
MSTRG.12332	-0.525748	2.85493	2.25526	0.133161	0.227538	StringTie		MSTRG.12332.1,MSTRG.12332.2,MSTRG.12332.3	MSTRG.12332.1(5),MSTRG.12332.2(3),MSTRG.12332.3(3)		19	40167679	40169767	-
MSTRG.8250	-1.07318	0.38243	2.24181	0.134324	0.229047	StringTie		MSTRG.8250.1	MSTRG.8250.1(2)		16	18388299	18395599	+
MSTRG.32285	-0.960963	0.382447	2.23938	0.134535	0.229277	StringTie		MSTRG.32285.1	MSTRG.32285.1(2)		KN150196.1	14772	23207	+
MSTRG.31850	0.711063	1.44517	2.21939	0.136287	0.231648	StringTie		MSTRG.31850.1	MSTRG.31850.1(4)		KN149717.1	461	36273	+
MSTRG.32589	-0.485552	3.23011	2.20835	0.137266	0.23293	StringTie		MSTRG.32589.1	MSTRG.32589.1(2)		KN150578.1	47387	51540	+
MSTRG.29161	-0.623244	1.83545	2.20407	0.137647	0.233386	StringTie		MSTRG.29161.1	MSTRG.29161.1(2)		7	65418750	65421254	-
MSTRG.32072	0.606593	1.90337	2.19558	0.138407	0.234456	StringTie		MSTRG.32072.1	MSTRG.32072.1(2)		KN149959.1	14553	18577	-
MSTRG.14059	-0.36381	5.16327	2.19467	0.138489	0.234564	StringTie		MSTRG.14059.1,MSTRG.14059.2	MSTRG.14059.1(4),MSTRG.14059.2(4)		2	56301653	56321499	-
MSTRG.31992	-0.53499	2.63452	2.1779	0.140005	0.236568	StringTie		MSTRG.31992.1	MSTRG.31992.1(2)		KN149873.1	1	981	-
MSTRG.8741	-0.407703	4.26613	2.10946	0.146391	0.244983	StringTie		MSTRG.8741.1	MSTRG.8741.1(2)		16	36412618	36415360	+
MSTRG.23618	0.502326	2.87223	2.0878	0.148479	0.247802	StringTie		MSTRG.23618.1	MSTRG.23618.1(2)		4	43797857	43800076	+
MSTRG.32210	0.519282	2.64491	2.07264	0.149962	0.249769	StringTie		MSTRG.32210.2,MSTRG.32210.1	MSTRG.32210.2(2),MSTRG.32210.1(2)		KN150131.1	14664	16514	+
MSTRG.24438	0.480024	3.11686	2.0046	0.156823	0.258658	StringTie		MSTRG.24438.1	MSTRG.24438.1(3)		4	70683529	70691918	-
MSTRG.32472	-0.471668	3.04058	1.96068	0.161441	0.264469	StringTie		MSTRG.32472.1	MSTRG.32472.1(3)		KN150437.1	224	968	-
MSTRG.10334	-0.779742	0.329584	1.94108	0.163552	0.26721	StringTie		MSTRG.10334.1	MSTRG.10334.1(2)		18	341717	347973	-
MSTRG.31794	0.832301	-0.151645	1.93322	0.164406	0.268298	StringTie		MSTRG.31794.1	MSTRG.31794.1(2)		KN149687.1	153141	153690	+
MSTRG.27587	0.487042	2.94339	1.92227	0.165606	0.269898	StringTie		MSTRG.27587.1	MSTRG.27587.1(3)		6	57623686	57625346	+
MSTRG.15573	-0.536993	2.18799	1.89518	0.168619	0.273683	StringTie		MSTRG.15573.1	MSTRG.15573.1(2)		21	2298290	2299408	-
MSTRG.24749	-0.529904	2.30937	1.89389	0.168764	0.273838	StringTie		MSTRG.24749.1	MSTRG.24749.1(2)		5	2592221	2593920	-
MSTRG.46	-0.439872	3.35327	1.8792	0.170426	0.27597	StringTie		MSTRG.46.1	MSTRG.46.1(3)		1	2640818	2643475	+
MSTRG.32136	-0.841069	-0.294511	1.87744	0.170625	0.276226	StringTie		MSTRG.32136.1	MSTRG.32136.1(2)		KN150060.1	40486	41991	+
MSTRG.26418	-0.498539	2.58742	1.8561	0.173075	0.279139	StringTie		MSTRG.26418.1	MSTRG.26418.1(2)		6	2139910	2143979	+
MSTRG.5411	-0.821087	0.0153859	1.84919	0.173877	0.280147	StringTie		MSTRG.5411.1	MSTRG.5411.1(3)		13	37009430	37010569	+
MSTRG.19482	-0.76121	0.450365	1.84375	0.174512	0.280885	StringTie		MSTRG.19482.1	MSTRG.19482.1(5)		24	28942919	28944612	-
MSTRG.32297	-0.458914	3.08006	1.83431	0.17562	0.282164	StringTie		MSTRG.32297.2,MSTRG.32297.1,MSTRG.32297.3,MSTRG.32297.4,MSTRG.32297.6,MSTRG.32297.5	MSTRG.32297.2(3),MSTRG.32297.1(2),MSTRG.32297.3(4),MSTRG.32297.4(3),MSTRG.32297.6(3),MSTRG.32297.5(2)		KN150206.1	325	1433	+
MSTRG.31905	-0.622804	1.20144	1.82712	0.176468	0.283207	StringTie		MSTRG.31905.1	MSTRG.31905.1(2)		KN149786.1	1219	1745	+
MSTRG.11900	-0.580262	2.13638	1.81796	0.177556	0.284666	StringTie		MSTRG.11900.1	MSTRG.11900.1(2)		19	18604380	18611909	+
MSTRG.7891	-0.339459	5.00396	1.80794	0.178756	0.286198	StringTie		MSTRG.7891.1	MSTRG.7891.1(2)		16	3139245	3142913	+
MSTRG.2059	0.473013	2.7437	1.80722	0.178842	0.286293	StringTie		MSTRG.2059.1	MSTRG.2059.1(2)		10	31851594	31852753	-
MSTRG.16589	0.512052	2.41857	1.7729	0.183024	0.291545	StringTie		MSTRG.16589.1	MSTRG.16589.1(2)		21	45649111	45672727	+
MSTRG.13273	-0.414053	3.69999	1.75112	0.185736	0.294961	StringTie		MSTRG.13273.1	MSTRG.13273.1(2)		2	27216988	27225913	+
MSTRG.5532	0.453283	2.90489	1.72538	0.189001	0.298916	StringTie		MSTRG.5532.1	MSTRG.5532.1(2)		13	46384970	46416096	-
MSTRG.22311	-0.85267	-0.095746	1.68609	0.194118	0.305202	StringTie		MSTRG.22311.1	MSTRG.22311.1(2)		3	58795393	58797438	+
MSTRG.26867	-0.463653	2.72688	1.66319	0.197174	0.309071	StringTie		MSTRG.26867.1	MSTRG.26867.1(4)		6	24211637	24216549	+
MSTRG.10301	0.479143	2.60477	1.66146	0.197406	0.309381	StringTie		MSTRG.10301.1	MSTRG.10301.1(2)		17	53136880	53144987	+
MSTRG.30098	0.295622	5.66712	1.65998	0.197606	0.309604	StringTie		MSTRG.30098.1	MSTRG.30098.1(2)		8	30852338	30860004	-
MSTRG.59	-0.515276	2.12467	1.65619	0.198118	0.31022	StringTie		MSTRG.59.1	MSTRG.59.1(2)		1	3751967	3755111	-
MSTRG.25506	-0.583538	1.2736	1.64705	0.19936	0.311703	StringTie		MSTRG.25506.1	MSTRG.25506.1(2)		5	33335585	33337297	+
MSTRG.32279	-0.548028	1.59571	1.6443	0.199737	0.312169	StringTie		MSTRG.32279.1	MSTRG.32279.1(2)		KN150191.1	30417	31187	+
MSTRG.6206	0.690265	0.198288	1.63739	0.200684	0.313264	StringTie		MSTRG.6206.1	MSTRG.6206.1(2)		14	25939454	25940839	+
MSTRG.31819	-0.862037	-0.188806	1.60129	0.20572	0.319537	StringTie		MSTRG.31819.1	MSTRG.31819.1(2)		KN149696.1	54978	56179	+
MSTRG.7060	-0.528154	1.85712	1.59479	0.206643	0.320602	StringTie		MSTRG.7060.1	MSTRG.7060.1(2)		15	15184701	15190451	-
MSTRG.30179	0.347527	4.34802	1.58388	0.208203	0.322184	StringTie		MSTRG.30179.1,MSTRG.30179.2	MSTRG.30179.1(1),MSTRG.30179.2(2)		8	36071766	36075188	-
MSTRG.32452	0.457412	2.57787	1.58089	0.208633	0.322781	StringTie		MSTRG.32452.1	MSTRG.32452.1(2)		KN150409.1	119	573	+
MSTRG.5501	-0.513419	2.20182	1.56677	0.210677	0.325495	StringTie		MSTRG.5501.1	MSTRG.5501.1(2)		13	44867040	44869377	+
MSTRG.22692	-1.08063	-0.706372	1.55625	0.212215	0.327254	StringTie		MSTRG.22692.1	MSTRG.22692.1(2)		4	7576388	7578517	+
MSTRG.32483	0.509949	1.89196	1.52371	0.217059	0.333012	StringTie		MSTRG.32483.1	MSTRG.32483.1(2)		KN150451.1	1	2219	-
MSTRG.6868	-0.500699	2.16137	1.51873	0.217812	0.333826	StringTie		MSTRG.6868.1	MSTRG.6868.1(3)		15	2962964	2966947	+
MSTRG.30594	0.559271	1.19569	1.50849	0.21937	0.335585	StringTie		MSTRG.30594.1	MSTRG.30594.1(3)		9	116	1776	+
MSTRG.5552	-0.465688	2.3333	1.47058	0.225254	0.342575	StringTie		MSTRG.5552.1	MSTRG.5552.1(2)		13	47113966	47130855	-
MSTRG.28793	-0.551186	1.43728	1.46694	0.225829	0.343114	StringTie		MSTRG.28793.1	MSTRG.28793.1(2)		7	45593235	45595292	+
MSTRG.3292	-0.390716	3.1708	1.44167	0.229869	0.347843	StringTie		MSTRG.3292.1,MSTRG.3292.2	MSTRG.3292.1(1),MSTRG.3292.2(2)		11	37672057	37675418	-
MSTRG.6198	-0.556181	1.01463	1.40733	0.2355	0.354517	StringTie		MSTRG.6198.1	MSTRG.6198.1(3)		14	25471179	25472640	-
MSTRG.5998	-0.40311	2.89039	1.38913	0.238553	0.358373	StringTie		MSTRG.5998.1	MSTRG.5998.1(8)		14	15056084	15059192	+
MSTRG.21925	-0.41046	2.79527	1.3882	0.23871	0.358549	StringTie		MSTRG.21925.1	MSTRG.21925.1(5)		3	37560478	37563504	-
MSTRG.32577	0.574052	0.972842	1.3839	0.239438	0.359364	StringTie		MSTRG.32577.1	MSTRG.32577.1(2)		KN150563.1	799	10869	-
MSTRG.4491	-0.462189	2.05013	1.37669	0.240666	0.360845	StringTie		MSTRG.4491.1	MSTRG.4491.1(4)		12	48176071	48182272	+
MSTRG.10777	-0.455212	2.14589	1.3696	0.241881	0.362265	StringTie		MSTRG.10777.1	MSTRG.10777.1(5)		18	19424071	19427005	+
MSTRG.19398	-0.308607	4.64846	1.36511	0.242654	0.363242	StringTie		MSTRG.19398.1	MSTRG.19398.1(2)		24	25354523	25355532	+
MSTRG.15910	0.602503	0.262321	1.36094	0.243374	0.364077	StringTie		MSTRG.15910.1	MSTRG.15910.1(3)		21	19456422	19457768	-
MSTRG.14069	-0.374251	3.30383	1.35327	0.244708	0.365606	StringTie		MSTRG.14069.1,MSTRG.14069.2	MSTRG.14069.1(1),MSTRG.14069.2(2)		2	56676008	56677237	-
MSTRG.11003	0.467197	1.93199	1.33897	0.247217	0.368437	StringTie		MSTRG.11003.1	MSTRG.11003.1(3)		18	33044742	33047028	-
MSTRG.32368	-0.593794	0.510163	1.32174	0.250281	0.372042	StringTie		MSTRG.32368.1	MSTRG.32368.1(2)		KN150316.1	1361	6176	-
MSTRG.16416	0.339759	3.95373	1.25649	0.262316	0.385662	StringTie		MSTRG.16416.1	MSTRG.16416.1(2)		21	39860282	39866537	+
MSTRG.13662	0.602678	0.274675	1.24134	0.265214	0.389012	StringTie		MSTRG.13662.1	MSTRG.13662.1(2)		2	41909114	41909496	+
MSTRG.32607	0.395507	2.73716	1.22041	0.269279	0.3935	StringTie		MSTRG.32607.1,MSTRG.32607.2	MSTRG.32607.1(1),MSTRG.32607.2(2)		KN150604.1	10515	12146	-
MSTRG.24564	0.570312	0.561939	1.21964	0.269431	0.393658	StringTie		MSTRG.24564.1	MSTRG.24564.1(2)		4	73490755	73503421	+
MSTRG.3442	0.322115	3.95297	1.21338	0.270663	0.394882	StringTie		MSTRG.3442.1	MSTRG.3442.1(4)		11	43924659	43936592	+
MSTRG.1373	-0.306431	4.2676	1.19854	0.273613	0.39811	StringTie		MSTRG.1373.1	MSTRG.1373.1(2)		10	303223	305247	-
MSTRG.20937	-0.432764	2.37775	1.18972	0.275387	0.400152	StringTie		MSTRG.20937.1,MSTRG.20937.2	MSTRG.20937.1(1),MSTRG.20937.2(2)		3	7030220	7030780	-
MSTRG.27254	-0.518058	1.07156	1.15292	0.282939	0.408125	StringTie		MSTRG.27254.1	MSTRG.27254.1(2)	lnc-cav3-as	6	41999012	42006320	+
MSTRG.32408	-0.331514	3.53901	1.1491	0.283738	0.408985	StringTie		MSTRG.32408.1,MSTRG.32408.2	MSTRG.32408.1(2),MSTRG.32408.2(1)		KN150354.1	411	1417	+
MSTRG.4439	0.363257	3.03851	1.138	0.286076	0.411696	StringTie		MSTRG.4439.1	MSTRG.4439.1(3)		12	45403869	45416722	-
MSTRG.32027	-0.44207	1.84622	1.13613	0.286472	0.412112	StringTie		MSTRG.32027.1	MSTRG.32027.1(2)		KN149919.1	7045	7657	+
MSTRG.4389	-0.295378	4.48486	1.1267	0.28848	0.414354	StringTie		MSTRG.4389.1,MSTRG.4389.2,MSTRG.4389.3	MSTRG.4389.1(2),MSTRG.4389.2(2),MSTRG.4389.3(3)		12	42609192	42671542	+
MSTRG.32578	-0.565152	0.727954	1.10886	0.29233	0.418778	StringTie		MSTRG.32578.1	MSTRG.32578.1(3)		KN150572.1	11185	13027	+
MSTRG.29330	-0.320499	3.58189	1.08642	0.297266	0.424229	StringTie		MSTRG.29330.1	MSTRG.29330.1(2)	lnc-tmed7	8	156104	158395	+
MSTRG.1698	0.55432	0.301483	1.06287	0.302562	0.429901	StringTie		MSTRG.1698.1	MSTRG.1698.1(2)		10	13290948	13291760	-
MSTRG.17698	0.494109	0.734234	1.03793	0.308303	0.436244	StringTie		MSTRG.17698.1	MSTRG.17698.1(2)		22	37084923	37092075	-
MSTRG.9104	-0.487292	1.1229	1.0376	0.30838	0.436316	StringTie		MSTRG.9104.1	MSTRG.9104.1(2)		16	52154221	52160507	-
MSTRG.31855	-0.480658	0.747622	1.01623	0.313415	0.441703	StringTie		MSTRG.31855.1	MSTRG.31855.1(2)		KN149729.1	1040	2024	-
MSTRG.28836	-0.462174	1.07771	1.00892	0.315161	0.443509	StringTie		MSTRG.28836.2,MSTRG.28836.1,MSTRG.28836.3,MSTRG.28836.4	MSTRG.28836.2(5),MSTRG.28836.1(5),MSTRG.28836.3(7),MSTRG.28836.4(5)		7	48568163	48575039	+
MSTRG.27680	-0.465582	0.858972	0.996843	0.318076	0.446284	StringTie		MSTRG.27680.1	MSTRG.27680.1(2)		7	1297750	1298296	-
MSTRG.16331	-0.220476	6.20968	0.99485	0.31856	0.446685	StringTie		MSTRG.16331.1,MSTRG.16331.2,MSTRG.16331.4,MSTRG.16331.3,MSTRG.16331.5,MSTRG.16331.6,MSTRG.16331.7	MSTRG.16331.1(2),MSTRG.16331.2(3),MSTRG.16331.4(3),MSTRG.16331.3(2),MSTRG.16331.5(2),MSTRG.16331.6(2),MSTRG.16331.7(3)		21	36772684	36776116	-
MSTRG.23658	-0.496666	0.76482	0.981703	0.321779	0.45003	StringTie		MSTRG.23658.1	MSTRG.23658.1(2)		4	46390703	46392239	+
MSTRG.31802	0.313453	3.35013	0.940734	0.332089	0.461439	StringTie		MSTRG.31802.2,MSTRG.31802.1	MSTRG.31802.2(3),MSTRG.31802.1(3)		KN149689.1	56633	65466	-
MSTRG.19057	0.34243	2.67751	0.932884	0.334115	0.463395	StringTie		MSTRG.19057.1,MSTRG.19057.2	MSTRG.19057.1(2),MSTRG.19057.2(2)		24	6073370	6076764	-
MSTRG.29681	-0.3543	2.64405	0.919538	0.337596	0.46682	StringTie		MSTRG.29681.1	MSTRG.29681.1(2)		8	16539895	16542057	-
MSTRG.32247	-0.358737	2.22415	0.895616	0.34396	0.473832	StringTie		MSTRG.32247.1	MSTRG.32247.1(3)		KN150168.1	1	447	+
MSTRG.27893	-0.33299	2.73727	0.894381	0.344293	0.474034	StringTie		MSTRG.27893.1,MSTRG.27893.2	MSTRG.27893.1(5),MSTRG.27893.2(5)		7	8754894	8756948	-
MSTRG.11467	-0.219879	5.43552	0.869254	0.351162	0.481354	StringTie		MSTRG.11467.1,MSTRG.11467.2,MSTRG.11467.3	MSTRG.11467.1(1),MSTRG.11467.2(2),MSTRG.11467.3(2)		19	2093695	2094736	-
MSTRG.32028	-0.465483	0.653238	0.859238	0.353952	0.483998	StringTie		MSTRG.32028.1	MSTRG.32028.1(4)		KN149920.1	242	18166	+
MSTRG.31939	0.334435	2.59369	0.841594	0.358941	0.489111	StringTie		MSTRG.31939.1	MSTRG.31939.1(3)		KN149811.1	1413	7346	-
MSTRG.32127	0.321481	2.65013	0.793556	0.373027	0.503126	StringTie		MSTRG.32127.1	MSTRG.32127.1(2)		KN150036.1	367	3166	+
MSTRG.18954	-0.338838	2.23209	0.784902	0.375646	0.505573	StringTie		MSTRG.18954.1	MSTRG.18954.1(2)		24	47303	47790	+
MSTRG.20976	0.337464	2.43862	0.781578	0.376659	0.506583	StringTie		MSTRG.20976.1	MSTRG.20976.1(2)		3	7127655	7135175	+
MSTRG.22376	-0.411199	0.796514	0.707963	0.400121	0.530398	StringTie		MSTRG.22376.1	MSTRG.22376.1(2)		3	60335618	60336653	+
MSTRG.31840	0.201095	5.15344	0.674091	0.411629	0.541564	StringTie		MSTRG.31840.1,MSTRG.31840.2	MSTRG.31840.1(2),MSTRG.31840.2(2)		KN149704.1	37320	38774	-
MSTRG.1119	-0.220881	4.46878	0.672704	0.412111	0.541981	StringTie		MSTRG.1119.1	MSTRG.1119.1(4)		1	54507115	54508632	-
MSTRG.20200	0.533835	0.184721	0.661422	0.416059	0.545632	StringTie		MSTRG.20200.1	MSTRG.20200.1(2)		25	16082368	16086937	+
MSTRG.29553	-0.171269	8.72943	0.648881	0.420513	0.549979	StringTie		MSTRG.29553.1,MSTRG.29553.2	MSTRG.29553.1(1),MSTRG.29553.2(2)		8	9004376	9013036	-
MSTRG.32359	-0.250834	3.4664	0.640546	0.423513	0.552938	StringTie		MSTRG.32359.2,MSTRG.32359.1	MSTRG.32359.2(3),MSTRG.32359.1(2)		KN150286.1	6662	8925	-
MSTRG.6850	-0.302469	2.30847	0.640034	0.423699	0.553127	StringTie		MSTRG.6850.1	MSTRG.6850.1(2)		15	3110462	3120631	-
MSTRG.18280	-0.28101	2.70681	0.634852	0.425581	0.554994	StringTie		MSTRG.18280.1	MSTRG.18280.1(2)		23	22239568	22265063	-
MSTRG.26229	-0.356711	1.19632	0.614788	0.432991	0.562484	StringTie		MSTRG.26229.1	MSTRG.26229.1(2)		5	68669606	68672895	+
MSTRG.21562	-0.398987	0.67173	0.604033	0.437043	0.566302	StringTie		MSTRG.21562.1	MSTRG.21562.1(3)		3	28665995	28668057	-
MSTRG.24990	0.186576	5.25724	0.599442	0.438791	0.568178	StringTie		MSTRG.24990.1,MSTRG.24990.2	MSTRG.24990.1(3),MSTRG.24990.2(2)		5	14802210	14807323	-
MSTRG.21468	-0.42273	1.82108	0.599279	0.438853	0.568214	StringTie		MSTRG.21468.1	MSTRG.21468.1(2)		3	25092346	25097604	+
MSTRG.12965	0.171305	6.08443	0.595608	0.440259	0.569597	StringTie		MSTRG.12965.1	MSTRG.12965.1(2)		2	14986014	14991041	-
MSTRG.31961	0.525702	-0.278086	0.587895	0.443234	0.57265	StringTie		MSTRG.31961.1	MSTRG.31961.1(2)		KN149831.1	28854	29549	-
MSTRG.22516	-0.291424	2.22947	0.576793	0.447572	0.5766	StringTie		MSTRG.22516.1	MSTRG.22516.1(2)		4	1512216	1513714	-
MSTRG.13798	0.1987	4.63829	0.572626	0.449217	0.578361	StringTie		MSTRG.13798.1	MSTRG.13798.1(2)		2	46333979	46336425	+
MSTRG.5599	0.361959	1.00919	0.57076	0.449957	0.579175	StringTie		MSTRG.5599.1	MSTRG.5599.1(2)		13	49527193	49535891	+
MSTRG.13590	0.348911	0.891184	0.555202	0.4562	0.584869	StringTie		MSTRG.13590.1	MSTRG.13590.1(2)		2	37831713	37832696	-
MSTRG.32411	0.35017	0.967204	0.550337	0.45818	0.58666	StringTie		MSTRG.32411.1	MSTRG.32411.1(2)		KN150358.1	2	9125	+
MSTRG.26277	0.44559	0.0329026	0.540142	0.462374	0.590457	StringTie		MSTRG.26277.1	MSTRG.26277.1(2)		5	70164341	70164661	+
MSTRG.24845	-0.239615	3.22297	0.534349	0.464784	0.592863	StringTie		MSTRG.24845.1	MSTRG.24845.1(2)		5	6360726	6363360	+
MSTRG.16546	0.185034	4.82925	0.524948	0.468739	0.596723	StringTie		MSTRG.16546.2,MSTRG.16546.1	MSTRG.16546.2(2),MSTRG.16546.1(1)		21	44675410	44679178	+
MSTRG.32495	-0.222509	3.63219	0.52338	0.469404	0.597288	StringTie		MSTRG.32495.1	MSTRG.32495.1(2)		KN150463.1	1155	4677	+
MSTRG.32314	-0.399384	0.249193	0.515075	0.47295	0.600602	StringTie		MSTRG.32314.1	MSTRG.32314.1(2)		KN150228.1	9747	10088	+
MSTRG.4523	-0.277829	2.19971	0.502992	0.478188	0.605158	StringTie		MSTRG.4523.1,MSTRG.4523.2	MSTRG.4523.1(2),MSTRG.4523.2(2)		12	48930452	48931201	+
MSTRG.2866	-0.445703	-0.836677	0.488141	0.484758	0.611466	StringTie		MSTRG.2866.1	MSTRG.2866.1(2)		11	17392866	17393533	-
MSTRG.10451	0.186721	4.48663	0.481047	0.487948	0.614372	StringTie		MSTRG.10451.1	MSTRG.10451.1(2)		18	5220602	5225605	+
MSTRG.23886	-0.271784	2.04549	0.48097	0.487983	0.614387	StringTie		MSTRG.23886.1	MSTRG.23886.1(2)		4	49690847	49691483	-
MSTRG.12532	0.333359	0.747734	0.468746	0.493565	0.619825	StringTie		MSTRG.12532.1	MSTRG.12532.1(3)		19	47812274	47816661	-
MSTRG.27961	-0.236529	2.86294	0.466579	0.494565	0.620561	StringTie		MSTRG.27961.1	MSTRG.27961.1(3)		7	13090348	13091107	-
MSTRG.11808	-0.253394	2.44503	0.463877	0.495818	0.6217	StringTie		MSTRG.11808.1	MSTRG.11808.1(2)		19	13488170	13489806	+
MSTRG.23420	0.265734	2.10511	0.462308	0.496547	0.622413	StringTie		MSTRG.23420.1	MSTRG.23420.1(3)		4	36323046	36325263	-
MSTRG.16253	-0.249032	2.66359	0.460919	0.497195	0.623108	StringTie		MSTRG.16253.1	MSTRG.16253.1(3)		21	32106430	32244780	+
MSTRG.15202	-0.284417	1.99512	0.452025	0.501375	0.626576	StringTie		MSTRG.15202.1	MSTRG.15202.1(3)		20	46458947	46463448	+
MSTRG.1458	-0.1535	5.76945	0.451969	0.501401	0.626576	StringTie		MSTRG.1458.1,MSTRG.1458.2	MSTRG.1458.1(3),MSTRG.1458.2(4)		10	3043974	3050776	-
MSTRG.9145	-0.261159	2.01324	0.420466	0.516705	0.639986	StringTie		MSTRG.9145.1	MSTRG.9145.1(2)		16	53889013	53890974	-
MSTRG.4511	-0.242852	2.26158	0.4165	0.518689	0.641531	StringTie		MSTRG.4511.1	MSTRG.4511.1(4)		12	48693845	48731923	-
MSTRG.8592	-0.415277	-0.0605937	0.406482	0.523761	0.645822	StringTie		MSTRG.8592.1	MSTRG.8592.1(3)		16	31269594	31270260	+
MSTRG.10295	-0.374174	0.0107979	0.401652	0.526237	0.648225	StringTie		MSTRG.10295.1	MSTRG.10295.1(2)		17	52593827	52594899	-
MSTRG.6464	0.35756	-0.0920899	0.397463	0.528403	0.650277	StringTie		MSTRG.6464.1	MSTRG.6464.1(3)		14	38077637	38078325	+
MSTRG.8727	-0.182948	3.91589	0.392541	0.530967	0.652355	StringTie		MSTRG.8727.1	MSTRG.8727.1(3)		16	36055187	36061710	-
MSTRG.32234	0.223063	2.63925	0.391279	0.531628	0.65293	StringTie		MSTRG.32234.1,MSTRG.32234.2	MSTRG.32234.1(6),MSTRG.32234.2(6)		KN150160.1	2388	11897	+
MSTRG.31652	-0.281522	1.53248	0.389815	0.532397	0.653592	StringTie		MSTRG.31652.1	MSTRG.31652.1(2)		9	52278661	52279250	-
MSTRG.8258	-0.301557	0.638617	0.388551	0.533062	0.654096	StringTie		MSTRG.8258.1	MSTRG.8258.1(2)		16	19659146	19660048	-
MSTRG.32169	0.174893	4.16188	0.384248	0.535338	0.656054	StringTie		MSTRG.32169.1,MSTRG.32169.2,MSTRG.32169.3,MSTRG.32169.4,MSTRG.32169.5,MSTRG.32169.6,MSTRG.32169.7,MSTRG.32169.9,MSTRG.32169.8,MSTRG.32169.10	MSTRG.32169.1(4),MSTRG.32169.2(3),MSTRG.32169.3(2),MSTRG.32169.4(2),MSTRG.32169.5(2),MSTRG.32169.6(2),MSTRG.32169.7(3),MSTRG.32169.9(2),MSTRG.32169.8(2),MSTRG.32169.10(2)		KN150103.1	1147	2864	-
MSTRG.29099	-0.153011	5.08152	0.38328	0.535853	0.656596	StringTie		MSTRG.29099.1,MSTRG.29099.2	MSTRG.29099.1(3),MSTRG.29099.2(4)		7	61693882	61701417	+
MSTRG.10109	-0.141307	5.64261	0.374292	0.540674	0.660794	StringTie		MSTRG.10109.1	MSTRG.10109.1(2)		17	43517464	43521457	+
MSTRG.9674	0.219487	2.58508	0.368136	0.544022	0.663565	StringTie		MSTRG.9674.1	MSTRG.9674.1(2)		17	22049991	22050709	-
MSTRG.19355	-0.178501	3.85889	0.351104	0.553489	0.671955	StringTie		MSTRG.19355.2,MSTRG.19355.1,MSTRG.19355.3,MSTRG.19355.6,MSTRG.19355.4,MSTRG.19355.5,MSTRG.19355.7	MSTRG.19355.2(8),MSTRG.19355.1(8),MSTRG.19355.3(8),MSTRG.19355.6(8),MSTRG.19355.4(8),MSTRG.19355.5(8),MSTRG.19355.7(8)		24	23599272	23602252	+
MSTRG.32010	0.221943	2.36351	0.343789	0.55765	0.675337	StringTie		MSTRG.32010.1,MSTRG.32010.2	MSTRG.32010.1(3),MSTRG.32010.2(3)		KN149894.1	10635	13510	-
MSTRG.9233	0.299277	0.568183	0.336943	0.561599	0.678719	StringTie		MSTRG.9233.1	MSTRG.9233.1(2)		17	612178	615944	+
MSTRG.31915	-0.33872	0.104108	0.322633	0.570029	0.685747	StringTie		MSTRG.31915.1	MSTRG.31915.1(3)		KN149795.1	1076	6617	+
MSTRG.32329	-0.257647	1.24776	0.310036	0.577658	0.69175	StringTie		MSTRG.32329.1	MSTRG.32329.1(3)		KN150244.1	13994	17209	+
MSTRG.5856	0.190076	2.9986	0.308473	0.578619	0.692685	StringTie		MSTRG.5856.1	MSTRG.5856.1(2)		14	7219362	7220598	-
MSTRG.3370	-0.362388	0.119515	0.305293	0.580583	0.694495	StringTie		MSTRG.3370.1	MSTRG.3370.1(2)		11	41544187	41544727	+
MSTRG.32503	0.238381	1.3052	0.301646	0.582852	0.696677	StringTie		MSTRG.32503.1	MSTRG.32503.1(2)		KN150486.1	174	1180	-
MSTRG.7860	0.332404	0.352972	0.297304	0.585577	0.698847	StringTie		MSTRG.7860.1	MSTRG.7860.1(2)		16	2385387	2386218	-
MSTRG.32188	0.278488	0.334586	0.279239	0.5972	0.708127	StringTie		MSTRG.32188.1	MSTRG.32188.1(2)		KN150118.1	9886	12838	+
MSTRG.32298	0.239058	1.03509	0.270037	0.603307	0.713181	StringTie		MSTRG.32298.1	MSTRG.32298.1(2)		KN150209.1	229	3750	-
MSTRG.4492	-0.176054	2.95359	0.266295	0.605828	0.715083	StringTie		MSTRG.4492.1	MSTRG.4492.1(2)		12	48185260	48188344	+
MSTRG.5412	0.304455	-0.190008	0.258837	0.610921	0.719468	StringTie		MSTRG.5412.1	MSTRG.5412.1(4)		13	37011118	37013305	+
MSTRG.32590	-0.133215	4.6651	0.257605	0.61177	0.719957	StringTie		MSTRG.32590.1,MSTRG.32590.2	MSTRG.32590.1(1),MSTRG.32590.2(2)		KN150578.1	55247	57847	+
MSTRG.6748	-0.225741	1.27692	0.252558	0.61528	0.723016	StringTie		MSTRG.6748.1	MSTRG.6748.1(5)		15	154066	155832	-
MSTRG.15672	-0.243563	1.02848	0.252416	0.615379	0.723101	StringTie		MSTRG.15672.1	MSTRG.15672.1(4)		21	6330875	6354555	+
MSTRG.3559	0.164726	3.1265	0.247839	0.618601	0.72575	StringTie		MSTRG.3559.1	MSTRG.3559.1(3)		12	1436767	1440416	+
MSTRG.17674	-0.180297	2.56765	0.244961	0.620646	0.727328	StringTie		MSTRG.17674.1,MSTRG.17674.2	MSTRG.17674.1(2),MSTRG.17674.2(1)		22	36281146	36283275	-
MSTRG.24909	-0.258756	0.114819	0.243693	0.621551	0.728262	StringTie		MSTRG.24909.1	MSTRG.24909.1(2)		5	9710924	9712818	-
MSTRG.17518	-0.283205	0.141651	0.240209	0.624055	0.73034	StringTie		MSTRG.17518.1	MSTRG.17518.1(2)		22	28971180	28971707	-
MSTRG.25253	-0.230897	0.870127	0.228191	0.632868	0.737522	StringTie		MSTRG.25253.1	MSTRG.25253.1(3)		5	24744633	24745882	+
MSTRG.31775	0.162768	3.02283	0.228024	0.632993	0.737636	StringTie		MSTRG.31775.1	MSTRG.31775.1(2)		KN149684.1	150992	153401	+
MSTRG.10470	-0.10463	6.13564	0.223176	0.63663	0.740022	StringTie		MSTRG.10470.2,MSTRG.10470.1,MSTRG.10470.3,MSTRG.10470.4	MSTRG.10470.2(3),MSTRG.10470.1(2),MSTRG.10470.3(3),MSTRG.10470.4(3)		18	5498982	5503125	-
MSTRG.14241	0.270761	0.0234799	0.222415	0.637206	0.740564	StringTie		MSTRG.14241.1	MSTRG.14241.1(2)		20	2396957	2400336	-
MSTRG.15673	0.224716	0.85597	0.216001	0.642104	0.74467	StringTie		MSTRG.15673.1	MSTRG.15673.1(2)		21	6368993	6369526	+
MSTRG.26776	-0.184489	1.90443	0.211394	0.645677	0.747482	StringTie		MSTRG.26776.1	MSTRG.26776.1(2)		6	20096497	20098832	+
MSTRG.31380	-0.166925	2.62798	0.198101	0.656258	0.755653	StringTie		MSTRG.31380.1,MSTRG.31380.2,MSTRG.31380.3	MSTRG.31380.1(1),MSTRG.31380.2(2),MSTRG.31380.3(2)		9	34564649	34565395	+
MSTRG.22195	0.167064	2.96172	0.191707	0.661499	0.759773	StringTie		MSTRG.22195.1	MSTRG.22195.1(2)		3	52631551	52635795	+
MSTRG.31219	-0.268986	0.0233294	0.181946	0.669706	0.766623	StringTie		MSTRG.31219.1	MSTRG.31219.1(2)		9	29695768	29696239	-
MSTRG.25881	0.202128	0.585698	0.177198	0.673793	0.770061	StringTie		MSTRG.25881.1	MSTRG.25881.1(2)		5	52582471	52583144	+
MSTRG.32309	0.187244	1.13477	0.166154	0.683553	0.777891	StringTie		MSTRG.32309.1	MSTRG.32309.1(2)		KN150222.1	74595	81123	+
MSTRG.32427	-0.153293	2.11696	0.160396	0.688792	0.781872	StringTie		MSTRG.32427.1	MSTRG.32427.1(2)		KN150375.1	70358	71123	-
MSTRG.32162	-0.178328	1.19684	0.160148	0.68902	0.781988	StringTie		MSTRG.32162.1	MSTRG.32162.1(3)		KN150098.1	62691	67912	+
MSTRG.32004	0.232438	-0.230717	0.155523	0.693312	0.785224	StringTie		MSTRG.32004.1	MSTRG.32004.1(2)		KN149891.1	1	348	+
MSTRG.24126	0.176573	1.17333	0.143963	0.704372	0.793458	StringTie		MSTRG.24126.1	MSTRG.24126.1(3)		4	58086339	58087013	+
MSTRG.30934	-0.117474	3.15656	0.121629	0.727275	0.812176	StringTie		MSTRG.30934.1	MSTRG.30934.1(2)		9	18056016	18076848	-
MSTRG.32528	0.0994741	4.03553	0.121489	0.727425	0.812281	StringTie		MSTRG.32528.1,MSTRG.32528.2	MSTRG.32528.1(2),MSTRG.32528.2(2)		KN150514.1	10084	13093	-
MSTRG.4675	-0.171671	0.496972	0.119272	0.729825	0.814116	StringTie		MSTRG.4675.1	MSTRG.4675.1(2)		13	4536342	4537996	+
MSTRG.380	0.0847648	4.95317	0.113684	0.735988	0.818927	StringTie		MSTRG.380.1	MSTRG.380.1(2)		1	20035396	20039826	-
MSTRG.27606	0.100598	3.34569	0.0998054	0.752063	0.831095	StringTie		MSTRG.27606.1	MSTRG.27606.1(3)		6	58537524	58538401	-
MSTRG.9239	-0.13061	2.03397	0.0992838	0.752691	0.831564	StringTie		MSTRG.9239.1,MSTRG.9239.2	MSTRG.9239.1(2),MSTRG.9239.2(4)		17	1061904	1085155	-
MSTRG.9155	0.161735	0.443363	0.0989619	0.753079	0.831877	StringTie		MSTRG.9155.1	MSTRG.9155.1(2)		16	54053218	54053564	-
MSTRG.30054	-0.114789	2.61597	0.095068	0.75783	0.835178	StringTie		MSTRG.30054.1	MSTRG.30054.1(2)		8	28567388	28569028	+
MSTRG.20120	0.13184	1.90622	0.0928668	0.760564	0.837223	StringTie		MSTRG.20120.1	MSTRG.20120.1(2)		25	12815671	12817718	-
MSTRG.32676	-0.136469	1.10377	0.0897988	0.764433	0.839918	StringTie		MSTRG.32676.1	MSTRG.32676.1(3)		KN150679.1	18	749	+
MSTRG.13716	-0.0651628	6.19903	0.0869813	0.76805	0.842351	StringTie		MSTRG.13716.2,MSTRG.13716.1,MSTRG.13716.3,MSTRG.13716.4	MSTRG.13716.2(2),MSTRG.13716.1(2),MSTRG.13716.3(2),MSTRG.13716.4(2)		2	43714103	43717859	+
MSTRG.7897	0.143756	0.724552	0.0860534	0.769256	0.843125	StringTie		MSTRG.7897.1	MSTRG.7897.1(3)		16	3792141	3797993	-
MSTRG.18830	0.0706344	5.15282	0.0835651	0.772523	0.845368	StringTie		MSTRG.18830.1	MSTRG.18830.1(3)		23	43721663	43733093	+
MSTRG.22423	-0.0866903	3.71497	0.0833763	0.772773	0.845436	StringTie		MSTRG.22423.1	MSTRG.22423.1(2)		3	61914100	61915520	+
MSTRG.32369	0.177475	-0.146184	0.0820867	0.774489	0.84673	StringTie		MSTRG.32369.1	MSTRG.32369.1(3)		KN150316.1	7379	8102	+
MSTRG.10579	0.0963974	2.94267	0.0780874	0.779906	0.850655	StringTie		MSTRG.10579.1	MSTRG.10579.1(2)		18	9282827	9285816	-
MSTRG.32095	0.0801312	3.74871	0.0682489	0.793904	0.860843	StringTie		MSTRG.32095.1,MSTRG.32095.2	MSTRG.32095.1(2),MSTRG.32095.2(1)		KN149984.1	22080	25546	-
MSTRG.4908	-0.0999042	2.07945	0.0626508	0.802354	0.866876	StringTie		MSTRG.4908.1	MSTRG.4908.1(2)		13	15273986	15280374	+
MSTRG.32691	-0.0673329	4.48143	0.0621563	0.80312	0.867517	StringTie		MSTRG.32691.1,MSTRG.32691.2	MSTRG.32691.1(5),MSTRG.32691.2(6)		KN150692.1	7027	12558	-
MSTRG.12381	-0.0553669	5.75024	0.0592865	0.807627	0.870726	StringTie		MSTRG.12381.1,MSTRG.12381.2	MSTRG.12381.1(1),MSTRG.12381.2(2)		19	42246796	42249856	+
MSTRG.32601	0.10877	1.23754	0.0569279	0.811419	0.873664	StringTie		MSTRG.32601.1	MSTRG.32601.1(3)		KN150593.1	10355	11657	+
MSTRG.25923	-0.120313	0.44444	0.0562953	0.81245	0.874136	StringTie		MSTRG.25923.1	MSTRG.25923.1(2)		5	54172954	54174573	-
MSTRG.23522	0.126106	-0.26565	0.0526517	0.818512	0.878534	StringTie		MSTRG.23522.1	MSTRG.23522.1(2)		4	41810496	41812138	+
MSTRG.20399	0.103153	1.35439	0.0515059	0.820463	0.879894	StringTie		MSTRG.20399.1	MSTRG.20399.1(2)		25	25657648	25658784	-
MSTRG.18193	0.128254	0.121782	0.0503047	0.822534	0.881449	StringTie		MSTRG.18193.1	MSTRG.18193.1(2)		23	19229993	19232345	+
MSTRG.7770	0.0726497	3.07868	0.0476441	0.827215	0.885131	StringTie		MSTRG.7770.1	MSTRG.7770.1(3)		15	46832920	46836045	+
MSTRG.32107	-0.110889	0.848244	0.0444279	0.833059	0.889236	StringTie		MSTRG.32107.1	MSTRG.32107.1(3)		KN150014.1	4806	7571	+
MSTRG.7898	-0.0669831	3.43115	0.0442933	0.833309	0.889467	StringTie		MSTRG.7898.1	MSTRG.7898.1(3)		16	3806647	3811017	+
MSTRG.32700	-0.118134	0.0800286	0.0440868	0.833692	0.889704	StringTie		MSTRG.32700.1	MSTRG.32700.1(3)		KN150703.1	820	1913	-
MSTRG.32002	0.0944303	0.276757	0.0344454	0.852762	0.902526	StringTie		MSTRG.32002.1	MSTRG.32002.1(2)		KN149889.1	6887	7465	+
MSTRG.18916	-0.0803315	1.34469	0.0334968	0.854781	0.903812	StringTie		MSTRG.18916.1,MSTRG.18916.2	MSTRG.18916.1(3),MSTRG.18916.2(3)		23	45683267	45686384	-
MSTRG.31853	0.0582087	3.34936	0.0331941	0.855432	0.904099	StringTie		MSTRG.31853.1	MSTRG.31853.1(3)		KN149725.1	54005	69395	-
MSTRG.3227	0.0874738	0.932141	0.0302103	0.862014	0.908791	StringTie		MSTRG.3227.1	MSTRG.3227.1(2)		11	34376686	34377508	-
MSTRG.17502	0.0550481	3.51491	0.0296979	0.863178	0.909579	StringTie		MSTRG.17502.1,MSTRG.17502.2	MSTRG.17502.1(7),MSTRG.17502.2(9)		22	27953369	27963979	+
MSTRG.500	0.0823467	0.776681	0.0288292	0.865174	0.91102	StringTie		MSTRG.500.1	MSTRG.500.1(2)		1	26745089	26746624	+
MSTRG.10244	0.049964	3.47135	0.0250871	0.87415	0.917111	StringTie		MSTRG.10244.1	MSTRG.10244.1(2)		17	50708691	50710169	-
MSTRG.27070	-0.0476626	3.60985	0.0247768	0.874925	0.917614	StringTie		MSTRG.27070.1	MSTRG.27070.1(2)		6	36492502	36494324	+
MSTRG.32514	-0.0873086	-0.113884	0.0218701	0.882433	0.923004	StringTie		MSTRG.32514.1	MSTRG.32514.1(3)		KN150493.1	6519	7253	+
MSTRG.32328	0.0579537	1.40859	0.0171822	0.895711	0.932091	StringTie		MSTRG.32328.1	MSTRG.32328.1(2)		KN150244.1	18842	19395	-
MSTRG.12603	-0.0522784	1.88757	0.0158911	0.899685	0.934964	StringTie		MSTRG.12603.1,MSTRG.12603.2	MSTRG.12603.1(5),MSTRG.12603.2(2)		2	100401	101136	-
MSTRG.22942	0.0633848	0.358601	0.0150976	0.902208	0.936588	StringTie		MSTRG.22942.1	MSTRG.22942.1(2)		4	16852311	16854948	+
MSTRG.18096	0.0432254	2.81872	0.0147955	0.903187	0.937161	StringTie		MSTRG.18096.1	MSTRG.18096.1(3)	lnc-sulf2b	23	15676306	15807594	-
MSTRG.24744	-0.0366927	3.59826	0.0145236	0.904076	0.937904	StringTie		MSTRG.24744.1	MSTRG.24744.1(2)		5	1784072	1789576	+
MSTRG.26347	0.0517509	0.622161	0.0106276	0.917891	0.947214	StringTie		MSTRG.26347.1	MSTRG.26347.1(2)		6	655856	656359	-
MSTRG.18724	-0.0376789	2.61504	0.0105832	0.918062	0.947318	StringTie		MSTRG.18724.1	MSTRG.18724.1(2)		23	38485828	38565963	-
MSTRG.32451	-0.0223641	6.14328	0.0102485	0.919364	0.948387	StringTie		MSTRG.32451.3,MSTRG.32451.2,MSTRG.32451.1,MSTRG.32451.4,MSTRG.32451.5,MSTRG.32451.6	MSTRG.32451.3(2),MSTRG.32451.2(2),MSTRG.32451.1(1),MSTRG.32451.4(2),MSTRG.32451.5(2),MSTRG.32451.6(3)		KN150402.1	65	8377	+
MSTRG.12626	0.039707	2.22991	0.00974841	0.921349	0.949549	StringTie		MSTRG.12626.1	MSTRG.12626.1(2)		2	942542	982392	-
MSTRG.13717	-0.0212554	6.43268	0.00941246	0.922712	0.95041	StringTie		MSTRG.13717.1	MSTRG.13717.1(2)		2	43714124	43717934	-
MSTRG.14070	0.0229705	5.19846	0.00902102	0.924331	0.951395	StringTie		MSTRG.14070.2,MSTRG.14070.1	MSTRG.14070.2(2),MSTRG.14070.1(1)		2	56678140	56684948	-
MSTRG.29492	0.0478856	0.906963	0.00833845	0.927242	0.95333	StringTie		MSTRG.29492.1	MSTRG.29492.1(2)		8	6000297	6002304	+
MSTRG.32402	0.0381998	1.61538	0.00805448	0.928488	0.954248	StringTie		MSTRG.32402.1,MSTRG.32402.4,MSTRG.32402.3,MSTRG.32402.2,MSTRG.32402.5	MSTRG.32402.1(3),MSTRG.32402.4(2),MSTRG.32402.3(2),MSTRG.32402.2(2),MSTRG.32402.5(2)		KN150342.1	14140	14833	-
MSTRG.9169	0.0338678	2.3355	0.00802882	0.928602	0.954272	StringTie		MSTRG.9169.1	MSTRG.9169.1(4)		16	54312128	54327066	+
MSTRG.9076	0.0181779	7.05629	0.00720256	0.932366	0.956596	StringTie		MSTRG.9076.2,MSTRG.9076.1,MSTRG.9076.3	MSTRG.9076.2(3),MSTRG.9076.1(2),MSTRG.9076.3(3)		16	51123003	51136830	-
MSTRG.32510	-0.0340493	1.1952	0.00547987	0.94099	0.962299	StringTie		MSTRG.32510.1	MSTRG.32510.1(5)		KN150489.1	4119	14712	-
MSTRG.32419	-0.0285965	2.03174	0.00536394	0.941616	0.962637	StringTie		MSTRG.32419.1	MSTRG.32419.1(2)		KN150363.1	13961	22586	+
MSTRG.22503	-0.0260099	1.62208	0.00377981	0.950977	0.969089	StringTie		MSTRG.22503.1	MSTRG.22503.1(3)		4	1384925	1386761	-
MSTRG.32012	0.0129792	3.00062	0.00144429	0.969685	0.980688	StringTie		MSTRG.32012.1,MSTRG.32012.2	MSTRG.32012.1(3),MSTRG.32012.2(2)		KN149895.1	73080	79180	+
MSTRG.31862	-0.0142091	2.10235	0.00127862	0.971475	0.981734	StringTie		MSTRG.31862.1	MSTRG.31862.1(2)		KN149736.1	324	1154	+
MSTRG.30848	0.0161694	1.27686	0.00123417	0.971975	0.981927	StringTie		MSTRG.30848.1	MSTRG.30848.1(2)		9	10487961	10561054	-
MSTRG.26397	0.0105626	1.23273	0.000545919	0.981359	0.987956	StringTie		MSTRG.26397.1	MSTRG.26397.1(3)		6	1348308	1354714	+
MSTRG.32520	-0.00693393	3.52165	0.000486176	0.982409	0.988614	StringTie		MSTRG.32520.2,MSTRG.32520.1	MSTRG.32520.2(3),MSTRG.32520.1(2)		KN150503.1	169	719	-
MSTRG.5572	-0.00699655	3.10989	0.000438274	0.983298	0.988974	StringTie		MSTRG.5572.1	MSTRG.5572.1(2)		13	48265876	48267101	+
MSTRG.1557	-0.00316066	5.93524	0.00019816	0.988769	0.992444	StringTie		MSTRG.1557.1	MSTRG.1557.1(2)		10	6795516	6805839	-
MSTRG.11834	-0.00681196	-0.491183	9.26818e-05	0.992319	0.994824	StringTie		MSTRG.11834.1	MSTRG.11834.1(2)		19	14910340	14914549	+
MSTRG.30844	0.00251773	3.16813	5.33737e-05	0.994171	0.995904	StringTie		MSTRG.30844.1	MSTRG.30844.1(2)		9	10181520	10185079	-
MSTRG.24064	0	-1.42669	0	1	1	StringTie		MSTRG.24064.1	MSTRG.24064.1(2)		4	55572665	55573494	-

## Sheet: 0dpa_vs_3dpa
StringTie_ID	logFC	logCPM	F	Pvalue	FDR	Prediction	Ensembl_Gene_ID	StringTie_Transcript_IDs	StringTie_Transcript_IDs_(Number of Exons)	Symbol	Chromosome	Gene_Begin	Gene_End	Strand
MSTRG.20316	-4.76507	7.02213	359.834	3.05991e-80	8.26328e-77	StringTie		MSTRG.20316.1	MSTRG.20316.1(5)		25	20017221	20021345	-
MSTRG.7401	-4.34485	4.41483	153.423	3.09612e-35	5.9722e-33	StringTie		MSTRG.7401.1	MSTRG.7401.1(4)		15	29563998	29566346	-
MSTRG.6564	-3.91378	4.02887	131.685	1.75367e-30	2.31013e-28	StringTie		MSTRG.6564.1,MSTRG.6564.4,MSTRG.6564.3,MSTRG.6564.2,MSTRG.6564.5,MSTRG.6564.6	MSTRG.6564.1(2),MSTRG.6564.4(2),MSTRG.6564.3(2),MSTRG.6564.2(2),MSTRG.6564.5(2),MSTRG.6564.6(2)		14	45923479	45925681	+
MSTRG.6563	-3.336	4.69607	128.741	7.7265e-30	9.52759e-28	StringTie		MSTRG.6563.1,MSTRG.6563.2,MSTRG.6563.3,MSTRG.6563.4	MSTRG.6563.1(2),MSTRG.6563.2(2),MSTRG.6563.3(2),MSTRG.6563.4(3)		14	45914899	45923421	+
MSTRG.20866	-2.71414	5.41213	116.11	4.49607e-27	4.3675e-25	StringTie		MSTRG.20866.1,MSTRG.20866.2	MSTRG.20866.1(2),MSTRG.20866.2(2)		3	5091307	5096712	+
MSTRG.14532	-3.66456	3.94057	109.211	1.45871e-25	1.20467e-23	StringTie		MSTRG.14532.1,MSTRG.14532.2	MSTRG.14532.1(2),MSTRG.14532.2(2)		20	16953520	16962111	+
MSTRG.3850	-3.38762	3.75702	106.029	7.26721e-25	5.55952e-23	StringTie		MSTRG.3850.1	MSTRG.3850.1(2)		12	15958919	15966749	-
MSTRG.31777	-3.81995	3.57631	99.7004	1.77287e-23	1.21513e-21	StringTie		MSTRG.31777.1	MSTRG.31777.1(6)		KN149685.1	46614	50120	-
MSTRG.20865	-2.71175	4.68074	93.8889	3.33732e-22	2.02073e-20	StringTie		MSTRG.20865.1	MSTRG.20865.1(2)		3	5087497	5091188	+
MSTRG.32005	-2.17819	6.6092	90.7169	1.65773e-21	9.21557e-20	StringTie		MSTRG.32005.1	MSTRG.32005.1(2)		KN149884.1	5910	7707	-
MSTRG.4978	-4.73967	1.25701	87.8585	7.03081e-21	3.70834e-19	StringTie		MSTRG.4978.1	MSTRG.4978.1(3)		13	19143673	19146878	-
MSTRG.16416	2.8239	3.95373	82.5868	1.01128e-19	4.75776e-18	StringTie		MSTRG.16416.1	MSTRG.16416.1(2)		21	39860282	39866537	+
MSTRG.7893	2.15273	5.79241	81.8979	1.43301e-19	6.62968e-18	StringTie		MSTRG.7893.1,MSTRG.7893.2	MSTRG.7893.1(2),MSTRG.7893.2(2)		16	3205749	3207108	-
MSTRG.19455	5.66918	0.918517	68.9421	1.01398e-16	3.3434e-15	StringTie		MSTRG.19455.1	MSTRG.19455.1(4)		24	27402106	27404833	-
MSTRG.18943	-1.87035	5.89711	64.8377	8.13268e-16	2.37945e-14	StringTie		MSTRG.18943.5,MSTRG.18943.2,MSTRG.18943.1,MSTRG.18943.3,MSTRG.18943.4,MSTRG.18943.6	MSTRG.18943.5(3),MSTRG.18943.2(3),MSTRG.18943.1(3),MSTRG.18943.3(3),MSTRG.18943.4(3),MSTRG.18943.6(2)		23	45986493	45989159	+
MSTRG.18944	-1.69719	7.27747	59.6909	1.1099e-14	2.79597e-13	StringTie		MSTRG.18944.1,MSTRG.18944.2,MSTRG.18944.6,MSTRG.18944.4,MSTRG.18944.3,MSTRG.18944.5,MSTRG.18944.7,MSTRG.18944.9,MSTRG.18944.8,MSTRG.18944.10,MSTRG.18944.12,MSTRG.18944.11,MSTRG.18944.13,MSTRG.18944.14,MSTRG.18944.15	MSTRG.18944.1(3),MSTRG.18944.2(3),MSTRG.18944.6(4),MSTRG.18944.4(3),MSTRG.18944.3(3),MSTRG.18944.5(4),MSTRG.18944.7(3),MSTRG.18944.9(3),MSTRG.18944.8(3),MSTRG.18944.10(3),MSTRG.18944.12(3),MSTRG.18944.11(3),MSTRG.18944.13(4),MSTRG.18944.14(3),MSTRG.18944.15(3)		23	45990104	45996614	+
MSTRG.27789	3.7414	1.97943	59.6564	1.12952e-14	2.8401e-13	StringTie		MSTRG.27789.1	MSTRG.27789.1(3)		7	5857292	5858413	-
MSTRG.7760	2.94591	2.85684	59.2127	1.41516e-14	3.519e-13	StringTie		MSTRG.7760.1	MSTRG.7760.1(2)		15	46781803	46782332	+
MSTRG.32045	8.28045	-0.240621	58.3595	2.18335e-14	5.30706e-13	StringTie		MSTRG.32045.1	MSTRG.32045.1(2)		KN149936.1	541	1639	+
MSTRG.19450	8.27209	-0.178212	58.2869	2.26548e-14	5.48834e-13	StringTie		MSTRG.19450.1	MSTRG.19450.1(3)		24	27366998	27368107	+
MSTRG.21468	3.55352	1.82108	57.3188	3.70598e-14	8.7559e-13	StringTie		MSTRG.21468.1	MSTRG.21468.1(2)		3	25092346	25097604	+
MSTRG.7060	-4.10186	1.85712	57.3167	3.70984e-14	8.75736e-13	StringTie		MSTRG.7060.1	MSTRG.7060.1(2)		15	15184701	15190451	-
MSTRG.12449	-1.6558	7.02289	56.6804	5.12717e-14	1.18747e-12	StringTie		MSTRG.12449.2,MSTRG.12449.1,MSTRG.12449.3,MSTRG.12449.4,MSTRG.12449.5,MSTRG.12449.6	MSTRG.12449.2(3),MSTRG.12449.1(2),MSTRG.12449.3(3),MSTRG.12449.4(2),MSTRG.12449.5(3),MSTRG.12449.6(3)		19	43680837	43687159	+
MSTRG.3273	-3.11838	2.09292	56.6259	5.27125e-14	1.21875e-12	StringTie		MSTRG.3273.1	MSTRG.3273.1(4)		11	36713742	36715662	+
MSTRG.32692	-2.03353	4.49605	53.8653	2.14713e-13	4.59819e-12	StringTie		MSTRG.32692.1	MSTRG.32692.1(4)		KN150699.1	794	6015	-
MSTRG.18623	-1.776	5.41345	53.4473	2.65623e-13	5.62159e-12	StringTie		MSTRG.18623.1,MSTRG.18623.2	MSTRG.18623.1(1),MSTRG.18623.2(2)		23	35137345	35140547	-
MSTRG.27920	-1.70514	5.65143	52.6809	3.92389e-13	8.17629e-12	StringTie		MSTRG.27920.1	MSTRG.27920.1(2)		7	10851193	10862967	+
MSTRG.8731	1.91068	5.0831	52.2648	4.84985e-13	1.00592e-11	StringTie		MSTRG.8731.1,MSTRG.8731.2	MSTRG.8731.1(5),MSTRG.8731.2(4)		16	36086910	36091008	-
MSTRG.18830	-1.80486	5.15282	50.0189	1.52275e-12	2.93728e-11	StringTie		MSTRG.18830.1	MSTRG.18830.1(3)		23	43721663	43733093	+
MSTRG.18164	-3.09693	2.08535	49.9066	1.61243e-12	3.097e-11	StringTie		MSTRG.18164.1	MSTRG.18164.1(9)		23	17958480	17964980	-
MSTRG.31790	-3.44658	1.85893	49.4234	2.06273e-12	3.89811e-11	StringTie		MSTRG.31790.1	MSTRG.31790.1(4)		KN149686.1	258520	260346	-
MSTRG.10646	-2.98966	1.9799	48.0357	4.18531e-12	7.52993e-11	StringTie		MSTRG.10646.1	MSTRG.10646.1(2)		18	14263920	14264418	+
MSTRG.32657	3.86928	1.06039	47.9601	4.34974e-12	7.79461e-11	StringTie		MSTRG.32657.1	MSTRG.32657.1(2)		KN150648.1	911	1921	+
MSTRG.8329	7.68524	0.0404244	47.1071	6.72127e-12	1.17481e-10	StringTie		MSTRG.8329.1	MSTRG.8329.1(5)		16	22069293	22073949	+
MSTRG.29367	-1.58255	5.80739	46.8704	7.58379e-12	1.3103e-10	StringTie		MSTRG.29367.2,MSTRG.29367.1,MSTRG.29367.3,MSTRG.29367.4,MSTRG.29367.5	MSTRG.29367.2(3),MSTRG.29367.1(2),MSTRG.29367.3(3),MSTRG.29367.4(3),MSTRG.29367.5(3)		8	602052	604136	+
MSTRG.12747	1.65874	5.30618	45.6404	1.42081e-11	2.34816e-10	StringTie		MSTRG.12747.2,MSTRG.12747.1,MSTRG.12747.4,MSTRG.12747.5,MSTRG.12747.3	MSTRG.12747.2(2),MSTRG.12747.1(1),MSTRG.12747.4(2),MSTRG.12747.5(3),MSTRG.12747.3(2)		2	5404508	5407545	+
MSTRG.32405	1.52609	6.1837	45.4555	1.56147e-11	2.55251e-10	StringTie		MSTRG.32405.1	MSTRG.32405.1(3)		KN150349.1	15690	28886	-
MSTRG.25657	-3.76128	1.21302	44.627	2.38379e-11	3.79789e-10	StringTie		MSTRG.25657.1	MSTRG.25657.1(2)		5	39308844	39310408	+
MSTRG.7402	-4.45395	1.09107	43.9762	3.32392e-11	5.20362e-10	StringTie		MSTRG.7402.1	MSTRG.7402.1(2)		15	29590577	29591103	-
MSTRG.28088	1.92491	4.36724	43.8295	3.58256e-11	5.58233e-10	StringTie		MSTRG.28088.1	MSTRG.28088.1(2)		7	19128471	19137106	+
MSTRG.32097	-1.42869	7.25721	43.0146	5.43328e-11	8.29897e-10	StringTie		MSTRG.32097.1,MSTRG.32097.2,MSTRG.32097.3,MSTRG.32097.4,MSTRG.32097.5,MSTRG.32097.6	MSTRG.32097.1(4),MSTRG.32097.2(3),MSTRG.32097.3(2),MSTRG.32097.4(2),MSTRG.32097.5(2),MSTRG.32097.6(2)		KN149985.1	651	1153	+
MSTRG.9299	2.73651	2.48699	41.8585	9.81256e-11	1.44251e-09	StringTie		MSTRG.9299.1,MSTRG.9299.2,MSTRG.9299.3	MSTRG.9299.1(3),MSTRG.9299.2(3),MSTRG.9299.3(3)		17	2944863	2971201	-
MSTRG.30763	-1.47044	5.91298	41.3521	1.27137e-10	1.836e-09	StringTie		MSTRG.30763.1	MSTRG.30763.1(2)		9	4758817	4762872	-
MSTRG.26280	-1.37924	8.57787	40.6102	1.85836e-10	2.60161e-09	StringTie		MSTRG.26280.1,MSTRG.26280.2,MSTRG.26280.3,MSTRG.26280.7,MSTRG.26280.6,MSTRG.26280.5,MSTRG.26280.4,MSTRG.26280.8,MSTRG.26280.9,MSTRG.26280.11,MSTRG.26280.10,MSTRG.26280.13,MSTRG.26280.12,MSTRG.26280.14,MSTRG.26280.15	MSTRG.26280.1(2),MSTRG.26280.2(3),MSTRG.26280.3(3),MSTRG.26280.7(2),MSTRG.26280.6(3),MSTRG.26280.5(3),MSTRG.26280.4(2),MSTRG.26280.8(3),MSTRG.26280.9(2),MSTRG.26280.11(3),MSTRG.26280.10(3),MSTRG.26280.13(2),MSTRG.26280.12(4),MSTRG.26280.14(3),MSTRG.26280.15(2)		5	70865249	70869944	-
MSTRG.11275	-2.16411	3.16422	39.9056	2.66532e-10	3.65737e-09	StringTie		MSTRG.11275.1	MSTRG.11275.1(2)		18	47185503	47192257	+
MSTRG.30297	-2.23641	2.83063	39.7795	2.84311e-10	3.88356e-09	StringTie		MSTRG.30297.1,MSTRG.30297.2	MSTRG.30297.1(1),MSTRG.30297.2(2)		8	40625777	40627481	+
MSTRG.32402	-3.13833	1.61538	37.5404	8.95376e-10	1.13095e-08	StringTie		MSTRG.32402.1,MSTRG.32402.4,MSTRG.32402.3,MSTRG.32402.2,MSTRG.32402.5	MSTRG.32402.1(3),MSTRG.32402.4(2),MSTRG.32402.3(2),MSTRG.32402.2(2),MSTRG.32402.5(2)		KN150342.1	14140	14833	-
MSTRG.26874	-1.70902	4.58255	37.3755	9.74367e-10	1.22328e-08	StringTie		MSTRG.26874.1	MSTRG.26874.1(2)		6	24614775	24624679	+
MSTRG.6495	-1.54903	5.10245	36.4743	1.54696e-09	1.87587e-08	StringTie		MSTRG.6495.1,MSTRG.6495.2,MSTRG.6495.3,MSTRG.6495.4,MSTRG.6495.5	MSTRG.6495.1(5),MSTRG.6495.2(2),MSTRG.6495.3(4),MSTRG.6495.4(4),MSTRG.6495.5(2)		14	39827325	39833227	+
MSTRG.4149	-1.35589	6.00996	35.9142	2.06204e-09	2.44771e-08	StringTie		MSTRG.4149.1,MSTRG.4149.2	MSTRG.4149.1(5),MSTRG.4149.2(3)		12	27586586	27612515	-
MSTRG.17841	-1.29703	7.12999	35.6736	2.33307e-09	2.74291e-08	StringTie		MSTRG.17841.1	MSTRG.17841.1(2)		23	2611202	2613447	+
MSTRG.32011	3.40763	0.620184	35.2596	2.88561e-09	3.3373e-08	StringTie		MSTRG.32011.1	MSTRG.32011.1(3)		KN149901.1	3549	9768	+
MSTRG.25013	-1.53816	4.86043	34.5783	4.0944e-09	4.61089e-08	StringTie		MSTRG.25013.1	MSTRG.25013.1(2)	lnc-slc39a14	5	15872550	15876633	+
MSTRG.32046	6.98674	-1.13963	33.4973	7.13643e-09	7.73662e-08	StringTie		MSTRG.32046.1	MSTRG.32046.1(2)		KN149936.1	593	1481	-
MSTRG.32207	1.84568	3.49608	32.0115	1.53264e-08	1.56303e-07	StringTie		MSTRG.32207.1,MSTRG.32207.2	MSTRG.32207.1(2),MSTRG.32207.2(2)		KN150129.1	34850	40943	-
MSTRG.24808	4.4607	0.442874	31.8492	1.66616e-08	1.68899e-07	StringTie		MSTRG.24808.1	MSTRG.24808.1(2)		5	4123834	4124362	+
MSTRG.24162	-1.20807	10.2759	31.2109	2.31468e-08	2.29302e-07	StringTie		MSTRG.24162.1	MSTRG.24162.1(2)		4	59292804	59297725	+
MSTRG.8727	-1.69519	3.91589	31.119	2.42678e-08	2.39355e-07	StringTie		MSTRG.8727.1	MSTRG.8727.1(3)		16	36055187	36061710	-
MSTRG.18130	-1.61652	4.09379	31.0193	2.55481e-08	2.50791e-07	StringTie		MSTRG.18130.1	MSTRG.18130.1(4)		23	17486144	17494913	+
MSTRG.27070	-1.75655	3.60985	30.8141	2.83961e-08	2.76936e-07	StringTie		MSTRG.27070.1	MSTRG.27070.1(2)		6	36492502	36494324	+
MSTRG.28924	-1.25588	5.95658	30.7188	2.9826e-08	2.89328e-07	StringTie		MSTRG.28924.1	MSTRG.28924.1(2)		7	52875810	52880538	-
MSTRG.27618	-2.04259	2.58825	29.7699	4.86479e-08	4.56062e-07	StringTie		MSTRG.27618.1	MSTRG.27618.1(3)		6	59580394	59642714	+
MSTRG.21081	-1.83787	3.18464	29.2786	6.26848e-08	5.7417e-07	StringTie		MSTRG.21081.1,MSTRG.21081.2,MSTRG.21081.3	MSTRG.21081.1(2),MSTRG.21081.2(2),MSTRG.21081.3(2)		3	13239797	13252227	+
MSTRG.20248	-2.06287	2.63464	29.1305	6.76625e-08	6.15435e-07	StringTie		MSTRG.20248.1	MSTRG.20248.1(3)	lnc-dusp6	25	18212938	18218646	+
MSTRG.29326	-1.71793	3.48545	29.0679	6.98856e-08	6.348e-07	StringTie		MSTRG.29326.1,MSTRG.29326.2	MSTRG.29326.1(3),MSTRG.29326.2(2)		7	74068171	74069916	+
MSTRG.32645	1.95101	3.19763	28.3689	1.00262e-07	8.87438e-07	StringTie		MSTRG.32645.1,MSTRG.32645.2	MSTRG.32645.1(3),MSTRG.32645.2(3)		KN150636.1	16268	18971	+
MSTRG.27961	-1.94941	2.86294	28.2998	1.03907e-07	9.15205e-07	StringTie		MSTRG.27961.1	MSTRG.27961.1(3)		7	13090348	13091107	-
MSTRG.30674	-2.08543	2.53262	28.2063	1.09051e-07	9.55527e-07	StringTie		MSTRG.30674.1	MSTRG.30674.1(2)		9	1147014	1150955	-
MSTRG.24963	1.77134	3.50109	27.7626	1.3715e-07	1.17691e-06	StringTie		MSTRG.24963.1	MSTRG.24963.1(4)		5	13109244	13115874	+
MSTRG.14014	-2.99993	-0.119685	27.5179	1.5565e-07	1.31996e-06	StringTie		MSTRG.14014.1	MSTRG.14014.1(2)		2	54831971	54833470	+
MSTRG.30098	-1.22216	5.66712	27.2408	1.79629e-07	1.50883e-06	StringTie		MSTRG.30098.1	MSTRG.30098.1(2)		8	30852338	30860004	-
MSTRG.32702	-2.37499	1.15829	26.7096	2.3644e-07	1.94311e-06	StringTie		MSTRG.32702.1	MSTRG.32702.1(2)		KN150699.1	6877	8112	-
MSTRG.10608	-1.14752	6.21433	26.5706	2.54085e-07	2.07675e-06	StringTie		MSTRG.10608.1,MSTRG.10608.2,MSTRG.10608.3	MSTRG.10608.1(1),MSTRG.10608.2(2),MSTRG.10608.3(2)		18	10954048	10955116	-
MSTRG.18131	-1.4386	4.33942	26.4576	2.69392e-07	2.19059e-06	StringTie		MSTRG.18131.1	MSTRG.18131.1(4)		23	17486187	17494911	-
MSTRG.12565	-1.42059	4.4499	26.3894	2.79066e-07	2.2638e-06	StringTie		MSTRG.12565.1	MSTRG.12565.1(3)		2	34331	37482	-
MSTRG.32154	2.22653	1.7796	26.3868	2.79451e-07	2.26624e-06	StringTie		MSTRG.32154.1	MSTRG.32154.1(3)		KN150083.1	23513	27284	+
MSTRG.675	-1.43334	4.29082	26.0243	3.37154e-07	2.67475e-06	StringTie		MSTRG.675.1,MSTRG.675.2	MSTRG.675.1(2),MSTRG.675.2(3)		1	37456594	37470797	-
MSTRG.16458	-1.11465	6.63419	25.6139	4.17023e-07	3.24264e-06	StringTie		MSTRG.16458.1	MSTRG.16458.1(2)		21	41148410	41156516	-
MSTRG.32451	-1.11488	6.14328	24.7281	6.60146e-07	4.92193e-06	StringTie		MSTRG.32451.3,MSTRG.32451.2,MSTRG.32451.1,MSTRG.32451.4,MSTRG.32451.5,MSTRG.32451.6	MSTRG.32451.3(2),MSTRG.32451.2(2),MSTRG.32451.1(1),MSTRG.32451.4(2),MSTRG.32451.5(2),MSTRG.32451.6(3)		KN150402.1	65	8377	+
MSTRG.29318	-1.66369	3.19126	24.6469	6.88543e-07	5.11671e-06	StringTie		MSTRG.29318.1	MSTRG.29318.1(7)		7	73787208	73797214	+
MSTRG.26316	-1.4258	4.11987	24.2556	8.43599e-07	6.15049e-06	StringTie		MSTRG.26316.1,MSTRG.26316.2	MSTRG.26316.1(2),MSTRG.26316.2(2)		5	71191567	71192314	+
MSTRG.32234	-1.85961	2.63925	24.0877	9.20474e-07	6.64814e-06	StringTie		MSTRG.32234.1,MSTRG.32234.2	MSTRG.32234.1(6),MSTRG.32234.2(6)		KN150160.1	2388	11897	+
MSTRG.18280	-1.81059	2.70681	23.9246	1.00183e-06	7.17626e-06	StringTie		MSTRG.18280.1	MSTRG.18280.1(2)		23	22239568	22265063	-
MSTRG.19057	-1.83551	2.67751	23.6999	1.12586e-06	7.97371e-06	StringTie		MSTRG.19057.1,MSTRG.19057.2	MSTRG.19057.1(2),MSTRG.19057.2(2)		24	6073370	6076764	-
MSTRG.17667	1.5197	3.67558	23.6273	1.16917e-06	8.26315e-06	StringTie		MSTRG.17667.1	MSTRG.17667.1(2)		22	35921856	35967557	-
MSTRG.8747	-1.35372	4.40862	23.3676	1.33814e-06	9.3497e-06	StringTie		MSTRG.8747.1	MSTRG.8747.1(2)		16	36594140	36603472	+
MSTRG.19456	4.55247	-0.532104	23.1607	1.49013e-06	1.03261e-05	StringTie		MSTRG.19456.1	MSTRG.19456.1(4)		24	27410642	27412000	-
MSTRG.25360	-2.01454	1.68686	22.9387	1.67248e-06	1.14546e-05	StringTie		MSTRG.25360.1	MSTRG.25360.1(3)		5	29327385	29352890	+
MSTRG.23676	-2.12071	2.24868	22.8382	1.76229e-06	1.20088e-05	StringTie		MSTRG.23676.1	MSTRG.23676.1(2)		4	46949168	46950423	-
MSTRG.21925	-1.71546	2.79527	22.5298	2.06904e-06	1.38589e-05	StringTie		MSTRG.21925.1	MSTRG.21925.1(5)		3	37560478	37563504	-
MSTRG.20267	-1.13822	5.32217	22.2399	2.40621e-06	1.5903e-05	StringTie		MSTRG.20267.2,MSTRG.20267.1	MSTRG.20267.2(2),MSTRG.20267.1(2)		25	18688340	18696066	+
MSTRG.32263	-1.40901	3.96453	22.2337	2.41397e-06	1.59328e-05	StringTie		MSTRG.32263.1,MSTRG.32263.2	MSTRG.32263.1(11),MSTRG.32263.2(8)		KN150170.1	44626	54660	-
MSTRG.23157	-1.37349	4.01711	21.4852	3.56577e-06	2.27322e-05	StringTie		MSTRG.23157.1,MSTRG.23157.2	MSTRG.23157.1(2),MSTRG.23157.2(3)		4	28765555	28773397	-
MSTRG.2866	-4.4496	-0.836677	21.3813	3.76424e-06	2.39184e-05	StringTie		MSTRG.2866.1	MSTRG.2866.1(2)		11	17392866	17393533	-
MSTRG.16385	1.53168	3.23208	21.2584	4.01341e-06	2.53589e-05	StringTie		MSTRG.16385.1	MSTRG.16385.1(4)		21	38891156	38896846	+
MSTRG.20811	-2.43139	0.229432	21.2094	4.11736e-06	2.59364e-05	StringTie		MSTRG.20811.1	MSTRG.20811.1(3)		3	1898564	1900596	-
MSTRG.4372	-1.40188	3.71335	20.502	5.9568e-06	3.62305e-05	StringTie		MSTRG.4372.1	MSTRG.4372.1(2)		12	41082544	41085584	+
MSTRG.3017	-2.24984	0.853854	20.4421	6.14622e-06	3.72902e-05	StringTie		MSTRG.3017.1	MSTRG.3017.1(3)		11	24475168	24476401	-
MSTRG.14233	-1.23719	4.50456	20.1418	7.19097e-06	4.30772e-05	StringTie		MSTRG.14233.1	MSTRG.14233.1(2)		20	1997143	2000134	-
MSTRG.6762	1.02923	5.70451	19.8404	8.41852e-06	4.98339e-05	StringTie		MSTRG.6762.1	MSTRG.6762.1(5)		15	1297527	1305999	-
MSTRG.17838	1.61838	2.80136	19.3992	1.06052e-05	6.1405e-05	StringTie		MSTRG.17838.1	MSTRG.17838.1(2)		23	2556594	2566271	-
MSTRG.32499	-1.82092	1.85551	19.1166	1.22972e-05	7.01344e-05	StringTie		MSTRG.32499.1	MSTRG.32499.1(2)		KN150473.1	1	1064	+
MSTRG.30673	-1.7222	2.37975	19.1143	1.23119e-05	7.0187e-05	StringTie		MSTRG.30673.1	MSTRG.30673.1(3)		9	1137452	1140258	-
MSTRG.22645	-1.53179	3.06333	19.0837	1.25108e-05	7.12019e-05	StringTie		MSTRG.22645.1,MSTRG.22645.2,MSTRG.22645.3,MSTRG.22645.4	MSTRG.22645.1(2),MSTRG.22645.2(3),MSTRG.22645.3(3),MSTRG.22645.4(3)		4	5956467	5960916	-
MSTRG.29553	-0.934146	8.72943	18.9779	1.32239e-05	7.49691e-05	StringTie		MSTRG.29553.1,MSTRG.29553.2	MSTRG.29553.1(1),MSTRG.29553.2(2)		8	9004376	9013036	-
MSTRG.6471	-1.56402	2.88248	18.8981	1.37888e-05	7.78683e-05	StringTie		MSTRG.6471.1	MSTRG.6471.1(3)		14	38375383	38400361	+
MSTRG.1690	-0.929873	7.9189	18.7742	1.47143e-05	8.24399e-05	StringTie		MSTRG.1690.1,MSTRG.1690.2	MSTRG.1690.1(2),MSTRG.1690.2(2)		10	12229735	12232127	-
MSTRG.1277	2.28254	0.860768	18.4584	1.73657e-05	9.58627e-05	StringTie		MSTRG.1277.1	MSTRG.1277.1(2)		1	58154114	58159332	+
MSTRG.12406	2.17541	1.57122	18.1851	2.00437e-05	0.000109261	StringTie		MSTRG.12406.1	MSTRG.12406.1(2)		19	42973045	42973613	+
MSTRG.31991	-0.94137	6.42374	17.9894	2.22142e-05	0.000119668	StringTie		MSTRG.31991.2,MSTRG.31991.1,MSTRG.31991.3,MSTRG.31991.4	MSTRG.31991.2(2),MSTRG.31991.1(2),MSTRG.31991.3(2),MSTRG.31991.4(2)		KN149868.1	30743	37278	+
MSTRG.24778	-1.07148	4.93458	17.9875	2.22363e-05	0.000119763	StringTie		MSTRG.24778.1	MSTRG.24778.1(2)		5	3384572	3392422	-
MSTRG.32382	0.954214	5.99207	17.9225	2.30087e-05	0.00012348	StringTie		MSTRG.32382.2,MSTRG.32382.1,MSTRG.32382.3	MSTRG.32382.2(2),MSTRG.32382.1(1),MSTRG.32382.3(2)		KN150329.1	1950	8450	-
MSTRG.9675	-1.42752	3.29513	17.8929	2.33687e-05	0.000125213	StringTie		MSTRG.9675.1	MSTRG.9675.1(2)		17	22050145	22051390	+
MSTRG.25965	-1.67078	2.08136	17.8904	2.33993e-05	0.000125352	StringTie		MSTRG.25965.1	MSTRG.25965.1(5)		5	56718689	56720083	-
MSTRG.9104	-2.24616	1.1229	17.8498	2.39044e-05	0.000127779	StringTie		MSTRG.9104.1	MSTRG.9104.1(2)		16	52154221	52160507	-
MSTRG.24576	-0.901418	9.43388	17.6805	2.61286e-05	0.000138137	StringTie		MSTRG.24576.2,MSTRG.24576.1	MSTRG.24576.2(2),MSTRG.24576.1(2)		4	73865741	73870407	-
MSTRG.32285	2.23589	0.382447	17.6305	2.6825e-05	0.000141265	StringTie		MSTRG.32285.1	MSTRG.32285.1(2)		KN150196.1	14772	23207	+
MSTRG.20200	2.45068	0.184721	17.4294	2.98177e-05	0.000154941	StringTie		MSTRG.20200.1	MSTRG.20200.1(2)		25	16082368	16086937	+
MSTRG.5998	-1.46168	2.89039	17.3196	3.15918e-05	0.00016328	StringTie		MSTRG.5998.1	MSTRG.5998.1(8)		14	15056084	15059192	+
MSTRG.15527	-0.911547	6.36625	17.0368	3.66622e-05	0.00018691	StringTie	ENSDARG00000003462	MSTRG.15527.1,ENSDART00000148540,MSTRG.15527.4,MSTRG.15527.5,MSTRG.15527.3	MSTRG.15527.1(12),ENSDART00000148540(11),MSTRG.15527.4(2),MSTRG.15527.5(2),MSTRG.15527.3(2)	fech	21	1646319	1648871	+
MSTRG.32502	1.32682	3.44382	16.9659	3.80578e-05	0.000193259	StringTie		MSTRG.32502.1	MSTRG.32502.1(2)		KN150480.1	25	348	-
MSTRG.23883	-1.36565	3.32753	16.7798	4.19784e-05	0.000210476	StringTie		MSTRG.23883.1	MSTRG.23883.1(2)		4	49683292	49684060	-
MSTRG.32224	-1.86282	1.3611	16.0639	6.12415e-05	0.000295802	StringTie		MSTRG.32224.1	MSTRG.32224.1(2)		KN150143.1	22	3273	+
MSTRG.12623	-1.15999	4.01562	15.9221	6.6002e-05	0.000316474	StringTie		MSTRG.12623.1	MSTRG.12623.1(3)		2	635894	740278	+
MSTRG.19009	-1.82546	0.977623	15.5354	8.09751e-05	0.000380301	StringTie		MSTRG.19009.1,MSTRG.19009.2	MSTRG.19009.1(3),MSTRG.19009.2(4)		24	2990347	2994804	+
MSTRG.25809	1.57993	2.20886	15.4926	8.28273e-05	0.000387719	StringTie		MSTRG.25809.1	MSTRG.25809.1(2)		5	48004541	48007277	-
MSTRG.17421	-1.15005	3.92538	15.3804	8.78971e-05	0.00040904	StringTie		MSTRG.17421.1,MSTRG.17421.2	MSTRG.17421.1(3),MSTRG.17421.2(4)		22	25310234	25312947	-
MSTRG.6913	-1.65957	1.90675	15.0255	0.000106066	0.000483755	StringTie		MSTRG.6913.1	MSTRG.6913.1(2)		15	5474449	5477316	-
MSTRG.8732	3.08237	-0.41629	15.0212	0.000106311	0.000484625	StringTie		MSTRG.8732.1	MSTRG.8732.1(4)		16	36088482	36090913	+
MSTRG.14371	-1.98817	0.252368	14.9957	0.000107756	0.000490304	StringTie		MSTRG.14371.1	MSTRG.14371.1(3)		20	8041047	8062855	-
MSTRG.31961	2.34671	-0.278086	14.7884	0.000120274	0.000539715	StringTie		MSTRG.31961.1	MSTRG.31961.1(2)		KN149831.1	28854	29549	-
MSTRG.22101	-1.05024	4.33163	14.3216	0.000154085	0.000672984	StringTie		MSTRG.22101.1	MSTRG.22101.1(2)		3	45542278	45550537	+
MSTRG.9227	-1.25348	3.16061	14.0242	0.000180475	0.00077459	StringTie		MSTRG.9227.1,MSTRG.9227.2	MSTRG.9227.1(2),MSTRG.9227.2(3)		17	137158	138195	+
MSTRG.7961	-1.55923	1.72141	13.7905	0.000204371	0.000866471	StringTie		MSTRG.7961.1	MSTRG.7961.1(2)		16	6441185	6443148	-
MSTRG.17137	-1.75479	1.0627	13.7736	0.000206215	0.000872996	StringTie		MSTRG.17137.1	MSTRG.17137.1(3)		22	12306288	12334532	+
MSTRG.13798	0.973643	4.63829	13.7091	0.000213413	0.000900504	StringTie		MSTRG.13798.1	MSTRG.13798.1(2)		2	46333979	46336425	+
MSTRG.14032	-0.802561	6.7843	13.607	0.000225341	0.000942731	StringTie		MSTRG.14032.1,MSTRG.14032.3,MSTRG.14032.2,MSTRG.14032.4	MSTRG.14032.1(3),MSTRG.14032.3(2),MSTRG.14032.2(1),MSTRG.14032.4(3)		2	55482621	55491548	+
MSTRG.3292	-1.2082	3.1708	13.3087	0.000264181	0.0010872	StringTie		MSTRG.3292.1,MSTRG.3292.2	MSTRG.3292.1(1),MSTRG.3292.2(2)		11	37672057	37675418	-
MSTRG.27869	2.94807	-0.946422	13.2867	0.0002673	0.0010982	StringTie		MSTRG.27869.1	MSTRG.27869.1(2)		7	7984251	7984686	-
MSTRG.3634	1.75466	1.2456	13.2632	0.000270673	0.00110935	StringTie		MSTRG.3634.1	MSTRG.3634.1(3)		12	4052784	4055512	+
MSTRG.29459	-4.83404	-0.650957	13.2452	0.00027328	0.00111885	StringTie		MSTRG.29459.1	MSTRG.29459.1(2)		8	3851617	3851997	+
MSTRG.27192	-1.55506	2.03215	13.2017	0.000279689	0.00114076	StringTie		MSTRG.27192.1	MSTRG.27192.1(3)		6	40552764	40554428	+
MSTRG.9674	-1.35563	2.58508	12.9756	0.000315569	0.00127004	StringTie		MSTRG.9674.1	MSTRG.9674.1(2)		17	22049991	22050709	-
MSTRG.9476	2.69866	-0.0369212	12.9233	0.000324511	0.00130176	StringTie		MSTRG.9476.1	MSTRG.9476.1(2)		17	12115282	12115582	-
MSTRG.19998	1.34056	2.53389	12.8693	0.000334013	0.00133491	StringTie		MSTRG.19998.1	MSTRG.19998.1(2)		25	5962410	5977428	-
MSTRG.5798	1.39549	2.81894	12.7913	0.000348237	0.00138276	StringTie		MSTRG.5798.1	MSTRG.5798.1(2)		14	4562663	4568729	-
MSTRG.31611	-1.13373	3.4191	12.6774	0.000370103	0.0014612	StringTie		MSTRG.31611.1	MSTRG.31611.1(4)		9	49342369	49365650	+
MSTRG.3433	0.801964	5.90442	12.6198	0.000381686	0.00150079	StringTie		MSTRG.3433.2,MSTRG.3433.1	MSTRG.3433.2(3),MSTRG.3433.1(2)		11	43414098	43420099	-
MSTRG.11808	-1.3551	2.44503	12.5918	0.000387447	0.00152145	StringTie		MSTRG.11808.1	MSTRG.11808.1(2)		19	13488170	13489806	+
MSTRG.12531	2.17162	-0.250449	12.5596	0.000394173	0.00154472	StringTie		MSTRG.12531.1	MSTRG.12531.1(2)		19	47807217	47809761	-
MSTRG.15877	-1.38605	2.08173	12.483	0.00041067	0.00160262	StringTie		MSTRG.15877.1	MSTRG.15877.1(2)		21	17978303	17979661	+
MSTRG.9280	-1.01748	4.1383	12.4629	0.000415109	0.00161854	StringTie		MSTRG.9280.1	MSTRG.9280.1(2)		17	2268001	2270542	-
MSTRG.10586	-2.35614	-0.548845	12.4076	0.000427593	0.00166242	StringTie		MSTRG.10586.1	MSTRG.10586.1(2)		18	10748575	10748993	+
MSTRG.21111	0.989215	4.35208	12.3641	0.000437664	0.00169547	StringTie		MSTRG.21111.3,MSTRG.21111.2,MSTRG.21111.1	MSTRG.21111.3(3),MSTRG.21111.2(3),MSTRG.21111.1(2)		3	13815486	13823266	+
MSTRG.14070	-0.857978	5.19846	12.3209	0.000447916	0.00172923	StringTie		MSTRG.14070.2,MSTRG.14070.1	MSTRG.14070.2(2),MSTRG.14070.1(1)		2	56678140	56684948	-
MSTRG.12143	-1.44711	1.9468	12.236	0.000468775	0.00180126	StringTie		MSTRG.12143.1	MSTRG.12143.1(2)		19	29527833	29576514	+
MSTRG.10326	-1.46623	1.70935	12.1507	0.000490703	0.00187671	StringTie		MSTRG.10326.1	MSTRG.10326.1(3)		18	149629	150915	-
MSTRG.12408	-0.91816	4.6168	11.9945	0.000533568	0.00202033	StringTie		MSTRG.12408.1,MSTRG.12408.2,MSTRG.12408.3	MSTRG.12408.1(2),MSTRG.12408.2(2),MSTRG.12408.3(2)		19	43116521	43118780	+
MSTRG.10579	-1.21601	2.94267	11.6762	0.00063304	0.0023476	StringTie		MSTRG.10579.1	MSTRG.10579.1(2)		18	9282827	9285816	-
MSTRG.5545	0.992587	4.08761	11.6293	0.000649207	0.00239735	StringTie		MSTRG.5545.1	MSTRG.5545.1(2)		13	46899113	46984623	+
MSTRG.11481	-0.997103	4.17969	11.4571	0.000712202	0.0025966	StringTie		MSTRG.11481.1,MSTRG.11481.2,MSTRG.11481.3	MSTRG.11481.1(5),MSTRG.11481.2(5),MSTRG.11481.3(5)		19	2634607	2636571	-
MSTRG.17572	-0.750232	6.20447	11.3425	0.000757546	0.00273753	StringTie		MSTRG.17572.1,MSTRG.17572.2	MSTRG.17572.1(1),MSTRG.17572.2(2)		22	30731008	30732578	-
MSTRG.9267	-0.960452	4.09734	11.2462	0.000797845	0.00286437	StringTie		MSTRG.9267.1,MSTRG.9267.2	MSTRG.9267.1(1),MSTRG.9267.2(2)		17	1908810	1910543	-
MSTRG.4511	-1.301	2.26158	11.2417	0.00079978	0.00287056	StringTie		MSTRG.4511.1	MSTRG.4511.1(4)		12	48693845	48731923	-
MSTRG.5639	-0.718528	7.49726	11.2183	0.00080995	0.00290204	StringTie		MSTRG.5639.1,MSTRG.5639.2	MSTRG.5639.1(1),MSTRG.5639.2(2)		13	51160366	51168031	-
MSTRG.29225	1.01265	3.73167	11.0818	0.000871786	0.0031022	StringTie		MSTRG.29225.1	MSTRG.29225.1(2)		7	69709861	69710898	+
MSTRG.17914	-1.39313	2.0722	11.0563	0.000883848	0.0031385	StringTie		MSTRG.17914.1	MSTRG.17914.1(2)		23	5509694	5511977	+
MSTRG.5802	-1.14564	3.02401	10.9003	0.000961489	0.00338925	StringTie		MSTRG.5802.1,MSTRG.5802.2	MSTRG.5802.1(2),MSTRG.5802.2(2)		14	4603283	4605363	-
MSTRG.15624	-0.732284	5.99868	10.6766	0.001085	0.00377876	StringTie	ENSDARG00000077906	MSTRG.15624.1,MSTRG.15624.2	MSTRG.15624.1(2),MSTRG.15624.2(2)	rnf165a	21	4845619	4847067	-
MSTRG.19881	-1.59146	0.819143	10.6637	0.00109261	0.00380183	StringTie		MSTRG.19881.1	MSTRG.19881.1(2)		25	2360025	2378983	-
MSTRG.1308	-1.07699	3.17841	10.6272	0.00111435	0.00386898	StringTie		MSTRG.1308.1	MSTRG.1308.1(2)		1	58870659	58871562	+
MSTRG.22423	-0.99312	3.71497	10.6079	0.00112607	0.00390518	StringTie		MSTRG.22423.1	MSTRG.22423.1(2)		3	61914100	61915520	+
MSTRG.24572	-1.6829	0.392135	10.5952	0.0011338	0.00392691	StringTie		MSTRG.24572.1	MSTRG.24572.1(2)		4	73675098	73683613	-
MSTRG.12731	-0.696955	7.18577	10.5322	0.0011731	0.00404334	StringTie		MSTRG.12731.2,MSTRG.12731.1	MSTRG.12731.2(2),MSTRG.12731.1(3)		2	4377467	4380171	+
MSTRG.16074	-1.09479	3.03539	10.5045	0.00119082	0.00409763	StringTie		MSTRG.16074.1,MSTRG.16074.2	MSTRG.16074.1(5),MSTRG.16074.2(2)		21	25619574	25619899	+
MSTRG.6655	-1.13369	2.81883	10.4676	0.00121488	0.00416905	StringTie		MSTRG.6655.1,MSTRG.6655.2,MSTRG.6655.3	MSTRG.6655.1(2),MSTRG.6655.2(2),MSTRG.6655.3(2)		14	50046127	50047311	+
MSTRG.32124	1.19322	2.64723	10.2933	0.00133513	0.00452386	StringTie		MSTRG.32124.1	MSTRG.32124.1(5)		KN150030.1	1016	5093	-
MSTRG.32528	-0.925597	4.03553	10.2264	0.00138447	0.00466996	StringTie		MSTRG.32528.1,MSTRG.32528.2	MSTRG.32528.1(2),MSTRG.32528.2(2)		KN150514.1	10084	13093	-
MSTRG.3434	1.1299	2.8115	10.0903	0.00149049	0.00497968	StringTie		MSTRG.3434.1	MSTRG.3434.1(2)		11	43417364	43420022	+
MSTRG.17593	-1.09875	2.88519	10.0438	0.0015286	0.00509188	StringTie		MSTRG.17593.1	MSTRG.17593.1(2)		22	31531530	31536351	-
MSTRG.59	-1.29261	2.12467	9.99079	0.00157325	0.00522385	StringTie		MSTRG.59.1	MSTRG.59.1(2)		1	3751967	3755111	-
MSTRG.180	-1.39672	1.40176	9.97034	0.00159082	0.00527722	StringTie		MSTRG.180.1	MSTRG.180.1(2)		1	8454433	8455068	-
MSTRG.2595	-0.999901	3.47373	9.93824	0.00161881	0.00535274	StringTie		MSTRG.2595.1	MSTRG.2595.1(2)		11	4934218	5125978	+
MSTRG.14354	-1.19107	2.34649	9.60703	0.00193833	0.0062531	StringTie		MSTRG.14354.1	MSTRG.14354.1(2)		20	7126738	7129171	-
MSTRG.7306	-1.62581	0.673207	9.57081	0.00197696	0.00636251	StringTie		MSTRG.7306.1	MSTRG.7306.1(2)		15	25135193	25141369	+
MSTRG.31855	-1.53699	0.747622	9.54803	0.00200164	0.00642815	StringTie		MSTRG.31855.1	MSTRG.31855.1(2)		KN149729.1	1040	2024	-
MSTRG.21910	-1.30062	1.71262	9.53805	0.00201255	0.00645936	StringTie		MSTRG.21910.1	MSTRG.21910.1(2)		3	36810405	36812167	-
MSTRG.1735	-1.48044	0.82222	9.49965	0.00205511	0.00658342	StringTie		MSTRG.1735.1	MSTRG.1735.1(2)		10	15737008	15737455	+
MSTRG.20655	2.05747	0.195489	9.45355	0.00210741	0.00674056	StringTie		MSTRG.20655.1	MSTRG.20655.1(2)		25	35590187	35595116	-
MSTRG.32589	-1.01195	3.23011	9.43216	0.00213213	0.00680753	StringTie		MSTRG.32589.1	MSTRG.32589.1(2)		KN150578.1	47387	51540	+
MSTRG.32247	-1.18405	2.22415	9.38254	0.00219062	0.00696054	StringTie		MSTRG.32247.1	MSTRG.32247.1(3)		KN150168.1	1	447	+
MSTRG.18096	1.07094	2.81872	9.33441	0.00224891	0.00712564	StringTie		MSTRG.18096.1	MSTRG.18096.1(3)	lnc-sulf2b	23	15676306	15807594	-
MSTRG.27893	-1.08711	2.73727	9.26748	0.00233259	0.00735526	StringTie		MSTRG.27893.1,MSTRG.27893.2	MSTRG.27893.1(5),MSTRG.27893.2(5)		7	8754894	8756948	-
MSTRG.19850	-1.34423	1.34525	9.21461	0.00240091	0.00753125	StringTie		MSTRG.19850.1	MSTRG.19850.1(6)		25	702536	727495	+
MSTRG.46	-0.980948	3.35327	9.20506	0.00241347	0.0075645	StringTie		MSTRG.46.1	MSTRG.46.1(3)		1	2640818	2643475	+
MSTRG.32695	1.33248	1.79533	9.13331	0.00250997	0.00781978	StringTie		MSTRG.32695.1	MSTRG.32695.1(4)		KN150700.1	8451	12039	-
MSTRG.25881	-1.5563	0.585698	9.04251	0.00263773	0.00816376	StringTie		MSTRG.25881.1	MSTRG.25881.1(2)		5	52582471	52583144	+
MSTRG.32675	-0.856494	4.10199	9.02525	0.00266276	0.00823216	StringTie		MSTRG.32675.1,MSTRG.32675.2	MSTRG.32675.1(3),MSTRG.32675.2(2)		KN150672.1	80368	81139	+
MSTRG.27606	-0.970792	3.34569	8.95716	0.00276385	0.00849024	StringTie		MSTRG.27606.1	MSTRG.27606.1(3)		6	58537524	58538401	-
MSTRG.24245	-1.28796	1.38849	8.95532	0.00276662	0.0084978	StringTie		MSTRG.24245.1	MSTRG.24245.1(4)		4	62701921	62703758	+
MSTRG.7818	-0.988457	3.27305	8.95181	0.00277196	0.00851031	StringTie		MSTRG.7818.1	MSTRG.7818.1(2)		16	76329	81204	-
MSTRG.26735	1.07993	3.01807	8.94708	0.00277914	0.00853138	StringTie		MSTRG.26735.1	MSTRG.26735.1(2)		6	18429358	18432277	-
MSTRG.16330	-0.800425	4.50032	8.9216	0.00281818	0.00863278	StringTie		MSTRG.16330.1	MSTRG.16330.1(2)		21	37054899	37057214	+
MSTRG.31936	-1.15595	2.19748	8.89477	0.00285989	0.00874548	StringTie		MSTRG.31936.1	MSTRG.31936.1(3)		KN149809.1	10	1770	-
MSTRG.17624	-0.655315	6.19346	8.78062	0.00304447	0.00923879	StringTie		MSTRG.17624.1	MSTRG.17624.1(2)		22	33240350	33243909	+
MSTRG.22195	-1.18189	2.96172	8.66134	0.00325033	0.00978623	StringTie		MSTRG.22195.1	MSTRG.22195.1(2)		3	52631551	52635795	+
MSTRG.17420	-1.42974	0.595554	8.60808	0.00334675	0.0100432	StringTie		MSTRG.17420.1	MSTRG.17420.1(2)		22	25284901	25287563	-
MSTRG.32493	0.901289	3.63505	8.5757	0.00340679	0.0101973	StringTie		MSTRG.32493.1	MSTRG.32493.1(4)		KN150461.1	1	1000	-
MSTRG.11900	1.17278	2.13638	8.53073	0.00349199	0.0104131	StringTie		MSTRG.11900.1	MSTRG.11900.1(2)		19	18604380	18611909	+
MSTRG.22100	-0.690615	5.33644	8.41726	0.00371675	0.0109887	StringTie		MSTRG.22100.1	MSTRG.22100.1(2)		3	45495551	45545077	+
MSTRG.28719	-1.81168	-0.418376	8.4051	0.00374169	0.011054	StringTie		MSTRG.28719.1	MSTRG.28719.1(3)		7	41121426	41122817	+
MSTRG.32470	-0.809303	4.16663	8.17394	0.00424964	0.0123333	StringTie		MSTRG.32470.1,MSTRG.32470.2	MSTRG.32470.1(2),MSTRG.32470.2(3)		KN150428.1	3138	7943	+
MSTRG.24909	-1.59723	0.114819	8.17202	0.00425416	0.0123425	StringTie		MSTRG.24909.1	MSTRG.24909.1(2)		5	9710924	9712818	-
MSTRG.17719	0.963626	3.04654	7.98747	0.00471022	0.0134717	StringTie		MSTRG.17719.1	MSTRG.17719.1(2)		22	37795167	37796129	-
MSTRG.32467	0.770705	4.58811	7.96823	0.00476054	0.0135997	StringTie		MSTRG.32467.1	MSTRG.32467.1(2)		KN150429.1	3319	9305	+
MSTRG.19398	-0.747259	4.64846	7.94609	0.00481914	0.013742	StringTie		MSTRG.19398.1	MSTRG.19398.1(2)		24	25354523	25355532	+
MSTRG.1415	-1.4188	1.02413	7.92027	0.00488839	0.0139136	StringTie		MSTRG.1415.1,MSTRG.1415.2	MSTRG.1415.1(3),MSTRG.1415.2(3)		10	2016588	2018442	+
MSTRG.2978	-1.1024	2.01176	7.74419	0.00538855	0.0151219	StringTie		MSTRG.2978.1	MSTRG.2978.1(2)		11	23342168	23348408	+
MSTRG.1932	-1.22316	1.17743	7.68854	0.00555725	0.0155299	StringTie		MSTRG.1932.1	MSTRG.1932.1(2)		10	24887929	24888562	+
MSTRG.24560	-1.46661	-0.0328883	7.68592	0.00556533	0.0155441	StringTie		MSTRG.24560.1	MSTRG.24560.1(2)		4	72990236	72995763	+
MSTRG.12381	-0.631158	5.75024	7.63236	0.00573302	0.0159461	StringTie		MSTRG.12381.1,MSTRG.12381.2	MSTRG.12381.1(1),MSTRG.12381.2(2)		19	42246796	42249856	+
MSTRG.1382	-1.01761	2.57078	7.50941	0.00613775	0.0168805	StringTie		MSTRG.1382.1	MSTRG.1382.1(2)		10	877649	883592	+
MSTRG.31857	-0.687596	4.90754	7.42698	0.00642531	0.0175587	StringTie		MSTRG.31857.3,MSTRG.31857.2,MSTRG.31857.1,MSTRG.31857.4,MSTRG.31857.5,MSTRG.31857.6,MSTRG.31857.8,MSTRG.31857.7	MSTRG.31857.3(3),MSTRG.31857.2(3),MSTRG.31857.1(2),MSTRG.31857.4(3),MSTRG.31857.5(3),MSTRG.31857.6(4),MSTRG.31857.8(3),MSTRG.31857.7(3)		KN149727.1	14449	19194	-
MSTRG.30501	-1.28447	0.751054	7.41219	0.00647836	0.0176805	StringTie		MSTRG.30501.1	MSTRG.30501.1(2)		8	51169020	51171015	-
MSTRG.10523	-0.692362	4.87213	7.40056	0.00652036	0.0177825	StringTie		MSTRG.10523.1,MSTRG.10523.3,MSTRG.10523.2,MSTRG.10523.4,MSTRG.10523.6,MSTRG.10523.5,MSTRG.10523.7	MSTRG.10523.1(1),MSTRG.10523.3(3),MSTRG.10523.2(3),MSTRG.10523.4(2),MSTRG.10523.6(3),MSTRG.10523.5(2),MSTRG.10523.7(2)		18	6849893	6852869	-
MSTRG.12977	-1.45372	0.420493	7.24853	0.0070959	0.0191491	StringTie		MSTRG.12977.1	MSTRG.12977.1(2)		2	15285729	15293042	+
MSTRG.2862	-1.09282	1.84637	6.96392	0.00831697	0.0219422	StringTie		MSTRG.2862.1,MSTRG.2862.2	MSTRG.2862.1(2),MSTRG.2862.2(2)		11	16424037	16435645	-
MSTRG.6850	-1.00682	2.30847	6.88577	0.00868846	0.0227953	StringTie		MSTRG.6850.1	MSTRG.6850.1(2)		15	3110462	3120631	-
MSTRG.12532	1.23446	0.747734	6.80214	0.00910488	0.0237173	StringTie		MSTRG.12532.1	MSTRG.12532.1(3)		19	47812274	47816661	-
MSTRG.30844	0.881523	3.16813	6.77626	0.00923784	0.0240196	StringTie		MSTRG.30844.1	MSTRG.30844.1(2)		9	10181520	10185079	-
MSTRG.14059	-0.638407	5.16327	6.74385	0.00940712	0.024401	StringTie		MSTRG.14059.1,MSTRG.14059.2	MSTRG.14059.1(4),MSTRG.14059.2(4)		2	56301653	56321499	-
MSTRG.10280	-0.812197	3.4934	6.67518	0.00977646	0.0252258	StringTie		MSTRG.10280.1,MSTRG.10280.2	MSTRG.10280.1(2),MSTRG.10280.2(3)		17	52164238	52167387	+
MSTRG.28901	-1.32625	0.348973	6.65759	0.00987345	0.025459	StringTie		MSTRG.28901.1	MSTRG.28901.1(2)		7	51550528	51551331	+
MSTRG.12332	-0.898228	2.85493	6.57275	0.0103552	0.0265138	StringTie		MSTRG.12332.1,MSTRG.12332.2,MSTRG.12332.3	MSTRG.12332.1(5),MSTRG.12332.2(3),MSTRG.12332.3(3)		19	40167679	40169767	-
MSTRG.4433	-0.624046	5.21927	6.56967	0.0103731	0.0265547	StringTie		MSTRG.4433.1	MSTRG.4433.1(2)		12	45346157	45356517	-
MSTRG.9063	-0.99007	2.23262	6.55089	0.0104832	0.0268009	StringTie		MSTRG.9063.1	MSTRG.9063.1(2)		16	50326069	50326506	-
MSTRG.29681	0.917615	2.64405	6.50251	0.0107722	0.0274024	StringTie		MSTRG.29681.1	MSTRG.29681.1(2)		8	16539895	16542057	-
MSTRG.31904	-0.905568	2.68667	6.40474	0.0113816	0.0287252	StringTie		MSTRG.31904.1	MSTRG.31904.1(2)		KN149785.1	471	1415	-
MSTRG.24749	-0.972068	2.30937	6.31802	0.0119517	0.029932	StringTie		MSTRG.24749.1	MSTRG.24749.1(2)		5	2592221	2593920	-
MSTRG.7662	-0.740575	3.75581	6.22403	0.0126028	0.0313288	StringTie		MSTRG.7662.1	MSTRG.7662.1(5)		15	43226077	43243734	-
MSTRG.16041	-0.814948	3.18401	6.15685	0.0130904	0.0323754	StringTie		MSTRG.16041.1	MSTRG.16041.1(2)		21	24409114	24413161	+
MSTRG.12125	0.964693	2.9701	6.14018	0.0132144	0.0326192	StringTie		MSTRG.12125.1,MSTRG.12125.2	MSTRG.12125.1(1),MSTRG.12125.2(2)		19	28322636	28326453	-
MSTRG.7770	-0.826101	3.07868	5.98595	0.0144203	0.0351209	StringTie		MSTRG.7770.1	MSTRG.7770.1(3)		15	46832920	46836045	+
MSTRG.32472	-0.825758	3.04058	5.96708	0.0145754	0.0354347	StringTie		MSTRG.32472.1	MSTRG.32472.1(3)		KN150437.1	224	968	-
MSTRG.5443	-0.764507	3.47584	5.93425	0.0148494	0.0359955	StringTie		MSTRG.5443.1	MSTRG.5443.1(4)		13	41905400	41918062	-
MSTRG.18097	-1.08421	1.27671	5.93317	0.0148584	0.0360124	StringTie		MSTRG.18097.1	MSTRG.18097.1(2)		23	15735111	15744189	+
MSTRG.24750	-0.727905	3.80003	5.8714	0.0153888	0.0370916	StringTie		MSTRG.24750.1	MSTRG.24750.1(2)		5	2594313	2600028	-
MSTRG.24126	1.09599	1.17333	5.84946	0.0155818	0.0374932	StringTie		MSTRG.24126.1	MSTRG.24126.1(3)		4	58086339	58087013	+
MSTRG.32595	-1.1002	1.34475	5.81574	0.0158834	0.0380845	StringTie		MSTRG.32595.1	MSTRG.32595.1(2)		KN150584.1	3912	11377	+
MSTRG.17759	1.13246	1.21526	5.79727	0.0160511	0.0384273	StringTie		MSTRG.17759.1	MSTRG.17759.1(3)		22	39135717	39136487	+
MSTRG.1940	-1.30404	-0.285157	5.78239	0.0161875	0.0387024	StringTie		MSTRG.1940.1	MSTRG.1940.1(2)		10	24889200	24890255	+
MSTRG.16492	0.885181	2.5567	5.71129	0.0168562	0.0400212	StringTie		MSTRG.16492.1	MSTRG.16492.1(2)		21	43536021	43539595	-
MSTRG.32590	-0.62757	4.6651	5.66731	0.0172839	0.04085	StringTie		MSTRG.32590.1,MSTRG.32590.2	MSTRG.32590.1(1),MSTRG.32590.2(2)		KN150578.1	55247	57847	+
MSTRG.24553	0.870855	2.54221	5.56737	0.0182983	0.0427794	StringTie		MSTRG.24553.1	MSTRG.24553.1(3)		4	72799486	72812352	+
MSTRG.26696	-0.506132	6.90093	5.49421	0.0190795	0.0443257	StringTie		MSTRG.26696.1,MSTRG.26696.2	MSTRG.26696.1(1),MSTRG.26696.2(2)		6	14944060	14945777	-
MSTRG.1652	-1.30234	-0.234311	5.49336	0.0190888	0.0443434	StringTie		MSTRG.1652.1	MSTRG.1652.1(2)		10	10330091	10337391	+
MSTRG.12637	-0.623856	4.58524	5.47695	0.0192689	0.0446811	StringTie		MSTRG.12637.1,MSTRG.12637.2	MSTRG.12637.1(2),MSTRG.12637.2(3)		2	1268023	1282191	+
MSTRG.4395	-0.65121	4.41336	5.47446	0.0192963	0.0447293	StringTie		MSTRG.4395.1	MSTRG.4395.1(6)		12	42747510	42866503	+
MSTRG.32436	1.26249	0.604018	5.42501	0.0198503	0.045813	StringTie		MSTRG.32436.1	MSTRG.32436.1(3)		KN150384.1	17753	20860	+
MSTRG.1931	-1.17645	0.181595	5.42154	0.0198898	0.0458924	StringTie		MSTRG.1931.1	MSTRG.1931.1(2)		10	24886970	24887364	+
MSTRG.5673	-0.796541	2.91146	5.40272	0.0201054	0.0463502	StringTie		MSTRG.5673.1,MSTRG.5673.2,MSTRG.5673.3	MSTRG.5673.1(1),MSTRG.5673.2(3),MSTRG.5673.3(2)		14	499321	500667	+
MSTRG.29330	-0.716464	3.58189	5.38201	0.0203455	0.0468117	StringTie		MSTRG.29330.1	MSTRG.29330.1(2)	lnc-tmed7	8	156104	158395	+
MSTRG.23605	0.643751	4.51349	5.37778	0.0203948	0.0469092	StringTie		MSTRG.23605.1	MSTRG.23605.1(2)		4	43688091	43699104	-
MSTRG.5668	-1.03866	1.37922	5.36912	0.0204963	0.0470987	StringTie		MSTRG.5668.1	MSTRG.5668.1(4)		13	51669046	51684518	+
MSTRG.4000	-0.569352	5.1416	5.36897	0.0204981	0.0470987	StringTie		MSTRG.4000.1,MSTRG.4000.2,MSTRG.4000.3,MSTRG.4000.4,MSTRG.4000.5,MSTRG.4000.6,MSTRG.4000.7,MSTRG.4000.8,MSTRG.4000.9,MSTRG.4000.10,MSTRG.4000.11,MSTRG.4000.12,MSTRG.4000.15,MSTRG.4000.16,MSTRG.4000.14,MSTRG.4000.13,MSTRG.4000.17,MSTRG.4000.18,MSTRG.4000.19	MSTRG.4000.1(8),MSTRG.4000.2(4),MSTRG.4000.3(7),MSTRG.4000.4(5),MSTRG.4000.5(5),MSTRG.4000.6(10),MSTRG.4000.7(6),MSTRG.4000.8(4),MSTRG.4000.9(6),MSTRG.4000.10(4),MSTRG.4000.11(6),MSTRG.4000.12(5),MSTRG.4000.15(4),MSTRG.4000.16(11),MSTRG.4000.14(10),MSTRG.4000.13(9),MSTRG.4000.17(6),MSTRG.4000.18(4),MSTRG.4000.19(4)		12	20952619	20957661	+
MSTRG.4389	-0.642335	4.48486	5.33244	0.0209321	0.0478433	StringTie		MSTRG.4389.1,MSTRG.4389.2,MSTRG.4389.3	MSTRG.4389.1(2),MSTRG.4389.2(2),MSTRG.4389.3(3)		12	42609192	42671542	+
MSTRG.27352	1.41167	0.08384	5.32667	0.0210015	0.0479655	StringTie		MSTRG.27352.1	MSTRG.27352.1(2)		6	47483691	47484195	-
MSTRG.1119	-0.608926	4.46878	5.07874	0.024221	0.0542039	StringTie		MSTRG.1119.1	MSTRG.1119.1(4)		1	54507115	54508632	-
MSTRG.8258	-1.11084	0.638617	5.02527	0.02498	0.0556451	StringTie		MSTRG.8258.1	MSTRG.8258.1(2)		16	19659146	19660048	-
MSTRG.29492	1.11414	0.906963	5.00166	0.025323	0.056307	StringTie		MSTRG.29492.1	MSTRG.29492.1(2)		8	6000297	6002304	+
MSTRG.14417	-1.21417	-0.463692	4.95657	0.0259918	0.0575523	StringTie		MSTRG.14417.1	MSTRG.14417.1(2)		20	11317412	11318161	-
MSTRG.26867	-0.791604	2.72688	4.84188	0.0277765	0.0608506	StringTie		MSTRG.26867.1	MSTRG.26867.1(4)		6	24211637	24216549	+
MSTRG.9076	-0.47173	7.05629	4.82642	0.0280268	0.0613196	StringTie		MSTRG.9076.2,MSTRG.9076.1,MSTRG.9076.3	MSTRG.9076.2(3),MSTRG.9076.1(2),MSTRG.9076.3(3)		16	51123003	51136830	-
MSTRG.17222	-0.741461	3.32321	4.8264	0.0280271	0.0613196	StringTie		MSTRG.17222.1	MSTRG.17222.1(2)		22	16133966	16139937	-
MSTRG.32107	-1.21423	0.848244	4.78966	0.028631	0.0624187	StringTie		MSTRG.32107.1	MSTRG.32107.1(3)		KN150014.1	4806	7571	+
MSTRG.32321	0.839343	2.28979	4.78798	0.028659	0.0624697	StringTie		MSTRG.32321.1	MSTRG.32321.1(4)		KN150237.1	460	1325	-
MSTRG.9621	0.843751	2.37333	4.71558	0.0298905	0.0646892	StringTie		MSTRG.9621.1	MSTRG.9621.1(2)		17	20225481	20227168	-
MSTRG.30780	-0.942478	1.41311	4.68171	0.0304855	0.0658082	StringTie		MSTRG.30780.1,MSTRG.30780.2,MSTRG.30780.3	MSTRG.30780.1(6),MSTRG.30780.2(5),MSTRG.30780.3(5)		9	6555688	6562711	-
MSTRG.7801	-0.576753	4.5531	4.67381	0.0306259	0.0660744	StringTie		MSTRG.7801.1,MSTRG.7801.2	MSTRG.7801.1(1),MSTRG.7801.2(2)		15	47382788	47384195	+
MSTRG.4360	-0.494584	5.52113	4.53367	0.0332342	0.0708617	StringTie		MSTRG.4360.1,MSTRG.4360.2	MSTRG.4360.1(1),MSTRG.4360.2(2)		12	39282976	39286269	+
MSTRG.5597	-0.701308	3.18597	4.50202	0.0338549	0.0719374	StringTie		MSTRG.5597.1	MSTRG.5597.1(2)		13	49299509	49300935	-
MSTRG.32495	0.635653	3.63219	4.37549	0.0364593	0.0765259	StringTie		MSTRG.32495.1	MSTRG.32495.1(2)		KN150463.1	1155	4677	+
MSTRG.1337	-1.0492	0.31447	4.3288	0.0374726	0.0782333	StringTie		MSTRG.1337.1	MSTRG.1337.1(2)		1	58818587	58819118	-
MSTRG.13064	-0.548029	4.59327	4.30754	0.0379439	0.0790898	StringTie		MSTRG.13064.1	MSTRG.13064.1(2)		2	19931894	19938894	-
MSTRG.14069	-0.666349	3.30383	4.27656	0.0386416	0.0802909	StringTie		MSTRG.14069.1,MSTRG.14069.2	MSTRG.14069.1(1),MSTRG.14069.2(2)		2	56676008	56677237	-
MSTRG.4908	0.800632	2.07945	4.22285	0.039883	0.0823453	StringTie		MSTRG.4908.1	MSTRG.4908.1(2)		13	15273986	15280374	+
MSTRG.19986	0.924003	1.28825	4.17544	0.0410138	0.0842328	StringTie		MSTRG.19986.1	MSTRG.19986.1(3)		25	5790529	5805715	-
MSTRG.30594	0.917988	1.19569	4.17082	0.0411259	0.0844117	StringTie		MSTRG.30594.1	MSTRG.30594.1(3)		9	116	1776	+
MSTRG.32427	-0.779004	2.11696	4.0874	0.0432042	0.0880013	StringTie		MSTRG.32427.1	MSTRG.32427.1(2)		KN150375.1	70358	71123	-
MSTRG.10470	-0.448462	6.13564	4.08597	0.0432406	0.0880561	StringTie		MSTRG.10470.2,MSTRG.10470.1,MSTRG.10470.3,MSTRG.10470.4	MSTRG.10470.2(3),MSTRG.10470.1(2),MSTRG.10470.3(3),MSTRG.10470.4(3)		18	5498982	5503125	-
MSTRG.15581	-0.459451	5.76465	4.07692	0.0434729	0.0884625	StringTie		MSTRG.15581.1,MSTRG.15581.2,MSTRG.15581.3,MSTRG.15581.4	MSTRG.15581.1(2),MSTRG.15581.2(2),MSTRG.15581.3(2),MSTRG.15581.4(3)		21	3190545	3198088	+
MSTRG.32607	0.714399	2.73716	4.03888	0.0444633	0.0901518	StringTie		MSTRG.32607.1,MSTRG.32607.2	MSTRG.32607.1(1),MSTRG.32607.2(2)		KN150604.1	10515	12146	-
MSTRG.4745	-1.09736	-0.170305	4.01797	0.0450179	0.0909907	StringTie		MSTRG.4745.1	MSTRG.4745.1(2)		13	8119135	8119627	-
MSTRG.31868	-1.30992	-0.811521	4.01166	0.0451868	0.0912487	StringTie		MSTRG.31868.1	MSTRG.31868.1(2)		KN149741.1	20356	20765	+
MSTRG.32408	-0.614692	3.53901	3.94297	0.0470675	0.0944814	StringTie		MSTRG.32408.1,MSTRG.32408.2	MSTRG.32408.1(2),MSTRG.32408.2(1)		KN150354.1	411	1417	+
MSTRG.13195	-1.20722	0.272113	3.94131	0.047114	0.0945325	StringTie		MSTRG.13195.1	MSTRG.13195.1(3)		2	24810825	24811920	-
MSTRG.32576	-0.794333	1.89407	3.88763	0.048643	0.0970453	StringTie		MSTRG.32576.1	MSTRG.32576.1(3)		KN150565.1	1147	19419	+
MSTRG.10303	-0.942037	0.723814	3.87536	0.0489999	0.0976347	StringTie		MSTRG.10303.1	MSTRG.10303.1(2)		17	53181161	53183204	+
MSTRG.29161	-0.801458	1.83545	3.70222	0.0543402	0.106438	StringTie		MSTRG.29161.1	MSTRG.29161.1(2)		7	65418750	65421254	-
MSTRG.4677	0.474476	5.05653	3.63384	0.0566161	0.110152	StringTie		MSTRG.4677.1,MSTRG.4677.2	MSTRG.4677.1(2),MSTRG.4677.2(3)		13	4585803	4590862	-
MSTRG.32631	-0.455534	5.24395	3.56044	0.0591722	0.114196	StringTie		MSTRG.32631.1	MSTRG.32631.1(2)		KN150617.1	76205	79211	+
MSTRG.26418	-0.685151	2.58742	3.53633	0.060038	0.11557	StringTie		MSTRG.26418.1	MSTRG.26418.1(2)		6	2139910	2143979	+
MSTRG.3192	0.564347	3.94943	3.48957	0.0617567	0.118229	StringTie		MSTRG.3192.1	MSTRG.3192.1(3)		11	32664958	32679900	-
MSTRG.16331	-0.412283	6.20968	3.4785	0.0621711	0.118989	StringTie		MSTRG.16331.1,MSTRG.16331.2,MSTRG.16331.4,MSTRG.16331.3,MSTRG.16331.5,MSTRG.16331.6,MSTRG.16331.7	MSTRG.16331.1(2),MSTRG.16331.2(3),MSTRG.16331.4(3),MSTRG.16331.3(2),MSTRG.16331.5(2),MSTRG.16331.6(2),MSTRG.16331.7(3)		21	36772684	36776116	-
MSTRG.26277	1.06596	0.0329026	3.38897	0.065634	0.124426	StringTie		MSTRG.26277.1	MSTRG.26277.1(2)		5	70164341	70164661	+
MSTRG.23178	-0.96339	-0.00312512	3.37988	0.0659968	0.124956	StringTie		MSTRG.23178.1	MSTRG.23178.1(3)		4	29619994	29645364	-
MSTRG.2861	-0.647106	2.75574	3.36658	0.0665316	0.125792	StringTie		MSTRG.2861.1	MSTRG.2861.1(2)		11	15781733	15783617	+
MSTRG.5642	0.814663	1.32816	3.36309	0.0666727	0.125997	StringTie		MSTRG.5642.1	MSTRG.5642.1(2)		13	51528799	51530159	+
MSTRG.32419	-0.7233	2.03174	3.36065	0.0667718	0.126131	StringTie		MSTRG.32419.1	MSTRG.32419.1(2)		KN150363.1	13961	22586	+
MSTRG.32279	-0.777317	1.59571	3.3224	0.0683421	0.128639	StringTie		MSTRG.32279.1	MSTRG.32279.1(2)		KN150191.1	30417	31187	+
MSTRG.6198	-0.843506	1.01463	3.28482	0.0699231	0.131103	StringTie		MSTRG.6198.1	MSTRG.6198.1(3)		14	25471179	25472640	-
MSTRG.20734	1.16158	0.273068	3.27331	0.0704156	0.13188	StringTie		MSTRG.20734.1	MSTRG.20734.1(5)		3	1137988	1140225	+
MSTRG.8239	-0.78753	1.08813	3.23953	0.0718811	0.134085	StringTie		MSTRG.8239.1	MSTRG.8239.1(2)		16	17440124	17445926	+
MSTRG.22032	0.501906	4.28639	3.20956	0.0732092	0.13613	StringTie		MSTRG.22032.1,MSTRG.22032.2	MSTRG.22032.1(2),MSTRG.22032.2(2)		3	41592834	41596269	+
MSTRG.32484	0.664069	2.4877	3.18638	0.0742542	0.137788	StringTie		MSTRG.32484.1	MSTRG.32484.1(2)		KN150451.1	5952	10852	-
MSTRG.31948	-0.576068	3.32266	3.11681	0.0774882	0.142721	StringTie		MSTRG.31948.1	MSTRG.31948.1(2)		KN149819.1	5214	10083	+
MSTRG.32265	-0.959539	-0.0975595	3.01389	0.0825541	0.150288	StringTie		MSTRG.32265.1	MSTRG.32265.1(2)		KN150172.1	39304	40200	-
MSTRG.10777	-0.672372	2.14589	3.0089	0.0828083	0.150694	StringTie		MSTRG.10777.1	MSTRG.10777.1(5)		18	19424071	19427005	+
MSTRG.16158	-0.440742	4.85985	2.99903	0.0833144	0.151437	StringTie		MSTRG.16158.1,MSTRG.16158.2	MSTRG.16158.1(2),MSTRG.16158.2(2)		21	28513113	28517227	-
MSTRG.2693	0.532072	3.56283	2.89735	0.0887254	0.159427	StringTie		MSTRG.2693.1	MSTRG.2693.1(2)		11	9537797	9542776	-
MSTRG.14102	-0.387973	5.71212	2.87247	0.0901065	0.161436	StringTie		MSTRG.14102.2,MSTRG.14102.1,MSTRG.14102.3,MSTRG.14102.4,MSTRG.14102.5	MSTRG.14102.2(2),MSTRG.14102.1(1),MSTRG.14102.3(2),MSTRG.14102.4(2),MSTRG.14102.5(2)		2	57515326	57516245	-
MSTRG.5572	-0.569103	3.10989	2.86657	0.0904374	0.161932	StringTie		MSTRG.5572.1	MSTRG.5572.1(2)		13	48265876	48267101	+
MSTRG.5856	-0.58032	2.9986	2.81622	0.0933161	0.16615	StringTie		MSTRG.5856.1	MSTRG.5856.1(2)		14	7219362	7220598	-
MSTRG.32503	-0.744391	1.3052	2.8123	0.0935444	0.166403	StringTie		MSTRG.32503.1	MSTRG.32503.1(2)		KN150486.1	174	1180	-
MSTRG.10244	-0.531486	3.47135	2.8101	0.0936727	0.166566	StringTie		MSTRG.10244.1	MSTRG.10244.1(2)		17	50708691	50710169	-
MSTRG.7875	0.800883	0.883631	2.79538	0.0945366	0.167715	StringTie		MSTRG.7875.1	MSTRG.7875.1(2)		16	2955045	2956512	+
MSTRG.23130	-0.419465	4.93376	2.78585	0.0951004	0.168472	StringTie		MSTRG.23130.1	MSTRG.23130.1(2)		4	26818064	26821667	+
MSTRG.30676	-0.625765	2.38379	2.76842	0.0961413	0.169915	StringTie		MSTRG.30676.1	MSTRG.30676.1(3)		9	1238510	1246642	+
MSTRG.32581	0.682188	2.06439	2.7501	0.0972483	0.171613	StringTie		MSTRG.32581.1,MSTRG.32581.2	MSTRG.32581.1(2),MSTRG.32581.2(2)		KN150574.1	472	833	-
MSTRG.17913	0.544641	3.2577	2.72286	0.0989204	0.174029	StringTie		MSTRG.17913.1	MSTRG.17913.1(2)		23	5497361	5504222	-
MSTRG.1341	-0.609963	2.59083	2.71957	0.0991249	0.174275	StringTie		MSTRG.1341.1,MSTRG.1341.2	MSTRG.1341.1(7),MSTRG.1341.2(6)		1	58844947	58847687	-
MSTRG.13781	0.57995	2.78279	2.70462	0.100058	0.175653	StringTie		MSTRG.13781.1	MSTRG.13781.1(2)		2	45566871	45568694	+
MSTRG.22692	-1.40454	-0.706372	2.68308	0.101419	0.177627	StringTie		MSTRG.22692.1	MSTRG.22692.1(2)		4	7576388	7578517	+
MSTRG.22311	-1.05504	-0.095746	2.66121	0.102823	0.179677	StringTie		MSTRG.22311.1	MSTRG.22311.1(2)		3	58795393	58797438	+
MSTRG.20012	-0.348806	7.45744	2.66018	0.102889	0.17977	StringTie		MSTRG.20012.2,MSTRG.20012.1,MSTRG.20012.6,MSTRG.20012.7,MSTRG.20012.3,MSTRG.20012.4,MSTRG.20012.5	MSTRG.20012.2(4),MSTRG.20012.1(4),MSTRG.20012.6(4),MSTRG.20012.7(4),MSTRG.20012.3(4),MSTRG.20012.4(4),MSTRG.20012.5(4)		25	6023776	6025377	-
MSTRG.2103	-0.433914	4.51066	2.63792	0.10434	0.181787	StringTie		MSTRG.2103.1	MSTRG.2103.1(2)		10	33357873	33360215	-
MSTRG.4643	0.743265	1.11058	2.63155	0.104759	0.182353	StringTie		MSTRG.4643.1,MSTRG.4643.2	MSTRG.4643.1(3),MSTRG.4643.2(4)		13	2899173	2901626	-
MSTRG.11812	-0.399096	5.16248	2.6223	0.105372	0.183232	StringTie		MSTRG.11812.1	MSTRG.11812.1(3)		19	13642779	13709317	+
MSTRG.31853	-0.518456	3.34936	2.60573	0.106478	0.184725	StringTie		MSTRG.31853.1	MSTRG.31853.1(3)		KN149725.1	54005	69395	-
MSTRG.6528	-0.972325	-0.698377	2.55416	0.110004	0.189552	StringTie		MSTRG.6528.1	MSTRG.6528.1(2)		14	42905622	42905972	-
MSTRG.4491	-0.624492	2.05013	2.54017	0.110983	0.190885	StringTie		MSTRG.4491.1	MSTRG.4491.1(4)		12	48176071	48182272	+
MSTRG.10451	-0.42983	4.48663	2.53141	0.1116	0.191788	StringTie		MSTRG.10451.1	MSTRG.10451.1(2)		18	5220602	5225605	+
MSTRG.32553	-0.79788	0.184905	2.51869	0.112504	0.193047	StringTie		MSTRG.32553.1	MSTRG.32553.1(2)		KN150535.1	976	1640	+
MSTRG.12512	-0.448765	4.07132	2.45973	0.116799	0.199001	StringTie		MSTRG.12512.1,MSTRG.12512.2	MSTRG.12512.1(1),MSTRG.12512.2(2)		19	46743748	46745528	+
MSTRG.5716	-0.476254	3.61032	2.41434	0.120229	0.203713	StringTie		MSTRG.5716.1	MSTRG.5716.1(2)		14	1036103	1039843	-
MSTRG.27573	-0.591332	2.28092	2.41207	0.120403	0.203919	StringTie		MSTRG.27573.1	MSTRG.27573.1(4)		6	57146729	57179958	+
MSTRG.29385	-0.562649	3.19234	2.40613	0.120861	0.204578	StringTie		MSTRG.29385.1	MSTRG.29385.1(2)		8	1093004	1097498	-
MSTRG.17518	-0.91053	0.141651	2.39778	0.121508	0.205506	StringTie		MSTRG.17518.1	MSTRG.17518.1(2)		22	28971180	28971707	-
MSTRG.31380	0.566157	2.62798	2.39751	0.121529	0.205529	StringTie		MSTRG.31380.1,MSTRG.31380.2,MSTRG.31380.3	MSTRG.31380.1(1),MSTRG.31380.2(2),MSTRG.31380.3(2)		9	34564649	34565395	+
MSTRG.32676	-0.71045	1.10377	2.386	0.122427	0.206712	StringTie		MSTRG.32676.1	MSTRG.32676.1(3)		KN150679.1	18	749	+
MSTRG.23532	-0.66133	1.36491	2.38531	0.12248	0.206775	StringTie		MSTRG.23532.1,MSTRG.23532.2	MSTRG.23532.1(3),MSTRG.23532.2(3)		4	42053295	42056557	+
MSTRG.31824	0.514446	3.24018	2.37551	0.123252	0.207922	StringTie		MSTRG.31824.1	MSTRG.31824.1(3)		KN149696.1	312538	317744	+
MSTRG.5797	0.379115	5.21227	2.3696	0.123719	0.20854	StringTie		MSTRG.5797.1,MSTRG.5797.2,MSTRG.5797.3,MSTRG.5797.4	MSTRG.5797.1(3),MSTRG.5797.2(3),MSTRG.5797.3(2),MSTRG.5797.4(2)		14	4551038	4561982	-
MSTRG.31360	-1.05321	-0.080469	2.36024	0.124463	0.20952	StringTie		MSTRG.31360.1	MSTRG.31360.1(2)		9	34133088	34133910	-
MSTRG.29563	0.451782	3.88466	2.29444	0.129838	0.216476	StringTie		MSTRG.29563.1	MSTRG.29563.1(2)		8	9755301	9757822	+
MSTRG.4492	-0.516521	2.95359	2.2921	0.130034	0.21675	StringTie		MSTRG.4492.1	MSTRG.4492.1(2)		12	48185260	48188344	+
MSTRG.32210	0.5421	2.64491	2.2849	0.130638	0.21761	StringTie		MSTRG.32210.2,MSTRG.32210.1	MSTRG.32210.2(2),MSTRG.32210.1(2)		KN150131.1	14664	16514	+
MSTRG.32169	-0.427587	4.16188	2.28281	0.130814	0.217849	StringTie		MSTRG.32169.1,MSTRG.32169.2,MSTRG.32169.3,MSTRG.32169.4,MSTRG.32169.5,MSTRG.32169.6,MSTRG.32169.7,MSTRG.32169.9,MSTRG.32169.8,MSTRG.32169.10	MSTRG.32169.1(4),MSTRG.32169.2(3),MSTRG.32169.3(2),MSTRG.32169.4(2),MSTRG.32169.5(2),MSTRG.32169.6(2),MSTRG.32169.7(3),MSTRG.32169.9(2),MSTRG.32169.8(2),MSTRG.32169.10(2)		KN150103.1	1147	2864	-
MSTRG.25923	-0.774885	0.44444	2.2808	0.130984	0.218056	StringTie		MSTRG.25923.1	MSTRG.25923.1(2)		5	54172954	54174573	-
MSTRG.7672	-0.430476	4.1227	2.25276	0.133377	0.221107	StringTie		MSTRG.7672.1	MSTRG.7672.1(2)		15	43747847	43755882	+
MSTRG.27524	-0.330422	6.31399	2.23464	0.134948	0.223215	StringTie	ENSDARG00000082173,ENSDARG00000082908	MSTRG.27524.1,ENSDART00000115898,ENSDART00000119030,MSTRG.27524.4	MSTRG.27524.1(3),ENSDART00000115898(1),ENSDART00000119030(1),MSTRG.27524.4(2)	dre-let-7a-6,CR847944.3	6	54502909	54508202	-
MSTRG.29099	-0.367264	5.08152	2.21286	0.136865	0.225795	StringTie		MSTRG.29099.1,MSTRG.29099.2	MSTRG.29099.1(3),MSTRG.29099.2(4)		7	61693882	61701417	+
MSTRG.28211	-0.727637	0.793961	2.20429	0.137627	0.226707	StringTie		MSTRG.28211.1	MSTRG.28211.1(2)		7	22972589	22973377	+
MSTRG.16253	-0.541827	2.66359	2.19928	0.138075	0.227291	StringTie		MSTRG.16253.1	MSTRG.16253.1(3)		21	32106430	32244780	+
MSTRG.32354	0.810528	0.975604	2.17136	0.140602	0.230588	StringTie		MSTRG.32354.1	MSTRG.32354.1(4)		KN150280.1	1603	9457	-
MSTRG.15672	0.676888	1.02848	2.14198	0.143317	0.233853	StringTie		MSTRG.15672.1	MSTRG.15672.1(4)		21	6330875	6354555	+
MSTRG.29715	-0.433855	3.7586	2.13984	0.143517	0.234109	StringTie		MSTRG.29715.1	MSTRG.29715.1(2)		8	17788732	17791573	-
MSTRG.32627	-0.575555	1.96923	2.12248	0.145151	0.236247	StringTie		MSTRG.32627.1,MSTRG.32627.2	MSTRG.32627.1(3),MSTRG.32627.2(3)		KN150616.1	45665	46656	+
MSTRG.32002	-0.76022	0.276757	2.11586	0.145781	0.237	StringTie		MSTRG.32002.1	MSTRG.32002.1(2)		KN149889.1	6887	7465	+
MSTRG.32028	-0.707154	0.653238	2.01131	0.15613	0.2507	StringTie		MSTRG.32028.1	MSTRG.32028.1(4)		KN149920.1	242	18166	+
MSTRG.13980	-0.332067	5.45053	1.97876	0.159521	0.254782	StringTie		MSTRG.13980.1	MSTRG.13980.1(2)		2	53139937	53148117	-
MSTRG.32549	-0.306736	6.42243	1.96635	0.160836	0.256428	StringTie		MSTRG.32549.18,MSTRG.32549.13,MSTRG.32549.8,MSTRG.32549.26,MSTRG.32549.30,MSTRG.32549.6,MSTRG.32549.5,MSTRG.32549.10,MSTRG.32549.20,MSTRG.32549.15,MSTRG.32549.7,MSTRG.32549.31,MSTRG.32549.32,MSTRG.32549.28,MSTRG.32549.12,MSTRG.32549.21,MSTRG.32549.24,MSTRG.32549.22,MSTRG.32549.33,MSTRG.32549.25,MSTRG.32549.27,MSTRG.32549.3,MSTRG.32549.9,MSTRG.32549.23,MSTRG.32549.29,MSTRG.32549.19,MSTRG.32549.17,…	MSTRG.32549.18(2),MSTRG.32549.13(4),MSTRG.32549.8(2),MSTRG.32549.26(3),MSTRG.32549.30(3),MSTRG.32549.6(3),MSTRG.32549.5(3),MSTRG.32549.10(3),MSTRG.32549.20(4),MSTRG.32549.15(2),MSTRG.32549.7(3),MSTRG.32549.31(3),MSTRG.32549.32(4),MSTRG.32549.28(3),MSTRG.32549.12(2),MSTRG.32549.21(2),MSTRG.32549.24(3),MSTRG.32549.22(3),MSTRG.32549.33(3),MSTRG.32549.25(3),MSTRG.32549.27(3),MSTRG.32549.3(2),MSTRG.32…		KN150529.1	11678	13244	+
MSTRG.28798	-0.429931	3.47098	1.94467	0.163162	0.259112	StringTie		MSTRG.28798.1	MSTRG.28798.1(2)		7	45713767	45715496	-
MSTRG.17674	-0.504367	2.56765	1.91189	0.166754	0.263653	StringTie		MSTRG.17674.1,MSTRG.17674.2	MSTRG.17674.1(2),MSTRG.17674.2(1)		22	36281146	36283275	-
MSTRG.25253	-0.668139	0.870127	1.9098	0.166986	0.263942	StringTie		MSTRG.25253.1	MSTRG.25253.1(3)		5	24744633	24745882	+
MSTRG.13273	-0.424997	3.69999	1.87207	0.171239	0.269309	StringTie		MSTRG.13273.1	MSTRG.13273.1(2)		2	27216988	27225913	+
MSTRG.8270	-0.731116	0.227704	1.84077	0.174861	0.274048	StringTie		MSTRG.8270.1	MSTRG.8270.1(2)		16	20005862	20007828	-
MSTRG.13590	-0.646232	0.891184	1.816	0.177791	0.277785	StringTie		MSTRG.13590.1	MSTRG.13590.1(2)		2	37831713	37832696	-
MSTRG.32483	0.546526	1.89196	1.78472	0.181571	0.282417	StringTie		MSTRG.32483.1	MSTRG.32483.1(2)		KN150451.1	1	2219	-
MSTRG.8741	0.370087	4.26613	1.77978	0.182176	0.283195	StringTie		MSTRG.8741.1	MSTRG.8741.1(2)		16	36412618	36415360	+
MSTRG.18857	-0.665789	0.66949	1.77576	0.18267	0.283898	StringTie		MSTRG.18857.1	MSTRG.18857.1(3)		23	44133862	44134621	+
MSTRG.6206	-0.758479	0.198288	1.75825	0.184843	0.286616	StringTie		MSTRG.6206.1	MSTRG.6206.1(2)		14	25939454	25940839	+
MSTRG.26776	-0.532547	1.90443	1.75631	0.185085	0.286908	StringTie		MSTRG.26776.1	MSTRG.26776.1(2)		6	20096497	20098832	+
MSTRG.28836	-0.603114	1.07771	1.746	0.18638	0.288584	StringTie		MSTRG.28836.2,MSTRG.28836.1,MSTRG.28836.3,MSTRG.28836.4	MSTRG.28836.2(5),MSTRG.28836.1(5),MSTRG.28836.3(7),MSTRG.28836.4(5)		7	48568163	48575039	+
MSTRG.12603	0.526063	1.88757	1.68419	0.194369	0.298218	StringTie		MSTRG.12603.1,MSTRG.12603.2	MSTRG.12603.1(5),MSTRG.12603.2(2)		2	100401	101136	-
MSTRG.7766	-0.54648	1.55755	1.67101	0.196124	0.300279	StringTie		MSTRG.7766.1,MSTRG.7766.2	MSTRG.7766.1(3),MSTRG.7766.2(2)		15	46805475	46810452	+
MSTRG.14130	0.352845	4.58393	1.66934	0.196346	0.300466	StringTie		MSTRG.14130.1,MSTRG.14130.2	MSTRG.14130.1(1),MSTRG.14130.2(2)		2	58665451	58669366	+
MSTRG.27587	0.450225	2.94339	1.66731	0.19662	0.300817	StringTie		MSTRG.27587.1	MSTRG.27587.1(3)		6	57623686	57625346	+
MSTRG.32329	0.572642	1.24776	1.65026	0.198923	0.303669	StringTie		MSTRG.32329.1	MSTRG.32329.1(3)		KN150244.1	13994	17209	+
MSTRG.15500	0.496645	2.25873	1.64946	0.199032	0.303802	StringTie		MSTRG.15500.1	MSTRG.15500.1(3)		21	898502	902562	+
MSTRG.12965	-0.282454	6.08443	1.61768	0.203416	0.30901	StringTie		MSTRG.12965.1	MSTRG.12965.1(2)		2	14986014	14991041	-
MSTRG.25506	-0.559368	1.2736	1.56917	0.210327	0.317216	StringTie		MSTRG.25506.1	MSTRG.25506.1(2)		5	33335585	33337297	+
MSTRG.9288	-0.314933	4.93036	1.56714	0.210623	0.31751	StringTie		MSTRG.9288.5,MSTRG.9288.3,MSTRG.9288.6,MSTRG.9288.4,MSTRG.9288.2,MSTRG.9288.1,MSTRG.9288.7,MSTRG.9288.8,MSTRG.9288.9	MSTRG.9288.5(2),MSTRG.9288.3(2),MSTRG.9288.6(3),MSTRG.9288.4(2),MSTRG.9288.2(2),MSTRG.9288.1(2),MSTRG.9288.7(2),MSTRG.9288.8(3),MSTRG.9288.9(3)		17	1510452	1511470	+
MSTRG.15448	-0.583901	0.732013	1.54569	0.213773	0.321487	StringTie		MSTRG.15448.1	MSTRG.15448.1(2)		21	26961	27846	+
MSTRG.29320	-0.601859	0.454805	1.54388	0.214041	0.321854	StringTie		MSTRG.29320.1	MSTRG.29320.1(2)		7	73845201	73866160	+
MSTRG.31724	0.606043	0.942949	1.53847	0.214846	0.322669	StringTie		MSTRG.31724.1	MSTRG.31724.1(5)		9	55602911	55617281	-
MSTRG.32004	0.702402	-0.230717	1.53523	0.215329	0.323233	StringTie		MSTRG.32004.1	MSTRG.32004.1(2)		KN149891.1	1	348	+
MSTRG.32010	0.464523	2.36351	1.53434	0.215462	0.323396	StringTie		MSTRG.32010.1,MSTRG.32010.2	MSTRG.32010.1(3),MSTRG.32010.2(3)		KN149894.1	10635	13510	-
MSTRG.11448	-0.465341	2.24213	1.52987	0.216132	0.324096	StringTie		MSTRG.11448.1	MSTRG.11448.1(2)		19	1740772	1742093	+
MSTRG.22376	-0.598432	0.796514	1.52109	0.217455	0.325732	StringTie		MSTRG.22376.1	MSTRG.22376.1(2)		3	60335618	60336653	+
MSTRG.3227	-0.627949	0.932141	1.50586	0.219772	0.32846	StringTie		MSTRG.3227.1	MSTRG.3227.1(2)		11	34376686	34377508	-
MSTRG.32027	-0.502891	1.84622	1.50195	0.220372	0.329174	StringTie		MSTRG.32027.1	MSTRG.32027.1(2)		KN149919.1	7045	7657	+
MSTRG.20156	-0.731498	-1.01925	1.49503	0.221438	0.330419	StringTie		MSTRG.20156.1	MSTRG.20156.1(2)		25	13611519	13611891	+
MSTRG.22614	-0.747809	0.0173635	1.48281	0.223336	0.332591	StringTie		MSTRG.22614.1	MSTRG.22614.1(3)		4	4945415	4954444	+
MSTRG.3370	0.720611	0.119515	1.47089	0.225205	0.334709	StringTie		MSTRG.3370.1	MSTRG.3370.1(2)		11	41544187	41544727	+
MSTRG.32517	-0.488235	1.79554	1.43823	0.230426	0.340799	StringTie		MSTRG.32517.1	MSTRG.32517.1(3)		KN150498.1	14069	18596	-
MSTRG.31802	0.383748	3.35013	1.42842	0.232023	0.342711	StringTie		MSTRG.31802.2,MSTRG.31802.1	MSTRG.31802.2(3),MSTRG.31802.1(3)		KN149689.1	56633	65466	-
MSTRG.23618	-0.417713	2.87223	1.41757	0.233804	0.344625	StringTie		MSTRG.23618.1	MSTRG.23618.1(2)		4	43797857	43800076	+
MSTRG.3180	0.281488	5.4398	1.41437	0.234332	0.345233	StringTie		MSTRG.3180.1,MSTRG.3180.2	MSTRG.3180.1(1),MSTRG.3180.2(2)		11	30941937	30951315	-
MSTRG.22942	-0.613013	0.358601	1.39267	0.237956	0.349315	StringTie		MSTRG.22942.1	MSTRG.22942.1(2)		4	16852311	16854948	+
MSTRG.32204	-0.408742	2.81446	1.37919	0.240239	0.352093	StringTie		MSTRG.32204.1	MSTRG.32204.1(2)		KN150129.1	3572	30620	-
MSTRG.11834	0.833833	-0.491183	1.37031	0.241759	0.353744	StringTie		MSTRG.11834.1	MSTRG.11834.1(2)		19	14910340	14914549	+
MSTRG.26210	-0.33584	3.93609	1.34223	0.246641	0.359079	StringTie	ENSDARG00000059459	MSTRG.26210.1,MSTRG.26210.2,MSTRG.26210.3,MSTRG.26210.4,MSTRG.26210.5,ENSDART00000136605	MSTRG.26210.1(2),MSTRG.26210.2(2),MSTRG.26210.3(5),MSTRG.26210.4(5),MSTRG.26210.5(5),ENSDART00000136605(4)	si:ch211-283h6.4	5	68046367	68055510	-
MSTRG.32098	0.611107	0.115178	1.32997	0.24881	0.361498	StringTie		MSTRG.32098.1	MSTRG.32098.1(2)		KN149989.1	219	815	+
MSTRG.5501	0.45323	2.20182	1.32792	0.249176	0.36195	StringTie		MSTRG.5501.1	MSTRG.5501.1(2)		13	44867040	44869377	+
MSTRG.32183	0.428831	2.42681	1.32078	0.250452	0.363491	StringTie		MSTRG.32183.1	MSTRG.32183.1(2)		KN150113.1	1812	5354	-
MSTRG.21872	-0.403378	2.78597	1.28865	0.256297	0.370044	StringTie		MSTRG.21872.1	MSTRG.21872.1(2)		3	35890145	35891519	-
MSTRG.18820	-0.670491	-0.176039	1.2873	0.256545	0.370343	StringTie		MSTRG.18820.1	MSTRG.18820.1(2)		23	43503899	43504346	-
MSTRG.22503	-0.480273	1.62208	1.27988	0.257922	0.371873	StringTie		MSTRG.22503.1	MSTRG.22503.1(3)		4	1384925	1386761	-
MSTRG.2909	0.645486	0.537166	1.27785	0.2583	0.372248	StringTie		MSTRG.2909.1	MSTRG.2909.1(2)		11	18339967	18340401	-
MSTRG.26777	0.50246	2.01767	1.26729	0.260277	0.374448	StringTie		MSTRG.26777.1	MSTRG.26777.1(2)		6	20129062	20132351	-
MSTRG.32314	-0.60494	0.249193	1.21163	0.271009	0.386063	StringTie		MSTRG.32314.1	MSTRG.32314.1(2)		KN150228.1	9747	10088	+
MSTRG.32700	0.58572	0.0800286	1.19753	0.273816	0.388857	StringTie		MSTRG.32700.1	MSTRG.32700.1(3)		KN150703.1	820	1913	-
MSTRG.32368	-0.550485	0.510163	1.19266	0.274794	0.389769	StringTie		MSTRG.32368.1	MSTRG.32368.1(2)		KN150316.1	1361	6176	-
MSTRG.23522	-0.612061	-0.26565	1.18475	0.276391	0.39154	StringTie		MSTRG.23522.1	MSTRG.23522.1(2)		4	41810496	41812138	+
MSTRG.6732	0.35387	3.18609	1.14985	0.283581	0.399359	StringTie		MSTRG.6732.1	MSTRG.6732.1(2)		15	1053893	1056182	-
MSTRG.30261	-0.575351	-0.437421	1.14226	0.285175	0.401147	StringTie		MSTRG.30261.1	MSTRG.30261.1(2)		8	39366346	39367717	+
MSTRG.6748	-0.479151	1.27692	1.13973	0.285709	0.401706	StringTie		MSTRG.6748.1	MSTRG.6748.1(5)		15	154066	155832	-
MSTRG.31992	-0.379725	2.63452	1.12343	0.289181	0.40549	StringTie		MSTRG.31992.1	MSTRG.31992.1(2)		KN149873.1	1	981	-
MSTRG.22847	-0.408504	2.18009	1.10705	0.292725	0.409036	StringTie		MSTRG.22847.1	MSTRG.22847.1(2)		4	13024019	13025210	-
MSTRG.6459	-0.475783	1.08313	1.10528	0.293111	0.409512	StringTie		MSTRG.6459.1	MSTRG.6459.1(2)		14	37048077	37049012	-
MSTRG.9597	-0.503442	1.10175	1.09665	0.295003	0.411539	StringTie		MSTRG.9597.1	MSTRG.9597.1(3)		17	18334607	18336016	+
MSTRG.11287	-0.344711	3.16746	1.09361	0.295673	0.41221	StringTie		MSTRG.11287.1	MSTRG.11287.1(2)		18	47870110	47874685	-
MSTRG.5532	0.35023	2.90489	1.03844	0.308185	0.426119	StringTie		MSTRG.5532.1	MSTRG.5532.1(2)		13	46384970	46416096	-
MSTRG.3586	0.356169	2.76451	1.00157	0.316931	0.434851	StringTie		MSTRG.3586.1,MSTRG.3586.2	MSTRG.3586.1(2),MSTRG.3586.2(3)		12	2741538	2744757	-
MSTRG.16589	0.381991	2.41857	0.997735	0.317859	0.435723	StringTie		MSTRG.16589.1	MSTRG.16589.1(2)		21	45649111	45672727	+
MSTRG.10109	-0.228213	5.64261	0.979943	0.322213	0.440174	StringTie		MSTRG.10109.1	MSTRG.10109.1(2)		17	43517464	43521457	+
MSTRG.1373	-0.272851	4.2676	0.959438	0.327329	0.445719	StringTie		MSTRG.1373.1	MSTRG.1373.1(2)		10	303223	305247	-
MSTRG.15673	0.453795	0.85597	0.908473	0.34052	0.459649	StringTie		MSTRG.15673.1	MSTRG.15673.1(2)		21	6368993	6369526	+
MSTRG.11003	-0.388962	1.93199	0.906297	0.341099	0.46027	StringTie		MSTRG.11003.1	MSTRG.11003.1(3)		18	33044742	33047028	-
MSTRG.23658	-0.465775	0.76482	0.900228	0.342721	0.46172	StringTie		MSTRG.23658.1	MSTRG.23658.1(2)		4	46390703	46392239	+
MSTRG.32577	0.456835	0.972842	0.890197	0.345424	0.464689	StringTie		MSTRG.32577.1	MSTRG.32577.1(2)		KN150563.1	799	10869	-
MSTRG.16546	0.240288	4.82925	0.88955	0.345599	0.464786	StringTie		MSTRG.16546.2,MSTRG.16546.1	MSTRG.16546.2(2),MSTRG.16546.1(1)		21	44675410	44679178	+
MSTRG.18954	-0.354296	2.23209	0.871728	0.350477	0.469849	StringTie		MSTRG.18954.1	MSTRG.18954.1(2)		24	47303	47790	+
MSTRG.25187	0.596785	2.48113	0.870881	0.350711	0.470046	StringTie		MSTRG.25187.1	MSTRG.25187.1(3)		5	23318356	23321547	+
MSTRG.24845	-0.303066	3.22297	0.862839	0.352945	0.472407	StringTie		MSTRG.24845.1	MSTRG.24845.1(2)		5	6360726	6363360	+
MSTRG.10301	-0.348716	2.60477	0.861605	0.35329	0.472845	StringTie		MSTRG.10301.1	MSTRG.10301.1(2)		17	53136880	53144987	+
MSTRG.10295	-0.536286	0.0107979	0.855555	0.354986	0.474762	StringTie		MSTRG.10295.1	MSTRG.10295.1(2)		17	52593827	52594899	-
MSTRG.3558	-0.49521	-0.267227	0.829607	0.362386	0.482533	StringTie		MSTRG.3558.1	MSTRG.3558.1(3)		12	1436706	1440484	-
MSTRG.8592	0.537776	-0.0605937	0.829417	0.362441	0.482558	StringTie		MSTRG.8592.1	MSTRG.8592.1(3)		16	31269594	31270260	+
MSTRG.9239	0.362194	2.03397	0.805979	0.369312	0.489269	StringTie		MSTRG.9239.1,MSTRG.9239.2	MSTRG.9239.1(2),MSTRG.9239.2(4)		17	1061904	1085155	-
MSTRG.32095	0.272236	3.74871	0.800719	0.370878	0.490935	StringTie		MSTRG.32095.1,MSTRG.32095.2	MSTRG.32095.1(2),MSTRG.32095.2(1)		KN149984.1	22080	25546	-
MSTRG.28904	-0.42212	0.949201	0.795024	0.372585	0.492611	StringTie		MSTRG.28904.1	MSTRG.28904.1(3)		7	51872972	51876199	-
MSTRG.380	-0.223643	4.95317	0.791294	0.373709	0.493666	StringTie		MSTRG.380.1	MSTRG.380.1(2)		1	20035396	20039826	-
MSTRG.31775	0.300061	3.02283	0.787856	0.374749	0.49472	StringTie		MSTRG.31775.1	MSTRG.31775.1(2)		KN149684.1	150992	153401	+
MSTRG.19401	0.573215	-0.315295	0.778861	0.37749	0.497614	StringTie		MSTRG.19401.1	MSTRG.19401.1(2)		24	25612636	25613845	-
MSTRG.3442	0.257038	3.95297	0.777828	0.377806	0.497933	StringTie		MSTRG.3442.1	MSTRG.3442.1(4)		11	43924659	43936592	+
MSTRG.30936	-0.31938	2.53579	0.761412	0.382887	0.503279	StringTie		MSTRG.30936.1,MSTRG.30936.3,MSTRG.30936.2	MSTRG.30936.1(3),MSTRG.30936.3(4),MSTRG.30936.2(5)		9	18079827	18083383	-
MSTRG.1698	-0.487209	0.301483	0.761232	0.382943	0.503279	StringTie		MSTRG.1698.1	MSTRG.1698.1(2)		10	13290948	13291760	-
MSTRG.31850	0.412914	1.44517	0.754917	0.384924	0.505243	StringTie		MSTRG.31850.1	MSTRG.31850.1(4)		KN149717.1	461	36273	+
MSTRG.283	0.426016	0.336544	0.729204	0.393141	0.513769	StringTie		MSTRG.283.1	MSTRG.283.1(2)		1	13982526	13983061	-
MSTRG.2598	-0.234727	4.43526	0.724318	0.394731	0.51541	StringTie		MSTRG.2598.1,MSTRG.2598.2	MSTRG.2598.1(1),MSTRG.2598.2(2)		11	5204162	5210519	+
MSTRG.29333	0.282395	3.10402	0.704203	0.401375	0.522141	StringTie		MSTRG.29333.1	MSTRG.29333.1(3)	lnc-tmed7-as	8	150908	155294	-
MSTRG.6963	-0.278761	3.49535	0.680366	0.409461	0.529624	StringTie		MSTRG.6963.1,MSTRG.6963.2	MSTRG.6963.1(1),MSTRG.6963.2(2)		15	7359818	7360486	+
MSTRG.1767	0.312596	2.3881	0.679674	0.409699	0.529907	StringTie		MSTRG.1767.1	MSTRG.1767.1(2)		10	16806672	16812120	+
MSTRG.27680	-0.377147	0.858972	0.675885	0.411007	0.531299	StringTie		MSTRG.27680.1	MSTRG.27680.1(2)		7	1297750	1298296	-
MSTRG.29404	-0.314469	2.42906	0.672434	0.412204	0.532462	StringTie		MSTRG.29404.1	MSTRG.29404.1(3)		8	1674802	1683289	-
MSTRG.30934	-0.27372	3.15656	0.666516	0.414269	0.53441	StringTie		MSTRG.30934.1	MSTRG.30934.1(2)		9	18056016	18076848	-
MSTRG.5599	0.38341	1.00919	0.657987	0.417272	0.53741	StringTie		MSTRG.5599.1	MSTRG.5599.1(2)		13	49527193	49535891	+
MSTRG.12183	-0.394121	0.750757	0.655491	0.418156	0.538242	StringTie		MSTRG.12183.1	MSTRG.12183.1(5)		19	31001313	31002488	+
MSTRG.5412	-0.491549	-0.190008	0.643229	0.422544	0.542467	StringTie		MSTRG.5412.1	MSTRG.5412.1(4)		13	37011118	37013305	+
MSTRG.11147	0.245716	3.65383	0.640696	0.423459	0.5431	StringTie		MSTRG.11147.2,MSTRG.11147.1	MSTRG.11147.2(2),MSTRG.11147.1(1)		18	41096019	41097526	-
MSTRG.1458	-0.180736	5.76945	0.629655	0.427482	0.547246	StringTie		MSTRG.1458.1,MSTRG.1458.2	MSTRG.1458.1(3),MSTRG.1458.2(4)		10	3043974	3050776	-
MSTRG.32520	0.247241	3.52165	0.628995	0.427724	0.54753	StringTie		MSTRG.32520.2,MSTRG.32520.1	MSTRG.32520.2(3),MSTRG.32520.1(2)		KN150503.1	169	719	-
MSTRG.13716	-0.1736	6.19903	0.618502	0.431604	0.550982	StringTie		MSTRG.13716.2,MSTRG.13716.1,MSTRG.13716.3,MSTRG.13716.4	MSTRG.13716.2(2),MSTRG.13716.1(2),MSTRG.13716.3(2),MSTRG.13716.4(2)		2	43714103	43717859	+
MSTRG.31794	-0.505752	-0.151645	0.617585	0.431946	0.551262	StringTie		MSTRG.31794.1	MSTRG.31794.1(2)		KN149687.1	153141	153690	+
MSTRG.15202	-0.326818	1.99512	0.616041	0.432522	0.551841	StringTie		MSTRG.15202.1	MSTRG.15202.1(3)		20	46458947	46463448	+
MSTRG.30848	0.349293	1.27686	0.604332	0.43693	0.556125	StringTie		MSTRG.30848.1	MSTRG.30848.1(2)		9	10487961	10561054	-
MSTRG.32514	-0.445416	-0.113884	0.569102	0.450616	0.569198	StringTie		MSTRG.32514.1	MSTRG.32514.1(3)		KN150493.1	6519	7253	+
MSTRG.32035	0.290655	2.11365	0.560783	0.453945	0.572359	StringTie		MSTRG.32035.1	MSTRG.32035.1(3)		KN149929.1	4260	6296	-
MSTRG.15501	-0.172157	5.54819	0.552177	0.457429	0.57549	StringTie		MSTRG.15501.2,MSTRG.15501.1,MSTRG.15501.4,MSTRG.15501.9,MSTRG.15501.10,MSTRG.15501.8,MSTRG.15501.7,MSTRG.15501.12,MSTRG.15501.11,MSTRG.15501.3,MSTRG.15501.6,MSTRG.15501.5,MSTRG.15501.13	MSTRG.15501.2(4),MSTRG.15501.1(8),MSTRG.15501.4(4),MSTRG.15501.9(5),MSTRG.15501.10(5),MSTRG.15501.8(6),MSTRG.15501.7(5),MSTRG.15501.12(6),MSTRG.15501.11(5),MSTRG.15501.3(6),MSTRG.15501.6(6),MSTRG.15501.5(7),MSTRG.15501.13(2)		21	910486	927763	+
MSTRG.10432	0.21095	4.29044	0.550788	0.457996	0.576122	StringTie		MSTRG.10432.1	MSTRG.10432.1(2)		18	3355128	3378491	+
MSTRG.23420	0.285555	2.10511	0.543754	0.460881	0.578807	StringTie		MSTRG.23420.1	MSTRG.23420.1(3)		4	36323046	36325263	-
MSTRG.31939	0.265855	2.59369	0.537756	0.463364	0.580953	StringTie		MSTRG.31939.1	MSTRG.31939.1(3)		KN149811.1	1413	7346	-
MSTRG.24744	-0.222487	3.59826	0.535412	0.46434	0.581853	StringTie		MSTRG.24744.1	MSTRG.24744.1(2)		5	1784072	1789576	+
MSTRG.4713	0.351783	0.301047	0.503069	0.478155	0.595131	StringTie		MSTRG.4713.1	MSTRG.4713.1(3)		13	6208422	6209117	-
MSTRG.9155	-0.367404	0.443363	0.499824	0.479577	0.596545	StringTie		MSTRG.9155.1	MSTRG.9155.1(2)		16	54053218	54053564	-
MSTRG.21562	-0.34528	0.67173	0.473997	0.491154	0.607475	StringTie		MSTRG.21562.1	MSTRG.21562.1(3)		3	28665995	28668057	-
MSTRG.10334	-0.361927	0.329584	0.463818	0.495845	0.61196	StringTie		MSTRG.10334.1	MSTRG.10334.1(2)		18	341717	347973	-
MSTRG.3559	-0.223508	3.1265	0.456264	0.499375	0.615192	StringTie		MSTRG.3559.1	MSTRG.3559.1(3)		12	1436767	1440416	+
MSTRG.7897	-0.331592	0.724552	0.450922	0.501897	0.617595	StringTie		MSTRG.7897.1	MSTRG.7897.1(3)		16	3792141	3797993	-
MSTRG.32328	0.286464	1.40859	0.431954	0.511032	0.625444	StringTie		MSTRG.32328.1	MSTRG.32328.1(2)		KN150244.1	18842	19395	-
MSTRG.18105	0.281546	1.7622	0.418424	0.517725	0.631802	StringTie		MSTRG.18105.1,MSTRG.18105.2	MSTRG.18105.1(2),MSTRG.18105.2(2)		23	16301079	16325631	-
MSTRG.8250	0.378669	0.38243	0.3884	0.533142	0.645512	StringTie		MSTRG.8250.1	MSTRG.8250.1(2)		16	18388299	18395599	+
MSTRG.18916	-0.269274	1.34469	0.379429	0.537909	0.64974	StringTie		MSTRG.18916.1,MSTRG.18916.2	MSTRG.18916.1(3),MSTRG.18916.2(3)		23	45683267	45686384	-
MSTRG.24564	-0.323089	0.561939	0.371837	0.542005	0.653168	StringTie		MSTRG.24564.1	MSTRG.24564.1(2)		4	73490755	73503421	+
MSTRG.26229	-0.272078	1.19632	0.368689	0.54372	0.654767	StringTie		MSTRG.26229.1	MSTRG.26229.1(2)		5	68669606	68672895	+
MSTRG.22125	0.155313	4.76276	0.367881	0.544162	0.655153	StringTie		MSTRG.22125.1,MSTRG.22125.2	MSTRG.22125.1(2),MSTRG.22125.2(2)		3	48200228	48201161	+
MSTRG.32162	-0.267902	1.19684	0.366149	0.545111	0.655974	StringTie		MSTRG.32162.1	MSTRG.32162.1(3)		KN150098.1	62691	67912	+
MSTRG.5411	-0.335147	0.0153859	0.347528	0.555516	0.665176	StringTie		MSTRG.5411.1	MSTRG.5411.1(3)		13	37009430	37010569	+
MSTRG.5552	0.220151	2.3333	0.345609	0.556609	0.666249	StringTie		MSTRG.5552.1	MSTRG.5552.1(2)		13	47113966	47130855	-
MSTRG.24990	-0.141569	5.25724	0.345562	0.556636	0.666251	StringTie		MSTRG.24990.1,MSTRG.24990.2	MSTRG.24990.1(3),MSTRG.24990.2(2)		5	14802210	14807323	-
MSTRG.31864	0.211015	2.67076	0.34417	0.557432	0.66676	StringTie		MSTRG.31864.1,MSTRG.31864.2	MSTRG.31864.1(2),MSTRG.31864.2(2)		KN149738.1	2029	5493	-
MSTRG.27941	0.151609	4.77776	0.338482	0.560707	0.669373	StringTie	ENSDARG00000027903	MSTRG.27941.1,MSTRG.27941.2	MSTRG.27941.1(2),MSTRG.27941.2(2)	adamtsl3	7	12134901	12136444	-
MSTRG.6464	-0.33611	-0.0920899	0.335917	0.562196	0.670735	StringTie		MSTRG.6464.1	MSTRG.6464.1(3)		14	38077637	38078325	+
MSTRG.22516	-0.219884	2.22947	0.334351	0.563108	0.671539	StringTie		MSTRG.22516.1	MSTRG.22516.1(2)		4	1512216	1513714	-
MSTRG.7823	-0.14847	4.87919	0.332304	0.564306	0.672718	StringTie	ENSDARG00000035648	MSTRG.7823.1,MSTRG.7823.2,MSTRG.7823.3,MSTRG.7823.4	MSTRG.7823.1(2),MSTRG.7823.2(3),MSTRG.7823.3(3),MSTRG.7823.4(3)	irx4a	16	266313	275670	-
MSTRG.19921	-0.233059	2.32301	0.330619	0.565295	0.673451	StringTie		MSTRG.19921.1	MSTRG.19921.1(3)		25	3278633	3287611	+
MSTRG.12647	-0.162282	4.10696	0.324811	0.568731	0.67639	StringTie		MSTRG.12647.1,MSTRG.12647.2	MSTRG.12647.1(2),MSTRG.12647.2(2)		2	1678520	1681109	-
MSTRG.32167	-0.322918	-0.0486165	0.321742	0.570562	0.677939	StringTie		MSTRG.32167.1	MSTRG.32167.1(2)		KN150102.1	2410	4555	+
MSTRG.32072	0.230637	1.90337	0.318944	0.572243	0.679328	StringTie		MSTRG.32072.1	MSTRG.32072.1(2)		KN149959.1	14553	18577	-
MSTRG.15910	-0.296058	0.262321	0.315903	0.57408	0.680675	StringTie		MSTRG.15910.1	MSTRG.15910.1(3)		21	19456422	19457768	-
MSTRG.30054	-0.202467	2.61597	0.30162	0.582869	0.688103	StringTie		MSTRG.30054.1	MSTRG.30054.1(2)		8	28567388	28569028	+
MSTRG.32222	0.163736	3.72151	0.297287	0.585588	0.690017	StringTie		MSTRG.32222.1	MSTRG.32222.1(2)		KN150141.1	10161	13428	+
MSTRG.32012	-0.183821	3.00062	0.291479	0.589274	0.693301	StringTie		MSTRG.32012.1,MSTRG.32012.2	MSTRG.32012.1(3),MSTRG.32012.2(2)		KN149895.1	73080	79180	+
MSTRG.32188	0.277223	0.334586	0.286001	0.592795	0.695996	StringTie		MSTRG.32188.1	MSTRG.32188.1(2)		KN150118.1	9886	12838	+
MSTRG.19355	-0.160005	3.85889	0.285834	0.592903	0.696047	StringTie		MSTRG.19355.2,MSTRG.19355.1,MSTRG.19355.3,MSTRG.19355.6,MSTRG.19355.4,MSTRG.19355.5,MSTRG.19355.7	MSTRG.19355.2(8),MSTRG.19355.1(8),MSTRG.19355.3(8),MSTRG.19355.6(8),MSTRG.19355.4(8),MSTRG.19355.5(8),MSTRG.19355.7(8)		24	23599272	23602252	+
MSTRG.9145	0.207302	2.01324	0.276847	0.598776	0.700786	StringTie		MSTRG.9145.1	MSTRG.9145.1(2)		16	53889013	53890974	-
MSTRG.23886	-0.199047	2.04549	0.264356	0.607143	0.707421	StringTie		MSTRG.23886.1	MSTRG.23886.1(2)		4	49690847	49691483	-
MSTRG.24438	0.170199	3.11686	0.253706	0.614477	0.713565	StringTie		MSTRG.24438.1	MSTRG.24438.1(3)		4	70683529	70691918	-
MSTRG.32127	0.17992	2.65013	0.25055	0.616688	0.715364	StringTie		MSTRG.32127.1	MSTRG.32127.1(2)		KN150036.1	367	3166	+
MSTRG.4675	-0.244294	0.496972	0.248101	0.618415	0.716756	StringTie		MSTRG.4675.1	MSTRG.4675.1(2)		13	4536342	4537996	+
MSTRG.27254	0.228258	1.07156	0.246723	0.619392	0.717637	StringTie		MSTRG.27254.1	MSTRG.27254.1(2)	lnc-cav3-as	6	41999012	42006320	+
MSTRG.32601	0.222589	1.23754	0.245085	0.620557	0.71874	StringTie		MSTRG.32601.1	MSTRG.32601.1(3)		KN150593.1	10355	11657	+
MSTRG.14241	-0.289632	0.0234799	0.244585	0.620914	0.719061	StringTie		MSTRG.14241.1	MSTRG.14241.1(2)		20	2396957	2400336	-
MSTRG.500	-0.238866	0.776681	0.244009	0.621326	0.719414	StringTie		MSTRG.500.1	MSTRG.500.1(2)		1	26745089	26746624	+
MSTRG.32452	0.178518	2.57787	0.242219	0.622608	0.720467	StringTie		MSTRG.32452.1	MSTRG.32452.1(2)		KN150409.1	119	573	+
MSTRG.11467	-0.114047	5.43552	0.235741	0.627299	0.72425	StringTie		MSTRG.11467.1,MSTRG.11467.2,MSTRG.11467.3	MSTRG.11467.1(1),MSTRG.11467.2(2),MSTRG.11467.3(2)		19	2093695	2094736	-
MSTRG.7898	-0.153691	3.43115	0.235429	0.627527	0.724452	StringTie		MSTRG.7898.1	MSTRG.7898.1(3)		16	3806647	3811017	+
MSTRG.12727	-0.149816	3.47058	0.233754	0.628754	0.725379	StringTie		MSTRG.12727.1,MSTRG.12727.2	MSTRG.12727.1(3),MSTRG.12727.2(3)		2	4410060	4416504	-
MSTRG.31840	0.117808	5.15344	0.232378	0.629766	0.726199	StringTie		MSTRG.31840.1,MSTRG.31840.2	MSTRG.31840.1(2),MSTRG.31840.2(2)		KN149704.1	37320	38774	-
MSTRG.27250	-0.199573	1.98195	0.229714	0.631736	0.727879	StringTie		MSTRG.27250.1	MSTRG.27250.1(2)	lnc-si:dkeyp-111e5.4	6	42017524	42026189	+
MSTRG.13662	0.25344	0.274675	0.220143	0.638931	0.733353	StringTie		MSTRG.13662.1	MSTRG.13662.1(2)		2	41909114	41909496	+
MSTRG.31903	-0.259663	-0.189332	0.217296	0.641108	0.735133	StringTie		MSTRG.31903.1	MSTRG.31903.1(2)		KN149785.1	2	495	+
MSTRG.31915	0.248006	0.104108	0.1963	0.657724	0.74897	StringTie		MSTRG.31915.1	MSTRG.31915.1(3)		KN149795.1	1076	6617	+
MSTRG.30262	-0.247122	-0.912254	0.186559	0.665796	0.755391	StringTie		MSTRG.30262.1	MSTRG.30262.1(4)		8	39374440	39377633	+
MSTRG.26347	-0.210274	0.622161	0.177353	0.673658	0.761852	StringTie		MSTRG.26347.1	MSTRG.26347.1(2)		6	655856	656359	-
MSTRG.25632	-0.195632	0.859419	0.175989	0.674843	0.762708	StringTie		MSTRG.25632.1	MSTRG.25632.1(3)		5	38159886	38161974	+
MSTRG.31219	0.245023	0.0233294	0.172424	0.677967	0.765149	StringTie		MSTRG.31219.1	MSTRG.31219.1(2)		9	29695768	29696239	-
MSTRG.20976	0.157377	2.43862	0.171822	0.678498	0.765556	StringTie		MSTRG.20976.1	MSTRG.20976.1(2)		3	7127655	7135175	+
MSTRG.16387	0.209544	0.141684	0.15456	0.694215	0.778638	StringTie		MSTRG.16387.1	MSTRG.16387.1(3)		21	38913517	38925516	+
MSTRG.32664	0.132192	3.03763	0.153679	0.695044	0.779212	StringTie		MSTRG.32664.1	MSTRG.32664.1(2)		KN150657.1	175	718	-
MSTRG.31905	0.164881	1.20144	0.138786	0.709491	0.791124	StringTie		MSTRG.31905.1	MSTRG.31905.1(2)		KN149786.1	1219	1745	+
MSTRG.18724	0.134225	2.61504	0.137266	0.711014	0.792095	StringTie		MSTRG.18724.1	MSTRG.18724.1(2)		23	38485828	38565963	-
MSTRG.23131	0.0982176	4.43078	0.132976	0.715366	0.79562	StringTie		MSTRG.23131.1	MSTRG.23131.1(2)		4	26818589	26821649	-
MSTRG.12626	-0.144208	2.22991	0.130219	0.718205	0.797923	StringTie		MSTRG.12626.1	MSTRG.12626.1(2)		2	942542	982392	-
MSTRG.4439	0.122099	3.03851	0.129267	0.719193	0.798726	StringTie		MSTRG.4439.1	MSTRG.4439.1(3)		12	45403869	45416722	-
MSTRG.7891	-0.0846423	5.00396	0.114363	0.735231	0.811265	StringTie		MSTRG.7891.1	MSTRG.7891.1(2)		16	3139245	3142913	+
MSTRG.639	-0.092172	4.21112	0.108021	0.742409	0.81665	StringTie		MSTRG.639.1	MSTRG.639.1(2)		1	33995093	34012383	+
MSTRG.31819	0.198825	-0.188806	0.107428	0.743091	0.817167	StringTie		MSTRG.31819.1	MSTRG.31819.1(2)		KN149696.1	54978	56179	+
MSTRG.31997	0.117411	2.53974	0.102414	0.748951	0.821538	StringTie		MSTRG.31997.2,MSTRG.31997.1,MSTRG.31997.3	MSTRG.31997.2(3),MSTRG.31997.1(3),MSTRG.31997.3(3)		KN149882.1	1	7316	-
MSTRG.32136	-0.181519	-0.294511	0.101457	0.750088	0.822256	StringTie		MSTRG.32136.1	MSTRG.32136.1(2)		KN150060.1	40486	41991	+
MSTRG.32297	0.105213	3.08006	0.100043	0.751778	0.823334	StringTie		MSTRG.32297.2,MSTRG.32297.1,MSTRG.32297.3,MSTRG.32297.4,MSTRG.32297.6,MSTRG.32297.5	MSTRG.32297.2(3),MSTRG.32297.1(2),MSTRG.32297.3(4),MSTRG.32297.4(3),MSTRG.32297.6(3),MSTRG.32297.5(2)		KN150206.1	325	1433	+
MSTRG.29276	0.131425	1.55403	0.0952803	0.757569	0.827963	StringTie		MSTRG.29276.1	MSTRG.29276.1(3)		7	72114916	72127270	-
MSTRG.4368	0.0708316	5.51493	0.0924388	0.761099	0.830477	StringTie		MSTRG.4368.1,MSTRG.4368.2,MSTRG.4368.3	MSTRG.4368.1(1),MSTRG.4368.2(2),MSTRG.4368.3(2)		12	40555211	40556885	-
MSTRG.22488	0.15341	-0.130008	0.0782199	0.779724	0.84531	StringTie		MSTRG.22488.1	MSTRG.22488.1(2)		4	886920	888472	-
MSTRG.32359	-0.0842564	3.4664	0.0732983	0.786594	0.850666	StringTie		MSTRG.32359.2,MSTRG.32359.1	MSTRG.32359.2(3),MSTRG.32359.1(2)		KN150286.1	6662	8925	-
MSTRG.30937	0.125237	1.03328	0.0635295	0.801002	0.861553	StringTie		MSTRG.30937.1	MSTRG.30937.1(3)		9	18083523	18087685	-
MSTRG.32369	0.149428	-0.146184	0.0610145	0.8049	0.864528	StringTie		MSTRG.32369.1	MSTRG.32369.1(3)		KN150316.1	7379	8102	+
MSTRG.13717	-0.0534395	6.43268	0.0596472	0.807054	0.866167	StringTie		MSTRG.13717.1	MSTRG.13717.1(2)		2	43714124	43717934	-
MSTRG.16970	0.188373	1.00147	0.0558254	0.81322	0.870363	StringTie		MSTRG.16970.1	MSTRG.16970.1(3)		22	8861704	8864505	-
MSTRG.32444	-0.12327	0.834163	0.0442707	0.833351	0.884895	StringTie		MSTRG.32444.1	MSTRG.32444.1(2)		KN150389.1	5076	6450	-
MSTRG.22268	-0.0867917	1.81159	0.0436298	0.834544	0.885918	StringTie		MSTRG.22268.1	MSTRG.22268.1(2)		3	56528242	56529712	-
MSTRG.14277	0.0676555	3.0101	0.0397029	0.842063	0.891436	StringTie		MSTRG.14277.1	MSTRG.14277.1(2)		20	3971754	3975068	-
MSTRG.2059	0.0691461	2.7437	0.0386166	0.84421	0.89267	StringTie		MSTRG.2059.1	MSTRG.2059.1(2)		10	31851594	31852753	-
MSTRG.9169	0.0711077	2.3355	0.0360005	0.849514	0.896593	StringTie		MSTRG.9169.1	MSTRG.9169.1(4)		16	54312128	54327066	+
MSTRG.19482	0.0849254	0.450365	0.0270151	0.869446	0.910936	StringTie		MSTRG.19482.1	MSTRG.19482.1(5)		24	28942919	28944612	-
MSTRG.32310	-0.0593913	2.52024	0.0239741	0.876951	0.91624	StringTie		MSTRG.32310.1	MSTRG.32310.1(2)		KN150224.1	8014	14089	-
MSTRG.18927	0.0463448	3.54891	0.0224924	0.880785	0.918788	StringTie		MSTRG.18927.1	MSTRG.18927.1(4)		23	45920762	45925697	-
MSTRG.31730	0.0785491	-0.205727	0.0216694	0.88297	0.920428	StringTie		MSTRG.31730.1	MSTRG.31730.1(2)		9	56083272	56084224	-
MSTRG.9174	-0.067105	1.1309	0.0211565	0.884354	0.921337	StringTie		MSTRG.9174.1	MSTRG.9174.1(5)		16	54482437	54492838	-
MSTRG.32174	-0.0612973	1.65233	0.0207907	0.885351	0.921949	StringTie		MSTRG.32174.1	MSTRG.32174.1(2)		KN150105.1	44369	48007	-
MSTRG.17698	0.0652571	0.734234	0.0179841	0.89332	0.927242	StringTie		MSTRG.17698.1	MSTRG.17698.1(2)		22	37084923	37092075	-
MSTRG.15573	-0.0508534	2.18799	0.017818	0.893811	0.927397	StringTie		MSTRG.15573.1	MSTRG.15573.1(2)		21	2298290	2299408	-
MSTRG.9880	0.051637	2.19349	0.0170508	0.896109	0.929103	StringTie		MSTRG.9880.1,MSTRG.9880.2	MSTRG.9880.1(3),MSTRG.9880.2(4)		17	29298610	29299969	-
MSTRG.32578	-0.0644082	0.727954	0.0160614	0.899151	0.931276	StringTie		MSTRG.32578.1	MSTRG.32578.1(3)		KN150572.1	11185	13027	+
MSTRG.20937	0.0446189	2.37775	0.0134154	0.907791	0.937401	StringTie		MSTRG.20937.1,MSTRG.20937.2	MSTRG.20937.1(1),MSTRG.20937.2(2)		3	7030220	7030780	-
MSTRG.18687	-0.035043	3.49043	0.0121947	0.912069	0.940667	StringTie		MSTRG.18687.1,MSTRG.18687.2	MSTRG.18687.1(2),MSTRG.18687.2(3)		23	36822263	36832223	+
MSTRG.28793	-0.0464578	1.43728	0.0112078	0.915688	0.943103	StringTie		MSTRG.28793.1	MSTRG.28793.1(2)		7	45593235	45595292	+
MSTRG.31652	-0.0458426	1.53248	0.0108385	0.917083	0.944036	StringTie		MSTRG.31652.1	MSTRG.31652.1(2)		9	52278661	52279250	-
MSTRG.9289	0.028292	3.85043	0.00917313	0.923698	0.948964	StringTie		MSTRG.9289.1	MSTRG.9289.1(2)		17	1510435	1511435	-
MSTRG.32510	0.0413262	1.1952	0.0083301	0.927279	0.951592	StringTie		MSTRG.32510.1	MSTRG.32510.1(5)		KN150489.1	4119	14712	-
MSTRG.31862	0.0321132	2.10235	0.00668364	0.934843	0.956919	StringTie		MSTRG.31862.1	MSTRG.31862.1(2)		KN149736.1	324	1154	+
MSTRG.6868	-0.0319032	2.16137	0.0065486	0.935503	0.95734	StringTie		MSTRG.6868.1	MSTRG.6868.1(3)		15	2962964	2966947	+
MSTRG.32691	0.0194382	4.48143	0.00522061	0.9424	0.962102	StringTie		MSTRG.32691.1,MSTRG.32691.2	MSTRG.32691.1(5),MSTRG.32691.2(6)		KN150692.1	7027	12558	-
MSTRG.30179	0.0183238	4.34802	0.00441297	0.947035	0.965538	StringTie		MSTRG.30179.1,MSTRG.30179.2	MSTRG.30179.1(1),MSTRG.30179.2(2)		8	36071766	36075188	-
MSTRG.4523	0.0250732	2.19971	0.00423837	0.948092	0.966208	StringTie		MSTRG.4523.1,MSTRG.4523.2	MSTRG.4523.1(2),MSTRG.4523.2(2)		12	48930452	48931201	+
MSTRG.24327	-0.0291115	1.39411	0.00420015	0.948326	0.966308	StringTie		MSTRG.24327.1	MSTRG.24327.1(2)		4	65910817	65914281	-
MSTRG.20399	-0.0281805	1.35439	0.00393282	0.949996	0.96726	StringTie		MSTRG.20399.1	MSTRG.20399.1(2)		25	25657648	25658784	-
MSTRG.28834	-0.0240955	1.81993	0.00355406	0.952462	0.96904	StringTie		MSTRG.28834.1	MSTRG.28834.1(3)		7	48560687	48564130	+
MSTRG.18193	0.0253068	0.121782	0.00205245	0.963865	0.976512	StringTie		MSTRG.18193.1	MSTRG.18193.1(2)		23	19229993	19232345	+
MSTRG.32309	-0.016276	1.13477	0.00127625	0.971502	0.981313	StringTie		MSTRG.32309.1	MSTRG.32309.1(2)		KN150222.1	74595	81123	+
MSTRG.7860	-0.0197907	0.352972	0.00104596	0.9742	0.982862	StringTie		MSTRG.7860.1	MSTRG.7860.1(2)		16	2385387	2386218	-
MSTRG.25230	-0.015277	-0.0428904	0.000826802	0.977061	0.984959	StringTie		MSTRG.25230.1	MSTRG.25230.1(2)		5	23775910	23776231	-
MSTRG.32298	0.0124811	1.03509	0.000740835	0.978286	0.985842	StringTie		MSTRG.32298.1	MSTRG.32298.1(2)		KN150209.1	229	3750	-
MSTRG.26397	0.00665451	1.23273	0.000220963	0.98814	0.99233	StringTie		MSTRG.26397.1	MSTRG.26397.1(3)		6	1348308	1354714	+
MSTRG.32411	-0.00652089	0.967204	0.000192046	0.988943	0.992877	StringTie		MSTRG.32411.1	MSTRG.32411.1(2)		KN150358.1	2	9125	+
MSTRG.27747	0.00298423	2.86064	7.41067e-05	0.993131	0.995845	StringTie		MSTRG.27747.1	MSTRG.27747.1(2)		7	4767934	4768539	-
MSTRG.1557	-0.00178557	5.93524	6.35323e-05	0.99364	0.996149	StringTie		MSTRG.1557.1	MSTRG.1557.1(2)		10	6795516	6805839	-
MSTRG.9233	-0.00333001	0.568183	4.18907e-05	0.994836	0.996977	StringTie		MSTRG.9233.1	MSTRG.9233.1(2)		17	612178	615944	+
MSTRG.17502	-0.00189403	3.51491	3.5608e-05	0.995239	0.997307	StringTie		MSTRG.17502.1,MSTRG.17502.2	MSTRG.17502.1(7),MSTRG.17502.2(9)		22	27953369	27963979	+
MSTRG.20120	0.0023491	1.90622	2.94999e-05	0.995666	0.997624	StringTie		MSTRG.20120.1	MSTRG.20120.1(2)		25	12815671	12817718	-
MSTRG.24064	0	-1.42669	0	1	1	StringTie		MSTRG.24064.1	MSTRG.24064.1(2)		4	55572665	55573494	-

## Sheet: 0dpa_vs_7dpa
StringTie_ID	logFC	logCPM	F	Pvalue	FDR	Prediction	Ensembl_Gene_ID	StringTie_Transcript_IDs	StringTie_Transcript_IDs_(Number of Exons)	Symbol	Chromosome	Gene_Begin	Gene_End	Strand
MSTRG.20316	-3.06605	7.02213	175.918	3.77427e-40	4.63292e-37	StringTie		MSTRG.20316.1	MSTRG.20316.1(5)		25	20017221	20021345	-
MSTRG.3850	-4.25187	3.75702	149.599	2.12112e-34	1.84777e-31	StringTie		MSTRG.3850.1	MSTRG.3850.1(2)		12	15958919	15966749	-
MSTRG.4978	-5.86835	1.25701	111.91	3.73919e-26	1.42221e-23	StringTie		MSTRG.4978.1	MSTRG.4978.1(3)		13	19143673	19146878	-
MSTRG.25187	4.99769	2.48113	94.8269	2.07784e-22	4.96568e-20	StringTie		MSTRG.25187.1	MSTRG.25187.1(3)		5	23318356	23321547	+
MSTRG.8239	-6.54362	1.08813	86.2563	1.58065e-20	2.80825e-18	StringTie		MSTRG.8239.1	MSTRG.8239.1(2)		16	17440124	17445926	+
MSTRG.30297	-3.39329	2.83063	80.6667	2.6719e-19	4.07654e-17	StringTie		MSTRG.30297.1,MSTRG.30297.2	MSTRG.30297.1(1),MSTRG.30297.2(2)		8	40625777	40627481	+
MSTRG.6963	2.8899	3.49535	73.4531	1.03057e-17	1.28846e-15	StringTie		MSTRG.6963.1,MSTRG.6963.2	MSTRG.6963.1(1),MSTRG.6963.2(2)		15	7359818	7360486	+
MSTRG.12125	3.16152	2.9701	66.7978	3.00839e-16	3.23672e-14	StringTie		MSTRG.12125.1,MSTRG.12125.2	MSTRG.12125.1(1),MSTRG.12125.2(2)		19	28322636	28326453	-
MSTRG.22195	3.02338	2.96172	65.8073	4.97249e-16	5.16469e-14	StringTie		MSTRG.22195.1	MSTRG.22195.1(2)		3	52631551	52635795	+
MSTRG.24963	2.55436	3.50109	56.5962	5.35162e-14	3.71518e-12	StringTie		MSTRG.24963.1	MSTRG.24963.1(4)		5	13109244	13115874	+
MSTRG.28088	2.14773	4.36724	54.118	1.88808e-13	1.14579e-11	StringTie		MSTRG.28088.1	MSTRG.28088.1(2)		7	19128471	19137106	+
MSTRG.32692	-2.02421	4.49605	53.4471	2.65644e-13	1.56974e-11	StringTie		MSTRG.32692.1	MSTRG.32692.1(4)		KN150699.1	794	6015	-
MSTRG.24245	-3.3679	1.38849	46.6893	8.31804e-12	3.86624e-10	StringTie		MSTRG.24245.1	MSTRG.24245.1(4)		4	62701921	62703758	+
MSTRG.32427	-2.94536	2.11696	46.0941	1.12708e-11	5.13267e-10	StringTie		MSTRG.32427.1	MSTRG.32427.1(2)		KN150375.1	70358	71123	-
MSTRG.9299	2.79449	2.48699	43.6303	3.96646e-11	1.64436e-09	StringTie		MSTRG.9299.1,MSTRG.9299.2,MSTRG.9299.3	MSTRG.9299.1(3),MSTRG.9299.2(3),MSTRG.9299.3(3)		17	2944863	2971201	-
MSTRG.30261	-5.61313	-0.437421	41.24	1.34637e-10	5.02888e-09	StringTie		MSTRG.30261.1	MSTRG.30261.1(2)		8	39366346	39367717	+
MSTRG.3273	-2.46414	2.09292	38.2557	6.20567e-10	2.02152e-08	StringTie		MSTRG.3273.1	MSTRG.3273.1(4)		11	36713742	36715662	+
MSTRG.27789	2.93568	1.97943	36.4811	1.54152e-09	4.62029e-08	StringTie		MSTRG.27789.1	MSTRG.27789.1(3)		7	5857292	5858413	-
MSTRG.7893	1.40539	5.79241	36.1577	1.81978e-09	5.35913e-08	StringTie		MSTRG.7893.1,MSTRG.7893.2	MSTRG.7893.1(2),MSTRG.7893.2(2)		16	3205749	3207108	-
MSTRG.12406	2.94487	1.57122	34.17	5.05007e-09	1.36328e-07	StringTie		MSTRG.12406.1	MSTRG.12406.1(2)		19	42973045	42973613	+
MSTRG.10608	-1.30363	6.21433	34.0176	5.46148e-09	1.45165e-07	StringTie		MSTRG.10608.1,MSTRG.10608.2,MSTRG.10608.3	MSTRG.10608.1(1),MSTRG.10608.2(2),MSTRG.10608.3(2)		18	10954048	10955116	-
MSTRG.10432	1.64274	4.29044	32.9786	9.31808e-09	2.34515e-07	StringTie		MSTRG.10432.1	MSTRG.10432.1(2)		18	3355128	3378491	+
MSTRG.16970	3.56473	1.00147	32.1121	1.45529e-08	3.53102e-07	StringTie		MSTRG.16970.1	MSTRG.16970.1(3)		22	8861704	8864505	-
MSTRG.21468	2.63274	1.82108	31.6998	1.79939e-08	4.28883e-07	StringTie		MSTRG.21468.1	MSTRG.21468.1(2)		3	25092346	25097604	+
MSTRG.27941	1.46598	4.77776	31.1653	2.36967e-08	5.53093e-07	StringTie	ENSDARG00000027903	MSTRG.27941.1,MSTRG.27941.2	MSTRG.27941.1(2),MSTRG.27941.2(2)	adamtsl3	7	12134901	12136444	-
MSTRG.14130	1.52079	4.58393	30.7195	2.98151e-08	6.82337e-07	StringTie		MSTRG.14130.1,MSTRG.14130.2	MSTRG.14130.1(1),MSTRG.14130.2(2)		2	58665451	58669366	+
MSTRG.5797	-1.38952	5.21227	29.3754	5.96286e-08	1.27597e-06	StringTie		MSTRG.5797.1,MSTRG.5797.2,MSTRG.5797.3,MSTRG.5797.4	MSTRG.5797.1(3),MSTRG.5797.2(3),MSTRG.5797.3(2),MSTRG.5797.4(2)		14	4551038	4561982	-
MSTRG.23605	1.49876	4.51349	28.8927	7.64998e-08	1.59774e-06	StringTie		MSTRG.23605.1	MSTRG.23605.1(2)		4	43688091	43699104	-
MSTRG.32702	-2.44861	1.15829	28.1911	1.09907e-07	2.20735e-06	StringTie		MSTRG.32702.1	MSTRG.32702.1(2)		KN150699.1	6877	8112	-
MSTRG.22125	-1.40055	4.76276	28.1588	1.11757e-07	2.23721e-06	StringTie		MSTRG.22125.1,MSTRG.22125.2	MSTRG.22125.1(2),MSTRG.22125.2(2)		3	48200228	48201161	+
MSTRG.11481	1.52329	4.17969	27.9293	1.25831e-07	2.48034e-06	StringTie		MSTRG.11481.1,MSTRG.11481.2,MSTRG.11481.3	MSTRG.11481.1(5),MSTRG.11481.2(5),MSTRG.11481.3(5)		19	2634607	2636571	-
MSTRG.26777	2.26941	2.01767	27.492	1.57743e-07	3.02761e-06	StringTie		MSTRG.26777.1	MSTRG.26777.1(2)		6	20129062	20132351	-
MSTRG.8329	6.43582	0.0404244	26.5099	2.62188e-07	4.74876e-06	StringTie		MSTRG.8329.1	MSTRG.8329.1(5)		16	22069293	22073949	+
MSTRG.5798	-2.45647	2.81894	24.4419	7.65833e-07	1.23692e-05	StringTie		MSTRG.5798.1	MSTRG.5798.1(2)		14	4562663	4568729	-
MSTRG.1931	-2.78623	0.181595	24.1487	8.91758e-07	1.41658e-05	StringTie		MSTRG.1931.1	MSTRG.1931.1(2)		10	24886970	24887364	+
MSTRG.32095	1.4873	3.74871	23.6852	1.13449e-06	1.74769e-05	StringTie		MSTRG.32095.1,MSTRG.32095.2	MSTRG.32095.1(2),MSTRG.32095.2(1)		KN149984.1	22080	25546	-
MSTRG.32695	2.13266	1.79533	23.615	1.17665e-06	1.80644e-05	StringTie		MSTRG.32695.1	MSTRG.32695.1(4)		KN150700.1	8451	12039	-
MSTRG.14014	-2.65372	-0.119685	22.886	1.71895e-06	2.516e-05	StringTie		MSTRG.14014.1	MSTRG.14014.1(2)		2	54831971	54833470	+
MSTRG.20811	-2.49136	0.229432	22.1006	2.58729e-06	3.60339e-05	StringTie		MSTRG.20811.1	MSTRG.20811.1(3)		3	1898564	1900596	-
MSTRG.24560	-2.73621	-0.0328883	21.9018	2.86957e-06	3.9517e-05	StringTie		MSTRG.24560.1	MSTRG.24560.1(2)		4	72990236	72995763	+
MSTRG.21111	1.29917	4.35208	21.204	4.12893e-06	5.47921e-05	StringTie		MSTRG.21111.3,MSTRG.21111.2,MSTRG.21111.1	MSTRG.21111.3(3),MSTRG.21111.2(3),MSTRG.21111.1(2)		3	13815486	13823266	+
MSTRG.675	-1.26179	4.29082	20.3866	6.32702e-06	8.01789e-05	StringTie		MSTRG.675.1,MSTRG.675.2	MSTRG.675.1(2),MSTRG.675.2(3)		1	37456594	37470797	-
MSTRG.29385	1.56644	3.19234	20.3162	6.5643e-06	8.28223e-05	StringTie		MSTRG.29385.1	MSTRG.29385.1(2)		8	1093004	1097498	-
MSTRG.22101	-1.236	4.33163	19.6227	9.43427e-06	0.000113839	StringTie		MSTRG.22101.1	MSTRG.22101.1(2)		3	45542278	45550537	+
MSTRG.23676	1.72088	2.24868	19.4458	1.03495e-05	0.000123722	StringTie		MSTRG.23676.1	MSTRG.23676.1(2)		4	46949168	46950423	-
MSTRG.24064	5.8015	-1.42669	18.4767	1.71997e-05	0.000190594	StringTie		MSTRG.24064.1	MSTRG.24064.1(2)		4	55572665	55573494	-
MSTRG.17667	1.3372	3.67558	18.3684	1.82053e-05	0.000200338	StringTie		MSTRG.17667.1	MSTRG.17667.1(2)		22	35921856	35967557	-
MSTRG.27920	-0.982172	5.65143	18.2165	1.97164e-05	0.000214003	StringTie		MSTRG.27920.1	MSTRG.27920.1(2)		7	10851193	10862967	+
MSTRG.32097	-0.918073	7.25721	18.1985	1.99034e-05	0.000215514	StringTie		MSTRG.32097.1,MSTRG.32097.2,MSTRG.32097.3,MSTRG.32097.4,MSTRG.32097.5,MSTRG.32097.6	MSTRG.32097.1(4),MSTRG.32097.2(3),MSTRG.32097.3(2),MSTRG.32097.4(2),MSTRG.32097.5(2),MSTRG.32097.6(2)		KN149985.1	651	1153	+
MSTRG.10280	-1.36481	3.4934	18.1737	2.01639e-05	0.000217985	StringTie		MSTRG.10280.1,MSTRG.10280.2	MSTRG.10280.1(2),MSTRG.10280.2(3)		17	52164238	52167387	+
MSTRG.31857	-1.07044	4.90754	17.6822	2.6106e-05	0.000272724	StringTie		MSTRG.31857.3,MSTRG.31857.2,MSTRG.31857.1,MSTRG.31857.4,MSTRG.31857.5,MSTRG.31857.6,MSTRG.31857.8,MSTRG.31857.7	MSTRG.31857.3(3),MSTRG.31857.2(3),MSTRG.31857.1(2),MSTRG.31857.4(3),MSTRG.31857.5(3),MSTRG.31857.6(4),MSTRG.31857.8(3),MSTRG.31857.7(3)		KN149727.1	14449	19194	-
MSTRG.15527	-0.921615	6.36625	17.4092	3.0136e-05	0.000308851	StringTie	ENSDARG00000003462	MSTRG.15527.1,ENSDART00000148540,MSTRG.15527.4,MSTRG.15527.5,MSTRG.15527.3	MSTRG.15527.1(12),ENSDART00000148540(11),MSTRG.15527.4(2),MSTRG.15527.5(2),MSTRG.15527.3(2)	fech	21	1646319	1648871	+
MSTRG.28798	-1.29484	3.47098	16.8838	3.97399e-05	0.000391683	StringTie		MSTRG.28798.1	MSTRG.28798.1(2)		7	45713767	45715496	-
MSTRG.12731	-0.880364	7.18577	16.7002	4.37761e-05	0.000425855	StringTie		MSTRG.12731.2,MSTRG.12731.1	MSTRG.12731.2(2),MSTRG.12731.1(3)		2	4377467	4380171	+
MSTRG.7401	1.12446	4.41483	16.5989	4.61773e-05	0.000445682	StringTie		MSTRG.7401.1	MSTRG.7401.1(4)		15	29563998	29566346	-
MSTRG.7760	1.53723	2.85684	16.4854	4.90261e-05	0.000469819	StringTie		MSTRG.7760.1	MSTRG.7760.1(2)		15	46781803	46782332	+
MSTRG.32467	1.10698	4.58811	16.3975	5.13523e-05	0.00048916	StringTie		MSTRG.32467.1	MSTRG.32467.1(2)		KN150429.1	3319	9305	+
MSTRG.7662	-1.2147	3.75581	16.326	5.33274e-05	0.000505095	StringTie		MSTRG.7662.1	MSTRG.7662.1(5)		15	43226077	43243734	-
MSTRG.4643	-2.15629	1.11058	16.2883	5.43997e-05	0.000514198	StringTie		MSTRG.4643.1,MSTRG.4643.2	MSTRG.4643.1(3),MSTRG.4643.2(4)		13	2899173	2901626	-
MSTRG.24808	3.40366	0.442874	16.1022	6.00143e-05	0.000561374	StringTie		MSTRG.24808.1	MSTRG.24808.1(2)		5	4123834	4124362	+
MSTRG.26735	1.44505	3.01807	16.1003	6.00743e-05	0.00056174	StringTie		MSTRG.26735.1	MSTRG.26735.1(2)		6	18429358	18432277	-
MSTRG.30262	-2.86413	-0.912254	16.037	6.21171e-05	0.000577443	StringTie		MSTRG.30262.1	MSTRG.30262.1(4)		8	39374440	39377633	+
MSTRG.17759	1.85324	1.21526	15.7451	7.24757e-05	0.000655681	StringTie		MSTRG.17759.1	MSTRG.17759.1(3)		22	39135717	39136487	+
MSTRG.19455	3.04169	0.918517	15.6264	7.71692e-05	0.000691195	StringTie		MSTRG.19455.1	MSTRG.19455.1(4)		24	27402106	27404833	-
MSTRG.3634	1.8995	1.2456	15.6036	7.81046e-05	0.000698647	StringTie		MSTRG.3634.1	MSTRG.3634.1(3)		12	4052784	4055512	+
MSTRG.25360	-1.61628	1.68686	15.3737	8.82057e-05	0.000777553	StringTie		MSTRG.25360.1	MSTRG.25360.1(3)		5	29327385	29352890	+
MSTRG.13273	1.19722	3.69999	15.2217	9.55998e-05	0.000833335	StringTie		MSTRG.13273.1	MSTRG.13273.1(2)		2	27216988	27225913	+
MSTRG.23178	-2.22594	-0.00312512	14.9667	0.000109424	0.00093012	StringTie		MSTRG.23178.1	MSTRG.23178.1(3)		4	29619994	29645364	-
MSTRG.20734	2.33485	0.273068	14.7912	0.000120092	0.00100954	StringTie		MSTRG.20734.1	MSTRG.20734.1(5)		3	1137988	1140225	+
MSTRG.9621	1.487	2.37333	14.715	0.000125046	0.00104644	StringTie		MSTRG.9621.1	MSTRG.9621.1(2)		17	20225481	20227168	-
MSTRG.32207	1.23293	3.49608	14.4616	0.000143049	0.00117417	StringTie		MSTRG.32207.1,MSTRG.32207.2	MSTRG.32207.1(2),MSTRG.32207.2(2)		KN150129.1	34850	40943	-
MSTRG.12449	-0.817642	7.02289	14.4103	0.000146994	0.00120108	StringTie		MSTRG.12449.2,MSTRG.12449.1,MSTRG.12449.3,MSTRG.12449.4,MSTRG.12449.5,MSTRG.12449.6	MSTRG.12449.2(3),MSTRG.12449.1(2),MSTRG.12449.3(3),MSTRG.12449.4(2),MSTRG.12449.5(3),MSTRG.12449.6(3)		19	43680837	43687159	+
MSTRG.22100	-0.907312	5.33644	14.4002	0.000147787	0.00120683	StringTie		MSTRG.22100.1	MSTRG.22100.1(2)		3	45495551	45545077	+
MSTRG.16330	-1.02001	4.50032	14.3417	0.000152447	0.00123763	StringTie		MSTRG.16330.1	MSTRG.16330.1(2)		21	37054899	37057214	+
MSTRG.29326	-1.1764	3.48545	14.1705	0.00016697	0.0013364	StringTie		MSTRG.29326.1,MSTRG.29326.2	MSTRG.29326.1(3),MSTRG.29326.2(2)		7	74068171	74069916	+
MSTRG.20655	2.44003	0.195489	13.8421	0.000198836	0.00154476	StringTie		MSTRG.20655.1	MSTRG.20655.1(2)		25	35590187	35595116	-
MSTRG.7961	-1.55783	1.72141	13.7665	0.00020699	0.00159982	StringTie		MSTRG.7961.1	MSTRG.7961.1(2)		16	6441185	6443148	-
MSTRG.22692	2.3682	-0.706372	13.6798	0.000216771	0.00166493	StringTie		MSTRG.22692.1	MSTRG.22692.1(2)		4	7576388	7578517	+
MSTRG.12623	-1.06917	4.01562	13.6086	0.000225147	0.0017142	StringTie		MSTRG.12623.1	MSTRG.12623.1(3)		2	635894	740278	+
MSTRG.32405	-0.83413	6.1837	13.5805	0.000228547	0.00173466	StringTie		MSTRG.32405.1	MSTRG.32405.1(3)		KN150349.1	15690	28886	-
MSTRG.17841	-0.784809	7.12999	13.3519	0.000258158	0.00191145	StringTie		MSTRG.17841.1	MSTRG.17841.1(2)		23	2611202	2613447	+
MSTRG.11287	-1.23593	3.16746	13.3136	0.000263487	0.00194394	StringTie		MSTRG.11287.1	MSTRG.11287.1(2)		18	47870110	47874685	-
MSTRG.9104	1.63468	1.1229	13.1826	0.000282559	0.00206453	StringTie		MSTRG.9104.1	MSTRG.9104.1(2)		16	52154221	52160507	-
MSTRG.1932	-1.62373	1.17743	13.0274	0.000306971	0.00221178	StringTie		MSTRG.1932.1	MSTRG.1932.1(2)		10	24887929	24888562	+
MSTRG.17838	1.31365	2.80136	12.8052	0.000345661	0.00243723	StringTie		MSTRG.17838.1	MSTRG.17838.1(2)		23	2556594	2566271	-
MSTRG.32354	1.88349	0.975604	12.7229	0.000361204	0.00252964	StringTie		MSTRG.32354.1	MSTRG.32354.1(4)		KN150280.1	1603	9457	-
MSTRG.7860	1.96329	0.352972	12.5816	0.000389553	0.00269395	StringTie		MSTRG.7860.1	MSTRG.7860.1(2)		16	2385387	2386218	-
MSTRG.26316	-1.00891	4.11987	12.4704	0.000413458	0.00283027	StringTie		MSTRG.26316.1,MSTRG.26316.2	MSTRG.26316.1(2),MSTRG.26316.2(2)		5	71191567	71192314	+
MSTRG.29367	-0.795229	5.80739	12.3329	0.000445054	0.00300617	StringTie		MSTRG.29367.2,MSTRG.29367.1,MSTRG.29367.3,MSTRG.29367.4,MSTRG.29367.5	MSTRG.29367.2(3),MSTRG.29367.1(2),MSTRG.29367.3(3),MSTRG.29367.4(3),MSTRG.29367.5(3)		8	602052	604136	+
MSTRG.27618	-1.2686	2.58825	12.3139	0.000449591	0.00303303	StringTie		MSTRG.27618.1	MSTRG.27618.1(3)		6	59580394	59642714	+
MSTRG.2909	1.90219	0.537166	12.234	0.000469265	0.00314454	StringTie		MSTRG.2909.1	MSTRG.2909.1(2)		11	18339967	18340401	-
MSTRG.18130	-0.99397	4.09379	12.2014	0.000477547	0.00319133	StringTie		MSTRG.18130.1	MSTRG.18130.1(4)		23	17486144	17494913	+
MSTRG.20267	-0.832066	5.32217	12.0675	0.000513098	0.00337874	StringTie		MSTRG.20267.2,MSTRG.20267.1	MSTRG.20267.2(2),MSTRG.20267.1(2)		25	18688340	18696066	+
MSTRG.32310	1.30657	2.52024	12.0358	0.000521896	0.00342399	StringTie		MSTRG.32310.1	MSTRG.32310.1(2)		KN150224.1	8014	14089	-
MSTRG.18943	-0.777883	5.89711	11.9492	0.000546702	0.00355153	StringTie		MSTRG.18943.5,MSTRG.18943.2,MSTRG.18943.1,MSTRG.18943.3,MSTRG.18943.4,MSTRG.18943.6	MSTRG.18943.5(3),MSTRG.18943.2(3),MSTRG.18943.1(3),MSTRG.18943.3(3),MSTRG.18943.4(3),MSTRG.18943.6(2)		23	45986493	45989159	+
MSTRG.8731	0.9049	5.0831	11.8882	0.000564914	0.0036479	StringTie		MSTRG.8731.1,MSTRG.8731.2	MSTRG.8731.1(5),MSTRG.8731.2(4)		16	36086910	36091008	-
MSTRG.14371	-1.7341	0.252368	11.7885	0.000595981	0.00380844	StringTie		MSTRG.14371.1	MSTRG.14371.1(3)		20	8041047	8062855	-
MSTRG.16074	-1.15872	3.03539	11.7143	0.000620209	0.00392794	StringTie		MSTRG.16074.1,MSTRG.16074.2	MSTRG.16074.1(5),MSTRG.16074.2(2)		21	25619574	25619899	+
MSTRG.20200	2.02539	0.184721	11.6389	0.000645855	0.00406463	StringTie		MSTRG.20200.1	MSTRG.20200.1(2)		25	16082368	16086937	+
MSTRG.19009	-1.54142	0.977623	11.4288	0.000723146	0.00444943	StringTie		MSTRG.19009.1,MSTRG.19009.2	MSTRG.19009.1(3),MSTRG.19009.2(4)		24	2990347	2994804	+
MSTRG.8747	0.919846	4.40862	11.4218	0.000725882	0.00446118	StringTie		MSTRG.8747.1	MSTRG.8747.1(2)		16	36594140	36603472	+
MSTRG.29459	2.21554	-0.650957	11.3077	0.000771862	0.0046904	StringTie		MSTRG.29459.1	MSTRG.29459.1(2)		8	3851617	3851997	+
MSTRG.32657	1.95728	1.06039	11.2121	0.000812647	0.00490074	StringTie		MSTRG.32657.1	MSTRG.32657.1(2)		KN150648.1	911	1921	+
MSTRG.25230	-2.02032	-0.0428904	10.9019	0.00096068	0.00566321	StringTie		MSTRG.25230.1	MSTRG.25230.1(2)		5	23775910	23776231	-
MSTRG.32444	1.75463	0.834163	10.8425	0.000991955	0.00581079	StringTie		MSTRG.32444.1	MSTRG.32444.1(2)		KN150389.1	5076	6450	-
MSTRG.24744	-1.01521	3.59826	10.7652	0.00103428	0.00601437	StringTie		MSTRG.24744.1	MSTRG.24744.1(2)		5	1784072	1789576	+
MSTRG.19450	4.8438	-0.178212	10.7105	0.00106531	0.00616431	StringTie		MSTRG.19450.1	MSTRG.19450.1(3)		24	27366998	27368107	+
MSTRG.2598	0.892855	4.43526	10.5868	0.001139	0.00649603	StringTie		MSTRG.2598.1,MSTRG.2598.2	MSTRG.2598.1(1),MSTRG.2598.2(2)		11	5204162	5210519	+
MSTRG.31850	1.49197	1.44517	10.4195	0.0012469	0.0070165	StringTie		MSTRG.31850.1	MSTRG.31850.1(4)		KN149717.1	461	36273	+
MSTRG.21081	-1.06236	3.18464	10.4155	0.00124963	0.00702744	StringTie		MSTRG.21081.1,MSTRG.21081.2,MSTRG.21081.3	MSTRG.21081.1(2),MSTRG.21081.2(2),MSTRG.21081.3(2)		3	13239797	13252227	+
MSTRG.11275	-1.03839	3.16422	10.0664	0.00150995	0.00817979	StringTie		MSTRG.11275.1	MSTRG.11275.1(2)		18	47185503	47192257	+
MSTRG.29563	0.938989	3.88466	9.90995	0.00164388	0.00874221	StringTie		MSTRG.29563.1	MSTRG.29563.1(2)		8	9755301	9757822	+
MSTRG.26210	-0.921677	3.93609	9.86071	0.00168846	0.00892831	StringTie	ENSDARG00000059459	MSTRG.26210.1,MSTRG.26210.2,MSTRG.26210.3,MSTRG.26210.4,MSTRG.26210.5,ENSDART00000136605	MSTRG.26210.1(2),MSTRG.26210.2(2),MSTRG.26210.3(5),MSTRG.26210.4(5),MSTRG.26210.5(5),ENSDART00000136605(4)	si:ch211-283h6.4	5	68046367	68055510	-
MSTRG.14532	0.915769	3.94057	9.82117	0.00172514	0.00908492	StringTie		MSTRG.14532.1,MSTRG.14532.2	MSTRG.14532.1(2),MSTRG.14532.2(2)		20	16953520	16962111	+
MSTRG.29715	-0.936024	3.7586	9.73727	0.00180569	0.00943368	StringTie		MSTRG.29715.1	MSTRG.29715.1(2)		8	17788732	17791573	-
MSTRG.1940	-1.73962	-0.285157	9.70449	0.00183819	0.0095646	StringTie		MSTRG.1940.1	MSTRG.1940.1(2)		10	24889200	24890255	+
MSTRG.27352	1.86857	0.08384	9.70083	0.00184185	0.00957813	StringTie		MSTRG.27352.1	MSTRG.27352.1(2)		6	47483691	47484195	-
MSTRG.9476	2.37924	-0.0369212	9.65494	0.00188843	0.00977891	StringTie		MSTRG.9476.1	MSTRG.9476.1(2)		17	12115282	12115582	-
MSTRG.20156	-2.08104	-1.01925	9.63566	0.00190835	0.00985187	StringTie		MSTRG.20156.1	MSTRG.20156.1(2)		25	13611519	13611891	+
MSTRG.12727	-0.971283	3.47058	9.4959	0.00205931	0.0104908	StringTie		MSTRG.12727.1,MSTRG.12727.2	MSTRG.12727.1(3),MSTRG.12727.2(3)		2	4410060	4416504	-
MSTRG.11834	2.03488	-0.491183	9.46378	0.00209569	0.010652	StringTie		MSTRG.11834.1	MSTRG.11834.1(2)		19	14910340	14914549	+
MSTRG.32045	4.6167	-0.240621	9.27764	0.00231968	0.0115301	StringTie		MSTRG.32045.1	MSTRG.32045.1(2)		KN149936.1	541	1639	+
MSTRG.8741	-0.855959	4.26613	9.20459	0.00241409	0.011916	StringTie		MSTRG.8741.1	MSTRG.8741.1(2)		16	36412618	36415360	+
MSTRG.23157	0.863336	4.01711	9.04829	0.00262941	0.0127676	StringTie		MSTRG.23157.1,MSTRG.23157.2	MSTRG.23157.1(2),MSTRG.23157.2(3)		4	28765555	28773397	-
MSTRG.32528	-0.868394	4.03553	9.03285	0.00265171	0.0128586	StringTie		MSTRG.32528.1,MSTRG.32528.2	MSTRG.32528.1(2),MSTRG.32528.2(2)		KN150514.1	10084	13093	-
MSTRG.2103	-0.806065	4.51066	8.97643	0.00273484	0.0131718	StringTie		MSTRG.2103.1	MSTRG.2103.1(2)		10	33357873	33360215	-
MSTRG.27070	-0.909767	3.60985	8.79268	0.00302442	0.0142887	StringTie		MSTRG.27070.1	MSTRG.27070.1(2)		6	36492502	36494324	+
MSTRG.31611	-0.933357	3.4191	8.70343	0.00317613	0.0148805	StringTie		MSTRG.31611.1	MSTRG.31611.1(4)		9	49342369	49365650	+
MSTRG.32499	-1.1831	1.85551	8.58587	0.00338782	0.0156631	StringTie		MSTRG.32499.1	MSTRG.32499.1(2)		KN150473.1	1	1064	+
MSTRG.6563	0.757546	4.69607	8.54208	0.00347028	0.0159814	StringTie		MSTRG.6563.1,MSTRG.6563.2,MSTRG.6563.3,MSTRG.6563.4	MSTRG.6563.1(2),MSTRG.6563.2(2),MSTRG.6563.3(2),MSTRG.6563.4(3)		14	45914899	45923421	+
MSTRG.27524	0.644832	6.31399	8.53012	0.00349316	0.0160649	StringTie	ENSDARG00000082173,ENSDARG00000082908	MSTRG.27524.1,ENSDART00000115898,ENSDART00000119030,MSTRG.27524.4	MSTRG.27524.1(3),ENSDART00000115898(1),ENSDART00000119030(1),MSTRG.27524.4(2)	dre-let-7a-6,CR847944.3	6	54502909	54508202	-
MSTRG.13980	0.684208	5.45053	8.45606	0.00363829	0.0165966	StringTie		MSTRG.13980.1	MSTRG.13980.1(2)		2	53139937	53148117	-
MSTRG.29320	-1.47537	0.454805	8.45383	0.00364276	0.0166114	StringTie		MSTRG.29320.1	MSTRG.29320.1(2)		7	73845201	73866160	+
MSTRG.7060	1.16115	1.85712	8.36352	0.00382828	0.0172968	StringTie		MSTRG.7060.1	MSTRG.7060.1(2)		15	15184701	15190451	-
MSTRG.12565	-0.784519	4.4499	8.35471	0.00384688	0.0173663	StringTie		MSTRG.12565.1	MSTRG.12565.1(3)		2	34331	37482	-
MSTRG.22645	0.953521	3.06333	8.19556	0.0041993	0.0186167	StringTie		MSTRG.22645.1,MSTRG.22645.2,MSTRG.22645.3,MSTRG.22645.4	MSTRG.22645.1(2),MSTRG.22645.2(3),MSTRG.22645.3(3),MSTRG.22645.4(3)		4	5956467	5960916	-
MSTRG.31730	-1.69194	-0.205727	8.03145	0.0045972	0.0200298	StringTie		MSTRG.31730.1	MSTRG.31730.1(2)		9	56083272	56084224	-
MSTRG.22614	1.54007	0.0173635	7.96575	0.00476708	0.0206042	StringTie		MSTRG.22614.1	MSTRG.22614.1(3)		4	4945415	4954444	+
MSTRG.6564	0.803384	4.02887	7.90493	0.00493002	0.0211561	StringTie		MSTRG.6564.1,MSTRG.6564.4,MSTRG.6564.3,MSTRG.6564.2,MSTRG.6564.5,MSTRG.6564.6	MSTRG.6564.1(2),MSTRG.6564.4(2),MSTRG.6564.3(2),MSTRG.6564.2(2),MSTRG.6564.5(2),MSTRG.6564.6(2)		14	45923479	45925681	+
MSTRG.31724	1.34862	0.942949	7.87727	0.00500599	0.0214123	StringTie		MSTRG.31724.1	MSTRG.31724.1(5)		9	55602911	55617281	-
MSTRG.19850	-1.2321	1.34525	7.83227	0.00513216	0.0218327	StringTie		MSTRG.19850.1	MSTRG.19850.1(6)		25	702536	727495	+
MSTRG.16385	-0.95207	3.23208	7.71895	0.0054644	0.0229997	StringTie		MSTRG.16385.1	MSTRG.16385.1(4)		21	38891156	38896846	+
MSTRG.25965	-1.06927	2.08136	7.71452	0.00547784	0.0230348	StringTie		MSTRG.25965.1	MSTRG.25965.1(5)		5	56718689	56720083	-
MSTRG.4149	-0.61361	6.00996	7.6072	0.00581358	0.0241438	StringTie		MSTRG.4149.1,MSTRG.4149.2	MSTRG.4149.1(5),MSTRG.4149.2(3)		12	27586586	27612515	-
MSTRG.27587	0.956878	2.94339	7.57646	0.00591355	0.0244781	StringTie		MSTRG.27587.1	MSTRG.27587.1(3)		6	57623686	57625346	+
MSTRG.7818	-0.903618	3.27305	7.53266	0.00605905	0.0249771	StringTie		MSTRG.7818.1	MSTRG.7818.1(2)		16	76329	81204	-
MSTRG.32675	-0.774977	4.10199	7.41773	0.00645844	0.0261957	StringTie		MSTRG.32675.1,MSTRG.32675.2	MSTRG.32675.1(3),MSTRG.32675.2(2)		KN150672.1	80368	81139	+
MSTRG.19355	0.809954	3.85889	7.41772	0.00645847	0.0261957	StringTie		MSTRG.19355.2,MSTRG.19355.1,MSTRG.19355.3,MSTRG.19355.6,MSTRG.19355.4,MSTRG.19355.5,MSTRG.19355.7	MSTRG.19355.2(8),MSTRG.19355.1(8),MSTRG.19355.3(8),MSTRG.19355.6(8),MSTRG.19355.4(8),MSTRG.19355.5(8),MSTRG.19355.7(8)		24	23599272	23602252	+
MSTRG.17624	-0.595786	6.19346	7.27194	0.00700402	0.027922	StringTie		MSTRG.17624.1	MSTRG.17624.1(2)		22	33240350	33243909	+
MSTRG.11900	1.08212	2.13638	7.25153	0.00708406	0.0281812	StringTie		MSTRG.11900.1	MSTRG.11900.1(2)		19	18604380	18611909	+
MSTRG.8592	1.47687	-0.0605937	6.77753	0.00923124	0.0348267	StringTie		MSTRG.8592.1	MSTRG.8592.1(3)		16	31269594	31270260	+
MSTRG.17421	-0.752029	3.92538	6.71487	0.00956121	0.0358114	StringTie		MSTRG.17421.1,MSTRG.17421.2	MSTRG.17421.1(3),MSTRG.17421.2(4)		22	25310234	25312947	-
MSTRG.23886	-1.0255	2.04549	6.66855	0.00981292	0.0365817	StringTie		MSTRG.23886.1	MSTRG.23886.1(2)		4	49690847	49691483	-
MSTRG.4713	-1.39758	0.301047	6.63094	0.0100222	0.037212	StringTie		MSTRG.4713.1	MSTRG.4713.1(3)		13	6208422	6209117	-
MSTRG.12183	-1.31978	0.750757	6.59395	0.0102326	0.0378174	StringTie		MSTRG.12183.1	MSTRG.12183.1(5)		19	31001313	31002488	+
MSTRG.32124	0.94981	2.64723	6.51445	0.0107001	0.0391982	StringTie		MSTRG.32124.1	MSTRG.32124.1(5)		KN150030.1	1016	5093	-
MSTRG.5673	-0.867295	2.91146	6.37932	0.0115458	0.0416051	StringTie		MSTRG.5673.1,MSTRG.5673.2,MSTRG.5673.3	MSTRG.5673.1(1),MSTRG.5673.2(3),MSTRG.5673.3(2)		14	499321	500667	+
MSTRG.29318	-0.821309	3.19126	6.37196	0.0115938	0.041723	StringTie		MSTRG.29318.1	MSTRG.29318.1(7)		7	73787208	73797214	+
MSTRG.18131	-0.690385	4.33942	6.3477	0.0117534	0.0421681	StringTie		MSTRG.18131.1	MSTRG.18131.1(4)		23	17486187	17494911	-
MSTRG.32502	0.809583	3.44382	6.3473	0.011756	0.042172	StringTie		MSTRG.32502.1	MSTRG.32502.1(2)		KN150480.1	25	348	-
MSTRG.4677	0.624862	5.05653	6.29835	0.012085	0.0430891	StringTie		MSTRG.4677.1,MSTRG.4677.2	MSTRG.4677.1(2),MSTRG.4677.2(3)		13	4585803	4590862	-
MSTRG.3292	-0.820547	3.1708	6.292	0.0121284	0.0431982	StringTie		MSTRG.3292.1,MSTRG.3292.2	MSTRG.3292.1(1),MSTRG.3292.2(2)		11	37672057	37675418	-
MSTRG.31380	0.911926	2.62798	6.24404	0.0124612	0.0441505	StringTie		MSTRG.31380.1,MSTRG.31380.2,MSTRG.31380.3	MSTRG.31380.1(1),MSTRG.31380.2(2),MSTRG.31380.3(2)		9	34564649	34565395	+
MSTRG.24162	-0.532412	10.2759	6.20273	0.0127554	0.0449216	StringTie		MSTRG.24162.1	MSTRG.24162.1(2)		4	59292804	59297725	+
MSTRG.29404	0.933138	2.42906	6.17685	0.0129433	0.0454529	StringTie		MSTRG.29404.1	MSTRG.29404.1(3)		8	1674802	1683289	-
MSTRG.20120	1.03554	1.90622	6.15695	0.0130897	0.045848	StringTie		MSTRG.20120.1	MSTRG.20120.1(2)		25	12815671	12817718	-
MSTRG.3227	1.1754	0.932141	6.05801	0.0138434	0.0479099	StringTie		MSTRG.3227.1	MSTRG.3227.1(2)		11	34376686	34377508	-
MSTRG.6459	-1.14612	1.08313	6.03503	0.0140247	0.0484344	StringTie		MSTRG.6459.1	MSTRG.6459.1(2)		14	37048077	37049012	-
MSTRG.3180	0.578485	5.4398	5.97136	0.0145401	0.0498609	StringTie		MSTRG.3180.1,MSTRG.3180.2	MSTRG.3180.1(1),MSTRG.3180.2(2)		11	30941937	30951315	-
MSTRG.32285	1.32098	0.382447	5.94023	0.0147991	0.0505411	StringTie		MSTRG.32285.1	MSTRG.32285.1(2)		KN150196.1	14772	23207	+
MSTRG.14417	-1.33442	-0.463692	5.89288	0.0152022	0.0516527	StringTie		MSTRG.14417.1	MSTRG.14417.1(2)		20	11317412	11318161	-
MSTRG.24327	1.0586	1.39411	5.83386	0.0157206	0.0530735	StringTie		MSTRG.24327.1	MSTRG.24327.1(2)		4	65910817	65914281	-
MSTRG.26277	1.37914	0.0329026	5.82788	0.0157741	0.0532143	StringTie		MSTRG.26277.1	MSTRG.26277.1(2)		5	70164341	70164661	+
MSTRG.29492	1.19802	0.906963	5.80312	0.0159977	0.0538192	StringTie		MSTRG.29492.1	MSTRG.29492.1(2)		8	6000297	6002304	+
MSTRG.17222	0.78855	3.32321	5.79758	0.0160483	0.0539391	StringTie		MSTRG.17222.1	MSTRG.17222.1(2)		22	16133966	16139937	-
MSTRG.32553	-1.23091	0.184905	5.72537	0.0167215	0.0557213	StringTie		MSTRG.32553.1	MSTRG.32553.1(2)		KN150535.1	976	1640	+
MSTRG.24572	-1.18596	0.392135	5.61145	0.0178435	0.0585924	StringTie		MSTRG.24572.1	MSTRG.24572.1(2)		4	73675098	73683613	-
MSTRG.4360	-0.54979	5.52113	5.59485	0.0180134	0.059021	StringTie		MSTRG.4360.1,MSTRG.4360.2	MSTRG.4360.1(1),MSTRG.4360.2(2)		12	39282976	39286269	+
MSTRG.32107	1.16019	0.848244	5.55958	0.0183798	0.0599742	StringTie		MSTRG.32107.1	MSTRG.32107.1(3)		KN150014.1	4806	7571	+
MSTRG.17137	-1.06866	1.0627	5.52327	0.0187651	0.0609516	StringTie		MSTRG.17137.1	MSTRG.17137.1(3)		22	12306288	12334532	+
MSTRG.28901	-1.19566	0.348973	5.50362	0.0189772	0.0615368	StringTie		MSTRG.28901.1	MSTRG.28901.1(2)		7	51550528	51551331	+
MSTRG.17914	0.916107	2.0722	5.49565	0.0190639	0.0617123	StringTie		MSTRG.17914.1	MSTRG.17914.1(2)		23	5509694	5511977	+
MSTRG.32263	-0.684533	3.96453	5.49361	0.0190861	0.0617639	StringTie		MSTRG.32263.1,MSTRG.32263.2	MSTRG.32263.1(11),MSTRG.32263.2(8)		KN150170.1	44626	54660	-
MSTRG.12408	-0.61553	4.6168	5.4621	0.0194333	0.0625726	StringTie		MSTRG.12408.1,MSTRG.12408.2,MSTRG.12408.3	MSTRG.12408.1(2),MSTRG.12408.2(2),MSTRG.12408.3(2)		19	43116521	43118780	+
MSTRG.3370	1.33932	0.119515	5.39352	0.0202117	0.0645249	StringTie		MSTRG.3370.1	MSTRG.3370.1(2)		11	41544187	41544727	+
MSTRG.5802	-0.788512	3.02401	5.31211	0.0211777	0.0669285	StringTie		MSTRG.5802.1,MSTRG.5802.2	MSTRG.5802.1(2),MSTRG.5802.2(2)		14	4603283	4605363	-
MSTRG.1119	-0.622012	4.46878	5.29812	0.0213485	0.0673893	StringTie		MSTRG.1119.1	MSTRG.1119.1(4)		1	54507115	54508632	-
MSTRG.23532	-0.993819	1.36491	5.25831	0.0218422	0.0686109	StringTie		MSTRG.23532.1,MSTRG.23532.2	MSTRG.23532.1(3),MSTRG.23532.2(3)		4	42053295	42056557	+
MSTRG.19401	1.41823	-0.315295	5.2396	0.0220784	0.0692166	StringTie		MSTRG.19401.1	MSTRG.19401.1(2)		24	25612636	25613845	-
MSTRG.12626	0.894717	2.22991	5.22919	0.0222109	0.0695346	StringTie		MSTRG.12626.1	MSTRG.12626.1(2)		2	942542	982392	-
MSTRG.15202	0.920229	1.99512	5.17954	0.0228544	0.0711368	StringTie		MSTRG.15202.1	MSTRG.15202.1(3)		20	46458947	46463448	+
MSTRG.31777	0.703037	3.57631	5.16562	0.0230382	0.0715851	StringTie		MSTRG.31777.1	MSTRG.31777.1(6)		KN149685.1	46614	50120	-
MSTRG.24438	0.763958	3.11686	5.16376	0.023063	0.0716166	StringTie		MSTRG.24438.1	MSTRG.24438.1(3)		4	70683529	70691918	-
MSTRG.18105	0.961219	1.7622	5.03956	0.0247747	0.0757005	StringTie		MSTRG.18105.1,MSTRG.18105.2	MSTRG.18105.1(2),MSTRG.18105.2(2)		23	16301079	16325631	-
MSTRG.16158	0.565084	4.85985	4.98584	0.0255555	0.0775685	StringTie		MSTRG.16158.1,MSTRG.16158.2	MSTRG.16158.1(2),MSTRG.16158.2(2)		21	28513113	28517227	-
MSTRG.30844	0.753435	3.16813	4.94608	0.0261499	0.0789556	StringTie		MSTRG.30844.1	MSTRG.30844.1(2)		9	10181520	10185079	-
MSTRG.3558	-1.25458	-0.267227	4.84245	0.0277673	0.0827566	StringTie		MSTRG.3558.1	MSTRG.3558.1(3)		12	1436706	1440484	-
MSTRG.31904	-0.781725	2.68667	4.81581	0.0281998	0.0836945	StringTie		MSTRG.31904.1	MSTRG.31904.1(2)		KN149785.1	471	1415	-
MSTRG.29330	-0.672933	3.58189	4.76072	0.0291163	0.0857922	StringTie		MSTRG.29330.1	MSTRG.29330.1(2)	lnc-tmed7	8	156104	158395	+
MSTRG.27869	1.89509	-0.946422	4.70226	0.0301229	0.0879808	StringTie		MSTRG.27869.1	MSTRG.27869.1(2)		7	7984251	7984686	-
MSTRG.12747	0.524482	5.30618	4.69326	0.0302812	0.0884142	StringTie		MSTRG.12747.2,MSTRG.12747.1,MSTRG.12747.4,MSTRG.12747.5,MSTRG.12747.3	MSTRG.12747.2(2),MSTRG.12747.1(1),MSTRG.12747.4(2),MSTRG.12747.5(3),MSTRG.12747.3(2)		2	5404508	5407545	+
MSTRG.9880	0.835162	2.19349	4.59248	0.0321126	0.0924816	StringTie		MSTRG.9880.1,MSTRG.9880.2	MSTRG.9880.1(3),MSTRG.9880.2(4)		17	29298610	29299969	-
MSTRG.7891	0.530773	5.00396	4.5154	0.033591	0.0957083	StringTie		MSTRG.7891.1	MSTRG.7891.1(2)		16	3139245	3142913	+
MSTRG.1337	-1.06675	0.31447	4.47435	0.0344074	0.0975507	StringTie		MSTRG.1337.1	MSTRG.1337.1(2)		1	58818587	58819118	-
MSTRG.10301	0.776548	2.60477	4.45793	0.0347395	0.0981934	StringTie		MSTRG.10301.1	MSTRG.10301.1(2)		17	53136880	53144987	+
MSTRG.4389	0.567048	4.48486	4.29994	0.0381136	0.105338	StringTie		MSTRG.4389.1,MSTRG.4389.2,MSTRG.4389.3	MSTRG.4389.1(2),MSTRG.4389.2(2),MSTRG.4389.3(3)		12	42609192	42671542	+
MSTRG.23131	-0.562514	4.43078	4.29678	0.0381847	0.105437	StringTie		MSTRG.23131.1	MSTRG.23131.1(2)		4	26818589	26821649	-
MSTRG.13798	-0.546537	4.63829	4.28269	0.0385023	0.106054	StringTie		MSTRG.13798.1	MSTRG.13798.1(2)		2	46333979	46336425	+
MSTRG.32402	0.853171	1.61538	4.19729	0.0404885	0.11011	StringTie		MSTRG.32402.1,MSTRG.32402.4,MSTRG.32402.3,MSTRG.32402.2,MSTRG.32402.5	MSTRG.32402.1(3),MSTRG.32402.4(2),MSTRG.32402.3(2),MSTRG.32402.2(2),MSTRG.32402.5(2)		KN150342.1	14140	14833	-
MSTRG.32595	0.880009	1.34475	4.18501	0.0407831	0.110755	StringTie		MSTRG.32595.1	MSTRG.32595.1(2)		KN150584.1	3912	11377	+
MSTRG.32472	-0.688334	3.04058	4.18117	0.0408756	0.110928	StringTie		MSTRG.32472.1	MSTRG.32472.1(3)		KN150437.1	224	968	-
MSTRG.8732	1.78663	-0.41629	4.16161	0.0413501	0.111991	StringTie		MSTRG.8732.1	MSTRG.8732.1(4)		16	36088482	36090913	+
MSTRG.32005	0.442125	6.6092	4.13392	0.042032	0.113428	StringTie		MSTRG.32005.1	MSTRG.32005.1(2)		KN149884.1	5910	7707	-
MSTRG.31652	0.87603	1.53248	4.12103	0.0423532	0.113985	StringTie		MSTRG.31652.1	MSTRG.31652.1(2)		9	52278661	52279250	-
MSTRG.32589	-0.661856	3.23011	4.11988	0.0423821	0.114042	StringTie		MSTRG.32589.1	MSTRG.32589.1(2)		KN150578.1	47387	51540	+
MSTRG.17502	0.630542	3.51491	4.00222	0.0454403	0.120018	StringTie		MSTRG.17502.1,MSTRG.17502.2	MSTRG.17502.1(7),MSTRG.17502.2(9)		22	27953369	27963979	+
MSTRG.10326	-0.804365	1.70935	3.87341	0.0490568	0.127248	StringTie		MSTRG.10326.1	MSTRG.10326.1(3)		18	149629	150915	-
MSTRG.1341	0.707332	2.59083	3.82766	0.0504133	0.129869	StringTie		MSTRG.1341.1,MSTRG.1341.2	MSTRG.1341.1(7),MSTRG.1341.2(6)		1	58844947	58847687	-
MSTRG.9076	-0.419655	7.05629	3.82425	0.0505159	0.130058	StringTie		MSTRG.9076.2,MSTRG.9076.1,MSTRG.9076.3	MSTRG.9076.2(3),MSTRG.9076.1(2),MSTRG.9076.3(3)		16	51123003	51136830	-
MSTRG.31775	0.652989	3.02283	3.74795	0.0528722	0.134441	StringTie		MSTRG.31775.1	MSTRG.31775.1(2)		KN149684.1	150992	153401	+
MSTRG.14102	-0.441454	5.71212	3.71484	0.0539309	0.13647	StringTie		MSTRG.14102.2,MSTRG.14102.1,MSTRG.14102.3,MSTRG.14102.4,MSTRG.14102.5	MSTRG.14102.2(2),MSTRG.14102.1(1),MSTRG.14102.3(2),MSTRG.14102.4(2),MSTRG.14102.5(2)		2	57515326	57516245	-
MSTRG.32581	0.788887	2.06439	3.69177	0.0546817	0.137969	StringTie		MSTRG.32581.1,MSTRG.32581.2	MSTRG.32581.1(2),MSTRG.32581.2(2)		KN150574.1	472	833	-
MSTRG.32046	3.25729	-1.13963	3.65802	0.0558	0.139915	StringTie		MSTRG.32046.1	MSTRG.32046.1(2)		KN149936.1	593	1481	-
MSTRG.13064	-0.501878	4.59327	3.61929	0.0571133	0.142414	StringTie		MSTRG.13064.1	MSTRG.13064.1(2)		2	19931894	19938894	-
MSTRG.16458	-0.411968	6.63419	3.58749	0.0582161	0.144483	StringTie		MSTRG.16458.1	MSTRG.16458.1(2)		21	41148410	41156516	-
MSTRG.1652	-1.02322	-0.234311	3.53207	0.0601927	0.148204	StringTie		MSTRG.1652.1	MSTRG.1652.1(2)		10	10330091	10337391	+
MSTRG.19921	0.738735	2.32301	3.50821	0.0610654	0.149847	StringTie		MSTRG.19921.1	MSTRG.19921.1(3)		25	3278633	3287611	+
MSTRG.6868	0.723792	2.16137	3.46039	0.0628556	0.153086	StringTie		MSTRG.6868.1	MSTRG.6868.1(3)		15	2962964	2966947	+
MSTRG.32011	1.1535	0.620184	3.45092	0.0632166	0.153674	StringTie		MSTRG.32011.1	MSTRG.32011.1(3)		KN149901.1	3549	9768	+
MSTRG.21910	-0.758652	1.71262	3.40127	0.0651464	0.156938	StringTie		MSTRG.21910.1	MSTRG.21910.1(2)		3	36810405	36812167	-
MSTRG.12637	0.486652	4.58524	3.39875	0.065246	0.157122	StringTie		MSTRG.12637.1,MSTRG.12637.2	MSTRG.12637.1(2),MSTRG.12637.2(3)		2	1268023	1282191	+
MSTRG.32359	-0.578683	3.4664	3.39843	0.0652585	0.157124	StringTie		MSTRG.32359.2,MSTRG.32359.1	MSTRG.32359.2(3),MSTRG.32359.1(2)		KN150286.1	6662	8925	-
MSTRG.9267	-0.522504	4.09734	3.39462	0.0654094	0.157361	StringTie		MSTRG.9267.1,MSTRG.9267.2	MSTRG.9267.1(1),MSTRG.9267.2(2)		17	1908810	1910543	-
MSTRG.2978	-0.718526	2.01176	3.38782	0.0656796	0.157885	StringTie		MSTRG.2978.1	MSTRG.2978.1(2)		11	23342168	23348408	+
MSTRG.32297	-0.62047	3.08006	3.38105	0.0659502	0.158394	StringTie		MSTRG.32297.2,MSTRG.32297.1,MSTRG.32297.3,MSTRG.32297.4,MSTRG.32297.6,MSTRG.32297.5	MSTRG.32297.2(3),MSTRG.32297.1(2),MSTRG.32297.3(4),MSTRG.32297.4(3),MSTRG.32297.6(3),MSTRG.32297.5(2)		KN150206.1	325	1433	+
MSTRG.12532	-0.935265	0.747734	3.35454	0.0670199	0.160336	StringTie		MSTRG.12532.1	MSTRG.12532.1(3)		19	47812274	47816661	-
MSTRG.32154	0.796983	1.7796	3.32587	0.0681978	0.162477	StringTie		MSTRG.32154.1	MSTRG.32154.1(3)		KN150083.1	23513	27284	+
MSTRG.32222	-0.553251	3.72151	3.31967	0.0684556	0.162876	StringTie		MSTRG.32222.1	MSTRG.32222.1(2)		KN150141.1	10161	13428	+
MSTRG.18944	-0.388809	7.27747	3.31213	0.0687701	0.163365	StringTie		MSTRG.18944.1,MSTRG.18944.2,MSTRG.18944.6,MSTRG.18944.4,MSTRG.18944.3,MSTRG.18944.5,MSTRG.18944.7,MSTRG.18944.9,MSTRG.18944.8,MSTRG.18944.10,MSTRG.18944.12,MSTRG.18944.11,MSTRG.18944.13,MSTRG.18944.14,MSTRG.18944.15	MSTRG.18944.1(3),MSTRG.18944.2(3),MSTRG.18944.6(4),MSTRG.18944.4(3),MSTRG.18944.3(3),MSTRG.18944.5(4),MSTRG.18944.7(3),MSTRG.18944.9(3),MSTRG.18944.8(3),MSTRG.18944.10(3),MSTRG.18944.12(3),MSTRG.18944.11(3),MSTRG.18944.13(4),MSTRG.18944.14(3),MSTRG.18944.15(3)		23	45990104	45996614	+
MSTRG.15581	-0.404894	5.76465	3.17126	0.0749447	0.174623	StringTie		MSTRG.15581.1,MSTRG.15581.2,MSTRG.15581.3,MSTRG.15581.4	MSTRG.15581.1(2),MSTRG.15581.2(2),MSTRG.15581.3(2),MSTRG.15581.4(3)		21	3190545	3198088	+
MSTRG.15448	-0.842438	0.732013	3.14497	0.0761612	0.176711	StringTie		MSTRG.15448.1	MSTRG.15448.1(2)		21	26961	27846	+
MSTRG.18830	0.431275	5.15282	3.13689	0.0765394	0.177329	StringTie		MSTRG.18830.1	MSTRG.18830.1(3)		23	43721663	43733093	+
MSTRG.17719	0.60201	3.04654	3.11394	0.0776249	0.179079	StringTie		MSTRG.17719.1	MSTRG.17719.1(2)		22	37795167	37796129	-
MSTRG.8250	-1.23267	0.38243	3.10163	0.078214	0.180217	StringTie		MSTRG.8250.1	MSTRG.8250.1(2)		16	18388299	18395599	+
MSTRG.16416	0.528374	3.95373	3.09353	0.0786044	0.180841	StringTie		MSTRG.16416.1	MSTRG.16416.1(2)		21	39860282	39866537	+
MSTRG.20866	0.408874	5.41213	3.07846	0.0793358	0.182043	StringTie		MSTRG.20866.1,MSTRG.20866.2	MSTRG.20866.1(2),MSTRG.20866.2(2)		3	5091307	5096712	+
MSTRG.32298	-0.822715	1.03509	3.01124	0.082689	0.187556	StringTie		MSTRG.32298.1	MSTRG.32298.1(2)		KN150209.1	229	3750	-
MSTRG.9597	0.79779	1.10175	3.0079	0.0828596	0.18779	StringTie		MSTRG.9597.1	MSTRG.9597.1(3)		17	18334607	18336016	+
MSTRG.6655	-0.598067	2.81883	3.00726	0.0828924	0.187826	StringTie		MSTRG.6655.1,MSTRG.6655.2,MSTRG.6655.3	MSTRG.6655.1(2),MSTRG.6655.2(2),MSTRG.6655.3(2)		14	50046127	50047311	+
MSTRG.32408	-0.535339	3.53901	3.00244	0.083139	0.188222	StringTie		MSTRG.32408.1,MSTRG.32408.2	MSTRG.32408.1(2),MSTRG.32408.2(1)		KN150354.1	411	1417	+
MSTRG.32224	-0.757504	1.3611	2.99658	0.0834404	0.188734	StringTie		MSTRG.32224.1	MSTRG.32224.1(2)		KN150143.1	22	3273	+
MSTRG.20865	0.444573	4.68074	2.97714	0.0844483	0.190243	StringTie		MSTRG.20865.1	MSTRG.20865.1(2)		3	5087497	5091188	+
MSTRG.32436	0.944572	0.604018	2.96977	0.0848339	0.190797	StringTie		MSTRG.32436.1	MSTRG.32436.1(3)		KN150384.1	17753	20860	+
MSTRG.25506	-0.776009	1.2736	2.96724	0.0849667	0.19097	StringTie		MSTRG.25506.1	MSTRG.25506.1(2)		5	33335585	33337297	+
MSTRG.11147	0.527575	3.65383	2.96363	0.0851564	0.191255	StringTie		MSTRG.11147.2,MSTRG.11147.1	MSTRG.11147.2(2),MSTRG.11147.1(1)		18	41096019	41097526	-
MSTRG.32607	0.611248	2.73716	2.95549	0.0855863	0.191901	StringTie		MSTRG.32607.1,MSTRG.32607.2	MSTRG.32607.1(1),MSTRG.32607.2(2)		KN150604.1	10515	12146	-
MSTRG.11448	-0.647312	2.24213	2.93222	0.0868281	0.193753	StringTie		MSTRG.11448.1	MSTRG.11448.1(2)		19	1740772	1742093	+
MSTRG.11812	0.417586	5.16248	2.91017	0.0880224	0.195951	StringTie		MSTRG.11812.1	MSTRG.11812.1(3)		19	13642779	13709317	+
MSTRG.5501	0.665486	2.20182	2.88101	0.0896299	0.198778	StringTie		MSTRG.5501.1	MSTRG.5501.1(2)		13	44867040	44869377	+
MSTRG.32676	-0.781779	1.10377	2.87424	0.0900076	0.199496	StringTie		MSTRG.32676.1	MSTRG.32676.1(3)		KN150679.1	18	749	+
MSTRG.32645	0.628628	3.19763	2.83908	0.0919967	0.202673	StringTie		MSTRG.32645.1,MSTRG.32645.2	MSTRG.32645.1(3),MSTRG.32645.2(3)		KN150636.1	16268	18971	+
MSTRG.4492	-0.574054	2.95359	2.8241	0.0928591	0.204107	StringTie		MSTRG.4492.1	MSTRG.4492.1(2)		12	48185260	48188344	+
MSTRG.28836	-0.770493	1.07771	2.81225	0.0935474	0.205119	StringTie		MSTRG.28836.2,MSTRG.28836.1,MSTRG.28836.3,MSTRG.28836.4	MSTRG.28836.2(5),MSTRG.28836.1(5),MSTRG.28836.3(7),MSTRG.28836.4(5)		7	48568163	48575039	+
MSTRG.27893	-0.589259	2.73727	2.81051	0.0936484	0.205322	StringTie		MSTRG.27893.1,MSTRG.27893.2	MSTRG.27893.1(5),MSTRG.27893.2(5)		7	8754894	8756948	-
MSTRG.30937	0.81137	1.03328	2.80542	0.0939462	0.205743	StringTie		MSTRG.30937.1	MSTRG.30937.1(3)		9	18083523	18087685	-
MSTRG.7402	0.760772	1.09107	2.80375	0.0940444	0.205874	StringTie		MSTRG.7402.1	MSTRG.7402.1(2)		15	29590577	29591103	-
MSTRG.19881	-0.77714	0.819143	2.78	0.0954483	0.207937	StringTie		MSTRG.19881.1	MSTRG.19881.1(2)		25	2360025	2378983	-
MSTRG.9239	0.667548	2.03397	2.76684	0.0962362	0.209197	StringTie		MSTRG.9239.1,MSTRG.9239.2	MSTRG.9239.1(2),MSTRG.9239.2(4)		17	1061904	1085155	-
MSTRG.32098	-0.958066	0.115178	2.75756	0.0967958	0.210035	StringTie		MSTRG.32098.1	MSTRG.32098.1(2)		KN149989.1	219	815	+
MSTRG.4511	-0.627467	2.26158	2.75453	0.0969795	0.210407	StringTie		MSTRG.4511.1	MSTRG.4511.1(4)		12	48693845	48731923	-
MSTRG.10523	-0.414175	4.87213	2.67531	0.101916	0.218239	StringTie		MSTRG.10523.1,MSTRG.10523.3,MSTRG.10523.2,MSTRG.10523.4,MSTRG.10523.6,MSTRG.10523.5,MSTRG.10523.7	MSTRG.10523.1(1),MSTRG.10523.3(3),MSTRG.10523.2(3),MSTRG.10523.4(2),MSTRG.10523.6(3),MSTRG.10523.5(2),MSTRG.10523.7(2)		18	6849893	6852869	-
MSTRG.10295	0.878919	0.0107979	2.64767	0.103702	0.221294	StringTie		MSTRG.10295.1	MSTRG.10295.1(2)		17	52593827	52594899	-
MSTRG.22311	0.911687	-0.095746	2.57554	0.108527	0.228716	StringTie		MSTRG.22311.1	MSTRG.22311.1(2)		3	58795393	58797438	+
MSTRG.5545	0.463833	4.08761	2.54234	0.110831	0.232212	StringTie		MSTRG.5545.1	MSTRG.5545.1(2)		13	46899113	46984623	+
MSTRG.9227	-0.517164	3.16061	2.49594	0.11414	0.237049	StringTie		MSTRG.9227.1,MSTRG.9227.2	MSTRG.9227.1(2),MSTRG.9227.2(3)		17	137158	138195	+
MSTRG.31794	0.922534	-0.151645	2.464	0.116482	0.240581	StringTie		MSTRG.31794.1	MSTRG.31794.1(2)		KN149687.1	153141	153690	+
MSTRG.6732	-0.525476	3.18609	2.45709	0.116996	0.241181	StringTie		MSTRG.6732.1	MSTRG.6732.1(2)		15	1053893	1056182	-
MSTRG.32162	-0.702723	1.19684	2.4422	0.118111	0.242947	StringTie		MSTRG.32162.1	MSTRG.32162.1(3)		KN150098.1	62691	67912	+
MSTRG.32517	-0.638597	1.79554	2.43884	0.118364	0.243314	StringTie		MSTRG.32517.1	MSTRG.32517.1(3)		KN150498.1	14069	18596	-
MSTRG.15877	-0.594697	2.08173	2.43224	0.118863	0.243968	StringTie		MSTRG.15877.1	MSTRG.15877.1(2)		21	17978303	17979661	+
MSTRG.12647	-0.445141	4.10696	2.42284	0.119578	0.245045	StringTie		MSTRG.12647.1,MSTRG.12647.2	MSTRG.12647.1(2),MSTRG.12647.2(2)		2	1678520	1681109	-
MSTRG.18857	-0.76985	0.66949	2.34575	0.125625	0.254235	StringTie		MSTRG.18857.1	MSTRG.18857.1(3)		23	44133862	44134621	+
MSTRG.4000	0.372561	5.1416	2.33596	0.126417	0.255321	StringTie		MSTRG.4000.1,MSTRG.4000.2,MSTRG.4000.3,MSTRG.4000.4,MSTRG.4000.5,MSTRG.4000.6,MSTRG.4000.7,MSTRG.4000.8,MSTRG.4000.9,MSTRG.4000.10,MSTRG.4000.11,MSTRG.4000.12,MSTRG.4000.15,MSTRG.4000.16,MSTRG.4000.14,MSTRG.4000.13,MSTRG.4000.17,MSTRG.4000.18,MSTRG.4000.19	MSTRG.4000.1(8),MSTRG.4000.2(4),MSTRG.4000.3(7),MSTRG.4000.4(5),MSTRG.4000.5(5),MSTRG.4000.6(10),MSTRG.4000.7(6),MSTRG.4000.8(4),MSTRG.4000.9(6),MSTRG.4000.10(4),MSTRG.4000.11(6),MSTRG.4000.12(5),MSTRG.4000.15(4),MSTRG.4000.16(11),MSTRG.4000.14(10),MSTRG.4000.13(9),MSTRG.4000.17(6),MSTRG.4000.18(4),MSTRG.4000.19(4)		12	20952619	20957661	+
MSTRG.30501	-0.696064	0.751054	2.29683	0.129639	0.260057	StringTie		MSTRG.30501.1	MSTRG.30501.1(2)		8	51169020	51171015	-
MSTRG.18916	-0.672016	1.34469	2.29518	0.129776	0.260275	StringTie		MSTRG.18916.1,MSTRG.18916.2	MSTRG.18916.1(3),MSTRG.18916.2(3)		23	45683267	45686384	-
MSTRG.30780	-0.650019	1.41311	2.27992	0.131059	0.262341	StringTie		MSTRG.30780.1,MSTRG.30780.2,MSTRG.30780.3	MSTRG.30780.1(6),MSTRG.30780.2(5),MSTRG.30780.3(5)		9	6555688	6562711	-
MSTRG.5552	-0.571528	2.3333	2.24554	0.134	0.266236	StringTie		MSTRG.5552.1	MSTRG.5552.1(2)		13	47113966	47130855	-
MSTRG.1277	0.834152	0.860768	2.24514	0.134035	0.266247	StringTie		MSTRG.1277.1	MSTRG.1277.1(2)		1	58154114	58159332	+
MSTRG.22423	-0.449848	3.71497	2.23806	0.13465	0.267136	StringTie		MSTRG.22423.1	MSTRG.22423.1(2)		3	61914100	61915520	+
MSTRG.1735	-0.685401	0.82222	2.20299	0.137744	0.271357	StringTie		MSTRG.1735.1	MSTRG.1735.1(2)		10	15737008	15737455	+
MSTRG.15910	-0.804975	0.262321	2.19659	0.138316	0.272187	StringTie		MSTRG.15910.1	MSTRG.15910.1(3)		21	19456422	19457768	-
MSTRG.18280	-0.522026	2.70681	2.19518	0.138443	0.272338	StringTie		MSTRG.18280.1	MSTRG.18280.1(2)		23	22239568	22265063	-
MSTRG.32247	-0.558847	2.22415	2.18385	0.139465	0.273801	StringTie		MSTRG.32247.1	MSTRG.32247.1(3)		KN150168.1	1	447	+
MSTRG.26874	0.392657	4.58255	2.17914	0.139892	0.274409	StringTie		MSTRG.26874.1	MSTRG.26874.1(2)		6	24614775	24624679	+
MSTRG.6464	0.807524	-0.0920899	2.17634	0.140148	0.27479	StringTie		MSTRG.6464.1	MSTRG.6464.1(3)		14	38077637	38078325	+
MSTRG.19998	-0.569701	2.53389	2.1712	0.140616	0.275521	StringTie		MSTRG.19998.1	MSTRG.19998.1(2)		25	5962410	5977428	-
MSTRG.380	0.368197	4.95317	2.15995	0.141649	0.277011	StringTie		MSTRG.380.1	MSTRG.380.1(2)		1	20035396	20039826	-
MSTRG.4433	0.353627	5.21927	2.1479	0.142765	0.278547	StringTie		MSTRG.4433.1	MSTRG.4433.1(2)		12	45346157	45356517	-
MSTRG.20937	0.553337	2.37775	2.10467	0.14685	0.28438	StringTie		MSTRG.20937.1,MSTRG.20937.2	MSTRG.20937.1(1),MSTRG.20937.2(2)		3	7030220	7030780	-
MSTRG.31855	-0.686706	0.747622	2.09819	0.147474	0.285199	StringTie		MSTRG.31855.1	MSTRG.31855.1(2)		KN149729.1	1040	2024	-
MSTRG.6198	-0.666774	1.01463	2.08673	0.148584	0.286772	StringTie		MSTRG.6198.1	MSTRG.6198.1(3)		14	25471179	25472640	-
MSTRG.1698	0.756871	0.301483	2.08058	0.149183	0.287645	StringTie		MSTRG.1698.1	MSTRG.1698.1(2)		10	13290948	13291760	-
MSTRG.27680	-0.666506	0.858972	2.06404	0.15081	0.289784	StringTie		MSTRG.27680.1	MSTRG.27680.1(2)		7	1297750	1298296	-
MSTRG.3559	-0.472299	3.1265	2.01796	0.155448	0.296083	StringTie		MSTRG.3559.1	MSTRG.3559.1(3)		12	1436767	1440416	+
MSTRG.5443	-0.436166	3.47584	1.96168	0.161334	0.30414	StringTie		MSTRG.5443.1	MSTRG.5443.1(4)		13	41905400	41918062	-
MSTRG.32265	-0.756584	-0.0975595	1.92192	0.165645	0.310212	StringTie		MSTRG.32265.1	MSTRG.32265.1(2)		KN150172.1	39304	40200	-
MSTRG.14032	-0.299081	6.7843	1.91512	0.166396	0.3112	StringTie		MSTRG.14032.1,MSTRG.14032.3,MSTRG.14032.2,MSTRG.14032.4	MSTRG.14032.1(3),MSTRG.14032.3(2),MSTRG.14032.2(1),MSTRG.14032.4(3)		2	55482621	55491548	+
MSTRG.12965	0.306502	6.08443	1.91355	0.166569	0.311402	StringTie		MSTRG.12965.1	MSTRG.12965.1(2)		2	14986014	14991041	-
MSTRG.283	-0.725581	0.336544	1.91104	0.166848	0.311753	StringTie		MSTRG.283.1	MSTRG.283.1(2)		1	13982526	13983061	-
MSTRG.32549	-0.302212	6.42243	1.90927	0.167045	0.311989	StringTie		MSTRG.32549.18,MSTRG.32549.13,MSTRG.32549.8,MSTRG.32549.26,MSTRG.32549.30,MSTRG.32549.6,MSTRG.32549.5,MSTRG.32549.10,MSTRG.32549.20,MSTRG.32549.15,MSTRG.32549.7,MSTRG.32549.31,MSTRG.32549.32,MSTRG.32549.28,MSTRG.32549.12,MSTRG.32549.21,MSTRG.32549.24,MSTRG.32549.22,MSTRG.32549.33,MSTRG.32549.25,MSTRG.32549.27,MSTRG.32549.3,MSTRG.32549.9,MSTRG.32549.23,MSTRG.32549.29,MSTRG.32549.19,MSTRG.32549.17,…	MSTRG.32549.18(2),MSTRG.32549.13(4),MSTRG.32549.8(2),MSTRG.32549.26(3),MSTRG.32549.30(3),MSTRG.32549.6(3),MSTRG.32549.5(3),MSTRG.32549.10(3),MSTRG.32549.20(4),MSTRG.32549.15(2),MSTRG.32549.7(3),MSTRG.32549.31(3),MSTRG.32549.32(4),MSTRG.32549.28(3),MSTRG.32549.12(2),MSTRG.32549.21(2),MSTRG.32549.24(3),MSTRG.32549.22(3),MSTRG.32549.33(3),MSTRG.32549.25(3),MSTRG.32549.27(3),MSTRG.32549.3(2),MSTRG.32…		KN150529.1	11678	13244	+
MSTRG.2862	-0.558776	1.84637	1.90298	0.167746	0.312925	StringTie		MSTRG.2862.1,MSTRG.2862.2	MSTRG.2862.1(2),MSTRG.2862.2(2)		11	16424037	16435645	-
MSTRG.32483	0.563874	1.89196	1.90164	0.167895	0.313165	StringTie		MSTRG.32483.1	MSTRG.32483.1(2)		KN150451.1	1	2219	-
MSTRG.31219	0.787146	0.0233294	1.88084	0.170238	0.31616	StringTie		MSTRG.31219.1	MSTRG.31219.1(2)		9	29695768	29696239	-
MSTRG.27606	-0.437457	3.34569	1.87307	0.171124	0.317282	StringTie		MSTRG.27606.1	MSTRG.27606.1(3)		6	58537524	58538401	-
MSTRG.15501	-0.317203	5.54819	1.86901	0.171589	0.317947	StringTie		MSTRG.15501.2,MSTRG.15501.1,MSTRG.15501.4,MSTRG.15501.9,MSTRG.15501.10,MSTRG.15501.8,MSTRG.15501.7,MSTRG.15501.12,MSTRG.15501.11,MSTRG.15501.3,MSTRG.15501.6,MSTRG.15501.5,MSTRG.15501.13	MSTRG.15501.2(4),MSTRG.15501.1(8),MSTRG.15501.4(4),MSTRG.15501.9(5),MSTRG.15501.10(5),MSTRG.15501.8(6),MSTRG.15501.7(5),MSTRG.15501.12(6),MSTRG.15501.11(5),MSTRG.15501.3(6),MSTRG.15501.6(6),MSTRG.15501.5(7),MSTRG.15501.13(2)		21	910486	927763	+
MSTRG.20399	0.599343	1.35439	1.8406	0.17488	0.322365	StringTie		MSTRG.20399.1	MSTRG.20399.1(2)		25	25657648	25658784	-
MSTRG.32691	-0.365261	4.48143	1.8273	0.176447	0.324437	StringTie		MSTRG.32691.1,MSTRG.32691.2	MSTRG.32691.1(5),MSTRG.32691.2(6)		KN150692.1	7027	12558	-
MSTRG.2693	0.419411	3.56283	1.79895	0.17984	0.328702	StringTie		MSTRG.2693.1	MSTRG.2693.1(2)		11	9537797	9542776	-
MSTRG.31360	0.799994	-0.080469	1.79855	0.179888	0.328738	StringTie		MSTRG.31360.1	MSTRG.31360.1(2)		9	34133088	34133910	-
MSTRG.12603	0.541443	1.88757	1.78554	0.18147	0.330729	StringTie		MSTRG.12603.1,MSTRG.12603.2	MSTRG.12603.1(5),MSTRG.12603.2(2)		2	100401	101136	-
MSTRG.31915	0.726943	0.104108	1.76228	0.184341	0.334125	StringTie		MSTRG.31915.1	MSTRG.31915.1(3)		KN149795.1	1076	6617	+
MSTRG.4745	-0.706005	-0.170305	1.74441	0.186582	0.337055	StringTie		MSTRG.4745.1	MSTRG.4745.1(2)		13	8119135	8119627	-
MSTRG.9288	-0.33229	4.93036	1.74416	0.186613	0.337089	StringTie		MSTRG.9288.5,MSTRG.9288.3,MSTRG.9288.6,MSTRG.9288.4,MSTRG.9288.2,MSTRG.9288.1,MSTRG.9288.7,MSTRG.9288.8,MSTRG.9288.9	MSTRG.9288.5(2),MSTRG.9288.3(2),MSTRG.9288.6(3),MSTRG.9288.4(2),MSTRG.9288.2(2),MSTRG.9288.1(2),MSTRG.9288.7(2),MSTRG.9288.8(3),MSTRG.9288.9(3)		17	1510452	1511470	+
MSTRG.10451	-0.348846	4.48663	1.67246	0.195929	0.348923	StringTie		MSTRG.10451.1	MSTRG.10451.1(2)		18	5220602	5225605	+
MSTRG.27192	0.510972	2.03215	1.66879	0.196421	0.349453	StringTie		MSTRG.27192.1	MSTRG.27192.1(3)		6	40552764	40554428	+
MSTRG.32627	-0.50794	1.96923	1.66061	0.197521	0.350924	StringTie		MSTRG.32627.1,MSTRG.32627.2	MSTRG.32627.1(3),MSTRG.32627.2(3)		KN150616.1	45665	46656	+
MSTRG.4491	-0.501648	2.05013	1.65214	0.198667	0.352374	StringTie		MSTRG.4491.1	MSTRG.4491.1(4)		12	48176071	48182272	+
MSTRG.32382	0.285543	5.99207	1.61824	0.203337	0.358216	StringTie		MSTRG.32382.2,MSTRG.32382.1,MSTRG.32382.3	MSTRG.32382.2(2),MSTRG.32382.1(1),MSTRG.32382.3(2)		KN150329.1	1950	8450	-
MSTRG.27250	0.517071	1.98195	1.6052	0.205168	0.360501	StringTie		MSTRG.27250.1	MSTRG.27250.1(2)	lnc-si:dkeyp-111e5.4	6	42017524	42026189	+
MSTRG.16589	0.480905	2.41857	1.58666	0.207804	0.363618	StringTie		MSTRG.16589.1	MSTRG.16589.1(2)		21	45649111	45672727	+
MSTRG.23618	0.435424	2.87223	1.58545	0.207978	0.363735	StringTie		MSTRG.23618.1	MSTRG.23618.1(2)		4	43797857	43800076	+
MSTRG.17420	-0.58811	0.595554	1.58241	0.208414	0.364286	StringTie		MSTRG.17420.1	MSTRG.17420.1(2)		22	25284901	25287563	-
MSTRG.16546	-0.318024	4.82925	1.54408	0.214012	0.370902	StringTie		MSTRG.16546.2,MSTRG.16546.1	MSTRG.16546.2(2),MSTRG.16546.1(1)		21	44675410	44679178	+
MSTRG.32174	0.517425	1.65233	1.52062	0.217525	0.375185	StringTie		MSTRG.32174.1	MSTRG.32174.1(2)		KN150105.1	44369	48007	-
MSTRG.22032	0.345128	4.28639	1.51673	0.218115	0.375795	StringTie		MSTRG.22032.1,MSTRG.22032.2	MSTRG.22032.1(2),MSTRG.22032.2(2)		3	41592834	41596269	+
MSTRG.32368	-0.617868	0.510163	1.49419	0.221568	0.380071	StringTie		MSTRG.32368.1	MSTRG.32368.1(2)		KN150316.1	1361	6176	-
MSTRG.9675	0.388062	3.29513	1.45286	0.228069	0.387712	StringTie		MSTRG.9675.1	MSTRG.9675.1(2)		17	22050145	22051390	+
MSTRG.30179	0.330229	4.34802	1.43881	0.230332	0.390254	StringTie		MSTRG.30179.1,MSTRG.30179.2	MSTRG.30179.1(1),MSTRG.30179.2(2)		8	36071766	36075188	-
MSTRG.6913	0.467627	1.90675	1.39065	0.238296	0.399827	StringTie		MSTRG.6913.1	MSTRG.6913.1(2)		15	5474449	5477316	-
MSTRG.12143	0.458191	1.9468	1.37754	0.240521	0.402321	StringTie		MSTRG.12143.1	MSTRG.12143.1(2)		19	29527833	29576514	+
MSTRG.2866	-0.742997	-0.836677	1.35834	0.243826	0.406076	StringTie		MSTRG.2866.1	MSTRG.2866.1(2)		11	17392866	17393533	-
MSTRG.26776	-0.46301	1.90443	1.33521	0.24788	0.410978	StringTie		MSTRG.26776.1	MSTRG.26776.1(2)		6	20096497	20098832	+
MSTRG.7766	-0.487099	1.55755	1.33376	0.248137	0.411201	StringTie		MSTRG.7766.1,MSTRG.7766.2	MSTRG.7766.1(3),MSTRG.7766.2(2)		15	46805475	46810452	+
MSTRG.24778	-0.285525	4.93458	1.31514	0.251465	0.415341	StringTie		MSTRG.24778.1	MSTRG.24778.1(2)		5	3384572	3392422	-
MSTRG.1458	-0.260578	5.76945	1.30699	0.25294	0.41701	StringTie		MSTRG.1458.1,MSTRG.1458.2	MSTRG.1458.1(3),MSTRG.1458.2(4)		10	3043974	3050776	-
MSTRG.7801	-0.301364	4.5531	1.28771	0.256469	0.420877	StringTie		MSTRG.7801.1,MSTRG.7801.2	MSTRG.7801.1(1),MSTRG.7801.2(2)		15	47382788	47384195	+
MSTRG.25013	0.286176	4.86043	1.2852	0.256935	0.421487	StringTie		MSTRG.25013.1	MSTRG.25013.1(2)	lnc-slc39a14	5	15872550	15876633	+
MSTRG.15500	0.438693	2.25873	1.28439	0.257084	0.421656	StringTie		MSTRG.15500.1	MSTRG.15500.1(3)		21	898502	902562	+
MSTRG.31991	0.24759	6.42374	1.27664	0.258524	0.42299	StringTie		MSTRG.31991.2,MSTRG.31991.1,MSTRG.31991.3,MSTRG.31991.4	MSTRG.31991.2(2),MSTRG.31991.1(2),MSTRG.31991.3(2),MSTRG.31991.4(2)		KN149868.1	30743	37278	+
MSTRG.32700	-0.644809	0.0800286	1.27642	0.258566	0.423007	StringTie		MSTRG.32700.1	MSTRG.32700.1(3)		KN150703.1	820	1913	-
MSTRG.7898	0.355089	3.43115	1.27094	0.25959	0.424327	StringTie		MSTRG.7898.1	MSTRG.7898.1(3)		16	3806647	3811017	+
MSTRG.31961	0.739496	-0.278086	1.27088	0.259601	0.424327	StringTie		MSTRG.31961.1	MSTRG.31961.1(2)		KN149831.1	28854	29549	-
MSTRG.21925	-0.389211	2.79527	1.26908	0.259939	0.424661	StringTie		MSTRG.21925.1	MSTRG.21925.1(5)		3	37560478	37563504	-
MSTRG.29681	-0.411862	2.64405	1.26522	0.260666	0.425524	StringTie		MSTRG.29681.1	MSTRG.29681.1(2)		8	16539895	16542057	-
MSTRG.24909	-0.583161	0.114819	1.24838	0.263862	0.429297	StringTie		MSTRG.24909.1	MSTRG.24909.1(2)		5	9710924	9712818	-
MSTRG.17518	0.600325	0.141651	1.24445	0.264616	0.430064	StringTie		MSTRG.17518.1	MSTRG.17518.1(2)		22	28971180	28971707	-
MSTRG.32578	0.546906	0.727954	1.21669	0.270011	0.436295	StringTie		MSTRG.32578.1	MSTRG.32578.1(3)		KN150572.1	11185	13027	+
MSTRG.22942	-0.56419	0.358601	1.18763	0.275809	0.442559	StringTie		MSTRG.22942.1	MSTRG.22942.1(2)		4	16852311	16854948	+
MSTRG.4439	0.365776	3.03851	1.16704	0.28001	0.447008	StringTie		MSTRG.4439.1	MSTRG.4439.1(3)		12	45403869	45416722	-
MSTRG.6471	0.368534	2.88248	1.16666	0.280089	0.447059	StringTie		MSTRG.6471.1	MSTRG.6471.1(3)		14	38375383	38400361	+
MSTRG.18724	0.389841	2.61504	1.16555	0.280317	0.447318	StringTie		MSTRG.18724.1	MSTRG.18724.1(2)		23	38485828	38565963	-
MSTRG.14233	0.287958	4.50456	1.1546	0.282588	0.449764	StringTie		MSTRG.14233.1	MSTRG.14233.1(2)		20	1997143	2000134	-
MSTRG.180	-0.456126	1.40176	1.14905	0.283749	0.451088	StringTie		MSTRG.180.1	MSTRG.180.1(2)		1	8454433	8455068	-
MSTRG.18193	-0.62253	0.121782	1.14896	0.283767	0.451091	StringTie		MSTRG.18193.1	MSTRG.18193.1(2)		23	19229993	19232345	+
MSTRG.9063	-0.405497	2.23262	1.14229	0.285169	0.4526	StringTie		MSTRG.9063.1	MSTRG.9063.1(2)		16	50326069	50326506	-
MSTRG.32328	0.461039	1.40859	1.12656	0.28851	0.456294	StringTie		MSTRG.32328.1	MSTRG.32328.1(2)		KN150244.1	18842	19395	-
MSTRG.6495	-0.262472	5.10245	1.12428	0.289	0.456796	StringTie		MSTRG.6495.1,MSTRG.6495.2,MSTRG.6495.3,MSTRG.6495.4,MSTRG.6495.5	MSTRG.6495.1(5),MSTRG.6495.2(2),MSTRG.6495.3(4),MSTRG.6495.4(4),MSTRG.6495.5(2)		14	39827325	39833227	+
MSTRG.14241	0.590866	0.0234799	1.12334	0.289201	0.456959	StringTie		MSTRG.14241.1	MSTRG.14241.1(2)		20	2396957	2400336	-
MSTRG.16041	-0.341173	3.18401	1.10337	0.293528	0.461177	StringTie		MSTRG.16041.1	MSTRG.16041.1(2)		21	24409114	24413161	+
MSTRG.31868	-0.643659	-0.811521	1.08575	0.297415	0.46547	StringTie		MSTRG.31868.1	MSTRG.31868.1(2)		KN149741.1	20356	20765	+
MSTRG.23420	-0.408649	2.10511	1.08131	0.298404	0.466477	StringTie		MSTRG.23420.1	MSTRG.23420.1(3)		4	36323046	36325263	-
MSTRG.4372	-0.310073	3.71335	1.06742	0.301529	0.469824	StringTie		MSTRG.4372.1	MSTRG.4372.1(2)		12	41082544	41085584	+
MSTRG.3433	0.232348	5.90442	1.06554	0.301954	0.470293	StringTie		MSTRG.3433.2,MSTRG.3433.1	MSTRG.3433.2(3),MSTRG.3433.1(2)		11	43414098	43420099	-
MSTRG.3017	-0.466054	0.853854	1.06342	0.302435	0.470741	StringTie		MSTRG.3017.1	MSTRG.3017.1(3)		11	24475168	24476401	-
MSTRG.15573	-0.395367	2.18799	1.06034	0.303138	0.47145	StringTie		MSTRG.15573.1	MSTRG.15573.1(2)		21	2298290	2299408	-
MSTRG.14354	-0.38261	2.34649	1.04868	0.305812	0.474448	StringTie		MSTRG.14354.1	MSTRG.14354.1(2)		20	7126738	7129171	-
MSTRG.22376	-0.492938	0.796514	1.04475	0.30672	0.475104	StringTie		MSTRG.22376.1	MSTRG.22376.1(2)		3	60335618	60336653	+
MSTRG.6762	0.234176	5.70451	1.0379	0.30831	0.476714	StringTie		MSTRG.6762.1	MSTRG.6762.1(5)		15	1297527	1305999	-
MSTRG.5998	-0.343412	2.89039	1.02412	0.311545	0.480082	StringTie		MSTRG.5998.1	MSTRG.5998.1(8)		14	15056084	15059192	+
MSTRG.19482	0.513684	0.450365	1.02144	0.312178	0.480472	StringTie		MSTRG.19482.1	MSTRG.19482.1(5)		24	28942919	28944612	-
MSTRG.32169	-0.284442	4.16188	1.01525	0.313649	0.48204	StringTie		MSTRG.32169.1,MSTRG.32169.2,MSTRG.32169.3,MSTRG.32169.4,MSTRG.32169.5,MSTRG.32169.6,MSTRG.32169.7,MSTRG.32169.9,MSTRG.32169.8,MSTRG.32169.10	MSTRG.32169.1(4),MSTRG.32169.2(3),MSTRG.32169.3(2),MSTRG.32169.4(2),MSTRG.32169.5(2),MSTRG.32169.6(2),MSTRG.32169.7(3),MSTRG.32169.9(2),MSTRG.32169.8(2),MSTRG.32169.10(2)		KN150103.1	1147	2864	-
MSTRG.26229	-0.453545	1.19632	1.01215	0.314387	0.482745	StringTie		MSTRG.26229.1	MSTRG.26229.1(2)		5	68669606	68672895	+
MSTRG.1308	-0.324432	3.17841	1.00142	0.316968	0.485328	StringTie		MSTRG.1308.1	MSTRG.1308.1(2)		1	58870659	58871562	+
MSTRG.17674	-0.360544	2.56765	0.984611	0.321063	0.48971	StringTie		MSTRG.17674.1,MSTRG.17674.2	MSTRG.17674.1(2),MSTRG.17674.2(1)		22	36281146	36283275	-
MSTRG.18687	0.307023	3.49043	0.944981	0.331	0.499953	StringTie		MSTRG.18687.1,MSTRG.18687.2	MSTRG.18687.1(2),MSTRG.18687.2(3)		23	36822263	36832223	+
MSTRG.2059	-0.342686	2.7437	0.934905	0.333592	0.50242	StringTie		MSTRG.2059.1	MSTRG.2059.1(2)		10	31851594	31852753	-
MSTRG.9289	-0.285865	3.85043	0.928586	0.335231	0.503835	StringTie		MSTRG.9289.1	MSTRG.9289.1(2)		17	1510435	1511435	-
MSTRG.22503	-0.404876	1.62208	0.914567	0.338906	0.507466	StringTie		MSTRG.22503.1	MSTRG.22503.1(3)		4	1384925	1386761	-
MSTRG.30054	0.347083	2.61597	0.905327	0.341357	0.509827	StringTie		MSTRG.30054.1	MSTRG.30054.1(2)		8	28567388	28569028	+
MSTRG.26696	0.204682	6.90093	0.905127	0.341411	0.50986	StringTie		MSTRG.26696.1,MSTRG.26696.2	MSTRG.26696.1(1),MSTRG.26696.2(2)		6	14944060	14945777	-
MSTRG.17593	-0.322886	2.88519	0.904343	0.34162	0.510072	StringTie		MSTRG.17593.1	MSTRG.17593.1(2)		22	31531530	31536351	-
MSTRG.9145	-0.377589	2.01324	0.89344	0.344547	0.512785	StringTie		MSTRG.9145.1	MSTRG.9145.1(2)		16	53889013	53890974	-
MSTRG.25632	-0.444122	0.859419	0.891152	0.345165	0.513366	StringTie		MSTRG.25632.1	MSTRG.25632.1(3)		5	38159886	38161974	+
MSTRG.30934	0.311278	3.15656	0.878839	0.34852	0.516592	StringTie		MSTRG.30934.1	MSTRG.30934.1(2)		9	18056016	18076848	-
MSTRG.59	0.35539	2.12467	0.842962	0.358551	0.525813	StringTie		MSTRG.59.1	MSTRG.59.1(2)		1	3751967	3755111	-
MSTRG.32484	0.342712	2.4877	0.842804	0.358596	0.525813	StringTie		MSTRG.32484.1	MSTRG.32484.1(2)		KN150451.1	5952	10852	-
MSTRG.24845	-0.299118	3.22297	0.840867	0.359149	0.526394	StringTie		MSTRG.24845.1	MSTRG.24845.1(2)		5	6360726	6363360	+
MSTRG.32503	-0.400783	1.3052	0.837133	0.360218	0.527503	StringTie		MSTRG.32503.1	MSTRG.32503.1(2)		KN150486.1	174	1180	-
MSTRG.25809	0.369112	2.20886	0.821017	0.364883	0.531883	StringTie		MSTRG.25809.1	MSTRG.25809.1(2)		5	48004541	48007277	-
MSTRG.18097	-0.391875	1.27671	0.818991	0.365475	0.532373	StringTie		MSTRG.18097.1	MSTRG.18097.1(2)		23	15735111	15744189	+
MSTRG.30676	0.333216	2.38379	0.816541	0.366193	0.533131	StringTie		MSTRG.30676.1	MSTRG.30676.1(3)		9	1238510	1246642	+
MSTRG.22488	-0.51239	-0.130008	0.814497	0.366794	0.533603	StringTie		MSTRG.22488.1	MSTRG.22488.1(2)		4	886920	888472	-
MSTRG.28904	-0.426405	0.949201	0.811306	0.367734	0.534343	StringTie		MSTRG.28904.1	MSTRG.28904.1(3)		7	51872972	51876199	-
MSTRG.12512	-0.25289	4.07132	0.786121	0.375276	0.541624	StringTie		MSTRG.12512.1,MSTRG.12512.2	MSTRG.12512.1(1),MSTRG.12512.2(2)		19	46743748	46745528	+
MSTRG.32631	0.212525	5.24395	0.78373	0.376003	0.542457	StringTie		MSTRG.32631.1	MSTRG.32631.1(2)		KN150617.1	76205	79211	+
MSTRG.10470	0.194584	6.13564	0.775579	0.378497	0.545194	StringTie		MSTRG.10470.2,MSTRG.10470.1,MSTRG.10470.3,MSTRG.10470.4	MSTRG.10470.2(3),MSTRG.10470.1(2),MSTRG.10470.3(3),MSTRG.10470.4(3)		18	5498982	5503125	-
MSTRG.32452	-0.32231	2.57787	0.774559	0.37881	0.545584	StringTie		MSTRG.32452.1	MSTRG.32452.1(2)		KN150409.1	119	573	+
MSTRG.4675	-0.434792	0.496972	0.77331	0.379195	0.545967	StringTie		MSTRG.4675.1	MSTRG.4675.1(2)		13	4536342	4537996	+
MSTRG.13662	0.469623	0.274675	0.771244	0.379832	0.546681	StringTie		MSTRG.13662.1	MSTRG.13662.1(2)		2	41909114	41909496	+
MSTRG.10334	-0.468821	0.329584	0.769754	0.380293	0.547053	StringTie		MSTRG.10334.1	MSTRG.10334.1(2)		18	341717	347973	-
MSTRG.27573	-0.330173	2.28092	0.763442	0.382253	0.549112	StringTie		MSTRG.27573.1	MSTRG.27573.1(4)		6	57146729	57179958	+
MSTRG.10777	-0.333846	2.14589	0.757433	0.384133	0.550874	StringTie		MSTRG.10777.1	MSTRG.10777.1(5)		18	19424071	19427005	+
MSTRG.14069	-0.271596	3.30383	0.722625	0.395284	0.56186	StringTie		MSTRG.14069.1,MSTRG.14069.2	MSTRG.14069.1(1),MSTRG.14069.2(2)		2	56676008	56677237	-
MSTRG.27961	-0.292071	2.86294	0.721385	0.39569	0.562164	StringTie		MSTRG.27961.1	MSTRG.27961.1(3)		7	13090348	13091107	-
MSTRG.30098	-0.191695	5.66712	0.698047	0.403441	0.570385	StringTie		MSTRG.30098.1	MSTRG.30098.1(2)		8	30852338	30860004	-
MSTRG.13590	-0.395997	0.891184	0.697949	0.403474	0.570401	StringTie		MSTRG.13590.1	MSTRG.13590.1(2)		2	37831713	37832696	-
MSTRG.4368	-0.193776	5.51493	0.689378	0.406376	0.572915	StringTie		MSTRG.4368.1,MSTRG.4368.2,MSTRG.4368.3	MSTRG.4368.1(1),MSTRG.4368.2(2),MSTRG.4368.3(2)		12	40555211	40556885	-
MSTRG.13195	0.444706	0.272113	0.667552	0.413906	0.579598	StringTie		MSTRG.13195.1	MSTRG.13195.1(3)		2	24810825	24811920	-
MSTRG.16387	0.429407	0.141684	0.662714	0.415603	0.581341	StringTie		MSTRG.16387.1	MSTRG.16387.1(3)		21	38913517	38925516	+
MSTRG.32520	0.252814	3.52165	0.658058	0.417246	0.582884	StringTie		MSTRG.32520.2,MSTRG.32520.1	MSTRG.32520.2(3),MSTRG.32520.1(2)		KN150503.1	169	719	-
MSTRG.12531	0.535827	-0.250449	0.649837	0.420171	0.585669	StringTie		MSTRG.12531.1	MSTRG.12531.1(2)		19	47807217	47809761	-
MSTRG.10646	-0.302752	1.9799	0.630851	0.427043	0.591613	StringTie		MSTRG.10646.1	MSTRG.10646.1(2)		18	14263920	14264418	+
MSTRG.29276	-0.340943	1.55403	0.624852	0.42925	0.593665	StringTie		MSTRG.29276.1	MSTRG.29276.1(3)		7	72114916	72127270	-
MSTRG.32664	-0.266051	3.03763	0.614167	0.433223	0.597503	StringTie		MSTRG.32664.1	MSTRG.32664.1(2)		KN150657.1	175	718	-
MSTRG.15673	-0.382267	0.85597	0.606518	0.436102	0.600104	StringTie		MSTRG.15673.1	MSTRG.15673.1(2)		21	6368993	6369526	+
MSTRG.9174	0.350876	1.1309	0.593696	0.440993	0.604488	StringTie		MSTRG.9174.1	MSTRG.9174.1(5)		16	54482437	54492838	-
MSTRG.31905	-0.343672	1.20144	0.585576	0.444135	0.607038	StringTie		MSTRG.31905.1	MSTRG.31905.1(2)		KN149786.1	1219	1745	+
MSTRG.32279	-0.320633	1.59571	0.583893	0.44479	0.607534	StringTie		MSTRG.32279.1	MSTRG.32279.1(2)		KN150191.1	30417	31187	+
MSTRG.10109	-0.175254	5.64261	0.578587	0.446867	0.609384	StringTie		MSTRG.10109.1	MSTRG.10109.1(2)		17	43517464	43521457	+
MSTRG.31824	0.254248	3.24018	0.577103	0.44745	0.609964	StringTie		MSTRG.31824.1	MSTRG.31824.1(3)		KN149696.1	312538	317744	+
MSTRG.32188	-0.404885	0.334586	0.571798	0.449545	0.611986	StringTie		MSTRG.32188.1	MSTRG.32188.1(2)		KN150118.1	9886	12838	+
MSTRG.30936	-0.272497	2.53579	0.55572	0.45599	0.618235	StringTie		MSTRG.30936.1,MSTRG.30936.3,MSTRG.30936.2	MSTRG.30936.1(3),MSTRG.30936.3(4),MSTRG.30936.2(5)		9	18079827	18083383	-
MSTRG.32309	-0.341525	1.13477	0.548931	0.458755	0.620799	StringTie		MSTRG.32309.1	MSTRG.32309.1(2)		KN150222.1	74595	81123	+
MSTRG.3434	0.263667	2.8115	0.543746	0.460884	0.62262	StringTie		MSTRG.3434.1	MSTRG.3434.1(2)		11	43417364	43420022	+
MSTRG.31992	-0.259709	2.63452	0.528486	0.467244	0.628602	StringTie		MSTRG.31992.1	MSTRG.31992.1(2)		KN149873.1	1	981	-
MSTRG.32470	-0.203444	4.16663	0.52803	0.467436	0.628798	StringTie		MSTRG.32470.1,MSTRG.32470.2	MSTRG.32470.1(2),MSTRG.32470.2(3)		KN150428.1	3138	7943	+
MSTRG.6850	-0.272179	2.30847	0.52747	0.467672	0.628834	StringTie		MSTRG.6850.1	MSTRG.6850.1(2)		15	3110462	3120631	-
MSTRG.4908	0.284246	2.07945	0.527159	0.467804	0.628947	StringTie		MSTRG.4908.1	MSTRG.4908.1(2)		13	15273986	15280374	+
MSTRG.29161	0.29203	1.83545	0.524072	0.46911	0.629857	StringTie		MSTRG.29161.1	MSTRG.29161.1(2)		7	65418750	65421254	-
MSTRG.32010	0.270664	2.36351	0.518773	0.471365	0.631768	StringTie		MSTRG.32010.1,MSTRG.32010.2	MSTRG.32010.1(3),MSTRG.32010.2(3)		KN149894.1	10635	13510	-
MSTRG.19398	-0.187983	4.64846	0.513084	0.473807	0.633674	StringTie		MSTRG.19398.1	MSTRG.19398.1(2)		24	25354523	25355532	+
MSTRG.32072	0.290649	1.90337	0.508348	0.475855	0.635344	StringTie		MSTRG.32072.1	MSTRG.32072.1(2)		KN149959.1	14553	18577	-
MSTRG.32411	-0.336213	0.967204	0.495511	0.481479	0.64051	StringTie		MSTRG.32411.1	MSTRG.32411.1(2)		KN150358.1	2	9125	+
MSTRG.32419	-0.273452	2.03174	0.493495	0.482373	0.64135	StringTie		MSTRG.32419.1	MSTRG.32419.1(2)		KN150363.1	13961	22586	+
MSTRG.27747	-0.244085	2.86064	0.491727	0.483158	0.64211	StringTie		MSTRG.27747.1	MSTRG.27747.1(2)		7	4767934	4768539	-
MSTRG.26280	-0.148629	8.57787	0.489759	0.484035	0.642896	StringTie		MSTRG.26280.1,MSTRG.26280.2,MSTRG.26280.3,MSTRG.26280.7,MSTRG.26280.6,MSTRG.26280.5,MSTRG.26280.4,MSTRG.26280.8,MSTRG.26280.9,MSTRG.26280.11,MSTRG.26280.10,MSTRG.26280.13,MSTRG.26280.12,MSTRG.26280.14,MSTRG.26280.15	MSTRG.26280.1(2),MSTRG.26280.2(3),MSTRG.26280.3(3),MSTRG.26280.7(2),MSTRG.26280.6(3),MSTRG.26280.5(3),MSTRG.26280.4(2),MSTRG.26280.8(3),MSTRG.26280.9(2),MSTRG.26280.11(3),MSTRG.26280.10(3),MSTRG.26280.13(2),MSTRG.26280.12(4),MSTRG.26280.14(3),MSTRG.26280.15(2)		5	70865249	70869944	-
MSTRG.16331	-0.15356	6.20968	0.484961	0.486184	0.644399	StringTie		MSTRG.16331.1,MSTRG.16331.2,MSTRG.16331.4,MSTRG.16331.3,MSTRG.16331.5,MSTRG.16331.6,MSTRG.16331.7	MSTRG.16331.1(2),MSTRG.16331.2(3),MSTRG.16331.4(3),MSTRG.16331.3(2),MSTRG.16331.5(2),MSTRG.16331.6(2),MSTRG.16331.7(3)		21	36772684	36776116	-
MSTRG.7770	-0.231385	3.07868	0.484001	0.486615	0.644706	StringTie		MSTRG.7770.1	MSTRG.7770.1(3)		15	46832920	46836045	+
MSTRG.25881	-0.334853	0.585698	0.480093	0.48838	0.64622	StringTie		MSTRG.25881.1	MSTRG.25881.1(2)		5	52582471	52583144	+
MSTRG.32210	-0.248735	2.64491	0.470344	0.492829	0.650122	StringTie		MSTRG.32210.2,MSTRG.32210.1	MSTRG.32210.2(2),MSTRG.32210.1(2)		KN150131.1	14664	16514	+
MSTRG.18954	-0.258775	2.23209	0.467654	0.494068	0.651131	StringTie		MSTRG.18954.1	MSTRG.18954.1(2)		24	47303	47790	+
MSTRG.19057	0.237196	2.67751	0.45207	0.501354	0.657651	StringTie		MSTRG.19057.1,MSTRG.19057.2	MSTRG.19057.1(2),MSTRG.19057.2(2)		24	6073370	6076764	-
MSTRG.10244	0.209832	3.47135	0.448942	0.502838	0.658797	StringTie		MSTRG.10244.1	MSTRG.10244.1(2)		17	50708691	50710169	-
MSTRG.5668	-0.282736	1.37922	0.423749	0.515072	0.668952	StringTie		MSTRG.5668.1	MSTRG.5668.1(4)		13	51669046	51684518	+
MSTRG.5532	-0.223159	2.90489	0.414656	0.519616	0.673227	StringTie		MSTRG.5532.1	MSTRG.5532.1(2)		13	46384970	46416096	-
MSTRG.21562	0.311996	0.67173	0.408776	0.522591	0.675544	StringTie		MSTRG.21562.1	MSTRG.21562.1(3)		3	28665995	28668057	-
MSTRG.1415	0.290378	1.02413	0.393341	0.530549	0.683008	StringTie		MSTRG.1415.1,MSTRG.1415.2	MSTRG.1415.1(3),MSTRG.1415.2(3)		10	2016588	2018442	+
MSTRG.7897	-0.305011	0.724552	0.383792	0.535581	0.686965	StringTie		MSTRG.7897.1	MSTRG.7897.1(3)		16	3792141	3797993	-
MSTRG.32204	-0.211857	2.81446	0.373642	0.541026	0.691196	StringTie		MSTRG.32204.1	MSTRG.32204.1(2)		KN150129.1	3572	30620	-
MSTRG.6748	-0.271087	1.27692	0.370893	0.542518	0.692374	StringTie		MSTRG.6748.1	MSTRG.6748.1(5)		15	154066	155832	-
MSTRG.8270	-0.31912	0.227704	0.368298	0.543934	0.69343	StringTie		MSTRG.8270.1	MSTRG.8270.1(2)		16	20005862	20007828	-
MSTRG.10303	-0.281811	0.723814	0.366428	0.544958	0.694339	StringTie		MSTRG.10303.1	MSTRG.10303.1(2)		17	53181161	53183204	+
MSTRG.31948	-0.194108	3.32266	0.360342	0.548316	0.696784	StringTie		MSTRG.31948.1	MSTRG.31948.1(2)		KN149819.1	5214	10083	+
MSTRG.14070	-0.143003	5.19846	0.350311	0.553937	0.701089	StringTie		MSTRG.14070.2,MSTRG.14070.1	MSTRG.14070.2(2),MSTRG.14070.1(1)		2	56678140	56684948	-
MSTRG.3586	-0.212267	2.76451	0.348471	0.55498	0.702108	StringTie		MSTRG.3586.1,MSTRG.3586.2	MSTRG.3586.1(2),MSTRG.3586.2(3)		12	2741538	2744757	-
MSTRG.32495	-0.177325	3.63219	0.337034	0.561546	0.707071	StringTie		MSTRG.32495.1	MSTRG.32495.1(2)		KN150463.1	1155	4677	+
MSTRG.24750	-0.171215	3.80003	0.332275	0.564323	0.709475	StringTie		MSTRG.24750.1	MSTRG.24750.1(2)		5	2594313	2600028	-
MSTRG.11003	-0.232745	1.93199	0.328542	0.566519	0.71124	StringTie		MSTRG.11003.1	MSTRG.11003.1(3)		18	33044742	33047028	-
MSTRG.32321	-0.222672	2.28979	0.324628	0.568839	0.713162	StringTie		MSTRG.32321.1	MSTRG.32321.1(4)		KN150237.1	460	1325	-
MSTRG.23883	0.182205	3.32753	0.3238	0.569333	0.713483	StringTie		MSTRG.23883.1	MSTRG.23883.1(2)		4	49683292	49684060	-
MSTRG.5639	-0.120291	7.49726	0.318158	0.572717	0.716161	StringTie		MSTRG.5639.1,MSTRG.5639.2	MSTRG.5639.1(1),MSTRG.5639.2(2)		13	51160366	51168031	-
MSTRG.12381	0.127284	5.75024	0.314964	0.57465	0.717482	StringTie		MSTRG.12381.1,MSTRG.12381.2	MSTRG.12381.1(1),MSTRG.12381.2(2)		19	42246796	42249856	+
MSTRG.17698	-0.276085	0.734234	0.313208	0.575718	0.718273	StringTie		MSTRG.17698.1	MSTRG.17698.1(2)		22	37084923	37092075	-
MSTRG.32167	0.301889	-0.0486165	0.300692	0.583449	0.724651	StringTie		MSTRG.32167.1	MSTRG.32167.1(2)		KN150102.1	2410	4555	+
MSTRG.32027	0.220084	1.84622	0.298917	0.584562	0.725364	StringTie		MSTRG.32027.1	MSTRG.32027.1(2)		KN149919.1	7045	7657	+
MSTRG.32329	0.242812	1.24776	0.292451	0.588654	0.728266	StringTie		MSTRG.32329.1	MSTRG.32329.1(3)		KN150244.1	13994	17209	+
MSTRG.17572	-0.119421	6.20447	0.292183	0.588825	0.728411	StringTie		MSTRG.17572.1,MSTRG.17572.2	MSTRG.17572.1(1),MSTRG.17572.2(2)		22	30731008	30732578	-
MSTRG.24576	-0.113296	9.43388	0.2839	0.594156	0.733193	StringTie		MSTRG.24576.2,MSTRG.24576.1	MSTRG.24576.2(2),MSTRG.24576.1(2)		4	73865741	73870407	-
MSTRG.24126	0.244757	1.17333	0.282138	0.595303	0.734071	StringTie		MSTRG.24126.1	MSTRG.24126.1(3)		4	58086339	58087013	+
MSTRG.32127	-0.183861	2.65013	0.258391	0.611228	0.746921	StringTie		MSTRG.32127.1	MSTRG.32127.1(2)		KN150036.1	367	3166	+
MSTRG.24990	-0.118565	5.25724	0.242531	0.622384	0.754345	StringTie		MSTRG.24990.1,MSTRG.24990.2	MSTRG.24990.1(3),MSTRG.24990.2(2)		5	14802210	14807323	-
MSTRG.31939	-0.178612	2.59369	0.239116	0.624845	0.756001	StringTie		MSTRG.31939.1	MSTRG.31939.1(3)		KN149811.1	1413	7346	-
MSTRG.20012	0.102889	7.45744	0.232348	0.629789	0.759307	StringTie		MSTRG.20012.2,MSTRG.20012.1,MSTRG.20012.6,MSTRG.20012.7,MSTRG.20012.3,MSTRG.20012.4,MSTRG.20012.5	MSTRG.20012.2(4),MSTRG.20012.1(4),MSTRG.20012.6(4),MSTRG.20012.7(4),MSTRG.20012.3(4),MSTRG.20012.4(4),MSTRG.20012.5(4)		25	6023776	6025377	-
MSTRG.32514	0.270599	-0.113884	0.229241	0.632088	0.76081	StringTie		MSTRG.32514.1	MSTRG.32514.1(3)		KN150493.1	6519	7253	+
MSTRG.24749	0.178287	2.30937	0.226632	0.634032	0.7623	StringTie		MSTRG.24749.1	MSTRG.24749.1(2)		5	2592221	2593920	-
MSTRG.5599	0.221178	1.00919	0.216803	0.641487	0.768118	StringTie		MSTRG.5599.1	MSTRG.5599.1(2)		13	49527193	49535891	+
MSTRG.7306	0.221017	0.673207	0.215076	0.642818	0.769234	StringTie		MSTRG.7306.1	MSTRG.7306.1(2)		15	25135193	25141369	+
MSTRG.22516	-0.173244	2.22947	0.208155	0.648218	0.773673	StringTie		MSTRG.22516.1	MSTRG.22516.1(2)		4	1512216	1513714	-
MSTRG.31790	0.181474	1.85893	0.207299	0.648893	0.774205	StringTie		MSTRG.31790.1	MSTRG.31790.1(4)		KN149686.1	258520	260346	-
MSTRG.7823	-0.114862	4.87919	0.199223	0.655349	0.779342	StringTie	ENSDARG00000035648	MSTRG.7823.1,MSTRG.7823.2,MSTRG.7823.3,MSTRG.7823.4	MSTRG.7823.1(2),MSTRG.7823.2(3),MSTRG.7823.3(3),MSTRG.7823.4(3)	irx4a	16	266313	275670	-
MSTRG.31903	-0.246083	-0.189332	0.19586	0.658083	0.781195	StringTie		MSTRG.31903.1	MSTRG.31903.1(2)		KN149785.1	2	495	+
MSTRG.30763	-0.0986047	5.91298	0.195831	0.658107	0.781195	StringTie		MSTRG.30763.1	MSTRG.30763.1(2)		9	4758817	4762872	-
MSTRG.5597	0.143446	3.18597	0.194324	0.659342	0.782145	StringTie		MSTRG.5597.1	MSTRG.5597.1(2)		13	49299509	49300935	-
MSTRG.30594	-0.19999	1.19569	0.187335	0.665144	0.786066	StringTie		MSTRG.30594.1	MSTRG.30594.1(3)		9	116	1776	+
MSTRG.20976	0.163129	2.43862	0.184716	0.667352	0.787908	StringTie		MSTRG.20976.1	MSTRG.20976.1(2)		3	7127655	7135175	+
MSTRG.7672	0.120937	4.1227	0.180469	0.67097	0.790794	StringTie		MSTRG.7672.1	MSTRG.7672.1(2)		15	43747847	43755882	+
MSTRG.23522	-0.233386	-0.26565	0.179909	0.671451	0.791157	StringTie		MSTRG.23522.1	MSTRG.23522.1(2)		4	41810496	41812138	+
MSTRG.10586	-0.238143	-0.548845	0.178436	0.672721	0.792194	StringTie		MSTRG.10586.1	MSTRG.10586.1(2)		18	10748575	10748993	+
MSTRG.16253	0.149744	2.66359	0.173453	0.677061	0.795581	StringTie		MSTRG.16253.1	MSTRG.16253.1(3)		21	32106430	32244780	+
MSTRG.31864	-0.149781	2.67076	0.171291	0.678967	0.796815	StringTie		MSTRG.31864.1,MSTRG.31864.2	MSTRG.31864.1(2),MSTRG.31864.2(2)		KN149738.1	2029	5493	-
MSTRG.32493	0.126641	3.63505	0.168489	0.681458	0.798553	StringTie		MSTRG.32493.1	MSTRG.32493.1(4)		KN150461.1	1	1000	-
MSTRG.18623	-0.0944356	5.41345	0.163192	0.686235	0.801986	StringTie		MSTRG.18623.1,MSTRG.18623.2	MSTRG.18623.1(1),MSTRG.18623.2(2)		23	35137345	35140547	-
MSTRG.32314	0.210971	0.249193	0.160865	0.688361	0.803614	StringTie		MSTRG.32314.1	MSTRG.32314.1(2)		KN150228.1	9747	10088	+
MSTRG.18096	0.136018	2.81872	0.149276	0.699228	0.811808	StringTie		MSTRG.18096.1	MSTRG.18096.1(3)	lnc-sulf2b	23	15676306	15807594	-
MSTRG.32576	-0.152472	1.89407	0.148785	0.699699	0.811971	StringTie		MSTRG.32576.1	MSTRG.32576.1(3)		KN150565.1	1147	19419	+
MSTRG.22847	-0.148422	2.18009	0.148227	0.700235	0.812381	StringTie		MSTRG.22847.1	MSTRG.22847.1(2)		4	13024019	13025210	-
MSTRG.9155	0.194202	0.443363	0.147089	0.701333	0.813378	StringTie		MSTRG.9155.1	MSTRG.9155.1(2)		16	54053218	54053564	-
MSTRG.20248	0.135203	2.63464	0.145838	0.702545	0.8143	StringTie		MSTRG.20248.1	MSTRG.20248.1(3)	lnc-dusp6	25	18212938	18218646	+
MSTRG.29333	0.12812	3.10402	0.144426	0.70392	0.815257	StringTie		MSTRG.29333.1	MSTRG.29333.1(3)	lnc-tmed7-as	8	150908	155294	-
MSTRG.32183	-0.140932	2.42681	0.139874	0.708406	0.819013	StringTie		MSTRG.32183.1	MSTRG.32183.1(2)		KN150113.1	1812	5354	-
MSTRG.32028	-0.181507	0.653238	0.139326	0.708952	0.819504	StringTie		MSTRG.32028.1	MSTRG.32028.1(4)		KN149920.1	242	18166	+
MSTRG.29225	0.113722	3.73167	0.139154	0.709123	0.819529	StringTie		MSTRG.29225.1	MSTRG.29225.1(2)		7	69709861	69710898	+
MSTRG.31997	-0.135792	2.53974	0.135739	0.712555	0.821872	StringTie		MSTRG.31997.2,MSTRG.31997.1,MSTRG.31997.3	MSTRG.31997.2(3),MSTRG.31997.1(3),MSTRG.31997.3(3)		KN149882.1	1	7316	-
MSTRG.4395	0.0999298	4.41336	0.132312	0.716047	0.824183	StringTie		MSTRG.4395.1	MSTRG.4395.1(6)		12	42747510	42866503	+
MSTRG.2861	-0.124945	2.75574	0.12848	0.720013	0.82691	StringTie		MSTRG.2861.1	MSTRG.2861.1(2)		11	15781733	15783617	+
MSTRG.6528	-0.200515	-0.698377	0.121166	0.727773	0.832366	StringTie		MSTRG.6528.1	MSTRG.6528.1(2)		14	42905622	42905972	-
MSTRG.24553	0.127944	2.54221	0.118369	0.73081	0.834675	StringTie		MSTRG.24553.1	MSTRG.24553.1(3)		4	72799486	72812352	+
MSTRG.26867	0.120774	2.72688	0.117607	0.731645	0.835189	StringTie		MSTRG.26867.1	MSTRG.26867.1(4)		6	24211637	24216549	+
MSTRG.22268	0.140756	1.81159	0.116318	0.733063	0.836046	StringTie		MSTRG.22268.1	MSTRG.22268.1(2)		3	56528242	56529712	-
MSTRG.14059	-0.0827964	5.16327	0.115335	0.73415	0.836741	StringTie		MSTRG.14059.1,MSTRG.14059.2	MSTRG.14059.1(4),MSTRG.14059.2(4)		2	56301653	56321499	-
MSTRG.32035	-0.125375	2.11365	0.102713	0.748597	0.845773	StringTie		MSTRG.32035.1	MSTRG.32035.1(3)		KN149929.1	4260	6296	-
MSTRG.13716	-0.0703129	6.19903	0.101592	0.749927	0.846634	StringTie		MSTRG.13716.2,MSTRG.13716.1,MSTRG.13716.3,MSTRG.13716.4	MSTRG.13716.2(2),MSTRG.13716.1(2),MSTRG.13716.3(2),MSTRG.13716.4(2)		2	43714103	43717859	+
MSTRG.5411	-0.177119	0.0153859	0.0990257	0.753002	0.848769	StringTie		MSTRG.5411.1	MSTRG.5411.1(3)		13	37009430	37010569	+
MSTRG.9280	0.0882236	4.1383	0.0977167	0.754587	0.849455	StringTie		MSTRG.9280.1	MSTRG.9280.1(2)		17	2268001	2270542	-
MSTRG.28834	-0.12487	1.81993	0.0950774	0.757819	0.85171	StringTie		MSTRG.28834.1	MSTRG.28834.1(3)		7	48560687	48564130	+
MSTRG.11808	-0.112928	2.44503	0.0948519	0.758097	0.851739	StringTie		MSTRG.11808.1	MSTRG.11808.1(2)		19	13488170	13489806	+
MSTRG.19986	0.141194	1.28825	0.0937401	0.759475	0.85272	StringTie		MSTRG.19986.1	MSTRG.19986.1(3)		25	5790529	5805715	-
MSTRG.11467	0.0702984	5.43552	0.0897999	0.764432	0.856168	StringTie		MSTRG.11467.1,MSTRG.11467.2,MSTRG.11467.3	MSTRG.11467.1(1),MSTRG.11467.2(2),MSTRG.11467.3(2)		19	2093695	2094736	-
MSTRG.31862	0.113407	2.10235	0.0836384	0.772426	0.861779	StringTie		MSTRG.31862.1	MSTRG.31862.1(2)		KN149736.1	324	1154	+
MSTRG.30673	-0.105036	2.37975	0.0804765	0.776653	0.864367	StringTie		MSTRG.30673.1	MSTRG.30673.1(3)		9	1137452	1140258	-
MSTRG.32451	-0.0614728	6.14328	0.077641	0.78052	0.866797	StringTie		MSTRG.32451.3,MSTRG.32451.2,MSTRG.32451.1,MSTRG.32451.4,MSTRG.32451.5,MSTRG.32451.6	MSTRG.32451.3(2),MSTRG.32451.2(2),MSTRG.32451.1(1),MSTRG.32451.4(2),MSTRG.32451.5(2),MSTRG.32451.6(3)		KN150402.1	65	8377	+
MSTRG.1767	-0.105951	2.3881	0.0766516	0.781887	0.867782	StringTie		MSTRG.1767.1	MSTRG.1767.1(2)		10	16806672	16812120	+
MSTRG.32136	-0.156662	-0.294511	0.0759	0.782932	0.868086	StringTie		MSTRG.32136.1	MSTRG.32136.1(2)		KN150060.1	40486	41991	+
MSTRG.25657	0.119899	1.21302	0.0752977	0.783774	0.868591	StringTie		MSTRG.25657.1	MSTRG.25657.1(2)		5	39308844	39310408	+
MSTRG.1690	-0.0581633	7.9189	0.0748457	0.784408	0.869079	StringTie		MSTRG.1690.1,MSTRG.1690.2	MSTRG.1690.1(2),MSTRG.1690.2(2)		10	12229735	12232127	-
MSTRG.17913	-0.0900084	3.2577	0.0730021	0.787015	0.870574	StringTie		MSTRG.17913.1	MSTRG.17913.1(2)		23	5497361	5504222	-
MSTRG.32002	-0.135914	0.276757	0.0722264	0.788122	0.8713	StringTie		MSTRG.32002.1	MSTRG.32002.1(2)		KN149889.1	6887	7465	+
MSTRG.31936	0.0930407	2.19748	0.0616907	0.803843	0.881728	StringTie		MSTRG.31936.1	MSTRG.31936.1(3)		KN149809.1	10	1770	-
MSTRG.1382	-0.0894183	2.57078	0.061147	0.804692	0.88243	StringTie		MSTRG.1382.1	MSTRG.1382.1(2)		10	877649	883592	+
MSTRG.16492	-0.0925157	2.5567	0.060641	0.805486	0.882978	StringTie		MSTRG.16492.1	MSTRG.16492.1(2)		21	43536021	43539595	-
MSTRG.31840	0.0572138	5.15344	0.0547825	0.814941	0.888581	StringTie		MSTRG.31840.1,MSTRG.31840.2	MSTRG.31840.1(2),MSTRG.31840.2(2)		KN149704.1	37320	38774	-
MSTRG.3192	0.0709417	3.94943	0.0544452	0.815501	0.888869	StringTie		MSTRG.3192.1	MSTRG.3192.1(3)		11	32664958	32679900	-
MSTRG.5856	0.0787941	2.9986	0.0535249	0.817039	0.889719	StringTie		MSTRG.5856.1	MSTRG.5856.1(2)		14	7219362	7220598	-
MSTRG.500	0.109849	0.776681	0.0530724	0.817801	0.889979	StringTie		MSTRG.500.1	MSTRG.500.1(2)		1	26745089	26746624	+
MSTRG.46	-0.072608	3.35327	0.0525995	0.8186	0.890414	StringTie		MSTRG.46.1	MSTRG.46.1(3)		1	2640818	2643475	+
MSTRG.13781	0.0804828	2.78279	0.051547	0.820393	0.891574	StringTie		MSTRG.13781.1	MSTRG.13781.1(2)		2	45566871	45568694	+
MSTRG.32004	0.128867	-0.230717	0.0488375	0.825099	0.894635	StringTie		MSTRG.32004.1	MSTRG.32004.1(2)		KN149891.1	1	348	+
MSTRG.28719	0.120569	-0.418376	0.0485248	0.82565	0.894954	StringTie		MSTRG.28719.1	MSTRG.28719.1(3)		7	41121426	41122817	+
MSTRG.12977	0.107823	0.420493	0.0473896	0.827669	0.896379	StringTie		MSTRG.12977.1	MSTRG.12977.1(2)		2	15285729	15293042	+
MSTRG.26347	-0.104812	0.622161	0.0445173	0.832894	0.89984	StringTie		MSTRG.26347.1	MSTRG.26347.1(2)		6	655856	656359	-
MSTRG.23658	0.0999052	0.76482	0.0435449	0.834703	0.900603	StringTie		MSTRG.23658.1	MSTRG.23658.1(2)		4	46390703	46392239	+
MSTRG.6206	0.11104	0.198288	0.0419078	0.837796	0.902424	StringTie		MSTRG.6206.1	MSTRG.6206.1(2)		14	25939454	25940839	+
MSTRG.32510	0.0918465	1.1952	0.0413024	0.838955	0.90298	StringTie		MSTRG.32510.1	MSTRG.32510.1(5)		KN150489.1	4119	14712	-
MSTRG.4523	0.0765897	2.19971	0.0396438	0.842179	0.904995	StringTie		MSTRG.4523.1,MSTRG.4523.2	MSTRG.4523.1(2),MSTRG.4523.2(2)		12	48930452	48931201	+
MSTRG.18927	0.0607322	3.54891	0.0386379	0.844168	0.906395	StringTie		MSTRG.18927.1	MSTRG.18927.1(4)		23	45920762	45925697	-
MSTRG.3442	-0.0545179	3.95297	0.0348096	0.851995	0.910987	StringTie		MSTRG.3442.1	MSTRG.3442.1(4)		11	43924659	43936592	+
MSTRG.18820	0.104413	-0.176039	0.0343685	0.852925	0.911516	StringTie		MSTRG.18820.1	MSTRG.18820.1(2)		23	43503899	43504346	-
MSTRG.25923	-0.0900538	0.44444	0.032855	0.856164	0.913609	StringTie		MSTRG.25923.1	MSTRG.25923.1(2)		5	54172954	54174573	-
MSTRG.9233	0.0886323	0.568183	0.0298963	0.862726	0.918142	StringTie		MSTRG.9233.1	MSTRG.9233.1(2)		17	612178	615944	+
MSTRG.32234	0.0610696	2.63925	0.0295873	0.86343	0.918496	StringTie		MSTRG.32234.1,MSTRG.32234.2	MSTRG.32234.1(6),MSTRG.32234.2(6)		KN150160.1	2388	11897	+
MSTRG.13717	-0.0371954	6.43268	0.0289011	0.865008	0.919703	StringTie		MSTRG.13717.1	MSTRG.13717.1(2)		2	43714124	43717934	-
MSTRG.19456	0.236704	-0.532104	0.0279188	0.8673	0.921097	StringTie		MSTRG.19456.1	MSTRG.19456.1(4)		24	27410642	27412000	-
MSTRG.30674	-0.0584293	2.53262	0.0260677	0.871735	0.924127	StringTie		MSTRG.30674.1	MSTRG.30674.1(2)		9	1147014	1150955	-
MSTRG.15624	0.0354855	5.99868	0.0255155	0.873089	0.925018	StringTie	ENSDARG00000077906	MSTRG.15624.1,MSTRG.15624.2	MSTRG.15624.1(2),MSTRG.15624.2(2)	rnf165a	21	4845619	4847067	-
MSTRG.10579	0.0525972	2.94267	0.0235627	0.878003	0.928475	StringTie		MSTRG.10579.1	MSTRG.10579.1(2)		18	9282827	9285816	-
MSTRG.26397	-0.0652864	1.23273	0.0212375	0.884134	0.932366	StringTie		MSTRG.26397.1	MSTRG.26397.1(3)		6	1348308	1354714	+
MSTRG.32369	0.0809793	-0.146184	0.0178565	0.893697	0.938566	StringTie		MSTRG.32369.1	MSTRG.32369.1(3)		KN150316.1	7379	8102	+
MSTRG.29099	0.0311032	5.08152	0.0160015	0.899339	0.94189	StringTie		MSTRG.29099.1,MSTRG.29099.2	MSTRG.29099.1(3),MSTRG.29099.2(4)		7	61693882	61701417	+
MSTRG.5642	0.0556581	1.32816	0.0151453	0.902055	0.943436	StringTie		MSTRG.5642.1	MSTRG.5642.1(2)		13	51528799	51530159	+
MSTRG.2595	0.0369308	3.47373	0.0141654	0.905261	0.945489	StringTie		MSTRG.2595.1	MSTRG.2595.1(2)		11	4934218	5125978	+
MSTRG.21872	-0.0401967	2.78597	0.0130233	0.909143	0.948018	StringTie		MSTRG.21872.1	MSTRG.21872.1(2)		3	35890145	35891519	-
MSTRG.8258	-0.0537704	0.638617	0.0129704	0.909327	0.948122	StringTie		MSTRG.8258.1	MSTRG.8258.1(2)		16	19659146	19660048	-
MSTRG.27254	-0.0519863	1.07156	0.0125905	0.910659	0.948632	StringTie		MSTRG.27254.1	MSTRG.27254.1(2)	lnc-cav3-as	6	41999012	42006320	+
MSTRG.31853	-0.0350343	3.34936	0.0121187	0.912342	0.949619	StringTie		MSTRG.31853.1	MSTRG.31853.1(3)		KN149725.1	54005	69395	-
MSTRG.14277	0.0343159	3.0101	0.0102078	0.919524	0.953746	StringTie		MSTRG.14277.1	MSTRG.14277.1(2)		20	3971754	3975068	-
MSTRG.29553	0.0211668	8.72943	0.00992601	0.920639	0.954536	StringTie		MSTRG.29553.1,MSTRG.29553.2	MSTRG.29553.1(1),MSTRG.29553.2(2)		8	9004376	9013036	-
MSTRG.639	-0.0278001	4.21112	0.00983974	0.920983	0.954783	StringTie		MSTRG.639.1	MSTRG.639.1(2)		1	33995093	34012383	+
MSTRG.26418	0.0351601	2.58742	0.0096241	0.921851	0.955064	StringTie		MSTRG.26418.1	MSTRG.26418.1(2)		6	2139910	2143979	+
MSTRG.5412	0.0516598	-0.190008	0.00756248	0.930701	0.960056	StringTie		MSTRG.5412.1	MSTRG.5412.1(4)		13	37011118	37013305	+
MSTRG.28924	-0.019146	5.95658	0.00743341	0.931294	0.960421	StringTie		MSTRG.28924.1	MSTRG.28924.1(2)		7	52875810	52880538	-
MSTRG.9674	0.0298122	2.58508	0.00684945	0.934041	0.962042	StringTie		MSTRG.9674.1	MSTRG.9674.1(2)		17	22049991	22050709	-
MSTRG.24564	-0.0431011	0.561939	0.00683272	0.934122	0.962048	StringTie		MSTRG.24564.1	MSTRG.24564.1(2)		4	73490755	73503421	+
MSTRG.32590	0.0210634	4.6651	0.00650232	0.935731	0.962938	StringTie		MSTRG.32590.1,MSTRG.32590.2	MSTRG.32590.1(1),MSTRG.32590.2(2)		KN150578.1	55247	57847	+
MSTRG.28211	0.0367194	0.793961	0.00600292	0.938243	0.964535	StringTie		MSTRG.28211.1	MSTRG.28211.1(2)		7	22972589	22973377	+
MSTRG.7875	-0.0377992	0.883631	0.00589636	0.938792	0.964875	StringTie		MSTRG.7875.1	MSTRG.7875.1(2)		16	2955045	2956512	+
MSTRG.9169	-0.028118	2.3355	0.00560849	0.940302	0.965545	StringTie		MSTRG.9169.1	MSTRG.9169.1(4)		16	54312128	54327066	+
MSTRG.23130	0.0161612	4.93376	0.00417398	0.948487	0.970665	StringTie		MSTRG.23130.1	MSTRG.23130.1(2)		4	26818064	26821667	+
MSTRG.25253	0.0302808	0.870127	0.00415858	0.948582	0.970674	StringTie		MSTRG.25253.1	MSTRG.25253.1(3)		5	24744633	24745882	+
MSTRG.15672	-0.0293938	1.02848	0.00388907	0.950274	0.971794	StringTie		MSTRG.15672.1	MSTRG.15672.1(4)		21	6330875	6354555	+
MSTRG.18164	-0.0225991	2.08535	0.00356076	0.952417	0.973075	StringTie		MSTRG.18164.1	MSTRG.18164.1(9)		23	17958480	17964980	-
MSTRG.5716	0.0165301	3.61032	0.00295308	0.956662	0.975814	StringTie		MSTRG.5716.1	MSTRG.5716.1(2)		14	1036103	1039843	-
MSTRG.12332	-0.0175504	2.85493	0.00261633	0.959206	0.977089	StringTie		MSTRG.12332.1,MSTRG.12332.2,MSTRG.12332.3	MSTRG.12332.1(5),MSTRG.12332.2(3),MSTRG.12332.3(3)		19	40167679	40169767	-
MSTRG.28793	0.0203443	1.43728	0.00216115	0.962921	0.979239	StringTie		MSTRG.28793.1	MSTRG.28793.1(2)		7	45593235	45595292	+
MSTRG.32577	-0.0190928	0.972842	0.00149209	0.969187	0.983537	StringTie		MSTRG.32577.1	MSTRG.32577.1(2)		KN150563.1	799	10869	-
MSTRG.31802	0.0104537	3.35013	0.00105193	0.974126	0.986008	StringTie		MSTRG.31802.2,MSTRG.31802.1	MSTRG.31802.2(3),MSTRG.31802.1(3)		KN149689.1	56633	65466	-
MSTRG.32012	-0.0101842	3.00062	0.000900831	0.976056	0.987095	StringTie		MSTRG.32012.1,MSTRG.32012.2	MSTRG.32012.1(3),MSTRG.32012.2(2)		KN149895.1	73080	79180	+
MSTRG.1557	-0.0057959	5.93524	0.000669444	0.979358	0.98915	StringTie		MSTRG.1557.1	MSTRG.1557.1(2)		10	6795516	6805839	-
MSTRG.30848	-0.0080433	1.27686	0.000316265	0.985811	0.992426	StringTie		MSTRG.30848.1	MSTRG.30848.1(2)		9	10487961	10561054	-
MSTRG.1373	0.00239054	4.2676	7.41552e-05	0.993129	0.99645	StringTie		MSTRG.1373.1	MSTRG.1373.1(2)		10	303223	305247	-
MSTRG.31819	-0.00358685	-0.188806	4.22344e-05	0.994815	0.997585	StringTie		MSTRG.31819.1	MSTRG.31819.1(2)		KN149696.1	54978	56179	+
MSTRG.32601	-0.00243094	1.23754	2.8557e-05	0.995736	0.998176	StringTie		MSTRG.32601.1	MSTRG.32601.1(3)		KN150593.1	10355	11657	+
MSTRG.8727	-0.00152177	3.91589	2.74843e-05	0.995817	0.99822	StringTie		MSTRG.8727.1	MSTRG.8727.1(3)		16	36055187	36061710	-
MSTRG.5572	4.84246e-05	3.10989	2.05302e-08	0.999886	0.999923	StringTie		MSTRG.5572.1	MSTRG.5572.1(2)		13	48265876	48267101	+

## Sheet: 0dpa_vs_14dpa
StringTie_ID	logFC	logCPM	F	Pvalue	FDR	Prediction	Ensembl_Gene_ID	StringTie_Transcript_IDs	StringTie_Transcript_IDs_(Number of Exons)	Symbol	Chromosome	Gene_Begin	Gene_End	Strand
MSTRG.20316	-3.8155	7.02213	251.779	1.06325e-56	5.74261e-53	StringTie		MSTRG.20316.1	MSTRG.20316.1(5)		25	20017221	20021345	-
MSTRG.3850	-4.09771	3.75702	131.524	1.90157e-30	1.14115e-27	StringTie		MSTRG.3850.1	MSTRG.3850.1(2)		12	15958919	15966749	-
MSTRG.25187	5.2265	2.48113	102.819	3.67133e-24	1.0895e-21	StringTie		MSTRG.25187.1	MSTRG.25187.1(3)		5	23318356	23321547	+
MSTRG.4978	-5.73394	1.25701	97.4773	5.44759e-23	1.37488e-20	StringTie		MSTRG.4978.1	MSTRG.4978.1(3)		13	19143673	19146878	-
MSTRG.30297	-3.19269	2.83063	69.1004	9.35771e-17	1.11451e-14	StringTie		MSTRG.30297.1,MSTRG.30297.2	MSTRG.30297.1(1),MSTRG.30297.2(2)		8	40625777	40627481	+
MSTRG.4149	-1.82918	6.00996	62.2706	2.99359e-15	2.74973e-13	StringTie		MSTRG.4149.1,MSTRG.4149.2	MSTRG.4149.1(5),MSTRG.4149.2(3)		12	27586586	27612515	-
MSTRG.24808	5.84249	0.442874	59.8174	1.04079e-14	8.81083e-13	StringTie		MSTRG.24808.1	MSTRG.24808.1(2)		5	4123834	4124362	+
MSTRG.32692	-2.12228	4.49605	56.6624	5.17423e-14	3.79701e-12	StringTie		MSTRG.32692.1	MSTRG.32692.1(4)		KN150699.1	794	6015	-
MSTRG.20865	-1.77789	4.68074	42.7276	6.29187e-11	2.75831e-09	StringTie		MSTRG.20865.1	MSTRG.20865.1(2)		3	5087497	5091188	+
MSTRG.20866	-1.55996	5.41213	41.4791	1.19136e-10	4.92691e-09	StringTie		MSTRG.20866.1,MSTRG.20866.2	MSTRG.20866.1(2),MSTRG.20866.2(2)		3	5091307	5096712	+
MSTRG.24963	2.13344	3.50109	39.2835	3.66526e-10	1.36815e-08	StringTie		MSTRG.24963.1	MSTRG.24963.1(4)		5	13109244	13115874	+
MSTRG.23605	1.72143	4.51349	37.4798	9.23661e-10	3.14943e-08	StringTie		MSTRG.23605.1	MSTRG.23605.1(2)		4	43688091	43699104	-
MSTRG.22195	2.23484	2.96172	36.4476	1.56823e-09	5.11473e-08	StringTie		MSTRG.22195.1	MSTRG.22195.1(2)		3	52631551	52635795	+
MSTRG.18943	-1.36566	5.89711	35.2292	2.93091e-09	8.99422e-08	StringTie		MSTRG.18943.5,MSTRG.18943.2,MSTRG.18943.1,MSTRG.18943.3,MSTRG.18943.4,MSTRG.18943.6	MSTRG.18943.5(3),MSTRG.18943.2(3),MSTRG.18943.1(3),MSTRG.18943.3(3),MSTRG.18943.4(3),MSTRG.18943.6(2)		23	45986493	45989159	+
MSTRG.24064	7.11962	-1.42669	34.2319	4.89204e-09	1.43e-07	StringTie		MSTRG.24064.1	MSTRG.24064.1(2)		4	55572665	55573494	-
MSTRG.17841	-1.23045	7.12999	32.0209	1.52525e-08	3.97198e-07	StringTie		MSTRG.17841.1	MSTRG.17841.1(2)		23	2611202	2613447	+
MSTRG.32702	-2.78816	1.15829	31.5671	1.92669e-08	4.8672e-07	StringTie		MSTRG.32702.1	MSTRG.32702.1(2)		KN150699.1	6877	8112	-
MSTRG.12406	2.86771	1.57122	31.2899	2.22237e-08	5.50093e-07	StringTie		MSTRG.12406.1	MSTRG.12406.1(2)		19	42973045	42973613	+
MSTRG.12125	2.14956	2.9701	30.5475	3.25787e-08	7.74292e-07	StringTie		MSTRG.12125.1,MSTRG.12125.2	MSTRG.12125.1(1),MSTRG.12125.2(2)		19	28322636	28326453	-
MSTRG.18130	-1.57728	4.09379	28.7866	8.08096e-08	1.77618e-06	StringTie		MSTRG.18130.1	MSTRG.18130.1(4)		23	17486144	17494913	+
MSTRG.4643	-3.73793	1.11058	28.7463	8.25056e-08	1.80849e-06	StringTie		MSTRG.4643.1,MSTRG.4643.2	MSTRG.4643.1(3),MSTRG.4643.2(4)		13	2899173	2901626	-
MSTRG.12449	-1.16248	7.02289	28.554	9.11191e-08	1.96854e-06	StringTie		MSTRG.12449.2,MSTRG.12449.1,MSTRG.12449.3,MSTRG.12449.4,MSTRG.12449.5,MSTRG.12449.6	MSTRG.12449.2(3),MSTRG.12449.1(2),MSTRG.12449.3(3),MSTRG.12449.4(2),MSTRG.12449.5(3),MSTRG.12449.6(3)		19	43680837	43687159	+
MSTRG.24245	-2.61099	1.38849	28.3095	1.03386e-07	2.21407e-06	StringTie		MSTRG.24245.1	MSTRG.24245.1(4)		4	62701921	62703758	+
MSTRG.3273	-2.1277	2.09292	27.9728	1.23032e-07	2.58961e-06	StringTie		MSTRG.3273.1	MSTRG.3273.1(4)		11	36713742	36715662	+
MSTRG.16970	3.39393	1.00147	27.6497	1.45391e-07	3.00864e-06	StringTie		MSTRG.16970.1	MSTRG.16970.1(3)		22	8861704	8864505	-
MSTRG.1767	-2.40863	2.3881	27.597	1.49412e-07	3.07771e-06	StringTie		MSTRG.1767.1	MSTRG.1767.1(2)		10	16806672	16812120	+
MSTRG.32467	1.44606	4.58811	27.4578	1.60561e-07	3.27984e-06	StringTie		MSTRG.32467.1	MSTRG.32467.1(2)		KN150429.1	3319	9305	+
MSTRG.30763	-1.18369	5.91298	26.9053	2.13677e-07	4.23979e-06	StringTie		MSTRG.30763.1	MSTRG.30763.1(2)		9	4758817	4762872	-
MSTRG.26777	2.22989	2.01767	25.9214	3.5561e-07	6.68749e-06	StringTie		MSTRG.26777.1	MSTRG.26777.1(2)		6	20129062	20132351	-
MSTRG.16458	-1.09969	6.63419	24.683	6.75791e-07	1.19279e-05	StringTie		MSTRG.16458.1	MSTRG.16458.1(2)		21	41148410	41156516	-
MSTRG.10608	-1.10781	6.21433	24.5972	7.06538e-07	1.23977e-05	StringTie		MSTRG.10608.1,MSTRG.10608.2,MSTRG.10608.3	MSTRG.10608.1(1),MSTRG.10608.2(2),MSTRG.10608.3(2)		18	10954048	10955116	-
MSTRG.20267	-1.17114	5.32217	22.892	1.71365e-06	2.69524e-05	StringTie		MSTRG.20267.2,MSTRG.20267.1	MSTRG.20267.2(2),MSTRG.20267.1(2)		25	18688340	18696066	+
MSTRG.18623	-1.14244	5.41345	22.6742	1.91928e-06	2.98561e-05	StringTie		MSTRG.18623.1,MSTRG.18623.2	MSTRG.18623.1(1),MSTRG.18623.2(2)		23	35137345	35140547	-
MSTRG.14130	1.31138	4.58393	22.6536	1.93996e-06	3.00911e-05	StringTie		MSTRG.14130.1,MSTRG.14130.2	MSTRG.14130.1(1),MSTRG.14130.2(2)		2	58665451	58669366	+
MSTRG.27920	-1.07342	5.65143	21.4242	3.68091e-06	5.30715e-05	StringTie		MSTRG.27920.1	MSTRG.27920.1(2)		7	10851193	10862967	+
MSTRG.32382	1.03774	5.99207	21.0093	4.57056e-06	6.39191e-05	StringTie		MSTRG.32382.2,MSTRG.32382.1,MSTRG.32382.3	MSTRG.32382.2(2),MSTRG.32382.1(1),MSTRG.32382.3(2)		KN150329.1	1950	8450	-
MSTRG.8239	-2.26157	1.08813	20.1478	7.16841e-06	9.43847e-05	StringTie		MSTRG.8239.1	MSTRG.8239.1(2)		16	17440124	17445926	+
MSTRG.11481	1.29213	4.17969	20.0109	7.70014e-06	0.000100407	StringTie		MSTRG.11481.1,MSTRG.11481.2,MSTRG.11481.3	MSTRG.11481.1(5),MSTRG.11481.2(5),MSTRG.11481.3(5)		19	2634607	2636571	-
MSTRG.10432	1.28029	4.29044	19.97	7.86664e-06	0.00010238	StringTie		MSTRG.10432.1	MSTRG.10432.1(2)		18	3355128	3378491	+
MSTRG.32405	1.00171	6.1837	19.7795	8.69116e-06	0.000111605	StringTie		MSTRG.32405.1	MSTRG.32405.1(3)		KN150349.1	15690	28886	-
MSTRG.22847	-1.96583	2.18009	19.6402	9.34835e-06	0.000119137	StringTie		MSTRG.22847.1	MSTRG.22847.1(2)		4	13024019	13025210	-
MSTRG.28088	1.29206	4.36724	19.6037	9.52834e-06	0.000121073	StringTie		MSTRG.28088.1	MSTRG.28088.1(2)		7	19128471	19137106	+
MSTRG.27524	0.970809	6.31399	19.0963	1.24288e-05	0.000152101	StringTie	ENSDARG00000082173,ENSDARG00000082908	MSTRG.27524.1,ENSDART00000115898,ENSDART00000119030,MSTRG.27524.4	MSTRG.27524.1(3),ENSDART00000115898(1),ENSDART00000119030(1),MSTRG.27524.4(2)	dre-let-7a-6,CR847944.3	6	54502909	54508202	-
MSTRG.32444	2.33405	0.834163	18.959	1.33555e-05	0.000161806	StringTie		MSTRG.32444.1	MSTRG.32444.1(2)		KN150389.1	5076	6450	-
MSTRG.675	-1.21928	4.29082	18.6951	1.53377e-05	0.000182224	StringTie		MSTRG.675.1,MSTRG.675.2	MSTRG.675.1(2),MSTRG.675.2(3)		1	37456594	37470797	-
MSTRG.18164	-1.78456	2.08535	18.2292	1.95856e-05	0.000223924	StringTie		MSTRG.18164.1	MSTRG.18164.1(9)		23	17958480	17964980	-
MSTRG.31857	-1.0971	4.90754	18.1713	2.019e-05	0.000229571	StringTie		MSTRG.31857.3,MSTRG.31857.2,MSTRG.31857.1,MSTRG.31857.4,MSTRG.31857.5,MSTRG.31857.6,MSTRG.31857.8,MSTRG.31857.7	MSTRG.31857.3(3),MSTRG.31857.2(3),MSTRG.31857.1(2),MSTRG.31857.4(3),MSTRG.31857.5(3),MSTRG.31857.6(4),MSTRG.31857.8(3),MSTRG.31857.7(3)		KN149727.1	14449	19194	-
MSTRG.32045	5.85593	-0.240621	17.646	2.6608e-05	0.00029091	StringTie		MSTRG.32045.1	MSTRG.32045.1(2)		KN149936.1	541	1639	+
MSTRG.14417	-2.82733	-0.463692	17.4843	2.89691e-05	0.0003123	StringTie		MSTRG.14417.1	MSTRG.14417.1(2)		20	11317412	11318161	-
MSTRG.18131	-1.17186	4.33942	17.4564	2.9398e-05	0.000315412	StringTie		MSTRG.18131.1	MSTRG.18131.1(4)		23	17486187	17494911	-
MSTRG.32695	1.86106	1.79533	17.4149	3.00468e-05	0.000321098	StringTie		MSTRG.32695.1	MSTRG.32695.1(4)		KN150700.1	8451	12039	-
MSTRG.24560	-2.63659	-0.0328883	17.2391	3.29585e-05	0.000347809	StringTie		MSTRG.24560.1	MSTRG.24560.1(2)		4	72990236	72995763	+
MSTRG.16330	-1.1321	4.50032	17.1976	3.36866e-05	0.000354247	StringTie		MSTRG.16330.1	MSTRG.16330.1(2)		21	37054899	37057214	+
MSTRG.30937	1.98154	1.03328	16.8689	4.00521e-05	0.000412512	StringTie		MSTRG.30937.1	MSTRG.30937.1(3)		9	18083523	18087685	-
MSTRG.32657	2.39803	1.06039	16.485	4.90377e-05	0.000492658	StringTie		MSTRG.32657.1	MSTRG.32657.1(2)		KN150648.1	911	1921	+
MSTRG.5673	-1.46195	2.91146	16.4071	5.10947e-05	0.000510097	StringTie		MSTRG.5673.1,MSTRG.5673.2,MSTRG.5673.3	MSTRG.5673.1(1),MSTRG.5673.2(3),MSTRG.5673.3(2)		14	499321	500667	+
MSTRG.1931	-2.39383	0.181595	16.3877	5.16186e-05	0.000514187	StringTie		MSTRG.1931.1	MSTRG.1931.1(2)		10	24886970	24887364	+
MSTRG.2598	1.11738	4.43526	16.33	5.32157e-05	0.000525444	StringTie		MSTRG.2598.1,MSTRG.2598.2	MSTRG.2598.1(1),MSTRG.2598.2(2)		11	5204162	5210519	+
MSTRG.21468	1.94371	1.82108	16.1939	5.71784e-05	0.000558446	StringTie		MSTRG.21468.1	MSTRG.21468.1(2)		3	25092346	25097604	+
MSTRG.1940	-2.63233	-0.285157	15.9968	6.3448e-05	0.000612157	StringTie		MSTRG.1940.1	MSTRG.1940.1(2)		10	24889200	24890255	+
MSTRG.29492	2.00056	0.906963	15.9683	6.44121e-05	0.000619682	StringTie		MSTRG.29492.1	MSTRG.29492.1(2)		8	6000297	6002304	+
MSTRG.28798	-1.26833	3.47098	15.7248	7.3258e-05	0.000690276	StringTie		MSTRG.28798.1	MSTRG.28798.1(2)		7	45713767	45715496	-
MSTRG.12408	-1.04816	4.6168	15.1682	9.83443e-05	0.000890606	StringTie		MSTRG.12408.1,MSTRG.12408.2,MSTRG.12408.3	MSTRG.12408.1(2),MSTRG.12408.2(2),MSTRG.12408.3(2)		19	43116521	43118780	+
MSTRG.17838	1.43572	2.80136	14.9162	0.000112394	0.00099974	StringTie		MSTRG.17838.1	MSTRG.17838.1(2)		23	2556594	2566271	-
MSTRG.25360	-1.63693	1.68686	14.879	0.000114632	0.00101638	StringTie		MSTRG.25360.1	MSTRG.25360.1(3)		5	29327385	29352890	+
MSTRG.20811	-2.10295	0.229432	14.755	0.000122422	0.00107303	StringTie		MSTRG.20811.1	MSTRG.20811.1(3)		3	1898564	1900596	-
MSTRG.27789	1.95341	1.97943	14.6602	0.000128734	0.00111963	StringTie		MSTRG.27789.1	MSTRG.27789.1(3)		7	5857292	5858413	-
MSTRG.12183	-2.32382	0.750757	14.5358	0.000137522	0.00118349	StringTie		MSTRG.12183.1	MSTRG.12183.1(5)		19	31001313	31002488	+
MSTRG.32553	-2.25723	0.184905	14.4432	0.000144447	0.00123365	StringTie		MSTRG.32553.1	MSTRG.32553.1(2)		KN150535.1	976	1640	+
MSTRG.26280	-0.809321	8.57787	14.3027	0.000155638	0.00131303	StringTie		MSTRG.26280.1,MSTRG.26280.2,MSTRG.26280.3,MSTRG.26280.7,MSTRG.26280.6,MSTRG.26280.5,MSTRG.26280.4,MSTRG.26280.8,MSTRG.26280.9,MSTRG.26280.11,MSTRG.26280.10,MSTRG.26280.13,MSTRG.26280.12,MSTRG.26280.14,MSTRG.26280.15	MSTRG.26280.1(2),MSTRG.26280.2(3),MSTRG.26280.3(3),MSTRG.26280.7(2),MSTRG.26280.6(3),MSTRG.26280.5(3),MSTRG.26280.4(2),MSTRG.26280.8(3),MSTRG.26280.9(2),MSTRG.26280.11(3),MSTRG.26280.10(3),MSTRG.26280.13(2),MSTRG.26280.12(4),MSTRG.26280.14(3),MSTRG.26280.15(2)		5	70865249	70869944	-
MSTRG.32046	5.51217	-1.13963	14.2783	0.000157676	0.00132525	StringTie		MSTRG.32046.1	MSTRG.32046.1(2)		KN149936.1	593	1481	-
MSTRG.32107	1.85394	0.848244	13.9821	0.000184558	0.00151492	StringTie		MSTRG.32107.1	MSTRG.32107.1(3)		KN150014.1	4806	7571	+
MSTRG.18944	-0.802703	7.27747	13.9012	0.000192678	0.00156961	StringTie		MSTRG.18944.1,MSTRG.18944.2,MSTRG.18944.6,MSTRG.18944.4,MSTRG.18944.3,MSTRG.18944.5,MSTRG.18944.7,MSTRG.18944.9,MSTRG.18944.8,MSTRG.18944.10,MSTRG.18944.12,MSTRG.18944.11,MSTRG.18944.13,MSTRG.18944.14,MSTRG.18944.15	MSTRG.18944.1(3),MSTRG.18944.2(3),MSTRG.18944.6(4),MSTRG.18944.4(3),MSTRG.18944.3(3),MSTRG.18944.5(4),MSTRG.18944.7(3),MSTRG.18944.9(3),MSTRG.18944.8(3),MSTRG.18944.10(3),MSTRG.18944.12(3),MSTRG.18944.11(3),MSTRG.18944.13(4),MSTRG.18944.14(3),MSTRG.18944.15(3)		23	45990104	45996614	+
MSTRG.30262	-3.05697	-0.912254	13.7306	0.000210989	0.00169677	StringTie		MSTRG.30262.1	MSTRG.30262.1(4)		8	39374440	39377633	+
MSTRG.25965	-1.48247	2.08136	13.5379	0.00023379	0.0018396	StringTie		MSTRG.25965.1	MSTRG.25965.1(5)		5	56718689	56720083	-
MSTRG.19850	-1.74112	1.34525	13.4821	0.000240848	0.00188634	StringTie		MSTRG.19850.1	MSTRG.19850.1(6)		25	702536	727495	+
MSTRG.1932	-1.73463	1.17743	13.4128	0.000249913	0.00194436	StringTie		MSTRG.1932.1	MSTRG.1932.1(2)		10	24887929	24888562	+
MSTRG.9476	2.80903	-0.0369212	13.4121	0.000250006	0.00194453	StringTie		MSTRG.9476.1	MSTRG.9476.1(2)		17	12115282	12115582	-
MSTRG.19009	-1.75277	0.977623	13.3282	0.000261449	0.00202363	StringTie		MSTRG.19009.1,MSTRG.19009.2	MSTRG.19009.1(3),MSTRG.19009.2(4)		24	2990347	2994804	+
MSTRG.22125	-0.960691	4.76276	13.2749	0.000268981	0.00207183	StringTie		MSTRG.22125.1,MSTRG.22125.2	MSTRG.22125.1(2),MSTRG.22125.2(2)		3	48200228	48201161	+
MSTRG.31824	1.22256	3.24018	13.1731	0.000283996	0.00217507	StringTie		MSTRG.31824.1	MSTRG.31824.1(3)		KN149696.1	312538	317744	+
MSTRG.27070	-1.13156	3.60985	12.9279	0.000323729	0.00242841	StringTie		MSTRG.27070.1	MSTRG.27070.1(2)		6	36492502	36494324	+
MSTRG.18830	0.880563	5.15282	12.8977	0.000328985	0.00245828	StringTie		MSTRG.18830.1	MSTRG.18830.1(3)		23	43721663	43733093	+
MSTRG.27618	-1.31478	2.58825	12.6494	0.00037568	0.00273854	StringTie		MSTRG.27618.1	MSTRG.27618.1(3)		6	59580394	59642714	+
MSTRG.27941	0.928209	4.77776	12.5228	0.000402022	0.00289432	StringTie	ENSDARG00000027903	MSTRG.27941.1,MSTRG.27941.2	MSTRG.27941.1(2),MSTRG.27941.2(2)	adamtsl3	7	12134901	12136444	-
MSTRG.4511	-1.42673	2.26158	12.4783	0.0004117	0.0029569	StringTie		MSTRG.4511.1	MSTRG.4511.1(4)		12	48693845	48731923	-
MSTRG.17667	1.10627	3.67558	12.357	0.000439341	0.00311893	StringTie		MSTRG.17667.1	MSTRG.17667.1(2)		22	35921856	35967557	-
MSTRG.4372	-1.09	3.71335	12.2346	0.000469108	0.00329474	StringTie		MSTRG.4372.1	MSTRG.4372.1(2)		12	41082544	41085584	+
MSTRG.32354	1.89041	0.975604	12.2043	0.000476806	0.00334014	StringTie		MSTRG.32354.1	MSTRG.32354.1(4)		KN150280.1	1603	9457	-
MSTRG.32675	-0.999345	4.10199	11.8863	0.00056547	0.00384939	StringTie		MSTRG.32675.1,MSTRG.32675.2	MSTRG.32675.1(3),MSTRG.32675.2(2)		KN150672.1	80368	81139	+
MSTRG.8329	5.13921	0.0404244	11.6831	0.00063072	0.00421077	StringTie		MSTRG.8329.1	MSTRG.8329.1(5)		16	22069293	22073949	+
MSTRG.24162	-0.73242	10.2759	11.674	0.000633811	0.00422562	StringTie		MSTRG.24162.1	MSTRG.24162.1(2)		4	59292804	59297725	+
MSTRG.23883	1.0897	3.32753	11.4248	0.000724688	0.0047271	StringTie		MSTRG.23883.1	MSTRG.23883.1(2)		4	49683292	49684060	-
MSTRG.1308	-1.13466	3.17841	11.338	0.000759361	0.00491764	StringTie		MSTRG.1308.1	MSTRG.1308.1(2)		1	58870659	58871562	+
MSTRG.11900	1.37255	2.13638	11.2767	0.00078487	0.00505014	StringTie		MSTRG.11900.1	MSTRG.11900.1(2)		19	18604380	18611909	+
MSTRG.23676	1.30664	2.24868	11.0496	0.000887057	0.00558261	StringTie		MSTRG.23676.1	MSTRG.23676.1(2)		4	46949168	46950423	-
MSTRG.9621	1.30385	2.37333	10.9943	0.000913903	0.00572355	StringTie		MSTRG.9621.1	MSTRG.9621.1(2)		17	20225481	20227168	-
MSTRG.5716	-1.05376	3.61032	10.9893	0.000916403	0.00573389	StringTie		MSTRG.5716.1	MSTRG.5716.1(2)		14	1036103	1039843	-
MSTRG.14014	-1.80664	-0.119685	10.8338	0.000996639	0.00616168	StringTie		MSTRG.14014.1	MSTRG.14014.1(2)		2	54831971	54833470	+
MSTRG.24778	-0.810647	4.93458	10.3017	0.0013291	0.00778575	StringTie		MSTRG.24778.1	MSTRG.24778.1(2)		5	3384572	3392422	-
MSTRG.32581	1.32634	2.06439	10.2354	0.00137768	0.00801988	StringTie		MSTRG.32581.1,MSTRG.32581.2	MSTRG.32581.1(2),MSTRG.32581.2(2)		KN150574.1	472	833	-
MSTRG.3192	0.97122	3.94943	10.1377	0.00145268	0.00837702	StringTie		MSTRG.3192.1	MSTRG.3192.1(3)		11	32664958	32679900	-
MSTRG.23532	-1.47505	1.36491	10.1202	0.00146652	0.0084358	StringTie		MSTRG.23532.1,MSTRG.23532.2	MSTRG.23532.1(3),MSTRG.23532.2(3)		4	42053295	42056557	+
MSTRG.20200	1.94704	0.184721	10.0993	0.00148327	0.00851523	StringTie		MSTRG.20200.1	MSTRG.20200.1(2)		25	16082368	16086937	+
MSTRG.20120	1.32625	1.90622	9.83552	0.00171174	0.00956456	StringTie		MSTRG.20120.1	MSTRG.20120.1(2)		25	12815671	12817718	-
MSTRG.31360	1.83759	-0.080469	9.83333	0.00171378	0.00957201	StringTie		MSTRG.31360.1	MSTRG.31360.1(2)		9	34133088	34133910	-
MSTRG.27587	1.10132	2.94339	9.81624	0.00172977	0.00964138	StringTie		MSTRG.27587.1	MSTRG.27587.1(3)		6	57623686	57625346	+
MSTRG.7662	-0.943899	3.75581	9.78262	0.00176169	0.00978091	StringTie		MSTRG.7662.1	MSTRG.7662.1(5)		15	43226077	43243734	-
MSTRG.30673	-1.24517	2.37975	9.76905	0.00177475	0.00982715	StringTie		MSTRG.30673.1	MSTRG.30673.1(3)		9	1137452	1140258	-
MSTRG.24572	-1.71271	0.392135	9.75778	0.00178565	0.00987539	StringTie		MSTRG.24572.1	MSTRG.24572.1(2)		4	73675098	73683613	-
MSTRG.9880	1.22669	2.19349	9.7126	0.00183009	0.0100734	StringTie		MSTRG.9880.1,MSTRG.9880.2	MSTRG.9880.1(3),MSTRG.9880.2(4)		17	29298610	29299969	-
MSTRG.26316	-0.898186	4.11987	9.71229	0.0018304	0.0100734	StringTie		MSTRG.26316.1,MSTRG.26316.2	MSTRG.26316.1(2),MSTRG.26316.2(2)		5	71191567	71192314	+
MSTRG.20655	2.14221	0.195489	9.6991	0.00184358	0.0101314	StringTie		MSTRG.20655.1	MSTRG.20655.1(2)		25	35590187	35595116	-
MSTRG.31850	1.46604	1.44517	9.67002	0.00187299	0.0102597	StringTie		MSTRG.31850.1	MSTRG.31850.1(4)		KN149717.1	461	36273	+
MSTRG.4389	0.854504	4.48486	9.60179	0.00194388	0.01059	StringTie		MSTRG.4389.1,MSTRG.4389.2,MSTRG.4389.3	MSTRG.4389.1(2),MSTRG.4389.2(2),MSTRG.4389.3(3)		12	42609192	42671542	+
MSTRG.13273	0.958265	3.69999	9.59968	0.00194611	0.0106	StringTie		MSTRG.13273.1	MSTRG.13273.1(2)		2	27216988	27225913	+
MSTRG.32499	-1.28639	1.85551	9.51013	0.00204341	0.01101	StringTie		MSTRG.32499.1	MSTRG.32499.1(2)		KN150473.1	1	1064	+
MSTRG.16492	-1.26806	2.5567	9.33585	0.00224714	0.0118918	StringTie		MSTRG.16492.1	MSTRG.16492.1(2)		21	43536021	43539595	-
MSTRG.26210	-0.908529	3.93609	9.31941	0.00226739	0.0119802	StringTie	ENSDARG00000059459	MSTRG.26210.1,MSTRG.26210.2,MSTRG.26210.3,MSTRG.26210.4,MSTRG.26210.5,ENSDART00000136605	MSTRG.26210.1(2),MSTRG.26210.2(2),MSTRG.26210.3(5),MSTRG.26210.4(5),MSTRG.26210.5(5),ENSDART00000136605(4)	si:ch211-283h6.4	5	68046367	68055510	-
MSTRG.32097	-0.654999	7.25721	9.31243	0.00227604	0.0120212	StringTie		MSTRG.32097.1,MSTRG.32097.2,MSTRG.32097.3,MSTRG.32097.4,MSTRG.32097.5,MSTRG.32097.6	MSTRG.32097.1(4),MSTRG.32097.2(3),MSTRG.32097.3(2),MSTRG.32097.4(2),MSTRG.32097.5(2),MSTRG.32097.6(2)		KN149985.1	651	1153	+
MSTRG.11834	2.07506	-0.491183	9.20859	0.00240882	0.0125569	StringTie		MSTRG.11834.1	MSTRG.11834.1(2)		19	14910340	14914549	+
MSTRG.3292	-1.01507	3.1708	9.19747	0.0024235	0.0126126	StringTie		MSTRG.3292.1,MSTRG.3292.2	MSTRG.3292.1(1),MSTRG.3292.2(2)		11	37672057	37675418	-
MSTRG.25809	1.23593	2.20886	9.17039	0.00245962	0.0127538	StringTie		MSTRG.25809.1	MSTRG.25809.1(2)		5	48004541	48007277	-
MSTRG.17420	-1.55701	0.595554	9.08759	0.0025735	0.0132275	StringTie		MSTRG.17420.1	MSTRG.17420.1(2)		22	25284901	25287563	-
MSTRG.6963	1.00405	3.49535	9.04717	0.00263102	0.0134668	StringTie		MSTRG.6963.1,MSTRG.6963.2	MSTRG.6963.1(1),MSTRG.6963.2(2)		15	7359818	7360486	+
MSTRG.29225	0.916837	3.73167	8.94904	0.00277616	0.0140529	StringTie		MSTRG.29225.1	MSTRG.29225.1(2)		7	69709861	69710898	+
MSTRG.29367	-0.677335	5.80739	8.90559	0.00284298	0.014329	StringTie		MSTRG.29367.2,MSTRG.29367.1,MSTRG.29367.3,MSTRG.29367.4,MSTRG.29367.5	MSTRG.29367.2(3),MSTRG.29367.1(2),MSTRG.29367.3(3),MSTRG.29367.4(3),MSTRG.29367.5(3)		8	602052	604136	+
MSTRG.6528	-2.2526	-0.698377	8.79679	0.00301762	0.0150546	StringTie		MSTRG.6528.1	MSTRG.6528.1(2)		14	42905622	42905972	-
MSTRG.29715	-0.900558	3.7586	8.79413	0.00302201	0.0150682	StringTie		MSTRG.29715.1	MSTRG.29715.1(2)		8	17788732	17791573	-
MSTRG.10646	-1.17989	1.9799	8.75812	0.00308226	0.0153019	StringTie		MSTRG.10646.1	MSTRG.10646.1(2)		18	14263920	14264418	+
MSTRG.29326	-0.927358	3.48545	8.74042	0.00311233	0.0154076	StringTie		MSTRG.29326.1,MSTRG.29326.2	MSTRG.29326.1(3),MSTRG.29326.2(2)		7	74068171	74069916	+
MSTRG.21081	-0.979317	3.18464	8.59683	0.00336749	0.0164506	StringTie		MSTRG.21081.1,MSTRG.21081.2,MSTRG.21081.3	MSTRG.21081.1(2),MSTRG.21081.2(2),MSTRG.21081.3(2)		3	13239797	13252227	+
MSTRG.3017	-1.43319	0.853854	8.52601	0.00350107	0.0169895	StringTie		MSTRG.3017.1	MSTRG.3017.1(3)		11	24475168	24476401	-
MSTRG.23178	-1.73253	-0.00312512	8.52173	0.0035093	0.0170141	StringTie		MSTRG.23178.1	MSTRG.23178.1(3)		4	29619994	29645364	-
MSTRG.20734	1.85187	0.273068	8.35616	0.00384381	0.0183331	StringTie		MSTRG.20734.1	MSTRG.20734.1(5)		3	1137988	1140225	+
MSTRG.31840	0.707154	5.15344	8.2826	0.00400267	0.0189635	StringTie		MSTRG.31840.1,MSTRG.31840.2	MSTRG.31840.1(2),MSTRG.31840.2(2)		KN149704.1	37320	38774	-
MSTRG.14371	-1.48519	0.252368	8.16158	0.00427871	0.0200289	StringTie		MSTRG.14371.1	MSTRG.14371.1(3)		20	8041047	8062855	-
MSTRG.4395	0.78757	4.41336	8.12542	0.0043649	0.0203441	StringTie		MSTRG.4395.1	MSTRG.4395.1(6)		12	42747510	42866503	+
MSTRG.17222	0.940671	3.32321	8.07705	0.00448294	0.0208117	StringTie		MSTRG.17222.1	MSTRG.17222.1(2)		22	16133966	16139937	-
MSTRG.7801	-0.769651	4.5531	8.07589	0.00448581	0.0208215	StringTie		MSTRG.7801.1,MSTRG.7801.2	MSTRG.7801.1(1),MSTRG.7801.2(2)		15	47382788	47384195	+
MSTRG.30261	-1.81274	-0.437421	8.07071	0.00449864	0.0208595	StringTie		MSTRG.30261.1	MSTRG.30261.1(2)		8	39366346	39367717	+
MSTRG.2909	1.58441	0.537166	7.84078	0.00510807	0.0230405	StringTie		MSTRG.2909.1	MSTRG.2909.1(2)		11	18339967	18340401	-
MSTRG.15527	-0.615068	6.36625	7.7794	0.00528453	0.0236625	StringTie	ENSDARG00000003462	MSTRG.15527.1,ENSDART00000148540,MSTRG.15527.4,MSTRG.15527.5,MSTRG.15527.3	MSTRG.15527.1(12),ENSDART00000148540(11),MSTRG.15527.4(2),MSTRG.15527.5(2),MSTRG.15527.3(2)	fech	21	1646319	1648871	+
MSTRG.32589	-0.92986	3.23011	7.73095	0.00542821	0.0241577	StringTie		MSTRG.32589.1	MSTRG.32589.1(2)		KN150578.1	47387	51540	+
MSTRG.30674	-1.06056	2.53262	7.60515	0.00582018	0.0255817	StringTie		MSTRG.30674.1	MSTRG.30674.1(2)		9	1147014	1150955	-
MSTRG.32162	-1.35273	1.19684	7.58864	0.00587373	0.0257665	StringTie		MSTRG.32162.1	MSTRG.32162.1(3)		KN150098.1	62691	67912	+
MSTRG.29318	-0.909206	3.19126	7.54365	0.00602218	0.0262517	StringTie		MSTRG.29318.1	MSTRG.29318.1(7)		7	73787208	73797214	+
MSTRG.32576	-1.15743	1.89407	7.48859	0.00620911	0.0268886	StringTie		MSTRG.32576.1	MSTRG.32576.1(3)		KN150565.1	1147	19419	+
MSTRG.4677	0.685373	5.05653	7.47951	0.0062405	0.0269942	StringTie		MSTRG.4677.1,MSTRG.4677.2	MSTRG.4677.1(2),MSTRG.4677.2(3)		13	4585803	4590862	-
MSTRG.17913	-0.968858	3.2577	7.37879	0.00659975	0.028187	StringTie		MSTRG.17913.1	MSTRG.17913.1(2)		23	5497361	5504222	-
MSTRG.5501	1.07852	2.20182	7.3697	0.00663319	0.0282626	StringTie		MSTRG.5501.1	MSTRG.5501.1(2)		13	44867040	44869377	+
MSTRG.32207	0.889458	3.49608	7.30617	0.00687183	0.0291142	StringTie		MSTRG.32207.1,MSTRG.32207.2	MSTRG.32207.1(2),MSTRG.32207.2(2)		KN150129.1	34850	40943	-
MSTRG.12623	-0.782969	4.01562	7.22965	0.00717091	0.0301012	StringTie		MSTRG.12623.1	MSTRG.12623.1(3)		2	635894	740278	+
MSTRG.6913	-1.16558	1.90675	7.18968	0.00733239	0.0305976	StringTie		MSTRG.6913.1	MSTRG.6913.1(2)		15	5474449	5477316	-
MSTRG.17421	-0.777931	3.92538	7.03895	0.00797559	0.0327028	StringTie		MSTRG.17421.1,MSTRG.17421.2	MSTRG.17421.1(3),MSTRG.17421.2(4)		22	25310234	25312947	-
MSTRG.17518	1.41599	0.141651	6.9081	0.0085806	0.0346366	StringTie		MSTRG.17518.1	MSTRG.17518.1(2)		22	28971180	28971707	-
MSTRG.3180	0.625434	5.4398	6.89909	0.00862396	0.0347805	StringTie		MSTRG.3180.1,MSTRG.3180.2	MSTRG.3180.1(1),MSTRG.3180.2(2)		11	30941937	30951315	-
MSTRG.32210	-1.00356	2.64491	6.84148	0.00890648	0.0356272	StringTie		MSTRG.32210.2,MSTRG.32210.1	MSTRG.32210.2(2),MSTRG.32210.1(2)		KN150131.1	14664	16514	+
MSTRG.16158	-0.67567	4.85985	6.83484	0.00893968	0.0357283	StringTie		MSTRG.16158.1,MSTRG.16158.2	MSTRG.16158.1(2),MSTRG.16158.2(2)		21	28513113	28517227	-
MSTRG.32224	-1.21603	1.3611	6.82299	0.00899919	0.0359342	StringTie		MSTRG.32224.1	MSTRG.32224.1(2)		KN150143.1	22	3273	+
MSTRG.14532	0.76782	3.94057	6.81481	0.00904049	0.0360671	StringTie		MSTRG.14532.1,MSTRG.14532.2	MSTRG.14532.1(2),MSTRG.14532.2(2)		20	16953520	16962111	+
MSTRG.14032	-0.563187	6.7843	6.70976	0.00958864	0.0377785	StringTie		MSTRG.14032.1,MSTRG.14032.3,MSTRG.14032.2,MSTRG.14032.4	MSTRG.14032.1(3),MSTRG.14032.3(2),MSTRG.14032.2(1),MSTRG.14032.4(3)		2	55482621	55491548	+
MSTRG.1652	-1.54755	-0.234311	6.56532	0.0103985	0.0403059	StringTie		MSTRG.1652.1	MSTRG.1652.1(2)		10	10330091	10337391	+
MSTRG.32549	-0.564033	6.42243	6.5588	0.0104367	0.0404249	StringTie		MSTRG.32549.18,MSTRG.32549.13,MSTRG.32549.8,MSTRG.32549.26,MSTRG.32549.30,MSTRG.32549.6,MSTRG.32549.5,MSTRG.32549.10,MSTRG.32549.20,MSTRG.32549.15,MSTRG.32549.7,MSTRG.32549.31,MSTRG.32549.32,MSTRG.32549.28,MSTRG.32549.12,MSTRG.32549.21,MSTRG.32549.24,MSTRG.32549.22,MSTRG.32549.33,MSTRG.32549.25,MSTRG.32549.27,MSTRG.32549.3,MSTRG.32549.9,MSTRG.32549.23,MSTRG.32549.29,MSTRG.32549.19,MSTRG.32549.17,…	MSTRG.32549.18(2),MSTRG.32549.13(4),MSTRG.32549.8(2),MSTRG.32549.26(3),MSTRG.32549.30(3),MSTRG.32549.6(3),MSTRG.32549.5(3),MSTRG.32549.10(3),MSTRG.32549.20(4),MSTRG.32549.15(2),MSTRG.32549.7(3),MSTRG.32549.31(3),MSTRG.32549.32(4),MSTRG.32549.28(3),MSTRG.32549.12(2),MSTRG.32549.21(2),MSTRG.32549.24(3),MSTRG.32549.22(3),MSTRG.32549.33(3),MSTRG.32549.25(3),MSTRG.32549.27(3),MSTRG.32549.3(2),MSTRG.32…		KN150529.1	11678	13244	+
MSTRG.28719	-1.72026	-0.418376	6.50863	0.0107352	0.0413441	StringTie		MSTRG.28719.1	MSTRG.28719.1(3)		7	41121426	41122817	+
MSTRG.18954	-0.987034	2.23209	6.12678	0.0133149	0.0491619	StringTie		MSTRG.18954.1	MSTRG.18954.1(2)		24	47303	47790	+
MSTRG.8741	-0.706481	4.26613	6.12174	0.0133529	0.0492685	StringTie		MSTRG.8741.1	MSTRG.8741.1(2)		16	36412618	36415360	+
MSTRG.1337	-1.31101	0.31447	5.92328	0.0149421	0.0539888	StringTie		MSTRG.1337.1	MSTRG.1337.1(2)		1	58818587	58819118	-
MSTRG.10326	-1.0234	1.70935	5.82417	0.0158074	0.0564487	StringTie		MSTRG.10326.1	MSTRG.10326.1(3)		18	149629	150915	-
MSTRG.7060	0.967656	1.85712	5.67343	0.0172237	0.0603434	StringTie		MSTRG.7060.1	MSTRG.7060.1(2)		15	15184701	15190451	-
MSTRG.31868	-1.78524	-0.811521	5.62033	0.0177533	0.0618139	StringTie		MSTRG.31868.1	MSTRG.31868.1(2)		KN149741.1	20356	20765	+
MSTRG.12637	-0.638919	4.58524	5.61478	0.0178096	0.0619381	StringTie		MSTRG.12637.1,MSTRG.12637.2	MSTRG.12637.1(2),MSTRG.12637.2(3)		2	1268023	1282191	+
MSTRG.11812	0.582614	5.16248	5.6014	0.0179462	0.0622846	StringTie		MSTRG.11812.1	MSTRG.11812.1(3)		19	13642779	13709317	+
MSTRG.4360	-0.552752	5.52113	5.58925	0.018071	0.0626455	StringTie		MSTRG.4360.1,MSTRG.4360.2	MSTRG.4360.1(1),MSTRG.4360.2(2)		12	39282976	39286269	+
MSTRG.29563	0.711193	3.88466	5.57806	0.0181869	0.0629663	StringTie		MSTRG.29563.1	MSTRG.29563.1(2)		8	9755301	9757822	+
MSTRG.32124	0.885385	2.64723	5.48319	0.0192002	0.0657119	StringTie		MSTRG.32124.1	MSTRG.32124.1(5)		KN150030.1	1016	5093	-
MSTRG.32310	0.891431	2.52024	5.41731	0.0199381	0.0675907	StringTie		MSTRG.32310.1	MSTRG.32310.1(2)		KN150224.1	8014	14089	-
MSTRG.13798	-0.622784	4.63829	5.40179	0.0201161	0.068066	StringTie		MSTRG.13798.1	MSTRG.13798.1(2)		2	46333979	46336425	+
MSTRG.19401	1.48752	-0.315295	5.38461	0.0203151	0.0684734	StringTie		MSTRG.19401.1	MSTRG.19401.1(2)		24	25612636	25613845	-
MSTRG.11448	-0.907204	2.24213	5.3771	0.0204028	0.0686833	StringTie		MSTRG.11448.1	MSTRG.11448.1(2)		19	1740772	1742093	+
MSTRG.3558	-1.44992	-0.267227	5.36857	0.0205028	0.0689683	StringTie		MSTRG.3558.1	MSTRG.3558.1(3)		12	1436706	1440484	-
MSTRG.3634	1.15768	1.2456	5.3326	0.0209301	0.0700567	StringTie		MSTRG.3634.1	MSTRG.3634.1(3)		12	4052784	4055512	+
MSTRG.31862	-0.976186	2.10235	5.32347	0.02104	0.0703113	StringTie		MSTRG.31862.1	MSTRG.31862.1(2)		KN149736.1	324	1154	+
MSTRG.30934	0.765379	3.15656	5.22472	0.022268	0.0733619	StringTie		MSTRG.30934.1	MSTRG.30934.1(2)		9	18056016	18076848	-
MSTRG.2862	-0.977672	1.84637	5.22354	0.0222831	0.0733939	StringTie		MSTRG.2862.1,MSTRG.2862.2	MSTRG.2862.1(2),MSTRG.2862.2(2)		11	16424037	16435645	-
MSTRG.5545	0.670335	4.08761	5.20429	0.0225313	0.0739398	StringTie		MSTRG.5545.1	MSTRG.5545.1(2)		13	46899113	46984623	+
MSTRG.19455	2.03355	0.918517	5.18134	0.0228307	0.0747596	StringTie		MSTRG.19455.1	MSTRG.19455.1(4)		24	27402106	27404833	-
MSTRG.11003	0.916123	1.93199	5.14122	0.0233642	0.0761374	StringTie		MSTRG.11003.1	MSTRG.11003.1(3)		18	33044742	33047028	-
MSTRG.27352	1.4439	0.08384	5.10802	0.0238154	0.0772258	StringTie		MSTRG.27352.1	MSTRG.27352.1(2)		6	47483691	47484195	-
MSTRG.12747	0.542632	5.30618	4.94463	0.0261718	0.0829152	StringTie		MSTRG.12747.2,MSTRG.12747.1,MSTRG.12747.4,MSTRG.12747.5,MSTRG.12747.3	MSTRG.12747.2(2),MSTRG.12747.1(1),MSTRG.12747.4(2),MSTRG.12747.5(3),MSTRG.12747.3(2)		2	5404508	5407545	+
MSTRG.32419	-0.90322	2.03174	4.8951	0.0269331	0.0847405	StringTie		MSTRG.32419.1	MSTRG.32419.1(2)		KN150363.1	13961	22586	+
MSTRG.12565	-0.603446	4.4499	4.88587	0.0270773	0.0850853	StringTie		MSTRG.12565.1	MSTRG.12565.1(3)		2	34331	37482	-
MSTRG.29320	-1.15629	0.454805	4.87057	0.0273184	0.0856834	StringTie		MSTRG.29320.1	MSTRG.29320.1(2)		7	73845201	73866160	+
MSTRG.14059	0.535781	5.16327	4.79504	0.0285419	0.0885933	StringTie		MSTRG.14059.1,MSTRG.14059.2	MSTRG.14059.1(4),MSTRG.14059.2(4)		2	56301653	56321499	-
MSTRG.3370	1.30798	0.119515	4.76736	0.0290043	0.0897617	StringTie		MSTRG.3370.1	MSTRG.3370.1(2)		11	41544187	41544727	+
MSTRG.11147	0.674284	3.65383	4.75004	0.0292977	0.0905245	StringTie		MSTRG.11147.2,MSTRG.11147.1	MSTRG.11147.2(2),MSTRG.11147.1(1)		18	41096019	41097526	-
MSTRG.32493	0.672764	3.63505	4.69766	0.0302038	0.0925406	StringTie		MSTRG.32493.1	MSTRG.32493.1(4)		KN150461.1	1	1000	-
MSTRG.18820	-1.4832	-0.176039	4.6898	0.0303421	0.0928591	StringTie		MSTRG.18820.1	MSTRG.18820.1(2)		23	43503899	43504346	-
MSTRG.1341	0.786658	2.59083	4.64303	0.0311799	0.0947787	StringTie		MSTRG.1341.1,MSTRG.1341.2	MSTRG.1341.1(7),MSTRG.1341.2(6)		1	58844947	58847687	-
MSTRG.32095	0.66117	3.74871	4.64055	0.031225	0.0948729	StringTie		MSTRG.32095.1,MSTRG.32095.2	MSTRG.32095.1(2),MSTRG.32095.2(1)		KN149984.1	22080	25546	-
MSTRG.5998	-0.748923	2.89039	4.62265	0.0315525	0.0956314	StringTie		MSTRG.5998.1	MSTRG.5998.1(8)		14	15056084	15059192	+
MSTRG.5443	-0.682738	3.47584	4.61256	0.0317387	0.0961094	StringTie		MSTRG.5443.1	MSTRG.5443.1(4)		13	41905400	41918062	-
MSTRG.1373	-0.608555	4.2676	4.59239	0.0321143	0.0969856	StringTie		MSTRG.1373.1	MSTRG.1373.1(2)		10	303223	305247	-
MSTRG.18280	-0.773266	2.70681	4.57553	0.0324316	0.097627	StringTie		MSTRG.18280.1	MSTRG.18280.1(2)		23	22239568	22265063	-
MSTRG.27680	-1.05101	0.858972	4.54704	0.0329757	0.0988576	StringTie		MSTRG.27680.1	MSTRG.27680.1(2)		7	1297750	1298296	-
MSTRG.4000	0.522245	5.1416	4.54209	0.0330712	0.0990646	StringTie		MSTRG.4000.1,MSTRG.4000.2,MSTRG.4000.3,MSTRG.4000.4,MSTRG.4000.5,MSTRG.4000.6,MSTRG.4000.7,MSTRG.4000.8,MSTRG.4000.9,MSTRG.4000.10,MSTRG.4000.11,MSTRG.4000.12,MSTRG.4000.15,MSTRG.4000.16,MSTRG.4000.14,MSTRG.4000.13,MSTRG.4000.17,MSTRG.4000.18,MSTRG.4000.19	MSTRG.4000.1(8),MSTRG.4000.2(4),MSTRG.4000.3(7),MSTRG.4000.4(5),MSTRG.4000.5(5),MSTRG.4000.6(10),MSTRG.4000.7(6),MSTRG.4000.8(4),MSTRG.4000.9(6),MSTRG.4000.10(4),MSTRG.4000.11(6),MSTRG.4000.12(5),MSTRG.4000.15(4),MSTRG.4000.16(11),MSTRG.4000.14(10),MSTRG.4000.13(9),MSTRG.4000.17(6),MSTRG.4000.18(4),MSTRG.4000.19(4)		12	20952619	20957661	+
MSTRG.9267	-0.609962	4.09734	4.5173	0.0335538	0.100234	StringTie		MSTRG.9267.1,MSTRG.9267.2	MSTRG.9267.1(1),MSTRG.9267.2(2)		17	1908810	1910543	-
MSTRG.19355	0.636931	3.85889	4.50669	0.0337626	0.100702	StringTie		MSTRG.19355.2,MSTRG.19355.1,MSTRG.19355.3,MSTRG.19355.6,MSTRG.19355.4,MSTRG.19355.5,MSTRG.19355.7	MSTRG.19355.2(8),MSTRG.19355.1(8),MSTRG.19355.3(8),MSTRG.19355.6(8),MSTRG.19355.4(8),MSTRG.19355.5(8),MSTRG.19355.7(8)		24	23599272	23602252	+
MSTRG.15500	0.818936	2.25873	4.37583	0.0364521	0.107022	StringTie		MSTRG.15500.1	MSTRG.15500.1(3)		21	898502	902562	+
MSTRG.22032	0.590188	4.28639	4.36496	0.0366854	0.107602	StringTie		MSTRG.22032.1,MSTRG.22032.2	MSTRG.22032.1(2),MSTRG.22032.2(2)		3	41592834	41596269	+
MSTRG.12731	-0.447528	7.18577	4.35314	0.0369408	0.108163	StringTie		MSTRG.12731.2,MSTRG.12731.1	MSTRG.12731.2(2),MSTRG.12731.1(3)		2	4377467	4380171	+
MSTRG.7860	1.21054	0.352972	4.25367	0.0391655	0.112953	StringTie		MSTRG.7860.1	MSTRG.7860.1(2)		16	2385387	2386218	-
MSTRG.13980	0.48623	5.45053	4.23624	0.0395697	0.11381	StringTie		MSTRG.13980.1	MSTRG.13980.1(2)		2	53139937	53148117	-
MSTRG.32528	-0.593251	4.03553	4.17596	0.0410012	0.116681	StringTie		MSTRG.32528.1,MSTRG.32528.2	MSTRG.32528.1(2),MSTRG.32528.2(2)		KN150514.1	10084	13093	-
MSTRG.19450	3.59605	-0.178212	4.16314	0.0413127	0.117289	StringTie		MSTRG.19450.1	MSTRG.19450.1(3)		24	27366998	27368107	+
MSTRG.1557	0.458536	5.93524	4.15893	0.0414157	0.117519	StringTie		MSTRG.1557.1	MSTRG.1557.1(2)		10	6795516	6805839	-
MSTRG.17137	-0.949994	1.0627	4.10162	0.0428422	0.120642	StringTie		MSTRG.17137.1	MSTRG.17137.1(3)		22	12306288	12334532	+
MSTRG.6748	-0.972038	1.27692	4.08784	0.0431927	0.121361	StringTie		MSTRG.6748.1	MSTRG.6748.1(5)		15	154066	155832	-
MSTRG.13195	1.10203	0.272113	4.06313	0.0438293	0.122738	StringTie		MSTRG.13195.1	MSTRG.13195.1(3)		2	24810825	24811920	-
MSTRG.31936	-0.781257	2.19748	3.99148	0.0457309	0.126793	StringTie		MSTRG.31936.1	MSTRG.31936.1(3)		KN149809.1	10	1770	-
MSTRG.32517	-0.850284	1.79554	3.98962	0.0457813	0.126907	StringTie		MSTRG.32517.1	MSTRG.32517.1(3)		KN150498.1	14069	18596	-
MSTRG.4439	0.681176	3.03851	3.97759	0.0461095	0.127577	StringTie		MSTRG.4439.1	MSTRG.4439.1(3)		12	45403869	45416722	-
MSTRG.11275	-0.650945	3.16422	3.94978	0.0468775	0.129321	StringTie		MSTRG.11275.1	MSTRG.11275.1(2)		18	47185503	47192257	+
MSTRG.14354	-0.768826	2.34649	3.92948	0.0474467	0.130545	StringTie		MSTRG.14354.1	MSTRG.14354.1(2)		20	7126738	7129171	-
MSTRG.15877	-0.766311	2.08173	3.83246	0.0502691	0.136352	StringTie		MSTRG.15877.1	MSTRG.15877.1(2)		21	17978303	17979661	+
MSTRG.27192	0.777331	2.03215	3.77677	0.0519689	0.139825	StringTie		MSTRG.27192.1	MSTRG.27192.1(3)		6	40552764	40554428	+
MSTRG.10280	-0.614913	3.4934	3.7249	0.0536069	0.143219	StringTie		MSTRG.10280.1,MSTRG.10280.2	MSTRG.10280.1(2),MSTRG.10280.2(3)		17	52164238	52167387	+
MSTRG.2693	0.607572	3.56283	3.69266	0.0546525	0.145208	StringTie		MSTRG.2693.1	MSTRG.2693.1(2)		11	9537797	9542776	-
MSTRG.29404	0.728751	2.42906	3.63849	0.0564581	0.148671	StringTie		MSTRG.29404.1	MSTRG.29404.1(3)		8	1674802	1683289	-
MSTRG.29333	0.647534	3.10402	3.6379	0.0564781	0.148698	StringTie		MSTRG.29333.1	MSTRG.29333.1(3)	lnc-tmed7-as	8	150908	155294	-
MSTRG.21910	-0.807562	1.71262	3.5986	0.0578281	0.151287	StringTie		MSTRG.21910.1	MSTRG.21910.1(2)		3	36810405	36812167	-
MSTRG.6762	-0.442183	5.70451	3.58183	0.0584147	0.152311	StringTie		MSTRG.6762.1	MSTRG.6762.1(5)		15	1297527	1305999	-
MSTRG.30844	0.640179	3.16813	3.45133	0.0632008	0.161784	StringTie		MSTRG.30844.1	MSTRG.30844.1(2)		9	10181520	10185079	-
MSTRG.10303	-0.925644	0.723814	3.44996	0.0632532	0.16188	StringTie		MSTRG.10303.1	MSTRG.10303.1(2)		17	53181161	53183204	+
MSTRG.18687	0.58992	3.49043	3.42323	0.0642852	0.163877	StringTie		MSTRG.18687.1,MSTRG.18687.2	MSTRG.18687.1(2),MSTRG.18687.2(3)		23	36822263	36832223	+
MSTRG.15448	-0.923066	0.732013	3.42036	0.0643971	0.164092	StringTie		MSTRG.15448.1	MSTRG.15448.1(2)		21	26961	27846	+
MSTRG.4675	-0.982951	0.496972	3.33087	0.0679911	0.170721	StringTie		MSTRG.4675.1	MSTRG.4675.1(2)		13	4536342	4537996	+
MSTRG.16074	-0.616488	3.03539	3.32	0.0684418	0.171533	StringTie		MSTRG.16074.1,MSTRG.16074.2	MSTRG.16074.1(5),MSTRG.16074.2(2)		21	25619574	25619899	+
MSTRG.19881	-0.880409	0.819143	3.2723	0.0704589	0.175271	StringTie		MSTRG.19881.1	MSTRG.19881.1(2)		25	2360025	2378983	-
MSTRG.32436	1.02429	0.604018	3.26403	0.070815	0.175818	StringTie		MSTRG.32436.1	MSTRG.32436.1(3)		KN150384.1	17753	20860	+
MSTRG.7401	0.496761	4.41483	3.21711	0.0728722	0.179521	StringTie		MSTRG.7401.1	MSTRG.7401.1(4)		15	29563998	29566346	-
MSTRG.20156	-1.20156	-1.01925	3.20878	0.073244	0.180273	StringTie		MSTRG.20156.1	MSTRG.20156.1(2)		25	13611519	13611891	+
MSTRG.3433	0.404135	5.90442	3.19207	0.0739961	0.181611	StringTie		MSTRG.3433.2,MSTRG.3433.1	MSTRG.3433.2(3),MSTRG.3433.1(2)		11	43414098	43420099	-
MSTRG.32204	-0.63688	2.81446	3.18394	0.0743651	0.182351	StringTie		MSTRG.32204.1	MSTRG.32204.1(2)		KN150129.1	3572	30620	-
MSTRG.30501	-0.859587	0.751054	3.16226	0.075359	0.184036	StringTie		MSTRG.30501.1	MSTRG.30501.1(2)		8	51169020	51171015	-
MSTRG.31948	-0.589996	3.32266	3.13834	0.0764716	0.185986	StringTie		MSTRG.31948.1	MSTRG.31948.1(2)		KN149819.1	5214	10083	+
MSTRG.15202	0.722563	1.99512	3.06155	0.0801652	0.192638	StringTie		MSTRG.15202.1	MSTRG.15202.1(3)		20	46458947	46463448	+
MSTRG.19998	0.670465	2.53389	3.05469	0.0805042	0.193229	StringTie		MSTRG.19998.1	MSTRG.19998.1(2)		25	5962410	5977428	-
MSTRG.26735	0.648897	3.01807	3.04658	0.0809074	0.193972	StringTie		MSTRG.26735.1	MSTRG.26735.1(2)		6	18429358	18432277	-
MSTRG.32577	0.853307	0.972842	3.01905	0.0822916	0.196246	StringTie		MSTRG.32577.1	MSTRG.32577.1(2)		KN150563.1	799	10869	-
MSTRG.7961	-0.718869	1.72141	3.00571	0.0829716	0.197396	StringTie		MSTRG.7961.1	MSTRG.7961.1(2)		16	6441185	6443148	-
MSTRG.6459	-0.82801	1.08313	2.9961	0.0834651	0.198134	StringTie		MSTRG.6459.1	MSTRG.6459.1(2)		14	37048077	37049012	-
MSTRG.31730	-1.05673	-0.205727	2.99055	0.0837515	0.198604	StringTie		MSTRG.31730.1	MSTRG.31730.1(2)		9	56083272	56084224	-
MSTRG.32590	-0.456543	4.6651	2.96186	0.0852498	0.201221	StringTie		MSTRG.32590.1,MSTRG.32590.2	MSTRG.32590.1(1),MSTRG.32590.2(2)		KN150578.1	55247	57847	+
MSTRG.1698	0.924088	0.301483	2.95231	0.085755	0.201919	StringTie		MSTRG.1698.1	MSTRG.1698.1(2)		10	13290948	13291760	-
MSTRG.32005	0.372385	6.6092	2.92455	0.0872414	0.204368	StringTie		MSTRG.32005.1	MSTRG.32005.1(2)		KN149884.1	5910	7707	-
MSTRG.32183	-0.673885	2.42681	2.87685	0.0898615	0.209145	StringTie		MSTRG.32183.1	MSTRG.32183.1(2)		KN150113.1	1812	5354	-
MSTRG.283	-0.9454	0.336544	2.78146	0.0953611	0.218425	StringTie		MSTRG.283.1	MSTRG.283.1(2)		1	13982526	13983061	-
MSTRG.32502	0.541495	3.44382	2.7525	0.0971023	0.221324	StringTie		MSTRG.32502.1	MSTRG.32502.1(2)		KN150480.1	25	348	-
MSTRG.6206	0.901442	0.198288	2.7377	0.0980056	0.222885	StringTie		MSTRG.6206.1	MSTRG.6206.1(2)		14	25939454	25940839	+
MSTRG.4745	-0.92693	-0.170305	2.62473	0.105211	0.234481	StringTie		MSTRG.4745.1	MSTRG.4745.1(2)		13	8119135	8119627	-
MSTRG.17719	0.557959	3.04654	2.59491	0.107207	0.237608	StringTie		MSTRG.17719.1	MSTRG.17719.1(2)		22	37795167	37796129	-
MSTRG.17502	0.510689	3.51491	2.54566	0.110597	0.242701	StringTie		MSTRG.17502.1,MSTRG.17502.2	MSTRG.17502.1(7),MSTRG.17502.2(9)		22	27953369	27963979	+
MSTRG.32098	-0.991655	0.115178	2.51717	0.112612	0.246063	StringTie		MSTRG.32098.1	MSTRG.32098.1(2)		KN149989.1	219	815	+
MSTRG.1735	-0.750317	0.82222	2.4346	0.118684	0.255282	StringTie		MSTRG.1735.1	MSTRG.1735.1(2)		10	15737008	15737455	+
MSTRG.31904	-0.562863	2.68667	2.42847	0.119149	0.256045	StringTie		MSTRG.31904.1	MSTRG.31904.1(2)		KN149785.1	471	1415	-
MSTRG.8250	0.961327	0.38243	2.41241	0.120377	0.257917	StringTie		MSTRG.8250.1	MSTRG.8250.1(2)		16	18388299	18395599	+
MSTRG.5802	0.522929	3.02401	2.39133	0.12201	0.26032	StringTie		MSTRG.5802.1,MSTRG.5802.2	MSTRG.5802.1(2),MSTRG.5802.2(2)		14	4603283	4605363	-
MSTRG.9174	0.714502	1.1309	2.39013	0.122104	0.260438	StringTie		MSTRG.9174.1	MSTRG.9174.1(5)		16	54482437	54492838	-
MSTRG.19986	0.719338	1.28825	2.36358	0.124197	0.263798	StringTie		MSTRG.19986.1	MSTRG.19986.1(3)		25	5790529	5805715	-
MSTRG.16253	0.557789	2.66359	2.35857	0.124596	0.264522	StringTie		MSTRG.16253.1	MSTRG.16253.1(3)		21	32106430	32244780	+
MSTRG.2595	-0.485655	3.47373	2.34096	0.126012	0.266895	StringTie		MSTRG.2595.1	MSTRG.2595.1(2)		11	4934218	5125978	+
MSTRG.7760	0.604718	2.85684	2.31349	0.128256	0.270231	StringTie		MSTRG.7760.1	MSTRG.7760.1(2)		15	46781803	46782332	+
MSTRG.18105	-0.735149	1.7622	2.30976	0.128564	0.270495	StringTie		MSTRG.18105.1,MSTRG.18105.2	MSTRG.18105.1(2),MSTRG.18105.2(2)		23	16301079	16325631	-
MSTRG.30936	0.553444	2.53579	2.28717	0.130447	0.273271	StringTie		MSTRG.30936.1,MSTRG.30936.3,MSTRG.30936.2	MSTRG.30936.1(3),MSTRG.30936.3(4),MSTRG.30936.2(5)		9	18079827	18083383	-
MSTRG.9299	0.688693	2.48699	2.27159	0.131765	0.27539	StringTie		MSTRG.9299.1,MSTRG.9299.2,MSTRG.9299.3	MSTRG.9299.1(3),MSTRG.9299.2(3),MSTRG.9299.3(3)		17	2944863	2971201	-
MSTRG.32263	-0.440457	3.96453	2.24338	0.134188	0.279157	StringTie		MSTRG.32263.1,MSTRG.32263.2	MSTRG.32263.1(11),MSTRG.32263.2(8)		KN150170.1	44626	54660	-
MSTRG.26418	-0.552792	2.58742	2.22828	0.135504	0.281182	StringTie		MSTRG.26418.1	MSTRG.26418.1(2)		6	2139910	2143979	+
MSTRG.9675	0.481839	3.29513	2.20086	0.137934	0.284931	StringTie		MSTRG.9675.1	MSTRG.9675.1(2)		17	22050145	22051390	+
MSTRG.19921	0.600745	2.32301	2.19309	0.138631	0.28613	StringTie		MSTRG.19921.1	MSTRG.19921.1(3)		25	3278633	3287611	+
MSTRG.17572	0.32048	6.20447	2.09308	0.147968	0.2999	StringTie		MSTRG.17572.1,MSTRG.17572.2	MSTRG.17572.1(1),MSTRG.17572.2(2)		22	30731008	30732578	-
MSTRG.18724	0.529458	2.61504	2.09214	0.148059	0.299928	StringTie		MSTRG.18724.1	MSTRG.18724.1(2)		23	38485828	38565963	-
MSTRG.31724	0.724571	0.942949	2.09096	0.148173	0.3001	StringTie		MSTRG.31724.1	MSTRG.31724.1(5)		9	55602911	55617281	-
MSTRG.7898	0.458126	3.43115	2.07529	0.149702	0.302125	StringTie		MSTRG.7898.1	MSTRG.7898.1(3)		16	3806647	3811017	+
MSTRG.9597	0.679936	1.10175	2.07452	0.149778	0.302187	StringTie		MSTRG.9597.1	MSTRG.9597.1(3)		17	18334607	18336016	+
MSTRG.12512	-0.41517	4.07132	2.06186	0.151026	0.303879	StringTie		MSTRG.12512.1,MSTRG.12512.2	MSTRG.12512.1(1),MSTRG.12512.2(2)		19	46743748	46745528	+
MSTRG.18927	-0.447963	3.54891	1.9971	0.157601	0.31361	StringTie		MSTRG.18927.1	MSTRG.18927.1(4)		23	45920762	45925697	-
MSTRG.31992	-0.517517	2.63452	1.99241	0.158089	0.314327	StringTie		MSTRG.31992.1	MSTRG.31992.1(2)		KN149873.1	1	981	-
MSTRG.11808	0.517213	2.44503	1.97647	0.159763	0.316858	StringTie		MSTRG.11808.1	MSTRG.11808.1(2)		19	13488170	13489806	+
MSTRG.9104	0.649718	1.1229	1.9655	0.160926	0.318234	StringTie		MSTRG.9104.1	MSTRG.9104.1(2)		16	52154221	52160507	-
MSTRG.32359	-0.442783	3.4664	1.94339	0.163301	0.321442	StringTie		MSTRG.32359.2,MSTRG.32359.1	MSTRG.32359.2(3),MSTRG.32359.1(2)		KN150286.1	6662	8925	-
MSTRG.10244	0.437395	3.47135	1.92051	0.1658	0.325064	StringTie		MSTRG.10244.1	MSTRG.10244.1(2)		17	50708691	50710169	-
MSTRG.18097	-0.621656	1.27671	1.90499	0.167521	0.327298	StringTie		MSTRG.18097.1	MSTRG.18097.1(2)		23	15735111	15744189	+
MSTRG.2103	-0.370947	4.51066	1.90072	0.167998	0.327968	StringTie		MSTRG.2103.1	MSTRG.2103.1(2)		10	33357873	33360215	-
MSTRG.5856	0.472553	2.9986	1.89618	0.168506	0.328628	StringTie		MSTRG.5856.1	MSTRG.5856.1(2)		14	7219362	7220598	-
MSTRG.21872	-0.499914	2.78597	1.88044	0.170284	0.330925	StringTie		MSTRG.21872.1	MSTRG.21872.1(2)		3	35890145	35891519	-
MSTRG.29459	1.02873	-0.650957	1.87658	0.170723	0.331378	StringTie		MSTRG.29459.1	MSTRG.29459.1(2)		8	3851617	3851997	+
MSTRG.6655	-0.477393	2.81883	1.87045	0.171423	0.332277	StringTie		MSTRG.6655.1,MSTRG.6655.2,MSTRG.6655.3	MSTRG.6655.1(2),MSTRG.6655.2(2),MSTRG.6655.3(2)		14	50046127	50047311	+
MSTRG.10586	-0.854741	-0.548845	1.87004	0.171471	0.332345	StringTie		MSTRG.10586.1	MSTRG.10586.1(2)		18	10748575	10748993	+
MSTRG.9227	-0.452436	3.16061	1.86481	0.172071	0.333198	StringTie		MSTRG.9227.1,MSTRG.9227.2	MSTRG.9227.1(2),MSTRG.9227.2(3)		17	137158	138195	+
MSTRG.16041	-0.44978	3.18401	1.86417	0.172144	0.333285	StringTie		MSTRG.16041.1	MSTRG.16041.1(2)		21	24409114	24413161	+
MSTRG.12727	-0.427951	3.47058	1.8452	0.174343	0.336584	StringTie		MSTRG.12727.1,MSTRG.12727.2	MSTRG.12727.1(3),MSTRG.12727.2(3)		2	4410060	4416504	-
MSTRG.9239	0.55607	2.03397	1.83297	0.175777	0.338312	StringTie		MSTRG.9239.1,MSTRG.9239.2	MSTRG.9239.1(2),MSTRG.9239.2(4)		17	1061904	1085155	-
MSTRG.24744	-0.416419	3.59826	1.82062	0.17724	0.3404	StringTie		MSTRG.24744.1	MSTRG.24744.1(2)		5	1784072	1789576	+
MSTRG.31939	0.493047	2.59369	1.80946	0.178573	0.342352	StringTie		MSTRG.31939.1	MSTRG.31939.1(3)		KN149811.1	1413	7346	-
MSTRG.4713	-0.735303	0.301047	1.80741	0.17882	0.342689	StringTie		MSTRG.4713.1	MSTRG.4713.1(3)		13	6208422	6209117	-
MSTRG.15672	0.634127	1.02848	1.78968	0.180966	0.345384	StringTie		MSTRG.15672.1	MSTRG.15672.1(4)		21	6330875	6354555	+
MSTRG.22268	0.556283	1.81159	1.78567	0.181455	0.346115	StringTie		MSTRG.22268.1	MSTRG.22268.1(2)		3	56528242	56529712	-
MSTRG.5798	-0.60807	2.81894	1.77478	0.182792	0.347901	StringTie		MSTRG.5798.1	MSTRG.5798.1(2)		14	4562663	4568729	-
MSTRG.2059	-0.479502	2.7437	1.74024	0.187108	0.353859	StringTie		MSTRG.2059.1	MSTRG.2059.1(2)		10	31851594	31852753	-
MSTRG.25230	-0.787238	-0.0428904	1.73465	0.187818	0.354837	StringTie		MSTRG.25230.1	MSTRG.25230.1(2)		5	23775910	23776231	-
MSTRG.4523	0.508067	2.19971	1.7147	0.190376	0.358141	StringTie		MSTRG.4523.1,MSTRG.4523.2	MSTRG.4523.1(2),MSTRG.4523.2(2)		12	48930452	48931201	+
MSTRG.59	0.512286	2.12467	1.69858	0.192474	0.36043	StringTie		MSTRG.59.1	MSTRG.59.1(2)		1	3751967	3755111	-
MSTRG.13064	-0.344909	4.59327	1.69248	0.193274	0.361377	StringTie		MSTRG.13064.1	MSTRG.13064.1(2)		2	19931894	19938894	-
MSTRG.180	-0.572027	1.40176	1.68868	0.193775	0.361991	StringTie		MSTRG.180.1	MSTRG.180.1(2)		1	8454433	8455068	-
MSTRG.24749	0.486295	2.30937	1.65268	0.198594	0.36872	StringTie		MSTRG.24749.1	MSTRG.24749.1(2)		5	2592221	2593920	-
MSTRG.24576	-0.272575	9.43388	1.63984	0.200347	0.371089	StringTie		MSTRG.24576.2,MSTRG.24576.1	MSTRG.24576.2(2),MSTRG.24576.1(2)		4	73865741	73870407	-
MSTRG.22311	0.764416	-0.095746	1.63953	0.20039	0.371089	StringTie		MSTRG.22311.1	MSTRG.22311.1(2)		3	58795393	58797438	+
MSTRG.31219	0.76779	0.0233294	1.62996	0.201709	0.372557	StringTie		MSTRG.31219.1	MSTRG.31219.1(2)		9	29695768	29696239	-
MSTRG.5572	0.424888	3.10989	1.61362	0.203984	0.375756	StringTie		MSTRG.5572.1	MSTRG.5572.1(2)		13	48265876	48267101	+
MSTRG.30179	-0.355862	4.34802	1.60933	0.204586	0.376387	StringTie		MSTRG.30179.1,MSTRG.30179.2	MSTRG.30179.1(1),MSTRG.30179.2(2)		8	36071766	36075188	-
MSTRG.6850	-0.483792	2.30847	1.5755	0.209411	0.382802	StringTie		MSTRG.6850.1	MSTRG.6850.1(2)		15	3110462	3120631	-
MSTRG.32472	-0.424555	3.04058	1.56275	0.211263	0.385176	StringTie		MSTRG.32472.1	MSTRG.32472.1(3)		KN150437.1	224	968	-
MSTRG.6471	0.430641	2.88248	1.55903	0.211807	0.385702	StringTie		MSTRG.6471.1	MSTRG.6471.1(3)		14	38375383	38400361	+
MSTRG.32247	-0.476983	2.22415	1.53665	0.215117	0.38969	StringTie		MSTRG.32247.1	MSTRG.32247.1(3)		KN150168.1	1	447	+
MSTRG.16416	0.377695	3.95373	1.52711	0.216547	0.391449	StringTie		MSTRG.16416.1	MSTRG.16416.1(2)		21	39860282	39866537	+
MSTRG.30098	-0.284824	5.66712	1.51941	0.217709	0.392971	StringTie		MSTRG.30098.1	MSTRG.30098.1(2)		8	30852338	30860004	-
MSTRG.14241	0.713545	0.0234799	1.51775	0.217961	0.393162	StringTie		MSTRG.14241.1	MSTRG.14241.1(2)		20	2396957	2400336	-
MSTRG.16331	0.269973	6.20968	1.49285	0.221775	0.398445	StringTie		MSTRG.16331.1,MSTRG.16331.2,MSTRG.16331.4,MSTRG.16331.3,MSTRG.16331.5,MSTRG.16331.6,MSTRG.16331.7	MSTRG.16331.1(2),MSTRG.16331.2(3),MSTRG.16331.4(3),MSTRG.16331.3(2),MSTRG.16331.5(2),MSTRG.16331.6(2),MSTRG.16331.7(3)		21	36772684	36776116	-
MSTRG.22503	-0.530735	1.62208	1.46187	0.226632	0.404294	StringTie		MSTRG.22503.1	MSTRG.22503.1(3)		4	1384925	1386761	-
MSTRG.8732	1.19707	-0.41629	1.44843	0.22878	0.40705	StringTie		MSTRG.8732.1	MSTRG.8732.1(4)		16	36088482	36090913	+
MSTRG.29330	-0.371151	3.58189	1.43243	0.231369	0.410001	StringTie		MSTRG.29330.1	MSTRG.29330.1(2)	lnc-tmed7	8	156104	158395	+
MSTRG.17624	-0.263239	6.19346	1.42104	0.233233	0.412229	StringTie		MSTRG.17624.1	MSTRG.17624.1(2)		22	33240350	33243909	+
MSTRG.17914	-0.494364	2.0722	1.41529	0.23418	0.413282	StringTie		MSTRG.17914.1	MSTRG.17914.1(2)		23	5509694	5511977	+
MSTRG.9076	-0.254384	7.05629	1.40258	0.236293	0.415841	StringTie		MSTRG.9076.2,MSTRG.9076.1,MSTRG.9076.3	MSTRG.9076.2(3),MSTRG.9076.1(2),MSTRG.9076.3(3)		16	51123003	51136830	-
MSTRG.2866	0.715081	-0.836677	1.40028	0.236677	0.416192	StringTie		MSTRG.2866.1	MSTRG.2866.1(2)		11	17392866	17393533	-
MSTRG.31777	0.368587	3.57631	1.392	0.238068	0.417767	StringTie		MSTRG.31777.1	MSTRG.31777.1(6)		KN149685.1	46614	50120	-
MSTRG.14070	-0.285642	5.19846	1.37405	0.241117	0.421632	StringTie		MSTRG.14070.2,MSTRG.14070.1	MSTRG.14070.2(2),MSTRG.14070.1(1)		2	56678140	56684948	-
MSTRG.3434	0.41815	2.8115	1.32546	0.249614	0.43144	StringTie		MSTRG.3434.1	MSTRG.3434.1(2)		11	43417364	43420022	+
MSTRG.10777	-0.444814	2.14589	1.28083	0.257745	0.440673	StringTie		MSTRG.10777.1	MSTRG.10777.1(5)		18	19424071	19427005	+
MSTRG.30676	-0.423537	2.38379	1.23011	0.267387	0.451855	StringTie		MSTRG.30676.1	MSTRG.30676.1(3)		9	1238510	1246642	+
MSTRG.10109	0.255887	5.64261	1.2265	0.26809	0.452711	StringTie		MSTRG.10109.1	MSTRG.10109.1(2)		17	43517464	43521457	+
MSTRG.32664	0.377126	3.03763	1.22524	0.268335	0.452985	StringTie		MSTRG.32664.1	MSTRG.32664.1(2)		KN150657.1	175	718	-
MSTRG.27254	0.51627	1.07156	1.21691	0.269968	0.454775	StringTie		MSTRG.27254.1	MSTRG.27254.1(2)	lnc-cav3-as	6	41999012	42006320	+
MSTRG.25013	-0.281354	4.86043	1.21435	0.270473	0.45536	StringTie		MSTRG.25013.1	MSTRG.25013.1(2)	lnc-slc39a14	5	15872550	15876633	+
MSTRG.17593	-0.379017	2.88519	1.21211	0.270915	0.455483	StringTie		MSTRG.17593.1	MSTRG.17593.1(2)		22	31531530	31536351	-
MSTRG.27606	-0.355909	3.34569	1.20876	0.271577	0.45612	StringTie		MSTRG.27606.1	MSTRG.27606.1(3)		6	58537524	58538401	-
MSTRG.30594	-0.536522	1.19569	1.19609	0.274105	0.459148	StringTie		MSTRG.30594.1	MSTRG.30594.1(3)		9	116	1776	+
MSTRG.12532	-0.57268	0.747734	1.17426	0.278527	0.463692	StringTie		MSTRG.12532.1	MSTRG.12532.1(3)		19	47812274	47816661	-
MSTRG.29385	0.390152	3.19234	1.15779	0.281925	0.467451	StringTie		MSTRG.29385.1	MSTRG.29385.1(2)		8	1093004	1097498	-
MSTRG.6563	0.27982	4.69607	1.15588	0.282321	0.467907	StringTie		MSTRG.6563.1,MSTRG.6563.2,MSTRG.6563.3,MSTRG.6563.4	MSTRG.6563.1(2),MSTRG.6563.2(2),MSTRG.6563.3(2),MSTRG.6563.4(3)		14	45914899	45923421	+
MSTRG.23522	-0.637862	-0.26565	1.14866	0.283829	0.469542	StringTie		MSTRG.23522.1	MSTRG.23522.1(2)		4	41810496	41812138	+
MSTRG.21111	0.305602	4.35208	1.14806	0.283956	0.469661	StringTie		MSTRG.21111.3,MSTRG.21111.2,MSTRG.21111.1	MSTRG.21111.3(3),MSTRG.21111.2(3),MSTRG.21111.1(2)		3	13815486	13823266	+
MSTRG.14069	-0.346949	3.30383	1.14302	0.285014	0.470954	StringTie		MSTRG.14069.1,MSTRG.14069.2	MSTRG.14069.1(1),MSTRG.14069.2(2)		2	56676008	56677237	-
MSTRG.32297	0.358572	3.08006	1.14246	0.285133	0.471109	StringTie		MSTRG.32297.2,MSTRG.32297.1,MSTRG.32297.3,MSTRG.32297.4,MSTRG.32297.6,MSTRG.32297.5	MSTRG.32297.2(3),MSTRG.32297.1(2),MSTRG.32297.3(4),MSTRG.32297.4(3),MSTRG.32297.6(3),MSTRG.32297.5(2)		KN150206.1	325	1433	+
MSTRG.3227	0.531649	0.932141	1.13011	0.287752	0.473826	StringTie		MSTRG.3227.1	MSTRG.3227.1(2)		11	34376686	34377508	-
MSTRG.32470	-0.293904	4.16663	1.08218	0.298209	0.484604	StringTie		MSTRG.32470.1,MSTRG.32470.2	MSTRG.32470.1(2),MSTRG.32470.2(3)		KN150428.1	3138	7943	+
MSTRG.20976	0.400335	2.43862	1.07439	0.299957	0.486594	StringTie		MSTRG.20976.1	MSTRG.20976.1(2)		3	7127655	7135175	+
MSTRG.8592	0.644127	-0.0605937	1.06773	0.301458	0.488092	StringTie		MSTRG.8592.1	MSTRG.8592.1(3)		16	31269594	31270260	+
MSTRG.28793	-0.477838	1.43728	1.06681	0.301667	0.48833	StringTie		MSTRG.28793.1	MSTRG.28793.1(2)		7	45593235	45595292	+
MSTRG.26776	-0.421165	1.90443	1.05697	0.303908	0.490675	StringTie		MSTRG.26776.1	MSTRG.26776.1(2)		6	20096497	20098832	+
MSTRG.19456	1.39314	-0.532104	1.01955	0.312627	0.499467	StringTie		MSTRG.19456.1	MSTRG.19456.1(4)		24	27410642	27412000	-
MSTRG.18916	-0.45797	1.34469	1.01315	0.314149	0.501128	StringTie		MSTRG.18916.1,MSTRG.18916.2	MSTRG.18916.1(3),MSTRG.18916.2(3)		23	45683267	45686384	-
MSTRG.26696	0.21645	6.90093	1.00734	0.315541	0.502428	StringTie		MSTRG.26696.1,MSTRG.26696.2	MSTRG.26696.1(1),MSTRG.26696.2(2)		6	14944060	14945777	-
MSTRG.8258	-0.495386	0.638617	0.998857	0.317587	0.505002	StringTie		MSTRG.8258.1	MSTRG.8258.1(2)		16	19659146	19660048	-
MSTRG.32321	0.390362	2.28979	0.988574	0.320091	0.507685	StringTie		MSTRG.32321.1	MSTRG.32321.1(4)		KN150237.1	460	1325	-
MSTRG.11467	-0.233402	5.43552	0.970712	0.324503	0.512288	StringTie		MSTRG.11467.1,MSTRG.11467.2,MSTRG.11467.3	MSTRG.11467.1(1),MSTRG.11467.2(2),MSTRG.11467.3(2)		19	2093695	2094736	-
MSTRG.14277	0.333585	3.0101	0.947951	0.330241	0.518227	StringTie		MSTRG.14277.1	MSTRG.14277.1(2)		20	3971754	3975068	-
MSTRG.32627	-0.389569	1.96923	0.936754	0.333114	0.52113	StringTie		MSTRG.32627.1,MSTRG.32627.2	MSTRG.32627.1(3),MSTRG.32627.2(3)		KN150616.1	45665	46656	+
MSTRG.19482	0.497266	0.450365	0.89043	0.345361	0.532758	StringTie		MSTRG.19482.1	MSTRG.19482.1(5)		24	28942919	28944612	-
MSTRG.6732	0.313357	3.18609	0.877197	0.348971	0.536366	StringTie		MSTRG.6732.1	MSTRG.6732.1(2)		15	1053893	1056182	-
MSTRG.28904	-0.461146	0.949201	0.87294	0.350143	0.537426	StringTie		MSTRG.28904.1	MSTRG.28904.1(3)		7	51872972	51876199	-
MSTRG.32004	0.552808	-0.230717	0.86526	0.352271	0.539657	StringTie		MSTRG.32004.1	MSTRG.32004.1(2)		KN149891.1	1	348	+
MSTRG.5532	0.323162	2.90489	0.860337	0.353645	0.540841	StringTie		MSTRG.5532.1	MSTRG.5532.1(2)		13	46384970	46416096	-
MSTRG.7891	0.233565	5.00396	0.859439	0.353896	0.541072	StringTie		MSTRG.7891.1	MSTRG.7891.1(2)		16	3139245	3142913	+
MSTRG.26277	0.572161	0.0329026	0.849848	0.356595	0.543851	StringTie		MSTRG.26277.1	MSTRG.26277.1(2)		5	70164341	70164661	+
MSTRG.32408	-0.286325	3.53901	0.847052	0.357388	0.544622	StringTie		MSTRG.32408.1,MSTRG.32408.2	MSTRG.32408.1(2),MSTRG.32408.2(1)		KN150354.1	411	1417	+
MSTRG.22488	-0.555121	-0.130008	0.828553	0.362691	0.55019	StringTie		MSTRG.22488.1	MSTRG.22488.1(2)		4	886920	888472	-
MSTRG.12381	-0.207601	5.75024	0.826973	0.363149	0.550668	StringTie		MSTRG.12381.1,MSTRG.12381.2	MSTRG.12381.1(1),MSTRG.12381.2(2)		19	42246796	42249856	+
MSTRG.32483	0.37516	1.89196	0.796741	0.37207	0.55996	StringTie		MSTRG.32483.1	MSTRG.32483.1(2)		KN150451.1	1	2219	-
MSTRG.8270	-0.499995	0.227704	0.795718	0.372377	0.5601	StringTie		MSTRG.8270.1	MSTRG.8270.1(2)		16	20005862	20007828	-
MSTRG.12531	0.626323	-0.250449	0.791098	0.373768	0.561411	StringTie		MSTRG.12531.1	MSTRG.12531.1(2)		19	47807217	47809761	-
MSTRG.32174	0.381631	1.65233	0.78734	0.374906	0.562388	StringTie		MSTRG.32174.1	MSTRG.32174.1(2)		KN150105.1	44369	48007	-
MSTRG.4433	0.211273	5.21927	0.757244	0.384192	0.57047	StringTie		MSTRG.4433.1	MSTRG.4433.1(2)		12	45346157	45356517	-
MSTRG.31611	-0.274081	3.4191	0.756567	0.384405	0.570565	StringTie		MSTRG.31611.1	MSTRG.31611.1(4)		9	49342369	49365650	+
MSTRG.32072	0.361309	1.90337	0.751908	0.385873	0.571863	StringTie		MSTRG.32072.1	MSTRG.32072.1(2)		KN149959.1	14553	18577	-
MSTRG.12603	-0.372544	1.88757	0.751398	0.386034	0.572039	StringTie		MSTRG.12603.1,MSTRG.12603.2	MSTRG.12603.1(5),MSTRG.12603.2(2)		2	100401	101136	-
MSTRG.24990	0.20914	5.25724	0.748456	0.386965	0.572951	StringTie		MSTRG.24990.1,MSTRG.24990.2	MSTRG.24990.1(3),MSTRG.24990.2(2)		5	14802210	14807323	-
MSTRG.5412	0.51915	-0.190008	0.740214	0.389592	0.575508	StringTie		MSTRG.5412.1	MSTRG.5412.1(4)		13	37011118	37013305	+
MSTRG.32451	-0.188857	6.14328	0.725994	0.394185	0.58017	StringTie		MSTRG.32451.3,MSTRG.32451.2,MSTRG.32451.1,MSTRG.32451.4,MSTRG.32451.5,MSTRG.32451.6	MSTRG.32451.3(2),MSTRG.32451.2(2),MSTRG.32451.1(1),MSTRG.32451.4(2),MSTRG.32451.5(2),MSTRG.32451.6(3)		KN150402.1	65	8377	+
MSTRG.9063	-0.327328	2.23262	0.71789	0.396837	0.582771	StringTie		MSTRG.9063.1	MSTRG.9063.1(2)		16	50326069	50326506	-
MSTRG.6564	0.237218	4.02887	0.68035	0.409466	0.594145	StringTie		MSTRG.6564.1,MSTRG.6564.4,MSTRG.6564.3,MSTRG.6564.2,MSTRG.6564.5,MSTRG.6564.6	MSTRG.6564.1(2),MSTRG.6564.4(2),MSTRG.6564.3(2),MSTRG.6564.2(2),MSTRG.6564.5(2),MSTRG.6564.6(2)		14	45923479	45925681	+
MSTRG.7823	0.212912	4.87919	0.672737	0.412099	0.596332	StringTie	ENSDARG00000035648	MSTRG.7823.1,MSTRG.7823.2,MSTRG.7823.3,MSTRG.7823.4	MSTRG.7823.1(2),MSTRG.7823.2(3),MSTRG.7823.3(3),MSTRG.7823.4(3)	irx4a	16	266313	275670	-
MSTRG.32136	-0.506946	-0.294511	0.671184	0.412639	0.596857	StringTie		MSTRG.32136.1	MSTRG.32136.1(2)		KN150060.1	40486	41991	+
MSTRG.7766	-0.347073	1.55755	0.647253	0.421097	0.604653	StringTie		MSTRG.7766.1,MSTRG.7766.2	MSTRG.7766.1(3),MSTRG.7766.2(2)		15	46805475	46810452	+
MSTRG.639	0.226155	4.21112	0.641248	0.423259	0.606694	StringTie		MSTRG.639.1	MSTRG.639.1(2)		1	33995093	34012383	+
MSTRG.16589	0.313188	2.41857	0.639174	0.42401	0.607319	StringTie		MSTRG.16589.1	MSTRG.16589.1(2)		21	45649111	45672727	+
MSTRG.1415	0.378266	1.02413	0.634175	0.425828	0.609139	StringTie		MSTRG.1415.1,MSTRG.1415.2	MSTRG.1415.1(3),MSTRG.1415.2(3)		10	2016588	2018442	+
MSTRG.16546	0.203125	4.82925	0.626921	0.428487	0.611461	StringTie		MSTRG.16546.2,MSTRG.16546.1	MSTRG.16546.2(2),MSTRG.16546.1(1)		21	44675410	44679178	+
MSTRG.2978	-0.311202	2.01176	0.623998	0.429565	0.612353	StringTie		MSTRG.2978.1	MSTRG.2978.1(2)		11	23342168	23348408	+
MSTRG.28211	0.379565	0.793961	0.621877	0.43035	0.613148	StringTie		MSTRG.28211.1	MSTRG.28211.1(2)		7	22972589	22973377	+
MSTRG.27961	0.271405	2.86294	0.61837	0.431654	0.614228	StringTie		MSTRG.27961.1	MSTRG.27961.1(3)		7	13090348	13091107	-
MSTRG.28901	-0.399748	0.348973	0.61165	0.434167	0.616602	StringTie		MSTRG.28901.1	MSTRG.28901.1(2)		7	51550528	51551331	+
MSTRG.12143	-0.316326	1.9468	0.608795	0.435242	0.617511	StringTie		MSTRG.12143.1	MSTRG.12143.1(2)		19	29527833	29576514	+
MSTRG.32676	-0.363928	1.10377	0.604093	0.43702	0.619091	StringTie		MSTRG.32676.1	MSTRG.32676.1(3)		KN150679.1	18	749	+
MSTRG.32222	0.235179	3.72151	0.602355	0.437681	0.619605	StringTie		MSTRG.32222.1	MSTRG.32222.1(2)		KN150141.1	10161	13428	+
MSTRG.23886	-0.307932	2.04549	0.601521	0.437998	0.619891	StringTie		MSTRG.23886.1	MSTRG.23886.1(2)		4	49690847	49691483	-
MSTRG.31652	0.346129	1.53248	0.599979	0.438586	0.620528	StringTie		MSTRG.31652.1	MSTRG.31652.1(2)		9	52278661	52279250	-
MSTRG.3586	-0.282214	2.76451	0.582711	0.445252	0.62697	StringTie		MSTRG.3586.1,MSTRG.3586.2	MSTRG.3586.1(2),MSTRG.3586.2(3)		12	2741538	2744757	-
MSTRG.23130	0.190908	4.93376	0.577328	0.447362	0.62876	StringTie		MSTRG.23130.1	MSTRG.23130.1(2)		4	26818064	26821667	+
MSTRG.24126	0.355773	1.17333	0.565173	0.452183	0.632509	StringTie		MSTRG.24126.1	MSTRG.24126.1(3)		4	58086339	58087013	+
MSTRG.31991	-0.163663	6.42374	0.552001	0.457501	0.63727	StringTie		MSTRG.31991.2,MSTRG.31991.1,MSTRG.31991.3,MSTRG.31991.4	MSTRG.31991.2(2),MSTRG.31991.1(2),MSTRG.31991.3(2),MSTRG.31991.4(2)		KN149868.1	30743	37278	+
MSTRG.32368	-0.384978	0.510163	0.546113	0.45991	0.638915	StringTie		MSTRG.32368.1	MSTRG.32368.1(2)		KN150316.1	1361	6176	-
MSTRG.29553	0.156527	8.72943	0.542021	0.461597	0.640369	StringTie		MSTRG.29553.1,MSTRG.29553.2	MSTRG.29553.1(1),MSTRG.29553.2(2)		8	9004376	9013036	-
MSTRG.6198	-0.345951	1.01463	0.540382	0.462274	0.640881	StringTie		MSTRG.6198.1	MSTRG.6198.1(3)		14	25471179	25472640	-
MSTRG.18193	0.420002	0.121782	0.54021	0.462346	0.640909	StringTie		MSTRG.18193.1	MSTRG.18193.1(2)		23	19229993	19232345	+
MSTRG.17759	0.365999	1.21526	0.538286	0.463144	0.641343	StringTie		MSTRG.17759.1	MSTRG.17759.1(3)		22	39135717	39136487	+
MSTRG.17674	-0.269542	2.56765	0.532048	0.465747	0.64372	StringTie		MSTRG.17674.1,MSTRG.17674.2	MSTRG.17674.1(2),MSTRG.17674.2(1)		22	36281146	36283275	-
MSTRG.1458	0.16465	5.76945	0.519429	0.471085	0.647874	StringTie		MSTRG.1458.1,MSTRG.1458.2	MSTRG.1458.1(3),MSTRG.1458.2(4)		10	3043974	3050776	-
MSTRG.22614	0.428462	0.0173635	0.513967	0.473427	0.6502	StringTie		MSTRG.22614.1	MSTRG.22614.1(3)		4	4945415	4954444	+
MSTRG.26229	-0.33166	1.19632	0.511897	0.474319	0.650797	StringTie		MSTRG.26229.1	MSTRG.26229.1(2)		5	68669606	68672895	+
MSTRG.5797	0.17765	5.21227	0.505521	0.477084	0.653461	StringTie		MSTRG.5797.1,MSTRG.5797.2,MSTRG.5797.3,MSTRG.5797.4	MSTRG.5797.1(3),MSTRG.5797.2(3),MSTRG.5797.3(2),MSTRG.5797.4(2)		14	4551038	4561982	-
MSTRG.1382	-0.261702	2.57078	0.502307	0.478488	0.654688	StringTie		MSTRG.1382.1	MSTRG.1382.1(2)		10	877649	883592	+
MSTRG.31961	-0.556863	-0.278086	0.485835	0.485791	0.660364	StringTie		MSTRG.31961.1	MSTRG.31961.1(2)		KN149831.1	28854	29549	-
MSTRG.6868	0.277213	2.16137	0.480509	0.488192	0.662364	StringTie		MSTRG.6868.1	MSTRG.6868.1(3)		15	2962964	2966947	+
MSTRG.13781	0.24876	2.78279	0.47952	0.48864	0.662735	StringTie		MSTRG.13781.1	MSTRG.13781.1(2)		2	45566871	45568694	+
MSTRG.20937	0.270956	2.37775	0.476527	0.49	0.663813	StringTie		MSTRG.20937.1,MSTRG.20937.2	MSTRG.20937.1(1),MSTRG.20937.2(2)		3	7030220	7030780	-
MSTRG.32011	0.482312	0.620184	0.472888	0.491662	0.665163	StringTie		MSTRG.32011.1	MSTRG.32011.1(3)		KN149901.1	3549	9768	+
MSTRG.32234	-0.247603	2.63925	0.466771	0.494476	0.667333	StringTie		MSTRG.32234.1,MSTRG.32234.2	MSTRG.32234.1(6),MSTRG.32234.2(6)		KN150160.1	2388	11897	+
MSTRG.1690	-0.14528	7.9189	0.465787	0.494932	0.667781	StringTie		MSTRG.1690.1,MSTRG.1690.2	MSTRG.1690.1(2),MSTRG.1690.2(2)		10	12229735	12232127	-
MSTRG.22376	-0.342512	0.796514	0.465259	0.495176	0.667977	StringTie		MSTRG.22376.1	MSTRG.22376.1(2)		3	60335618	60336653	+
MSTRG.27250	0.281499	1.98195	0.443261	0.505553	0.676722	StringTie		MSTRG.27250.1	MSTRG.27250.1(2)	lnc-si:dkeyp-111e5.4	6	42017524	42026189	+
MSTRG.27573	-0.256737	2.28092	0.443229	0.505568	0.676722	StringTie		MSTRG.27573.1	MSTRG.27573.1(4)		6	57146729	57179958	+
MSTRG.31905	-0.308255	1.20144	0.441834	0.506239	0.677288	StringTie		MSTRG.31905.1	MSTRG.31905.1(2)		KN149786.1	1219	1745	+
MSTRG.4908	-0.267695	2.07945	0.431656	0.511177	0.681647	StringTie		MSTRG.4908.1	MSTRG.4908.1(2)		13	15273986	15280374	+
MSTRG.18857	-0.337269	0.66949	0.428556	0.512699	0.683016	StringTie		MSTRG.18857.1	MSTRG.18857.1(3)		23	44133862	44134621	+
MSTRG.32631	0.157322	5.24395	0.425069	0.514418	0.684463	StringTie		MSTRG.32631.1	MSTRG.32631.1(2)		KN150617.1	76205	79211	+
MSTRG.22645	-0.218991	3.06333	0.414032	0.51993	0.689047	StringTie		MSTRG.22645.1,MSTRG.22645.2,MSTRG.22645.3,MSTRG.22645.4	MSTRG.22645.1(2),MSTRG.22645.2(3),MSTRG.22645.3(3),MSTRG.22645.4(3)		4	5956467	5960916	-
MSTRG.22423	-0.192879	3.71497	0.405959	0.524028	0.692371	StringTie		MSTRG.22423.1	MSTRG.22423.1(2)		3	61914100	61915520	+
MSTRG.13590	0.303427	0.891184	0.404789	0.524626	0.69289	StringTie		MSTRG.13590.1	MSTRG.13590.1(2)		2	37831713	37832696	-
MSTRG.5668	-0.282125	1.37922	0.399734	0.527227	0.695033	StringTie		MSTRG.5668.1	MSTRG.5668.1(4)		13	51669046	51684518	+
MSTRG.32514	0.367764	-0.113884	0.394301	0.530047	0.69739	StringTie		MSTRG.32514.1	MSTRG.32514.1(3)		KN150493.1	6519	7253	+
MSTRG.31915	-0.38958	0.104108	0.391263	0.531636	0.698788	StringTie		MSTRG.31915.1	MSTRG.31915.1(3)		KN149795.1	1076	6617	+
MSTRG.24327	0.280702	1.39411	0.380068	0.537567	0.703684	StringTie		MSTRG.24327.1	MSTRG.24327.1(2)		4	65910817	65914281	-
MSTRG.22516	-0.237213	2.22947	0.374412	0.540609	0.706399	StringTie		MSTRG.22516.1	MSTRG.22516.1(2)		4	1512216	1513714	-
MSTRG.24438	0.209868	3.11686	0.372764	0.541502	0.70695	StringTie		MSTRG.24438.1	MSTRG.24438.1(3)		4	70683529	70691918	-
MSTRG.10523	-0.152935	4.87213	0.362076	0.547355	0.711259	StringTie		MSTRG.10523.1,MSTRG.10523.3,MSTRG.10523.2,MSTRG.10523.4,MSTRG.10523.6,MSTRG.10523.5,MSTRG.10523.7	MSTRG.10523.1(1),MSTRG.10523.3(3),MSTRG.10523.2(3),MSTRG.10523.4(2),MSTRG.10523.6(3),MSTRG.10523.5(2),MSTRG.10523.7(2)		18	6849893	6852869	-
MSTRG.31864	-0.220399	2.67076	0.353921	0.551902	0.71438	StringTie		MSTRG.31864.1,MSTRG.31864.2	MSTRG.31864.1(2),MSTRG.31864.2(2)		KN149738.1	2029	5493	-
MSTRG.5642	-0.278305	1.32816	0.338874	0.56048	0.721437	StringTie		MSTRG.5642.1	MSTRG.5642.1(2)		13	51528799	51530159	+
MSTRG.24750	0.17251	3.80003	0.333687	0.563496	0.723733	StringTie		MSTRG.24750.1	MSTRG.24750.1(2)		5	2594313	2600028	-
MSTRG.8747	0.157308	4.40862	0.330179	0.565554	0.725365	StringTie		MSTRG.8747.1	MSTRG.8747.1(2)		16	36594140	36603472	+
MSTRG.1277	0.348243	0.860768	0.328715	0.566417	0.726104	StringTie		MSTRG.1277.1	MSTRG.1277.1(2)		1	58154114	58159332	+
MSTRG.30054	-0.213545	2.61597	0.317949	0.572843	0.731528	StringTie		MSTRG.30054.1	MSTRG.30054.1(2)		8	28567388	28569028	+
MSTRG.9155	0.294294	0.443363	0.316961	0.57344	0.732048	StringTie		MSTRG.9155.1	MSTRG.9155.1(2)		16	54053218	54053564	-
MSTRG.28924	-0.124094	5.95658	0.310026	0.577665	0.73566	StringTie		MSTRG.28924.1	MSTRG.28924.1(2)		7	52875810	52880538	-
MSTRG.25632	-0.269974	0.859419	0.305564	0.580415	0.737725	StringTie		MSTRG.25632.1	MSTRG.25632.1(3)		5	38159886	38161974	+
MSTRG.9674	0.201025	2.58508	0.304694	0.580955	0.738082	StringTie		MSTRG.9674.1	MSTRG.9674.1(2)		17	22049991	22050709	-
MSTRG.31853	-0.177161	3.34936	0.29967	0.58409	0.740081	StringTie		MSTRG.31853.1	MSTRG.31853.1(3)		KN149725.1	54005	69395	-
MSTRG.32691	-0.147657	4.48143	0.294818	0.58715	0.742217	StringTie		MSTRG.32691.1,MSTRG.32691.2	MSTRG.32691.1(5),MSTRG.32691.2(6)		KN150692.1	7027	12558	-
MSTRG.32411	0.260718	0.967204	0.293512	0.587979	0.742935	StringTie		MSTRG.32411.1	MSTRG.32411.1(2)		KN150358.1	2	9125	+
MSTRG.22100	0.127799	5.33644	0.290605	0.589833	0.744251	StringTie		MSTRG.22100.1	MSTRG.22100.1(2)		3	45495551	45545077	+
MSTRG.8731	0.145599	5.0831	0.286204	0.592663	0.746705	StringTie		MSTRG.8731.1,MSTRG.8731.2	MSTRG.8731.1(5),MSTRG.8731.2(4)		16	36086910	36091008	-
MSTRG.30848	-0.254878	1.27686	0.285981	0.592807	0.746833	StringTie		MSTRG.30848.1	MSTRG.30848.1(2)		9	10487961	10561054	-
MSTRG.32298	0.248437	1.03509	0.282205	0.59526	0.748963	StringTie		MSTRG.32298.1	MSTRG.32298.1(2)		KN150209.1	229	3750	-
MSTRG.32452	-0.196969	2.57787	0.278959	0.597384	0.750489	StringTie		MSTRG.32452.1	MSTRG.32452.1(2)		KN150409.1	119	573	+
MSTRG.4491	-0.20271	2.05013	0.261855	0.608849	0.758316	StringTie		MSTRG.4491.1	MSTRG.4491.1(4)		12	48176071	48182272	+
MSTRG.380	0.127055	4.95317	0.253568	0.614574	0.763131	StringTie		MSTRG.380.1	MSTRG.380.1(2)		1	20035396	20039826	-
MSTRG.31819	0.317374	-0.188806	0.249965	0.6171	0.764874	StringTie		MSTRG.31819.1	MSTRG.31819.1(2)		KN149696.1	54978	56179	+
MSTRG.32012	-0.172032	3.00062	0.24606	0.619863	0.766857	StringTie		MSTRG.32012.1,MSTRG.32012.2	MSTRG.32012.1(3),MSTRG.32012.2(2)		KN149895.1	73080	79180	+
MSTRG.15624	0.110599	5.99868	0.246026	0.619887	0.766857	StringTie	ENSDARG00000077906	MSTRG.15624.1,MSTRG.15624.2	MSTRG.15624.1(2),MSTRG.15624.2(2)	rnf165a	21	4845619	4847067	-
MSTRG.28834	0.203229	1.81993	0.244615	0.620892	0.767894	StringTie		MSTRG.28834.1	MSTRG.28834.1(3)		7	48560687	48564130	+
MSTRG.21562	0.248742	0.67173	0.240503	0.623843	0.770143	StringTie		MSTRG.21562.1	MSTRG.21562.1(3)		3	28665995	28668057	-
MSTRG.9169	-0.188753	2.3355	0.23919	0.624792	0.770927	StringTie		MSTRG.9169.1	MSTRG.9169.1(4)		16	54312128	54327066	+
MSTRG.31790	0.197397	1.85893	0.237522	0.626002	0.771785	StringTie		MSTRG.31790.1	MSTRG.31790.1(4)		KN149686.1	258520	260346	-
MSTRG.28836	0.220005	1.07771	0.233251	0.629124	0.774035	StringTie		MSTRG.28836.2,MSTRG.28836.1,MSTRG.28836.3,MSTRG.28836.4	MSTRG.28836.2(5),MSTRG.28836.1(5),MSTRG.28836.3(7),MSTRG.28836.4(5)		7	48568163	48575039	+
MSTRG.26397	0.21873	1.23273	0.230785	0.630942	0.775469	StringTie		MSTRG.26397.1	MSTRG.26397.1(3)		6	1348308	1354714	+
MSTRG.14102	-0.109746	5.71212	0.228906	0.632336	0.776457	StringTie		MSTRG.14102.2,MSTRG.14102.1,MSTRG.14102.3,MSTRG.14102.4,MSTRG.14102.5	MSTRG.14102.2(2),MSTRG.14102.1(1),MSTRG.14102.3(2),MSTRG.14102.4(2),MSTRG.14102.5(2)		2	57515326	57516245	-
MSTRG.15581	-0.107521	5.76465	0.222855	0.636873	0.779823	StringTie		MSTRG.15581.1,MSTRG.15581.2,MSTRG.15581.3,MSTRG.15581.4	MSTRG.15581.1(2),MSTRG.15581.2(2),MSTRG.15581.3(2),MSTRG.15581.4(3)		21	3190545	3198088	+
MSTRG.32154	0.217218	1.7796	0.221603	0.637821	0.780443	StringTie		MSTRG.32154.1	MSTRG.32154.1(3)		KN150083.1	23513	27284	+
MSTRG.25657	-0.212419	1.21302	0.21879	0.639963	0.782036	StringTie		MSTRG.25657.1	MSTRG.25657.1(2)		5	39308844	39310408	+
MSTRG.24845	-0.152779	3.22297	0.214452	0.6433	0.784195	StringTie		MSTRG.24845.1	MSTRG.24845.1(2)		5	6360726	6363360	+
MSTRG.32002	-0.243503	0.276757	0.208251	0.648142	0.788072	StringTie		MSTRG.32002.1	MSTRG.32002.1(2)		KN149889.1	6887	7465	+
MSTRG.31997	-0.171313	2.53974	0.206801	0.649286	0.78893	StringTie		MSTRG.31997.2,MSTRG.31997.1,MSTRG.31997.3	MSTRG.31997.2(3),MSTRG.31997.1(3),MSTRG.31997.3(3)		KN149882.1	1	7316	-
MSTRG.32484	0.173447	2.4877	0.20488	0.650811	0.790178	StringTie		MSTRG.32484.1	MSTRG.32484.1(2)		KN150451.1	5952	10852	-
MSTRG.27869	0.489549	-0.946422	0.196549	0.657521	0.794591	StringTie		MSTRG.27869.1	MSTRG.27869.1(2)		7	7984251	7984686	-
MSTRG.2861	-0.156862	2.75574	0.195841	0.658099	0.794917	StringTie		MSTRG.2861.1	MSTRG.2861.1(2)		11	15781733	15783617	+
MSTRG.6495	0.109104	5.10245	0.192595	0.660766	0.796889	StringTie		MSTRG.6495.1,MSTRG.6495.2,MSTRG.6495.3,MSTRG.6495.4,MSTRG.6495.5	MSTRG.6495.1(5),MSTRG.6495.2(2),MSTRG.6495.3(4),MSTRG.6495.4(4),MSTRG.6495.5(2)		14	39827325	39833227	+
MSTRG.5599	-0.219887	1.00919	0.190546	0.662463	0.797904	StringTie		MSTRG.5599.1	MSTRG.5599.1(2)		13	49527193	49535891	+
MSTRG.16387	-0.242841	0.141684	0.176894	0.674056	0.807144	StringTie		MSTRG.16387.1	MSTRG.16387.1(3)		21	38913517	38925516	+
MSTRG.32520	0.131699	3.52165	0.173651	0.676887	0.808878	StringTie		MSTRG.32520.2,MSTRG.32520.1	MSTRG.32520.2(3),MSTRG.32520.1(2)		KN150503.1	169	719	-
MSTRG.32503	-0.18504	1.3052	0.171591	0.678702	0.810343	StringTie		MSTRG.32503.1	MSTRG.32503.1(2)		KN150486.1	174	1180	-
MSTRG.25881	0.201429	0.585698	0.170894	0.679318	0.810715	StringTie		MSTRG.25881.1	MSTRG.25881.1(2)		5	52582471	52583144	+
MSTRG.31380	0.154476	2.62798	0.168913	0.68108	0.811825	StringTie		MSTRG.31380.1,MSTRG.31380.2,MSTRG.31380.3	MSTRG.31380.1(1),MSTRG.31380.2(2),MSTRG.31380.3(2)		9	34564649	34565395	+
MSTRG.500	0.199295	0.776681	0.165047	0.684552	0.814335	StringTie		MSTRG.500.1	MSTRG.500.1(2)		1	26745089	26746624	+
MSTRG.32369	-0.270343	-0.146184	0.163639	0.685828	0.815194	StringTie		MSTRG.32369.1	MSTRG.32369.1(3)		KN150316.1	7379	8102	+
MSTRG.5411	-0.240127	0.0153859	0.161521	0.68776	0.816788	StringTie		MSTRG.5411.1	MSTRG.5411.1(3)		13	37009430	37010569	+
MSTRG.13662	0.22253	0.274675	0.154283	0.694476	0.821261	StringTie		MSTRG.13662.1	MSTRG.13662.1(2)		2	41909114	41909496	+
MSTRG.32279	-0.165444	1.59571	0.14951	0.699004	0.824198	StringTie		MSTRG.32279.1	MSTRG.32279.1(2)		KN150191.1	30417	31187	+
MSTRG.31903	-0.220921	-0.189332	0.143345	0.704978	0.828096	StringTie		MSTRG.31903.1	MSTRG.31903.1(2)		KN149785.1	2	495	+
MSTRG.14233	-0.0998019	4.50456	0.135515	0.712781	0.832735	StringTie		MSTRG.14233.1	MSTRG.14233.1(2)		20	1997143	2000134	-
MSTRG.31775	-0.127191	3.02283	0.134851	0.713455	0.833247	StringTie		MSTRG.31775.1	MSTRG.31775.1(2)		KN149684.1	150992	153401	+
MSTRG.7770	-0.123503	3.07868	0.13475	0.713557	0.833247	StringTie		MSTRG.7770.1	MSTRG.7770.1(3)		15	46832920	46836045	+
MSTRG.8727	0.105918	3.91589	0.131232	0.717158	0.835564	StringTie		MSTRG.8727.1	MSTRG.8727.1(3)		16	36055187	36061710	-
MSTRG.3559	-0.121307	3.1265	0.131091	0.717304	0.835564	StringTie		MSTRG.3559.1	MSTRG.3559.1(3)		12	1436767	1440416	+
MSTRG.32645	-0.146349	3.19763	0.130642	0.717767	0.835876	StringTie		MSTRG.32645.1,MSTRG.32645.2	MSTRG.32645.1(3),MSTRG.32645.2(3)		KN150636.1	16268	18971	+
MSTRG.46	0.113968	3.35327	0.127692	0.720837	0.837399	StringTie		MSTRG.46.1	MSTRG.46.1(3)		1	2640818	2643475	+
MSTRG.29681	-0.131705	2.64405	0.125499	0.723145	0.83889	StringTie		MSTRG.29681.1	MSTRG.29681.1(2)		8	16539895	16542057	-
MSTRG.9145	0.140759	2.01324	0.12298	0.725824	0.84084	StringTie		MSTRG.9145.1	MSTRG.9145.1(2)		16	53889013	53890974	-
MSTRG.7306	0.170521	0.673207	0.119115	0.729996	0.843386	StringTie		MSTRG.7306.1	MSTRG.7306.1(2)		15	25135193	25141369	+
MSTRG.5597	-0.11186	3.18597	0.114345	0.735251	0.847268	StringTie		MSTRG.5597.1	MSTRG.5597.1(2)		13	49299509	49300935	-
MSTRG.4368	0.0785966	5.51493	0.112588	0.737216	0.848508	StringTie		MSTRG.4368.1,MSTRG.4368.2,MSTRG.4368.3	MSTRG.4368.1(1),MSTRG.4368.2(2),MSTRG.4368.3(2)		12	40555211	40556885	-
MSTRG.32035	0.131008	2.11365	0.108717	0.74161	0.8516	StringTie		MSTRG.32035.1	MSTRG.32035.1(3)		KN149929.1	4260	6296	-
MSTRG.25506	-0.145471	1.2736	0.102954	0.748314	0.855917	StringTie		MSTRG.25506.1	MSTRG.25506.1(2)		5	33335585	33337297	+
MSTRG.15673	-0.153194	0.85597	0.0911492	0.762721	0.865287	StringTie		MSTRG.15673.1	MSTRG.15673.1(2)		21	6368993	6369526	+
MSTRG.29161	-0.122893	1.83545	0.0868934	0.768164	0.868616	StringTie		MSTRG.29161.1	MSTRG.29161.1(2)		7	65418750	65421254	-
MSTRG.19057	0.100667	2.67751	0.0791626	0.778435	0.875479	StringTie		MSTRG.19057.1,MSTRG.19057.2	MSTRG.19057.1(2),MSTRG.19057.2(2)		24	6073370	6076764	-
MSTRG.23658	-0.14073	0.76482	0.0783998	0.779478	0.875935	StringTie		MSTRG.23658.1	MSTRG.23658.1(2)		4	46390703	46392239	+
MSTRG.32578	-0.148923	0.727954	0.0767173	0.781796	0.87734	StringTie		MSTRG.32578.1	MSTRG.32578.1(3)		KN150572.1	11185	13027	+
MSTRG.1119	-0.0743822	4.46878	0.0758766	0.782965	0.877926	StringTie		MSTRG.1119.1	MSTRG.1119.1(4)		1	54507115	54508632	-
MSTRG.31855	-0.131054	0.747622	0.0749152	0.78431	0.878668	StringTie		MSTRG.31855.1	MSTRG.31855.1(2)		KN149729.1	1040	2024	-
MSTRG.15910	-0.147453	0.262321	0.0716368	0.788968	0.881255	StringTie		MSTRG.15910.1	MSTRG.15910.1(3)		21	19456422	19457768	-
MSTRG.16385	0.0908149	3.23208	0.0710608	0.789798	0.881708	StringTie		MSTRG.16385.1	MSTRG.16385.1(4)		21	38891156	38896846	+
MSTRG.10451	0.0715947	4.48663	0.0699811	0.791364	0.882398	StringTie		MSTRG.10451.1	MSTRG.10451.1(2)		18	5220602	5225605	+
MSTRG.9289	0.0776703	3.85043	0.0675187	0.794984	0.884738	StringTie		MSTRG.9289.1	MSTRG.9289.1(2)		17	1510435	1511435	-
MSTRG.10295	0.145289	0.0107979	0.0613477	0.804378	0.890986	StringTie		MSTRG.10295.1	MSTRG.10295.1(2)		17	52593827	52594899	-
MSTRG.7875	-0.125721	0.883631	0.0595772	0.807165	0.892682	StringTie		MSTRG.7875.1	MSTRG.7875.1(2)		16	2955045	2956512	+
MSTRG.24564	0.132262	0.561939	0.0590746	0.807965	0.892944	StringTie		MSTRG.24564.1	MSTRG.24564.1(2)		4	73490755	73503421	+
MSTRG.5639	-0.0500611	7.49726	0.0549695	0.814631	0.89741	StringTie		MSTRG.5639.1,MSTRG.5639.2	MSTRG.5639.1(1),MSTRG.5639.2(2)		13	51160366	51168031	-
MSTRG.12626	-0.0957697	2.22991	0.0540332	0.816188	0.898198	StringTie		MSTRG.12626.1	MSTRG.12626.1(2)		2	942542	982392	-
MSTRG.10334	-0.127569	0.329584	0.053811	0.81656	0.898364	StringTie		MSTRG.10334.1	MSTRG.10334.1(2)		18	341717	347973	-
MSTRG.23131	-0.0605883	4.43078	0.0497722	0.82346	0.902891	StringTie		MSTRG.23131.1	MSTRG.23131.1(2)		4	26818589	26821649	-
MSTRG.6464	0.132524	-0.0920899	0.0497592	0.823483	0.902891	StringTie		MSTRG.6464.1	MSTRG.6464.1(3)		14	38077637	38078325	+
MSTRG.18096	0.0794793	2.81872	0.0489512	0.824898	0.903927	StringTie		MSTRG.18096.1	MSTRG.18096.1(3)	lnc-sulf2b	23	15676306	15807594	-
MSTRG.32309	-0.103077	1.13477	0.0476779	0.827154	0.90515	StringTie		MSTRG.32309.1	MSTRG.32309.1(2)		KN150222.1	74595	81123	+
MSTRG.20399	0.100847	1.35439	0.047676	0.827158	0.90515	StringTie		MSTRG.20399.1	MSTRG.20399.1(2)		25	25657648	25658784	-
MSTRG.11287	0.072318	3.16746	0.0476236	0.827251	0.905159	StringTie		MSTRG.11287.1	MSTRG.11287.1(2)		18	47870110	47874685	-
MSTRG.32510	0.100062	1.1952	0.0463591	0.829524	0.906316	StringTie		MSTRG.32510.1	MSTRG.32510.1(5)		KN150489.1	4119	14712	-
MSTRG.25923	-0.110883	0.44444	0.0459809	0.830211	0.906915	StringTie		MSTRG.25923.1	MSTRG.25923.1(2)		5	54172954	54174573	-
MSTRG.20248	-0.0762181	2.63464	0.0447392	0.832484	0.908443	StringTie		MSTRG.20248.1	MSTRG.20248.1(3)	lnc-dusp6	25	18212938	18218646	+
MSTRG.25253	-0.102023	0.870127	0.043711	0.834392	0.9099	StringTie		MSTRG.25253.1	MSTRG.25253.1(3)		5	24744633	24745882	+
MSTRG.4492	0.070929	2.95359	0.0429163	0.835883	0.910827	StringTie		MSTRG.4492.1	MSTRG.4492.1(2)		12	48185260	48188344	+
MSTRG.32028	-0.100912	0.653238	0.0401631	0.841162	0.914218	StringTie		MSTRG.32028.1	MSTRG.32028.1(4)		KN149920.1	242	18166	+
MSTRG.22692	0.160999	-0.706372	0.0400363	0.84141	0.914268	StringTie		MSTRG.22692.1	MSTRG.22692.1(2)		4	7576388	7578517	+
MSTRG.21925	0.0680734	2.79527	0.0385081	0.844426	0.916217	StringTie		MSTRG.21925.1	MSTRG.21925.1(5)		3	37560478	37563504	-
MSTRG.32601	-0.0922153	1.23754	0.0383893	0.844664	0.916422	StringTie		MSTRG.32601.1	MSTRG.32601.1(3)		KN150593.1	10355	11657	+
MSTRG.23618	0.0687111	2.87223	0.0379729	0.845498	0.916827	StringTie		MSTRG.23618.1	MSTRG.23618.1(2)		4	43797857	43800076	+
MSTRG.32167	0.11324	-0.0486165	0.0377312	0.845984	0.91706	StringTie		MSTRG.32167.1	MSTRG.32167.1(2)		KN150102.1	2410	4555	+
MSTRG.32607	0.0692326	2.73716	0.0360307	0.849452	0.919166	StringTie		MSTRG.32607.1,MSTRG.32607.2	MSTRG.32607.1(1),MSTRG.32607.2(2)		KN150604.1	10515	12146	-
MSTRG.31794	-0.125825	-0.151645	0.0354743	0.850605	0.91967	StringTie		MSTRG.31794.1	MSTRG.31794.1(2)		KN149687.1	153141	153690	+
MSTRG.32328	0.0842737	1.40859	0.0350932	0.851401	0.920103	StringTie		MSTRG.32328.1	MSTRG.32328.1(2)		KN150244.1	18842	19395	-
MSTRG.32495	-0.0573052	3.63219	0.034487	0.852675	0.921022	StringTie		MSTRG.32495.1	MSTRG.32495.1(2)		KN150463.1	1155	4677	+
MSTRG.17698	-0.0940035	0.734234	0.0341004	0.853494	0.921465	StringTie		MSTRG.17698.1	MSTRG.17698.1(2)		22	37084923	37092075	-
MSTRG.26867	0.0653059	2.72688	0.0332628	0.855284	0.922834	StringTie		MSTRG.26867.1	MSTRG.26867.1(4)		6	24211637	24216549	+
MSTRG.15501	-0.0406134	5.54819	0.0304314	0.861515	0.926675	StringTie		MSTRG.15501.2,MSTRG.15501.1,MSTRG.15501.4,MSTRG.15501.9,MSTRG.15501.10,MSTRG.15501.8,MSTRG.15501.7,MSTRG.15501.12,MSTRG.15501.11,MSTRG.15501.3,MSTRG.15501.6,MSTRG.15501.5,MSTRG.15501.13	MSTRG.15501.2(4),MSTRG.15501.1(8),MSTRG.15501.4(4),MSTRG.15501.9(5),MSTRG.15501.10(5),MSTRG.15501.8(6),MSTRG.15501.7(5),MSTRG.15501.12(6),MSTRG.15501.11(5),MSTRG.15501.3(6),MSTRG.15501.6(6),MSTRG.15501.5(7),MSTRG.15501.13(2)		21	910486	927763	+
MSTRG.32188	-0.0954341	0.334586	0.029838	0.862858	0.927428	StringTie		MSTRG.32188.1	MSTRG.32188.1(2)		KN150118.1	9886	12838	+
MSTRG.30780	-0.0750102	1.41311	0.0297959	0.862954	0.927489	StringTie		MSTRG.30780.1,MSTRG.30780.2,MSTRG.30780.3	MSTRG.30780.1(6),MSTRG.30780.2(5),MSTRG.30780.3(5)		9	6555688	6562711	-
MSTRG.32169	-0.0483252	4.16188	0.0289114	0.864984	0.928746	StringTie		MSTRG.32169.1,MSTRG.32169.2,MSTRG.32169.3,MSTRG.32169.4,MSTRG.32169.5,MSTRG.32169.6,MSTRG.32169.7,MSTRG.32169.9,MSTRG.32169.8,MSTRG.32169.10	MSTRG.32169.1(4),MSTRG.32169.2(3),MSTRG.32169.3(2),MSTRG.32169.4(2),MSTRG.32169.5(2),MSTRG.32169.6(2),MSTRG.32169.7(3),MSTRG.32169.9(2),MSTRG.32169.8(2),MSTRG.32169.10(2)		KN150103.1	1147	2864	-
MSTRG.20012	0.0360467	7.45744	0.0284242	0.866115	0.929111	StringTie		MSTRG.20012.2,MSTRG.20012.1,MSTRG.20012.6,MSTRG.20012.7,MSTRG.20012.3,MSTRG.20012.4,MSTRG.20012.5	MSTRG.20012.2(4),MSTRG.20012.1(4),MSTRG.20012.6(4),MSTRG.20012.7(4),MSTRG.20012.3(4),MSTRG.20012.4(4),MSTRG.20012.5(4)		25	6023776	6025377	-
MSTRG.23157	-0.0485934	4.01711	0.0280571	0.866975	0.929627	StringTie		MSTRG.23157.1,MSTRG.23157.2	MSTRG.23157.1(2),MSTRG.23157.2(3)		4	28765555	28773397	-
MSTRG.22101	0.044272	4.33163	0.0260593	0.871756	0.932753	StringTie		MSTRG.22101.1	MSTRG.22101.1(2)		3	45542278	45550537	+
MSTRG.9233	-0.0869819	0.568183	0.0256573	0.87274	0.9334	StringTie		MSTRG.9233.1	MSTRG.9233.1(2)		17	612178	615944	+
MSTRG.9288	0.0395038	4.93036	0.0244452	0.875757	0.935182	StringTie		MSTRG.9288.5,MSTRG.9288.3,MSTRG.9288.6,MSTRG.9288.4,MSTRG.9288.2,MSTRG.9288.1,MSTRG.9288.7,MSTRG.9288.8,MSTRG.9288.9	MSTRG.9288.5(2),MSTRG.9288.3(2),MSTRG.9288.6(3),MSTRG.9288.4(2),MSTRG.9288.2(2),MSTRG.9288.1(2),MSTRG.9288.7(2),MSTRG.9288.8(3),MSTRG.9288.9(3)		17	1510452	1511470	+
MSTRG.13716	0.0306261	6.19903	0.0191638	0.889898	0.943158	StringTie		MSTRG.13716.2,MSTRG.13716.1,MSTRG.13716.3,MSTRG.13716.4	MSTRG.13716.2(2),MSTRG.13716.1(2),MSTRG.13716.3(2),MSTRG.13716.4(2)		2	43714103	43717859	+
MSTRG.7402	0.0651302	1.09107	0.0188753	0.890725	0.943623	StringTie		MSTRG.7402.1	MSTRG.7402.1(2)		15	29590577	29591103	-
MSTRG.7897	-0.0662838	0.724552	0.017114	0.895917	0.946567	StringTie		MSTRG.7897.1	MSTRG.7897.1(3)		16	3792141	3797993	-
MSTRG.26874	0.0344178	4.58255	0.0163558	0.898236	0.947788	StringTie		MSTRG.26874.1	MSTRG.26874.1(2)		6	24614775	24624679	+
MSTRG.32595	-0.0542469	1.34475	0.0145137	0.904109	0.95068	StringTie		MSTRG.32595.1	MSTRG.32595.1(2)		KN150584.1	3912	11377	+
MSTRG.15573	-0.0465304	2.18799	0.0143533	0.904637	0.95098	StringTie		MSTRG.15573.1	MSTRG.15573.1(2)		21	2298290	2299408	-
MSTRG.32314	-0.0667569	0.249193	0.014189	0.905182	0.951266	StringTie		MSTRG.32314.1	MSTRG.32314.1(2)		KN150228.1	9747	10088	+
MSTRG.29276	0.052102	1.55403	0.0141735	0.905234	0.951266	StringTie		MSTRG.29276.1	MSTRG.29276.1(3)		7	72114916	72127270	-
MSTRG.10470	0.0261183	6.13564	0.0138665	0.906261	0.951743	StringTie		MSTRG.10470.2,MSTRG.10470.1,MSTRG.10470.3,MSTRG.10470.4	MSTRG.10470.2(3),MSTRG.10470.1(2),MSTRG.10470.3(3),MSTRG.10470.4(3)		18	5498982	5503125	-
MSTRG.9280	-0.0334101	4.1383	0.013756	0.906634	0.951922	StringTie		MSTRG.9280.1	MSTRG.9280.1(2)		17	2268001	2270542	-
MSTRG.32427	-0.0450527	2.11696	0.0136958	0.906837	0.952022	StringTie		MSTRG.32427.1	MSTRG.32427.1(2)		KN150375.1	70358	71123	-
MSTRG.23420	0.0457329	2.10511	0.013215	0.908479	0.953164	StringTie		MSTRG.23420.1	MSTRG.23420.1(3)		4	36323046	36325263	-
MSTRG.3442	-0.0325439	3.95297	0.0121253	0.912318	0.955299	StringTie		MSTRG.3442.1	MSTRG.3442.1(4)		11	43924659	43936592	+
MSTRG.32402	-0.0454172	1.61538	0.0109966	0.916483	0.957469	StringTie		MSTRG.32402.1,MSTRG.32402.4,MSTRG.32402.3,MSTRG.32402.2,MSTRG.32402.5	MSTRG.32402.1(3),MSTRG.32402.4(2),MSTRG.32402.3(2),MSTRG.32402.2(2),MSTRG.32402.5(2)		KN150342.1	14140	14833	-
MSTRG.19398	-0.0266031	4.64846	0.0101529	0.91974	0.959115	StringTie		MSTRG.19398.1	MSTRG.19398.1(2)		24	25354523	25355532	+
MSTRG.12977	0.051454	0.420493	0.00981977	0.921063	0.959915	StringTie		MSTRG.12977.1	MSTRG.12977.1(2)		2	15285729	15293042	+
MSTRG.13717	-0.0208632	6.43268	0.00903922	0.924255	0.961813	StringTie		MSTRG.13717.1	MSTRG.13717.1(2)		2	43714124	43717934	-
MSTRG.24553	-0.0352933	2.54221	0.00851711	0.926469	0.963054	StringTie		MSTRG.24553.1	MSTRG.24553.1(3)		4	72799486	72812352	+
MSTRG.32265	0.0495162	-0.0975595	0.00842112	0.926883	0.963277	StringTie		MSTRG.32265.1	MSTRG.32265.1(2)		KN150172.1	39304	40200	-
MSTRG.5552	-0.0333333	2.3333	0.00754058	0.930801	0.965629	StringTie		MSTRG.5552.1	MSTRG.5552.1(2)		13	47113966	47130855	-
MSTRG.26347	0.044436	0.622161	0.00743085	0.931306	0.965899	StringTie		MSTRG.26347.1	MSTRG.26347.1(2)		6	655856	656359	-
MSTRG.12647	0.0244782	4.10696	0.00727265	0.932039	0.966393	StringTie		MSTRG.12647.1,MSTRG.12647.2	MSTRG.12647.1(2),MSTRG.12647.2(2)		2	1678520	1681109	-
MSTRG.32027	0.0344737	1.84622	0.00700215	0.933312	0.966859	StringTie		MSTRG.32027.1	MSTRG.32027.1(2)		KN149919.1	7045	7657	+
MSTRG.24909	0.0417734	0.114819	0.00636665	0.936403	0.968612	StringTie		MSTRG.24909.1	MSTRG.24909.1(2)		5	9710924	9712818	-
MSTRG.32700	-0.0448226	0.0800286	0.00603593	0.938074	0.969598	StringTie		MSTRG.32700.1	MSTRG.32700.1(3)		KN150703.1	820	1913	-
MSTRG.29099	0.0173307	5.08152	0.00490135	0.944186	0.972726	StringTie		MSTRG.29099.1,MSTRG.29099.2	MSTRG.29099.1(3),MSTRG.29099.2(4)		7	61693882	61701417	+
MSTRG.32285	-0.0401273	0.382447	0.00433979	0.947476	0.974616	StringTie		MSTRG.32285.1	MSTRG.32285.1(2)		KN150196.1	14772	23207	+
MSTRG.32127	0.0225677	2.65013	0.0037825	0.950959	0.97634	StringTie		MSTRG.32127.1	MSTRG.32127.1(2)		KN150036.1	367	3166	+
MSTRG.22942	-0.0308906	0.358601	0.00345778	0.953109	0.977049	StringTie		MSTRG.22942.1	MSTRG.22942.1(2)		4	16852311	16854948	+
MSTRG.32010	0.0220735	2.36351	0.00324726	0.954557	0.978026	StringTie		MSTRG.32010.1,MSTRG.32010.2	MSTRG.32010.1(3),MSTRG.32010.2(3)		KN149894.1	10635	13510	-
MSTRG.27747	0.0175386	2.86064	0.00246896	0.960371	0.98093	StringTie		MSTRG.27747.1	MSTRG.27747.1(2)		7	4767934	4768539	-
MSTRG.32329	0.0179769	1.24776	0.0014614	0.969506	0.985313	StringTie		MSTRG.32329.1	MSTRG.32329.1(3)		KN150244.1	13994	17209	+
MSTRG.10301	0.0136259	2.60477	0.00128016	0.971458	0.986025	StringTie		MSTRG.10301.1	MSTRG.10301.1(2)		17	53136880	53144987	+
MSTRG.12965	0.00766447	6.08443	0.00118605	0.972527	0.986667	StringTie		MSTRG.12965.1	MSTRG.12965.1(2)		2	14986014	14991041	-
MSTRG.7893	0.00705633	5.79241	0.000896507	0.976114	0.988481	StringTie		MSTRG.7893.1,MSTRG.7893.2	MSTRG.7893.1(2),MSTRG.7893.2(2)		16	3205749	3207108	-
MSTRG.7818	0.00877952	3.27305	0.000722621	0.978554	0.989652	StringTie		MSTRG.7818.1	MSTRG.7818.1(2)		16	76329	81204	-
MSTRG.10579	0.00913327	2.94267	0.00068882	0.979062	0.99006	StringTie		MSTRG.10579.1	MSTRG.10579.1(2)		18	9282827	9285816	-
MSTRG.7672	-0.00391284	4.1227	0.000184358	0.989167	0.995507	StringTie		MSTRG.7672.1	MSTRG.7672.1(2)		15	43747847	43755882	+
MSTRG.27893	0.00381608	2.73727	0.000117034	0.991368	0.996422	StringTie		MSTRG.27893.1,MSTRG.27893.2	MSTRG.27893.1(5),MSTRG.27893.2(5)		7	8754894	8756948	-
MSTRG.12332	0.00260812	2.85493	5.59234e-05	0.994033	0.997458	StringTie		MSTRG.12332.1,MSTRG.12332.2,MSTRG.12332.3	MSTRG.12332.1(5),MSTRG.12332.2(3),MSTRG.12332.3(3)		19	40167679	40169767	-
MSTRG.31802	-0.000498074	3.35013	2.42538e-06	0.998757	0.999334	StringTie		MSTRG.31802.2,MSTRG.31802.1	MSTRG.31802.2(3),MSTRG.31802.1(3)		KN149689.1	56633	65466	-

## Sheet: 0dpa_vs_21dpa
StringTie_ID	logFC	logCPM	F	Pvalue	FDR	Prediction	Ensembl_Gene_ID	StringTie_Transcript_IDs	StringTie_Transcript_IDs_(Number of Exons)	Symbol	Chromosome	Gene_Begin	Gene_End	Strand
MSTRG.20316	-3.07162	7.02213	176.268	3.16459e-40	1.42433e-36	StringTie		MSTRG.20316.1	MSTRG.20316.1(5)		25	20017221	20021345	-
MSTRG.4978	-5.30043	1.25701	97.0062	6.91104e-23	3.65946e-20	StringTie		MSTRG.4978.1	MSTRG.4978.1(3)		13	19143673	19146878	-
MSTRG.25187	4.65787	2.48113	81.6811	1.59912e-19	5.8357e-17	StringTie		MSTRG.25187.1	MSTRG.25187.1(3)		5	23318356	23321547	+
MSTRG.3850	-2.68687	3.75702	71.0192	3.53773e-17	9.65015e-15	StringTie		MSTRG.3850.1	MSTRG.3850.1(2)		12	15958919	15966749	-
MSTRG.12125	3.16562	2.9701	66.7629	3.06205e-16	7.1285e-14	StringTie		MSTRG.12125.1,MSTRG.12125.2	MSTRG.12125.1(1),MSTRG.12125.2(2)		19	28322636	28326453	-
MSTRG.3192	2.40883	3.94943	60.9743	5.78244e-15	1.09199e-12	StringTie		MSTRG.3192.1	MSTRG.3192.1(3)		11	32664958	32679900	-
MSTRG.32405	1.77541	6.1837	60.7056	6.6282e-15	1.23444e-12	StringTie		MSTRG.32405.1	MSTRG.32405.1(3)		KN150349.1	15690	28886	-
MSTRG.7823	1.89946	4.87919	52.8245	3.64726e-13	4.92472e-11	StringTie	ENSDARG00000035648	MSTRG.7823.1,MSTRG.7823.2,MSTRG.7823.3,MSTRG.7823.4	MSTRG.7823.1(2),MSTRG.7823.2(3),MSTRG.7823.3(3),MSTRG.7823.4(3)	irx4a	16	266313	275670	-
MSTRG.5797	1.75251	5.21227	49.0966	2.43668e-12	2.84859e-10	StringTie		MSTRG.5797.1,MSTRG.5797.2,MSTRG.5797.3,MSTRG.5797.4	MSTRG.5797.1(3),MSTRG.5797.2(3),MSTRG.5797.3(2),MSTRG.5797.4(2)		14	4551038	4561982	-
MSTRG.5798	2.68561	2.81894	47.2597	6.21784e-12	6.55909e-10	StringTie		MSTRG.5798.1	MSTRG.5798.1(2)		14	4562663	4568729	-
MSTRG.29385	2.37629	3.19234	45.7213	1.36334e-11	1.29637e-09	StringTie		MSTRG.29385.1	MSTRG.29385.1(2)		8	1093004	1097498	-
MSTRG.30297	-2.35719	2.83063	43.2016	4.93813e-11	4.12861e-09	StringTie		MSTRG.30297.1,MSTRG.30297.2	MSTRG.30297.1(1),MSTRG.30297.2(2)		8	40625777	40627481	+
MSTRG.25657	-3.8061	1.21302	42.8923	5.78387e-11	4.79121e-09	StringTie		MSTRG.25657.1	MSTRG.25657.1(2)		5	39308844	39310408	+
MSTRG.20866	-1.5542	5.41213	41.796	1.01312e-10	8.04687e-09	StringTie		MSTRG.20866.1,MSTRG.20866.2	MSTRG.20866.1(2),MSTRG.20866.2(2)		3	5091307	5096712	+
MSTRG.32692	-1.70419	4.49605	38.6362	5.10631e-10	3.50009e-08	StringTie		MSTRG.32692.1	MSTRG.32692.1(4)		KN150699.1	794	6015	-
MSTRG.32467	1.65044	4.58811	35.8484	2.13283e-09	1.26866e-07	StringTie		MSTRG.32467.1	MSTRG.32467.1(2)		KN150429.1	3319	9305	+
MSTRG.3273	-2.32778	2.09292	34.1389	5.13139e-09	2.84343e-07	StringTie		MSTRG.3273.1	MSTRG.3273.1(4)		11	36713742	36715662	+
MSTRG.6963	1.86522	3.49535	31.7753	1.73081e-08	8.21855e-07	StringTie		MSTRG.6963.1,MSTRG.6963.2	MSTRG.6963.1(1),MSTRG.6963.2(2)		15	7359818	7360486	+
MSTRG.27920	-1.29733	5.65143	31.1868	2.3436e-08	1.07634e-06	StringTie		MSTRG.27920.1	MSTRG.27920.1(2)		7	10851193	10862967	+
MSTRG.20865	-1.47569	4.68074	30.7913	2.8732e-08	1.28888e-06	StringTie		MSTRG.20865.1	MSTRG.20865.1(2)		3	5087497	5091188	+
MSTRG.30844	1.89336	3.16813	30.6863	3.03293e-08	1.35379e-06	StringTie		MSTRG.30844.1	MSTRG.30844.1(2)		9	10181520	10185079	-
MSTRG.12406	2.79596	1.57122	30.4801	3.37311e-08	1.48841e-06	StringTie		MSTRG.12406.1	MSTRG.12406.1(2)		19	42973045	42973613	+
MSTRG.23605	1.49036	4.51349	28.474	9.49666e-08	3.67438e-06	StringTie		MSTRG.23605.1	MSTRG.23605.1(2)		4	43688091	43699104	-
MSTRG.28088	1.53446	4.36724	28.042	1.18708e-07	4.46145e-06	StringTie		MSTRG.28088.1	MSTRG.28088.1(2)		7	19128471	19137106	+
MSTRG.14130	1.449	4.58393	27.8697	1.29766e-07	4.80046e-06	StringTie		MSTRG.14130.1,MSTRG.14130.2	MSTRG.14130.1(1),MSTRG.14130.2(2)		2	58665451	58669366	+
MSTRG.24560	-3.09377	-0.0328883	24.9964	5.74378e-07	1.74871e-05	StringTie		MSTRG.24560.1	MSTRG.24560.1(2)		4	72990236	72995763	+
MSTRG.7662	-1.52195	3.75581	24.8763	6.11285e-07	1.85272e-05	StringTie		MSTRG.7662.1	MSTRG.7662.1(5)		15	43226077	43243734	-
MSTRG.24778	-1.26187	4.93458	24.5985	7.06061e-07	2.09184e-05	StringTie		MSTRG.24778.1	MSTRG.24778.1(2)		5	3384572	3392422	-
MSTRG.22195	1.80975	2.96172	24.3557	8.00894e-07	2.3486e-05	StringTie		MSTRG.22195.1	MSTRG.22195.1(2)		3	52631551	52635795	+
MSTRG.14417	-3.28476	-0.463692	24.1723	8.80915e-07	2.54974e-05	StringTie		MSTRG.14417.1	MSTRG.14417.1(2)		20	11317412	11318161	-
MSTRG.3180	1.13625	5.4398	22.7466	1.84831e-06	4.82723e-05	StringTie		MSTRG.3180.1,MSTRG.3180.2	MSTRG.3180.1(1),MSTRG.3180.2(2)		11	30941937	30951315	-
MSTRG.32354	2.50171	0.975604	22.7332	1.86123e-06	4.8516e-05	StringTie		MSTRG.32354.1	MSTRG.32354.1(4)		KN150280.1	1603	9457	-
MSTRG.4643	2.16003	1.11058	22.1802	2.4822e-06	6.15535e-05	StringTie		MSTRG.4643.1,MSTRG.4643.2	MSTRG.4643.1(3),MSTRG.4643.2(4)		13	2899173	2901626	-
MSTRG.13980	1.11068	5.45053	22.0187	2.70013e-06	6.62279e-05	StringTie		MSTRG.13980.1	MSTRG.13980.1(2)		2	53139937	53148117	-
MSTRG.24963	1.56837	3.50109	21.679	3.22292e-06	7.66153e-05	StringTie		MSTRG.24963.1	MSTRG.24963.1(4)		5	13109244	13115874	+
MSTRG.32702	-2.09584	1.15829	21.0755	4.41543e-06	0.000100454	StringTie		MSTRG.32702.1	MSTRG.32702.1(2)		KN150699.1	6877	8112	-
MSTRG.27941	1.20072	4.77776	21.0288	4.52436e-06	0.000102414	StringTie	ENSDARG00000027903	MSTRG.27941.1,MSTRG.27941.2	MSTRG.27941.1(2),MSTRG.27941.2(2)	adamtsl3	7	12134901	12136444	-
MSTRG.20655	2.95238	0.195489	20.7957	5.10985e-06	0.000113201	StringTie		MSTRG.20655.1	MSTRG.20655.1(2)		25	35590187	35595116	-
MSTRG.25360	-1.90424	1.68686	20.4291	6.18821e-06	0.000134119	StringTie		MSTRG.25360.1	MSTRG.25360.1(3)		5	29327385	29352890	+
MSTRG.18130	-1.28036	4.09379	19.8037	8.58179e-06	0.000175303	StringTie		MSTRG.18130.1	MSTRG.18130.1(4)		23	17486144	17494913	+
MSTRG.1767	1.66898	2.3881	19.3652	1.07959e-05	0.000213117	StringTie		MSTRG.1767.1	MSTRG.1767.1(2)		10	16806672	16812120	+
MSTRG.16330	-1.18769	4.50032	19.1504	1.20812e-05	0.000234603	StringTie		MSTRG.16330.1	MSTRG.16330.1(2)		21	37054899	37057214	+
MSTRG.17838	1.58365	2.80136	18.4632	1.73213e-05	0.000315842	StringTie		MSTRG.17838.1	MSTRG.17838.1(2)		23	2556594	2566271	-
MSTRG.20811	-2.22161	0.229432	17.7479	2.52191e-05	0.000432683	StringTie		MSTRG.20811.1	MSTRG.20811.1(3)		3	1898564	1900596	-
MSTRG.19998	1.55393	2.53389	17.1614	3.43341e-05	0.000566743	StringTie		MSTRG.19998.1	MSTRG.19998.1(2)		25	5962410	5977428	-
MSTRG.31850	1.9136	1.44517	17.0956	3.55442e-05	0.000584165	StringTie		MSTRG.31850.1	MSTRG.31850.1(4)		KN149717.1	461	36273	+
MSTRG.29326	-1.29828	3.48545	16.9575	3.82266e-05	0.000619541	StringTie		MSTRG.29326.1,MSTRG.29326.2	MSTRG.29326.1(3),MSTRG.29326.2(2)		7	74068171	74069916	+
MSTRG.26777	1.78609	2.01767	16.8577	4.02888e-05	0.00064651	StringTie		MSTRG.26777.1	MSTRG.26777.1(2)		6	20129062	20132351	-
MSTRG.19921	1.60663	2.32301	16.6514	4.49183e-05	0.000708539	StringTie		MSTRG.19921.1	MSTRG.19921.1(3)		25	3278633	3287611	+
MSTRG.17841	-0.871599	7.12999	16.3973	5.13587e-05	0.000788484	StringTie		MSTRG.17841.1	MSTRG.17841.1(2)		23	2611202	2613447	+
MSTRG.12449	-0.872184	7.02289	16.3435	5.28361e-05	0.000806441	StringTie		MSTRG.12449.2,MSTRG.12449.1,MSTRG.12449.3,MSTRG.12449.4,MSTRG.12449.5,MSTRG.12449.6	MSTRG.12449.2(3),MSTRG.12449.1(2),MSTRG.12449.3(3),MSTRG.12449.4(2),MSTRG.12449.5(3),MSTRG.12449.6(3)		19	43680837	43687159	+
MSTRG.10608	-0.888625	6.21433	16.0864	6.05182e-05	0.000898457	StringTie		MSTRG.10608.1,MSTRG.10608.2,MSTRG.10608.3	MSTRG.10608.1(1),MSTRG.10608.2(2),MSTRG.10608.3(2)		18	10954048	10955116	-
MSTRG.29367	-0.8938	5.80739	15.4778	8.34805e-05	0.0011699	StringTie		MSTRG.29367.2,MSTRG.29367.1,MSTRG.29367.3,MSTRG.29367.4,MSTRG.29367.5	MSTRG.29367.2(3),MSTRG.29367.1(2),MSTRG.29367.3(3),MSTRG.29367.4(3),MSTRG.29367.5(3)		8	602052	604136	+
MSTRG.8731	-1.0848	5.0831	14.9808	0.00010861	0.00145486	StringTie		MSTRG.8731.1,MSTRG.8731.2	MSTRG.8731.1(5),MSTRG.8731.2(4)		16	36086910	36091008	-
MSTRG.4395	1.05435	4.41336	14.6434	0.000129889	0.0016767	StringTie		MSTRG.4395.1	MSTRG.4395.1(6)		12	42747510	42866503	+
MSTRG.14371	-1.98918	0.252368	14.5201	0.000138671	0.00175659	StringTie		MSTRG.14371.1	MSTRG.14371.1(3)		20	8041047	8062855	-
MSTRG.30501	-1.88505	0.751054	14.4815	0.000141542	0.00177819	StringTie		MSTRG.30501.1	MSTRG.30501.1(2)		8	51169020	51171015	-
MSTRG.675	-1.05117	4.29082	14.2447	0.000160513	0.00197568	StringTie		MSTRG.675.1,MSTRG.675.2	MSTRG.675.1(2),MSTRG.675.2(3)		1	37456594	37470797	-
MSTRG.17913	1.24742	3.2577	14.1997	0.000164396	0.00201797	StringTie		MSTRG.17913.1	MSTRG.17913.1(2)		23	5497361	5504222	-
MSTRG.24808	3.25459	0.442874	14.1396	0.000169735	0.00207219	StringTie		MSTRG.24808.1	MSTRG.24808.1(2)		5	4123834	4124362	+
MSTRG.23131	-1.03202	4.43078	14.05	0.000178011	0.00215688	StringTie		MSTRG.23131.1	MSTRG.23131.1(2)		4	26818589	26821649	-
MSTRG.28798	-1.15361	3.47098	13.4231	0.00024855	0.00280488	StringTie		MSTRG.28798.1	MSTRG.28798.1(2)		7	45713767	45715496	-
MSTRG.639	1.02859	4.21112	13.3933	0.000252523	0.0028426	StringTie		MSTRG.639.1	MSTRG.639.1(2)		1	33995093	34012383	+
MSTRG.18131	-1.00789	4.33942	13.2672	0.000270084	0.00300273	StringTie		MSTRG.18131.1	MSTRG.18131.1(4)		23	17486187	17494911	-
MSTRG.24162	-0.777789	10.2759	13.1514	0.000287306	0.00316455	StringTie		MSTRG.24162.1	MSTRG.24162.1(2)		4	59292804	59297725	+
MSTRG.10646	-1.42709	1.9799	12.8923	0.00032994	0.00353625	StringTie		MSTRG.10646.1	MSTRG.10646.1(2)		18	14263920	14264418	+
MSTRG.14014	-1.89143	-0.119685	12.5597	0.000394148	0.00408598	StringTie		MSTRG.14014.1	MSTRG.14014.1(2)		2	54831971	54833470	+
MSTRG.21468	1.68044	1.82108	12.4101	0.000427007	0.00435802	StringTie		MSTRG.21468.1	MSTRG.21468.1(2)		3	25092346	25097604	+
MSTRG.20937	1.32557	2.37775	12.0755	0.000510889	0.0050611	StringTie		MSTRG.20937.1,MSTRG.20937.2	MSTRG.20937.1(1),MSTRG.20937.2(2)		3	7030220	7030780	-
MSTRG.4389	0.941281	4.48486	11.7798	0.000598784	0.0057586	StringTie		MSTRG.4389.1,MSTRG.4389.2,MSTRG.4389.3	MSTRG.4389.1(2),MSTRG.4389.2(2),MSTRG.4389.3(3)		12	42609192	42671542	+
MSTRG.29459	2.26604	-0.650957	11.7056	0.00062313	0.00593567	StringTie		MSTRG.29459.1	MSTRG.29459.1(2)		8	3851617	3851997	+
MSTRG.9621	1.32789	2.37333	11.6661	0.000636491	0.00604163	StringTie		MSTRG.9621.1	MSTRG.9621.1(2)		17	20225481	20227168	-
MSTRG.32581	1.39858	2.06439	11.6525	0.000641165	0.00607745	StringTie		MSTRG.32581.1,MSTRG.32581.2	MSTRG.32581.1(2),MSTRG.32581.2(2)		KN150574.1	472	833	-
MSTRG.17502	1.07676	3.51491	11.6001	0.000659467	0.00621385	StringTie		MSTRG.17502.1,MSTRG.17502.2	MSTRG.17502.1(7),MSTRG.17502.2(9)		22	27953369	27963979	+
MSTRG.15202	1.37114	1.99512	11.4541	0.000713379	0.00662703	StringTie		MSTRG.15202.1	MSTRG.15202.1(3)		20	46458947	46463448	+
MSTRG.1337	-1.82273	0.31447	11.3869	0.000739638	0.00681471	StringTie		MSTRG.1337.1	MSTRG.1337.1(2)		1	58818587	58819118	-
MSTRG.30937	1.61371	1.03328	11.3033	0.000773691	0.00706578	StringTie		MSTRG.30937.1	MSTRG.30937.1(3)		9	18083523	18087685	-
MSTRG.3292	-1.10269	3.1708	11.0574	0.000883335	0.00785979	StringTie		MSTRG.3292.1,MSTRG.3292.2	MSTRG.3292.1(1),MSTRG.3292.2(2)		11	37672057	37675418	-
MSTRG.31991	0.729032	6.42374	10.9859	0.000918086	0.00810727	StringTie		MSTRG.31991.2,MSTRG.31991.1,MSTRG.31991.3,MSTRG.31991.4	MSTRG.31991.2(2),MSTRG.31991.1(2),MSTRG.31991.3(2),MSTRG.31991.4(2)		KN149868.1	30743	37278	+
MSTRG.25965	-1.29386	2.08136	10.9582	0.000931915	0.00819218	StringTie		MSTRG.25965.1	MSTRG.25965.1(5)		5	56718689	56720083	-
MSTRG.1690	-0.707563	7.9189	10.9451	0.000938514	0.00822876	StringTie		MSTRG.1690.1,MSTRG.1690.2	MSTRG.1690.1(2),MSTRG.1690.2(2)		10	12229735	12232127	-
MSTRG.19057	-1.2232	2.67751	10.9442	0.000938985	0.00823021	StringTie		MSTRG.19057.1,MSTRG.19057.2	MSTRG.19057.1(2),MSTRG.19057.2(2)		24	6073370	6076764	-
MSTRG.20156	-2.3337	-1.01925	10.8126	0.00100812	0.00870342	StringTie		MSTRG.20156.1	MSTRG.20156.1(2)		25	13611519	13611891	+
MSTRG.12626	1.28622	2.22991	10.7647	0.00103452	0.00888875	StringTie		MSTRG.12626.1	MSTRG.12626.1(2)		2	942542	982392	-
MSTRG.13064	-0.858924	4.59327	10.3904	0.0012667	0.0105383	StringTie		MSTRG.13064.1	MSTRG.13064.1(2)		2	19931894	19938894	-
MSTRG.26874	0.848359	4.58255	10.1037	0.00147973	0.011932	StringTie		MSTRG.26874.1	MSTRG.26874.1(2)		6	24614775	24624679	+
MSTRG.23522	-2.03138	-0.26565	9.95428	0.00160476	0.0127208	StringTie		MSTRG.23522.1	MSTRG.23522.1(2)		4	41810496	41812138	+
MSTRG.20120	1.3118	1.90622	9.83719	0.00171019	0.0133456	StringTie		MSTRG.20120.1	MSTRG.20120.1(2)		25	12815671	12817718	-
MSTRG.4360	-0.732518	5.52113	9.83697	0.00171039	0.0133456	StringTie		MSTRG.4360.1,MSTRG.4360.2	MSTRG.4360.1(1),MSTRG.4360.2(2)		12	39282976	39286269	+
MSTRG.11900	1.26145	2.13638	9.80287	0.0017424	0.0135268	StringTie		MSTRG.11900.1	MSTRG.11900.1(2)		19	18604380	18611909	+
MSTRG.7891	0.780958	5.00396	9.7197	0.00182303	0.01407	StringTie		MSTRG.7891.1	MSTRG.7891.1(2)		16	3139245	3142913	+
MSTRG.32207	1.01008	3.49608	9.6413	0.00190251	0.014538	StringTie		MSTRG.32207.1,MSTRG.32207.2	MSTRG.32207.1(2),MSTRG.32207.2(2)		KN150129.1	34850	40943	-
MSTRG.10432	0.86749	4.29044	9.3209	0.00226555	0.0167095	StringTie		MSTRG.10432.1	MSTRG.10432.1(2)		18	3355128	3378491	+
MSTRG.13798	-0.808933	4.63829	9.20518	0.00241331	0.0174957	StringTie		MSTRG.13798.1	MSTRG.13798.1(2)		2	46333979	46336425	+
MSTRG.24744	-0.937022	3.59826	9.12706	0.00251856	0.0180408	StringTie		MSTRG.24744.1	MSTRG.24744.1(2)		5	1784072	1789576	+
MSTRG.27587	1.04961	2.94339	9.0585	0.00261476	0.0184993	StringTie		MSTRG.27587.1	MSTRG.27587.1(3)		6	57623686	57625346	+
MSTRG.21872	1.05443	2.78597	9.01795	0.00267342	0.01885	StringTie		MSTRG.21872.1	MSTRG.21872.1(2)		3	35890145	35891519	-
MSTRG.29404	1.12817	2.42906	8.97525	0.00273661	0.0191854	StringTie		MSTRG.29404.1	MSTRG.29404.1(3)		8	1674802	1683289	-
MSTRG.32234	-1.10137	2.63925	8.89195	0.00286431	0.019843	StringTie		MSTRG.32234.1,MSTRG.32234.2	MSTRG.32234.1(6),MSTRG.32234.2(6)		KN150160.1	2388	11897	+
MSTRG.4149	0.659346	6.00996	8.83047	0.00296242	0.0203563	StringTie		MSTRG.4149.1,MSTRG.4149.2	MSTRG.4149.1(5),MSTRG.4149.2(3)		12	27586586	27612515	-
MSTRG.5998	-1.02701	2.89039	8.73856	0.0031155	0.0211662	StringTie		MSTRG.5998.1	MSTRG.5998.1(8)		14	15056084	15059192	+
MSTRG.19009	-1.31572	0.977623	8.38002	0.00379367	0.0247507	StringTie		MSTRG.19009.1,MSTRG.19009.2	MSTRG.19009.1(3),MSTRG.19009.2(4)		24	2990347	2994804	+
MSTRG.2909	1.59331	0.537166	8.33125	0.00389689	0.0252606	StringTie		MSTRG.2909.1	MSTRG.2909.1(2)		11	18339967	18340401	-
MSTRG.11275	-0.929182	3.16422	8.04234	0.00456965	0.0284315	StringTie		MSTRG.11275.1	MSTRG.11275.1(2)		18	47185503	47192257	+
MSTRG.31219	1.58872	0.0233294	8.02534	0.00461275	0.0286493	StringTie		MSTRG.31219.1	MSTRG.31219.1(2)		9	29695768	29696239	-
MSTRG.27070	-0.863719	3.60985	7.88674	0.00497985	0.0303275	StringTie		MSTRG.27070.1	MSTRG.27070.1(2)		6	36492502	36494324	+
MSTRG.18687	0.886894	3.49043	7.8644	0.00504177	0.0306168	StringTie		MSTRG.18687.1,MSTRG.18687.2	MSTRG.18687.1(2),MSTRG.18687.2(3)		23	36822263	36832223	+
MSTRG.25809	1.12559	2.20886	7.75636	0.00535236	0.0319937	StringTie		MSTRG.25809.1	MSTRG.25809.1(2)		5	48004541	48007277	-
MSTRG.30673	1.02212	2.37975	7.68609	0.00556481	0.0329484	StringTie		MSTRG.30673.1	MSTRG.30673.1(3)		9	1137452	1140258	-
MSTRG.32310	1.04766	2.52024	7.66939	0.00561655	0.0331772	StringTie		MSTRG.32310.1	MSTRG.32310.1(2)		KN150224.1	8014	14089	-
MSTRG.32657	1.63811	1.06039	7.45181	0.00633726	0.0364355	StringTie		MSTRG.32657.1	MSTRG.32657.1(2)		KN150648.1	911	1921	+
MSTRG.6655	-0.946143	2.81883	7.30329	0.00688286	0.038796	StringTie		MSTRG.6655.1,MSTRG.6655.2,MSTRG.6655.3	MSTRG.6655.1(2),MSTRG.6655.2(2),MSTRG.6655.3(2)		14	50046127	50047311	+
MSTRG.27680	-1.30972	0.858972	7.27801	0.00698038	0.0391984	StringTie		MSTRG.27680.1	MSTRG.27680.1(2)		7	1297750	1298296	-
MSTRG.21925	-0.940458	2.79527	7.14338	0.00752413	0.0415605	StringTie		MSTRG.21925.1	MSTRG.21925.1(5)		3	37560478	37563504	-
MSTRG.24245	-1.15176	1.38849	7.11401	0.00764838	0.0421181	StringTie		MSTRG.24245.1	MSTRG.24245.1(4)		4	62701921	62703758	+
MSTRG.26280	-0.566547	8.57787	7.06722	0.00785069	0.0430211	StringTie		MSTRG.26280.1,MSTRG.26280.2,MSTRG.26280.3,MSTRG.26280.7,MSTRG.26280.6,MSTRG.26280.5,MSTRG.26280.4,MSTRG.26280.8,MSTRG.26280.9,MSTRG.26280.11,MSTRG.26280.10,MSTRG.26280.13,MSTRG.26280.12,MSTRG.26280.14,MSTRG.26280.15	MSTRG.26280.1(2),MSTRG.26280.2(3),MSTRG.26280.3(3),MSTRG.26280.7(2),MSTRG.26280.6(3),MSTRG.26280.5(3),MSTRG.26280.4(2),MSTRG.26280.8(3),MSTRG.26280.9(2),MSTRG.26280.11(3),MSTRG.26280.10(3),MSTRG.26280.13(2),MSTRG.26280.12(4),MSTRG.26280.14(3),MSTRG.26280.15(2)		5	70865249	70869944	-
MSTRG.10301	0.978914	2.60477	7.04463	0.00795032	0.0433822	StringTie		MSTRG.10301.1	MSTRG.10301.1(2)		17	53136880	53144987	+
MSTRG.30674	0.956174	2.53262	7.01992	0.00806078	0.0437991	StringTie		MSTRG.30674.1	MSTRG.30674.1(2)		9	1147014	1150955	-
MSTRG.8258	-1.34974	0.638617	7.01219	0.00809565	0.0439532	StringTie		MSTRG.8258.1	MSTRG.8258.1(2)		16	19659146	19660048	-
MSTRG.16970	1.8408	1.00147	6.99191	0.00818791	0.0442874	StringTie		MSTRG.16970.1	MSTRG.16970.1(3)		22	8861704	8864505	-
MSTRG.8329	4.20695	0.0404244	6.95869	0.0083413	0.0449345	StringTie		MSTRG.8329.1	MSTRG.8329.1(5)		16	22069293	22073949	+
MSTRG.7860	1.48766	0.352972	6.90422	0.00859927	0.0459939	StringTie		MSTRG.7860.1	MSTRG.7860.1(2)		16	2385387	2386218	-
MSTRG.32470	-0.743897	4.16663	6.89051	0.00866544	0.0462745	StringTie		MSTRG.32470.1,MSTRG.32470.2	MSTRG.32470.1(2),MSTRG.32470.2(3)		KN150428.1	3138	7943	+
MSTRG.17593	-0.9082	2.88519	6.88232	0.00870527	0.046423	StringTie		MSTRG.17593.1	MSTRG.17593.1(2)		22	31531530	31536351	-
MSTRG.29225	-0.81554	3.73167	6.75404	0.00935355	0.0491483	StringTie		MSTRG.29225.1	MSTRG.29225.1(2)		7	69709861	69710898	+
MSTRG.17572	0.574224	6.20447	6.7376	0.00944014	0.0494627	StringTie		MSTRG.17572.1,MSTRG.17572.2	MSTRG.17572.1(1),MSTRG.17572.2(2)		22	30731008	30732578	-
MSTRG.32444	1.40917	0.834163	6.72266	0.00951956	0.0497342	StringTie		MSTRG.32444.1	MSTRG.32444.1(2)		KN150389.1	5076	6450	-
MSTRG.12183	1.21762	0.750757	6.70904	0.00959254	0.0500476	StringTie		MSTRG.12183.1	MSTRG.12183.1(5)		19	31001313	31002488	+
MSTRG.32097	-0.552986	7.25721	6.67222	0.00979271	0.0507683	StringTie		MSTRG.32097.1,MSTRG.32097.2,MSTRG.32097.3,MSTRG.32097.4,MSTRG.32097.5,MSTRG.32097.6	MSTRG.32097.1(4),MSTRG.32097.2(3),MSTRG.32097.3(2),MSTRG.32097.4(2),MSTRG.32097.5(2),MSTRG.32097.6(2)		KN149985.1	651	1153	+
MSTRG.15500	0.997991	2.25873	6.66355	0.00984049	0.0509474	StringTie		MSTRG.15500.1	MSTRG.15500.1(3)		21	898502	902562	+
MSTRG.283	-1.43846	0.336544	6.57428	0.0103463	0.0529171	StringTie		MSTRG.283.1	MSTRG.283.1(2)		1	13982526	13983061	-
MSTRG.27192	1.00535	2.03215	6.45499	0.0110641	0.0556193	StringTie		MSTRG.27192.1	MSTRG.27192.1(3)		6	40552764	40554428	+
MSTRG.31948	0.817383	3.32266	6.45159	0.0110853	0.0556955	StringTie		MSTRG.31948.1	MSTRG.31948.1(2)		KN149819.1	5214	10083	+
MSTRG.6868	0.97676	2.16137	6.26897	0.012287	0.0599478	StringTie		MSTRG.6868.1	MSTRG.6868.1(3)		15	2962964	2966947	+
MSTRG.14532	0.721008	3.94057	6.07819	0.0136861	0.0647388	StringTie		MSTRG.14532.1,MSTRG.14532.2	MSTRG.14532.1(2),MSTRG.14532.2(2)		20	16953520	16962111	+
MSTRG.17421	-0.714391	3.92538	6.03753	0.0140048	0.0658198	StringTie		MSTRG.17421.1,MSTRG.17421.2	MSTRG.17421.1(3),MSTRG.17421.2(4)		22	25310234	25312947	-
MSTRG.27618	-0.877535	2.58825	5.98519	0.0144265	0.0672048	StringTie		MSTRG.27618.1	MSTRG.27618.1(3)		6	59580394	59642714	+
MSTRG.20012	0.522422	7.45744	5.96289	0.0146101	0.0678494	StringTie		MSTRG.20012.2,MSTRG.20012.1,MSTRG.20012.6,MSTRG.20012.7,MSTRG.20012.3,MSTRG.20012.4,MSTRG.20012.5	MSTRG.20012.2(4),MSTRG.20012.1(4),MSTRG.20012.6(4),MSTRG.20012.7(4),MSTRG.20012.3(4),MSTRG.20012.4(4),MSTRG.20012.5(4)		25	6023776	6025377	-
MSTRG.32528	-0.703607	4.03553	5.93764	0.0148209	0.0685396	StringTie		MSTRG.32528.1,MSTRG.32528.2	MSTRG.32528.1(2),MSTRG.32528.2(2)		KN150514.1	10084	13093	-
MSTRG.3017	-1.14658	0.853854	5.93444	0.0148478	0.0685996	StringTie		MSTRG.3017.1	MSTRG.3017.1(3)		11	24475168	24476401	-
MSTRG.32265	-1.41855	-0.0975595	5.91257	0.0150333	0.0692196	StringTie		MSTRG.32265.1	MSTRG.32265.1(2)		KN150172.1	39304	40200	-
MSTRG.32436	1.32386	0.604018	5.87563	0.0153519	0.0703509	StringTie		MSTRG.32436.1	MSTRG.32436.1(3)		KN150384.1	17753	20860	+
MSTRG.28924	-0.540033	5.95658	5.84529	0.0156188	0.0712114	StringTie		MSTRG.28924.1	MSTRG.28924.1(2)		7	52875810	52880538	-
MSTRG.14233	-0.651136	4.50456	5.73382	0.0166412	0.0747701	StringTie		MSTRG.14233.1	MSTRG.14233.1(2)		20	1997143	2000134	-
MSTRG.9597	1.09739	1.10175	5.67637	0.0171949	0.07668	StringTie		MSTRG.9597.1	MSTRG.9597.1(3)		17	18334607	18336016	+
MSTRG.32402	-1.05232	1.61538	5.62196	0.0177368	0.0783675	StringTie		MSTRG.32402.1,MSTRG.32402.4,MSTRG.32402.3,MSTRG.32402.2,MSTRG.32402.5	MSTRG.32402.1(3),MSTRG.32402.4(2),MSTRG.32402.3(2),MSTRG.32402.2(2),MSTRG.32402.5(2)		KN150342.1	14140	14833	-
MSTRG.27250	0.956544	1.98195	5.51167	0.01889	0.0817902	StringTie		MSTRG.27250.1	MSTRG.27250.1(2)	lnc-si:dkeyp-111e5.4	6	42017524	42026189	+
MSTRG.29563	0.698323	3.88466	5.45888	0.0194692	0.0834813	StringTie		MSTRG.29563.1	MSTRG.29563.1(2)		8	9755301	9757822	+
MSTRG.31855	-1.14783	0.747622	5.44379	0.019638	0.0839253	StringTie		MSTRG.31855.1	MSTRG.31855.1(2)		KN149729.1	1040	2024	-
MSTRG.1308	-0.763266	3.17841	5.39312	0.0202163	0.0857994	StringTie		MSTRG.1308.1	MSTRG.1308.1(2)		1	58870659	58871562	+
MSTRG.23130	-0.586396	4.93376	5.39015	0.0202507	0.085905	StringTie		MSTRG.23130.1	MSTRG.23130.1(2)		4	26818064	26821667	+
MSTRG.26210	-0.679443	3.93609	5.389	0.0202641	0.0859348	StringTie	ENSDARG00000059459	MSTRG.26210.1,MSTRG.26210.2,MSTRG.26210.3,MSTRG.26210.4,MSTRG.26210.5,ENSDART00000136605	MSTRG.26210.1(2),MSTRG.26210.2(2),MSTRG.26210.3(5),MSTRG.26210.4(5),MSTRG.26210.5(5),ENSDART00000136605(4)	si:ch211-283h6.4	5	68046367	68055510	-
MSTRG.21111	0.651096	4.35208	5.33816	0.0208635	0.0878285	StringTie		MSTRG.21111.3,MSTRG.21111.2,MSTRG.21111.1	MSTRG.21111.3(3),MSTRG.21111.2(3),MSTRG.21111.1(2)		3	13815486	13823266	+
MSTRG.26316	-0.654613	4.11987	5.31499	0.0211427	0.0886446	StringTie		MSTRG.26316.1,MSTRG.26316.2	MSTRG.26316.1(2),MSTRG.26316.2(2)		5	71191567	71192314	+
MSTRG.17420	-1.10531	0.595554	5.24301	0.0220351	0.0911827	StringTie		MSTRG.17420.1	MSTRG.17420.1(2)		22	25284901	25287563	-
MSTRG.25881	-1.17453	0.585698	5.24032	0.0220692	0.0912677	StringTie		MSTRG.25881.1	MSTRG.25881.1(2)		5	52582471	52583144	+
MSTRG.2103	-0.614747	4.51066	5.23366	0.0221538	0.0915198	StringTie		MSTRG.2103.1	MSTRG.2103.1(2)		10	33357873	33360215	-
MSTRG.18164	-0.889199	2.08535	5.22071	0.0223194	0.0920168	StringTie		MSTRG.18164.1	MSTRG.18164.1(9)		23	17958480	17964980	-
MSTRG.17624	-0.504049	6.19346	5.2071	0.0224948	0.0925509	StringTie		MSTRG.17624.1	MSTRG.17624.1(2)		22	33240350	33243909	+
MSTRG.24327	-1.08798	1.39411	5.20037	0.0225821	0.0927639	StringTie		MSTRG.24327.1	MSTRG.24327.1(2)		4	65910817	65914281	-
MSTRG.31794	1.31574	-0.151645	5.07937	0.0242122	0.0975896	StringTie		MSTRG.31794.1	MSTRG.31794.1(2)		KN149687.1	153141	153690	+
MSTRG.3227	1.08067	0.932141	5.03696	0.024812	0.0994135	StringTie		MSTRG.3227.1	MSTRG.3227.1(2)		11	34376686	34377508	-
MSTRG.2978	-0.860501	2.01176	4.73879	0.0294898	0.112161	StringTie		MSTRG.2978.1	MSTRG.2978.1(2)		11	23342168	23348408	+
MSTRG.7060	-0.920097	1.85712	4.72631	0.0297046	0.112696	StringTie		MSTRG.7060.1	MSTRG.7060.1(2)		15	15184701	15190451	-
MSTRG.1557	0.487373	5.93524	4.72292	0.0297632	0.112823	StringTie		MSTRG.1557.1	MSTRG.1557.1(2)		10	6795516	6805839	-
MSTRG.20976	0.817021	2.43862	4.67803	0.0305507	0.115161	StringTie		MSTRG.20976.1	MSTRG.20976.1(2)		3	7127655	7135175	+
MSTRG.24576	-0.4596	9.43388	4.65132	0.0310297	0.11648	StringTie		MSTRG.24576.2,MSTRG.24576.1	MSTRG.24576.2(2),MSTRG.24576.1(2)		4	73865741	73870407	-
MSTRG.1119	-0.582528	4.46878	4.62701	0.0314723	0.117781	StringTie		MSTRG.1119.1	MSTRG.1119.1(4)		1	54507115	54508632	-
MSTRG.8239	-0.949968	1.08813	4.61387	0.0317144	0.118163	StringTie		MSTRG.8239.1	MSTRG.8239.1(2)		16	17440124	17445926	+
MSTRG.23157	-0.622948	4.01711	4.60117	0.0319502	0.118814	StringTie		MSTRG.23157.1,MSTRG.23157.2	MSTRG.23157.1(2),MSTRG.23157.2(3)		4	28765555	28773397	-
MSTRG.17667	0.668219	3.67558	4.57595	0.0324238	0.119946	StringTie		MSTRG.17667.1	MSTRG.17667.1(2)		22	35921856	35967557	-
MSTRG.13781	0.749879	2.78279	4.50094	0.0338762	0.123912	StringTie		MSTRG.13781.1	MSTRG.13781.1(2)		2	45566871	45568694	+
MSTRG.31819	1.23014	-0.188806	4.49315	0.0340309	0.124274	StringTie		MSTRG.31819.1	MSTRG.31819.1(2)		KN149696.1	54978	56179	+
MSTRG.30848	0.946908	1.27686	4.48693	0.0341549	0.124609	StringTie		MSTRG.30848.1	MSTRG.30848.1(2)		9	10487961	10561054	-
MSTRG.9289	0.625011	3.85043	4.48137	0.0342663	0.12488	StringTie		MSTRG.9289.1	MSTRG.9289.1(2)		17	1510435	1511435	-
MSTRG.8747	-0.578265	4.40862	4.43562	0.0351963	0.127564	StringTie		MSTRG.8747.1	MSTRG.8747.1(2)		16	36594140	36603472	+
MSTRG.30262	-1.30616	-0.912254	4.33658	0.0373017	0.132788	StringTie		MSTRG.30262.1	MSTRG.30262.1(4)		8	39374440	39377633	+
MSTRG.3558	-1.2043	-0.267227	4.33592	0.0373163	0.132805	StringTie		MSTRG.3558.1	MSTRG.3558.1(3)		12	1436706	1440484	-
MSTRG.13590	-1.01654	0.891184	4.19593	0.0405212	0.140548	StringTie		MSTRG.13590.1	MSTRG.13590.1(2)		2	37831713	37832696	-
MSTRG.32427	-0.793252	2.11696	4.18986	0.0406664	0.140921	StringTie		MSTRG.32427.1	MSTRG.32427.1(2)		KN150375.1	70358	71123	-
MSTRG.12623	-0.578921	4.01562	4.06054	0.0438964	0.148483	StringTie		MSTRG.12623.1	MSTRG.12623.1(3)		2	635894	740278	+
MSTRG.20399	0.886021	1.35439	4.02174	0.0449174	0.150921	StringTie		MSTRG.20399.1	MSTRG.20399.1(2)		25	25657648	25658784	-
MSTRG.31775	-0.694627	3.02283	4.00691	0.0453141	0.151859	StringTie		MSTRG.31775.1	MSTRG.31775.1(2)		KN149684.1	150992	153401	+
MSTRG.9267	-0.568267	4.09734	3.98662	0.0458631	0.153161	StringTie		MSTRG.9267.1,MSTRG.9267.2	MSTRG.9267.1(1),MSTRG.9267.2(2)		17	1908810	1910543	-
MSTRG.31724	0.970513	0.942949	3.97493	0.0461824	0.153951	StringTie		MSTRG.31724.1	MSTRG.31724.1(5)		9	55602911	55617281	-
MSTRG.19986	0.906581	1.28825	3.97182	0.0462678	0.154159	StringTie		MSTRG.19986.1	MSTRG.19986.1(3)		25	5790529	5805715	-
MSTRG.2598	0.546296	4.43526	3.95794	0.0466509	0.155022	StringTie		MSTRG.2598.1,MSTRG.2598.2	MSTRG.2598.1(1),MSTRG.2598.2(2)		11	5204162	5210519	+
MSTRG.5501	0.779732	2.20182	3.92389	0.0476047	0.157313	StringTie		MSTRG.5501.1	MSTRG.5501.1(2)		13	44867040	44869377	+
MSTRG.12565	0.530554	4.4499	3.90199	0.0482289	0.158774	StringTie		MSTRG.12565.1	MSTRG.12565.1(3)		2	34331	37482	-
MSTRG.22692	1.34075	-0.706372	3.89319	0.0484824	0.159356	StringTie		MSTRG.22692.1	MSTRG.22692.1(2)		4	7576388	7578517	+
MSTRG.32549	-0.430869	6.42243	3.864	0.0493327	0.161345	StringTie		MSTRG.32549.18,MSTRG.32549.13,MSTRG.32549.8,MSTRG.32549.26,MSTRG.32549.30,MSTRG.32549.6,MSTRG.32549.5,MSTRG.32549.10,MSTRG.32549.20,MSTRG.32549.15,MSTRG.32549.7,MSTRG.32549.31,MSTRG.32549.32,MSTRG.32549.28,MSTRG.32549.12,MSTRG.32549.21,MSTRG.32549.24,MSTRG.32549.22,MSTRG.32549.33,MSTRG.32549.25,MSTRG.32549.27,MSTRG.32549.3,MSTRG.32549.9,MSTRG.32549.23,MSTRG.32549.29,MSTRG.32549.19,MSTRG.32549.17,…	MSTRG.32549.18(2),MSTRG.32549.13(4),MSTRG.32549.8(2),MSTRG.32549.26(3),MSTRG.32549.30(3),MSTRG.32549.6(3),MSTRG.32549.5(3),MSTRG.32549.10(3),MSTRG.32549.20(4),MSTRG.32549.15(2),MSTRG.32549.7(3),MSTRG.32549.31(3),MSTRG.32549.32(4),MSTRG.32549.28(3),MSTRG.32549.12(2),MSTRG.32549.21(2),MSTRG.32549.24(3),MSTRG.32549.22(3),MSTRG.32549.33(3),MSTRG.32549.25(3),MSTRG.32549.27(3),MSTRG.32549.3(2),MSTRG.32…		KN150529.1	11678	13244	+
MSTRG.32183	-0.762068	2.42681	3.85886	0.049484	0.161684	StringTie		MSTRG.32183.1	MSTRG.32183.1(2)		KN150113.1	1812	5354	-
MSTRG.13273	0.602499	3.69999	3.85242	0.0496741	0.162187	StringTie		MSTRG.13273.1	MSTRG.13273.1(2)		2	27216988	27225913	+
MSTRG.1458	0.442231	5.76945	3.77359	0.0520678	0.16769	StringTie		MSTRG.1458.1,MSTRG.1458.2	MSTRG.1458.1(3),MSTRG.1458.2(4)		10	3043974	3050776	-
MSTRG.31611	-0.611724	3.4191	3.77042	0.0521666	0.167888	StringTie		MSTRG.31611.1	MSTRG.31611.1(4)		9	49342369	49365650	+
MSTRG.27352	1.20023	0.08384	3.69636	0.0545314	0.173088	StringTie		MSTRG.27352.1	MSTRG.27352.1(2)		6	47483691	47484195	-
MSTRG.32124	0.71866	2.64723	3.67797	0.0551358	0.174247	StringTie		MSTRG.32124.1	MSTRG.32124.1(5)		KN150030.1	1016	5093	-
MSTRG.30054	0.699706	2.61597	3.67601	0.0552009	0.174392	StringTie		MSTRG.30054.1	MSTRG.30054.1(2)		8	28567388	28569028	+
MSTRG.32695	0.859746	1.79533	3.67014	0.0553954	0.174802	StringTie		MSTRG.32695.1	MSTRG.32695.1(4)		KN150700.1	8451	12039	-
MSTRG.9288	0.47968	4.93036	3.65547	0.0558854	0.175773	StringTie		MSTRG.9288.5,MSTRG.9288.3,MSTRG.9288.6,MSTRG.9288.4,MSTRG.9288.2,MSTRG.9288.1,MSTRG.9288.7,MSTRG.9288.8,MSTRG.9288.9	MSTRG.9288.5(2),MSTRG.9288.3(2),MSTRG.9288.6(3),MSTRG.9288.4(2),MSTRG.9288.2(2),MSTRG.9288.1(2),MSTRG.9288.7(2),MSTRG.9288.8(3),MSTRG.9288.9(3)		17	1510452	1511470	+
MSTRG.26418	-0.7001	2.58742	3.65415	0.0559296	0.175851	StringTie		MSTRG.26418.1	MSTRG.26418.1(2)		6	2139910	2143979	+
MSTRG.16041	-0.619986	3.18401	3.57402	0.05869	0.182008	StringTie		MSTRG.16041.1	MSTRG.16041.1(2)		21	24409114	24413161	+
MSTRG.28901	-0.947606	0.348973	3.45868	0.0629207	0.191109	StringTie		MSTRG.28901.1	MSTRG.28901.1(2)		7	51550528	51551331	+
MSTRG.30936	0.672212	2.53579	3.43613	0.063785	0.192977	StringTie		MSTRG.30936.1,MSTRG.30936.3,MSTRG.30936.2	MSTRG.30936.1(3),MSTRG.30936.3(4),MSTRG.30936.2(5)		9	18079827	18083383	-
MSTRG.22032	0.517786	4.28639	3.39978	0.065205	0.196196	StringTie		MSTRG.22032.1,MSTRG.22032.2	MSTRG.22032.1(2),MSTRG.22032.2(2)		3	41592834	41596269	+
MSTRG.12532	-0.948366	0.747734	3.34415	0.0674442	0.201099	StringTie		MSTRG.12532.1	MSTRG.12532.1(3)		19	47812274	47816661	-
MSTRG.27524	0.403306	6.31399	3.34188	0.0675375	0.201336	StringTie	ENSDARG00000082173,ENSDARG00000082908	MSTRG.27524.1,ENSDART00000115898,ENSDART00000119030,MSTRG.27524.4	MSTRG.27524.1(3),ENSDART00000115898(1),ENSDART00000119030(1),MSTRG.27524.4(2)	dre-let-7a-6,CR847944.3	6	54502909	54508202	-
MSTRG.15527	-0.396693	6.36625	3.27315	0.0704222	0.207275	StringTie	ENSDARG00000003462	MSTRG.15527.1,ENSDART00000148540,MSTRG.15527.4,MSTRG.15527.5,MSTRG.15527.3	MSTRG.15527.1(12),ENSDART00000148540(11),MSTRG.15527.4(2),MSTRG.15527.5(2),MSTRG.15527.3(2)	fech	21	1646319	1648871	+
MSTRG.32174	-0.794607	1.65233	3.24429	0.0716726	0.209699	StringTie		MSTRG.32174.1	MSTRG.32174.1(2)		KN150105.1	44369	48007	-
MSTRG.15448	-0.866158	0.732013	3.24065	0.0718323	0.210007	StringTie		MSTRG.15448.1	MSTRG.15448.1(2)		21	26961	27846	+
MSTRG.9476	1.49735	-0.0369212	3.2258	0.0724865	0.211461	StringTie		MSTRG.9476.1	MSTRG.9476.1(2)		17	12115282	12115582	-
MSTRG.27789	0.943472	1.97943	3.20223	0.073538	0.213813	StringTie		MSTRG.27789.1	MSTRG.27789.1(3)		7	5857292	5858413	-
MSTRG.18944	-0.379557	7.27747	3.15372	0.0757542	0.218052	StringTie		MSTRG.18944.1,MSTRG.18944.2,MSTRG.18944.6,MSTRG.18944.4,MSTRG.18944.3,MSTRG.18944.5,MSTRG.18944.7,MSTRG.18944.9,MSTRG.18944.8,MSTRG.18944.10,MSTRG.18944.12,MSTRG.18944.11,MSTRG.18944.13,MSTRG.18944.14,MSTRG.18944.15	MSTRG.18944.1(3),MSTRG.18944.2(3),MSTRG.18944.6(4),MSTRG.18944.4(3),MSTRG.18944.3(3),MSTRG.18944.5(4),MSTRG.18944.7(3),MSTRG.18944.9(3),MSTRG.18944.8(3),MSTRG.18944.10(3),MSTRG.18944.12(3),MSTRG.18944.11(3),MSTRG.18944.13(4),MSTRG.18944.14(3),MSTRG.18944.15(3)		23	45990104	45996614	+
MSTRG.3586	0.630575	2.76451	3.13252	0.076745	0.220011	StringTie		MSTRG.3586.1,MSTRG.3586.2	MSTRG.3586.1(2),MSTRG.3586.2(3)		12	2741538	2744757	-
MSTRG.11003	-0.729878	1.93199	3.05058	0.0807082	0.228079	StringTie		MSTRG.11003.1	MSTRG.11003.1(3)		18	33044742	33047028	-
MSTRG.32645	-0.705349	3.19763	3.03846	0.0813132	0.229189	StringTie		MSTRG.32645.1,MSTRG.32645.2	MSTRG.32645.1(3),MSTRG.32645.2(3)		KN150636.1	16268	18971	+
MSTRG.14069	-0.562421	3.30383	3.03607	0.0814327	0.229359	StringTie		MSTRG.14069.1,MSTRG.14069.2	MSTRG.14069.1(1),MSTRG.14069.2(2)		2	56676008	56677237	-
MSTRG.380	0.436998	4.95317	3.03252	0.0816114	0.229745	StringTie		MSTRG.380.1	MSTRG.380.1(2)		1	20035396	20039826	-
MSTRG.16331	-0.382902	6.20968	2.99522	0.0835107	0.233226	StringTie		MSTRG.16331.1,MSTRG.16331.2,MSTRG.16331.4,MSTRG.16331.3,MSTRG.16331.5,MSTRG.16331.6,MSTRG.16331.7	MSTRG.16331.1(2),MSTRG.16331.2(3),MSTRG.16331.4(3),MSTRG.16331.3(2),MSTRG.16331.5(2),MSTRG.16331.6(2),MSTRG.16331.7(3)		21	36772684	36776116	-
MSTRG.32095	0.526589	3.74871	2.98638	0.0839676	0.233936	StringTie		MSTRG.32095.1,MSTRG.32095.2	MSTRG.32095.1(2),MSTRG.32095.2(1)		KN149984.1	22080	25546	-
MSTRG.32577	0.83013	0.972842	2.95641	0.0855378	0.236778	StringTie		MSTRG.32577.1	MSTRG.32577.1(2)		KN150563.1	799	10869	-
MSTRG.5411	0.922289	0.0153859	2.90285	0.088423	0.241711	StringTie		MSTRG.5411.1	MSTRG.5411.1(3)		13	37009430	37010569	+
MSTRG.32222	-0.518905	3.72151	2.89809	0.0886846	0.242156	StringTie		MSTRG.32222.1	MSTRG.32222.1(2)		KN150141.1	10161	13428	+
MSTRG.18857	0.811399	0.66949	2.88618	0.0893426	0.243363	StringTie		MSTRG.18857.1	MSTRG.18857.1(3)		23	44133862	44134621	+
MSTRG.12332	-0.59188	2.85493	2.8817	0.0895912	0.24369	StringTie		MSTRG.12332.1,MSTRG.12332.2,MSTRG.12332.3	MSTRG.12332.1(5),MSTRG.12332.2(3),MSTRG.12332.3(3)		19	40167679	40169767	-
MSTRG.32382	0.380625	5.99207	2.86544	0.0905008	0.245403	StringTie		MSTRG.32382.2,MSTRG.32382.1,MSTRG.32382.3	MSTRG.32382.2(2),MSTRG.32382.1(1),MSTRG.32382.3(2)		KN150329.1	1950	8450	-
MSTRG.32169	-0.480463	4.16188	2.85832	0.0909025	0.246295	StringTie		MSTRG.32169.1,MSTRG.32169.2,MSTRG.32169.3,MSTRG.32169.4,MSTRG.32169.5,MSTRG.32169.6,MSTRG.32169.7,MSTRG.32169.9,MSTRG.32169.8,MSTRG.32169.10	MSTRG.32169.1(4),MSTRG.32169.2(3),MSTRG.32169.3(2),MSTRG.32169.4(2),MSTRG.32169.5(2),MSTRG.32169.6(2),MSTRG.32169.7(3),MSTRG.32169.9(2),MSTRG.32169.8(2),MSTRG.32169.10(2)		KN150103.1	1147	2864	-
MSTRG.32553	-0.859387	0.184905	2.82455	0.0928328	0.249789	StringTie		MSTRG.32553.1	MSTRG.32553.1(2)		KN150535.1	976	1640	+
MSTRG.23658	-0.845639	0.76482	2.76325	0.0964521	0.25647	StringTie		MSTRG.23658.1	MSTRG.23658.1(2)		4	46390703	46392239	+
MSTRG.23532	-0.714223	1.36491	2.72322	0.0988985	0.260663	StringTie		MSTRG.23532.1,MSTRG.23532.2	MSTRG.23532.1(3),MSTRG.23532.2(3)		4	42053295	42056557	+
MSTRG.32408	-0.509435	3.53901	2.70249	0.100191	0.263198	StringTie		MSTRG.32408.1,MSTRG.32408.2	MSTRG.32408.1(2),MSTRG.32408.2(1)		KN150354.1	411	1417	+
MSTRG.19355	0.490071	3.85889	2.70004	0.100346	0.263398	StringTie		MSTRG.19355.2,MSTRG.19355.1,MSTRG.19355.3,MSTRG.19355.6,MSTRG.19355.4,MSTRG.19355.5,MSTRG.19355.7	MSTRG.19355.2(8),MSTRG.19355.1(8),MSTRG.19355.3(8),MSTRG.19355.6(8),MSTRG.19355.4(8),MSTRG.19355.5(8),MSTRG.19355.7(8)		24	23599272	23602252	+
MSTRG.14059	0.398765	5.16327	2.67631	0.101852	0.265989	StringTie		MSTRG.14059.1,MSTRG.14059.2	MSTRG.14059.1(4),MSTRG.14059.2(4)		2	56301653	56321499	-
MSTRG.10326	-0.667855	1.70935	2.65479	0.103238	0.268255	StringTie		MSTRG.10326.1	MSTRG.10326.1(3)		18	149629	150915	-
MSTRG.22423	-0.491753	3.71497	2.65111	0.103478	0.268668	StringTie		MSTRG.22423.1	MSTRG.22423.1(2)		3	61914100	61915520	+
MSTRG.11834	1.14376	-0.491183	2.63258	0.104692	0.270856	StringTie		MSTRG.11834.1	MSTRG.11834.1(2)		19	14910340	14914549	+
MSTRG.3370	0.951026	0.119515	2.57362	0.108659	0.277374	StringTie		MSTRG.3370.1	MSTRG.3370.1(2)		11	41544187	41544727	+
MSTRG.17674	0.575227	2.56765	2.55172	0.110174	0.280044	StringTie		MSTRG.17674.1,MSTRG.17674.2	MSTRG.17674.1(2),MSTRG.17674.2(1)		22	36281146	36283275	-
MSTRG.22268	-0.685715	1.81159	2.55007	0.110289	0.280115	StringTie		MSTRG.22268.1	MSTRG.22268.1(2)		3	56528242	56529712	-
MSTRG.20734	1.04479	0.273068	2.538	0.111135	0.281472	StringTie		MSTRG.20734.1	MSTRG.20734.1(5)		3	1137988	1140225	+
MSTRG.24438	0.537303	3.11686	2.53063	0.111656	0.282144	StringTie		MSTRG.24438.1	MSTRG.24438.1(3)		4	70683529	70691918	-
MSTRG.4675	-0.810949	0.496972	2.51416	0.112828	0.284014	StringTie		MSTRG.4675.1	MSTRG.4675.1(2)		13	4536342	4537996	+
MSTRG.7770	-0.526039	3.07868	2.44586	0.117835	0.292207	StringTie		MSTRG.7770.1	MSTRG.7770.1(3)		15	46832920	46836045	+
MSTRG.32451	-0.342679	6.14328	2.39749	0.12153	0.298059	StringTie		MSTRG.32451.3,MSTRG.32451.2,MSTRG.32451.1,MSTRG.32451.4,MSTRG.32451.5,MSTRG.32451.6	MSTRG.32451.3(2),MSTRG.32451.2(2),MSTRG.32451.1(1),MSTRG.32451.4(2),MSTRG.32451.5(2),MSTRG.32451.6(3)		KN150402.1	65	8377	+
MSTRG.16385	0.511585	3.23208	2.3784	0.123023	0.300763	StringTie		MSTRG.16385.1	MSTRG.16385.1(4)		21	38891156	38896846	+
MSTRG.32002	-0.816087	0.276757	2.36021	0.124465	0.302903	StringTie		MSTRG.32002.1	MSTRG.32002.1(2)		KN149889.1	6887	7465	+
MSTRG.32369	0.901553	-0.146184	2.3595	0.124522	0.302903	StringTie		MSTRG.32369.1	MSTRG.32369.1(3)		KN150316.1	7379	8102	+
MSTRG.11287	0.501551	3.16746	2.34808	0.125437	0.304471	StringTie		MSTRG.11287.1	MSTRG.11287.1(2)		18	47870110	47874685	-
MSTRG.13716	-0.338469	6.19903	2.33793	0.126257	0.305746	StringTie		MSTRG.13716.2,MSTRG.13716.1,MSTRG.13716.3,MSTRG.13716.4	MSTRG.13716.2(2),MSTRG.13716.1(2),MSTRG.13716.3(2),MSTRG.13716.4(2)		2	43714103	43717859	+
MSTRG.24909	-0.820275	0.114819	2.33717	0.126319	0.305831	StringTie		MSTRG.24909.1	MSTRG.24909.1(2)		5	9710924	9712818	-
MSTRG.27606	-0.489979	3.34569	2.32688	0.127157	0.307176	StringTie		MSTRG.27606.1	MSTRG.27606.1(3)		6	58537524	58538401	-
MSTRG.30934	0.505451	3.15656	2.30531	0.128933	0.309668	StringTie		MSTRG.30934.1	MSTRG.30934.1(2)		9	18056016	18076848	-
MSTRG.21562	0.733805	0.67173	2.28025	0.131031	0.313023	StringTie		MSTRG.21562.1	MSTRG.21562.1(3)		3	28665995	28668057	-
MSTRG.29318	-0.487826	3.19126	2.26719	0.13214	0.314717	StringTie		MSTRG.29318.1	MSTRG.29318.1(7)		7	73787208	73797214	+
MSTRG.11448	-0.567204	2.24213	2.23635	0.134799	0.318426	StringTie		MSTRG.11448.1	MSTRG.11448.1(2)		19	1740772	1742093	+
MSTRG.10586	-0.894103	-0.548845	2.23324	0.13507	0.318816	StringTie		MSTRG.10586.1	MSTRG.10586.1(2)		18	10748575	10748993	+
MSTRG.26776	-0.606163	1.90443	2.23141	0.13523	0.319026	StringTie		MSTRG.26776.1	MSTRG.26776.1(2)		6	20096497	20098832	+
MSTRG.13717	-0.325571	6.43268	2.20046	0.137969	0.322949	StringTie		MSTRG.13717.1	MSTRG.13717.1(2)		2	43714124	43717934	-
MSTRG.25923	-0.765323	0.44444	2.16412	0.141266	0.327767	StringTie		MSTRG.25923.1	MSTRG.25923.1(2)		5	54172954	54174573	-
MSTRG.32472	-0.49499	3.04058	2.16334	0.141337	0.327848	StringTie		MSTRG.32472.1	MSTRG.32472.1(3)		KN150437.1	224	968	-
MSTRG.16253	0.526469	2.66359	2.14449	0.143083	0.330318	StringTie		MSTRG.16253.1	MSTRG.16253.1(3)		21	32106430	32244780	+
MSTRG.24064	2.59393	-1.42669	2.1329	0.144168	0.331624	StringTie		MSTRG.24064.1	MSTRG.24064.1(2)		4	55572665	55573494	-
MSTRG.31652	0.634079	1.53248	2.11889	0.145492	0.333499	StringTie		MSTRG.31652.1	MSTRG.31652.1(2)		9	52278661	52279250	-
MSTRG.31824	0.48431	3.24018	2.08718	0.14854	0.338165	StringTie		MSTRG.31824.1	MSTRG.31824.1(3)		KN149696.1	312538	317744	+
MSTRG.18280	-0.509723	2.70681	2.0775	0.149485	0.339453	StringTie		MSTRG.18280.1	MSTRG.18280.1(2)		23	22239568	22265063	-
MSTRG.32005	-0.313338	6.6092	2.06908	0.150312	0.340764	StringTie		MSTRG.32005.1	MSTRG.32005.1(2)		KN149884.1	5910	7707	-
MSTRG.6495	0.352799	5.10245	2.0421	0.152998	0.344683	StringTie		MSTRG.6495.1,MSTRG.6495.2,MSTRG.6495.3,MSTRG.6495.4,MSTRG.6495.5	MSTRG.6495.1(5),MSTRG.6495.2(2),MSTRG.6495.3(4),MSTRG.6495.4(4),MSTRG.6495.5(2)		14	39827325	39833227	+
MSTRG.7766	-0.603159	1.55755	1.99443	0.157878	0.351513	StringTie		MSTRG.7766.1,MSTRG.7766.2	MSTRG.7766.1(3),MSTRG.7766.2(2)		15	46805475	46810452	+
MSTRG.32578	0.702628	0.727954	1.99409	0.157914	0.351534	StringTie		MSTRG.32578.1	MSTRG.32578.1(3)		KN150572.1	11185	13027	+
MSTRG.12381	-0.321002	5.75024	1.986	0.158759	0.352699	StringTie		MSTRG.12381.1,MSTRG.12381.2	MSTRG.12381.1(1),MSTRG.12381.2(2)		19	42246796	42249856	+
MSTRG.12512	-0.403253	4.07132	1.97709	0.159698	0.354075	StringTie		MSTRG.12512.1,MSTRG.12512.2	MSTRG.12512.1(1),MSTRG.12512.2(2)		19	46743748	46745528	+
MSTRG.15877	-0.536084	2.08173	1.96182	0.161319	0.356703	StringTie		MSTRG.15877.1	MSTRG.15877.1(2)		21	17978303	17979661	+
MSTRG.32162	-0.631872	1.19684	1.95502	0.162046	0.35758	StringTie		MSTRG.32162.1	MSTRG.32162.1(3)		KN150098.1	62691	67912	+
MSTRG.32607	-0.508748	2.73716	1.93764	0.163925	0.360517	StringTie		MSTRG.32607.1,MSTRG.32607.2	MSTRG.32607.1(1),MSTRG.32607.2(2)		KN150604.1	10515	12146	-
MSTRG.27893	-0.487765	2.73727	1.91817	0.166058	0.363315	StringTie		MSTRG.27893.1,MSTRG.27893.2	MSTRG.27893.1(5),MSTRG.27893.2(5)		7	8754894	8756948	-
MSTRG.22100	0.32466	5.33644	1.88796	0.169433	0.36843	StringTie		MSTRG.22100.1	MSTRG.22100.1(2)		3	45495551	45545077	+
MSTRG.31992	-0.495554	2.63452	1.88433	0.169843	0.368995	StringTie		MSTRG.31992.1	MSTRG.31992.1(2)		KN149873.1	1	981	-
MSTRG.31915	0.757899	0.104108	1.88082	0.170241	0.369503	StringTie		MSTRG.31915.1	MSTRG.31915.1(3)		KN149795.1	1076	6617	+
MSTRG.9239	0.553244	2.03397	1.87249	0.17119	0.370816	StringTie		MSTRG.9239.1,MSTRG.9239.2	MSTRG.9239.1(2),MSTRG.9239.2(4)		17	1061904	1085155	-
MSTRG.1735	-0.63479	0.82222	1.8541	0.173307	0.373419	StringTie		MSTRG.1735.1	MSTRG.1735.1(2)		10	15737008	15737455	+
MSTRG.5412	0.777629	-0.190008	1.82072	0.177228	0.379122	StringTie		MSTRG.5412.1	MSTRG.5412.1(4)		13	37011118	37013305	+
MSTRG.4745	-0.731541	-0.170305	1.81192	0.178278	0.380344	StringTie		MSTRG.4745.1	MSTRG.4745.1(2)		13	8119135	8119627	-
MSTRG.28793	0.585345	1.43728	1.81117	0.178368	0.380474	StringTie		MSTRG.28793.1	MSTRG.28793.1(2)		7	45593235	45595292	+
MSTRG.21081	-0.43585	3.18464	1.79673	0.180109	0.383009	StringTie		MSTRG.21081.1,MSTRG.21081.2,MSTRG.21081.3	MSTRG.21081.1(2),MSTRG.21081.2(2),MSTRG.21081.3(2)		3	13239797	13252227	+
MSTRG.30763	-0.29901	5.91298	1.7916	0.180731	0.383909	StringTie		MSTRG.30763.1	MSTRG.30763.1(2)		9	4758817	4762872	-
MSTRG.4372	0.397968	3.71335	1.77043	0.183329	0.387742	StringTie		MSTRG.4372.1	MSTRG.4372.1(2)		12	41082544	41085584	+
MSTRG.1652	-0.717405	-0.234311	1.7517	0.185663	0.390643	StringTie		MSTRG.1652.1	MSTRG.1652.1(2)		10	10330091	10337391	+
MSTRG.180	-0.569322	1.40176	1.74671	0.18629	0.391511	StringTie		MSTRG.180.1	MSTRG.180.1(2)		1	8454433	8455068	-
MSTRG.1940	-0.700051	-0.285157	1.74021	0.187112	0.392494	StringTie		MSTRG.1940.1	MSTRG.1940.1(2)		10	24889200	24890255	+
MSTRG.2861	-0.46453	2.75574	1.73462	0.187822	0.393616	StringTie		MSTRG.2861.1	MSTRG.2861.1(2)		11	15781733	15783617	+
MSTRG.14277	-0.454311	3.0101	1.73268	0.188069	0.39392	StringTie		MSTRG.14277.1	MSTRG.14277.1(2)		20	3971754	3975068	-
MSTRG.5673	-0.448067	2.91146	1.72604	0.188917	0.395053	StringTie		MSTRG.5673.1,MSTRG.5673.2,MSTRG.5673.3	MSTRG.5673.1(1),MSTRG.5673.2(3),MSTRG.5673.3(2)		14	499321	500667	+
MSTRG.32359	-0.412044	3.4664	1.72302	0.189305	0.395624	StringTie		MSTRG.32359.2,MSTRG.32359.1	MSTRG.32359.2(3),MSTRG.32359.1(2)		KN150286.1	6662	8925	-
MSTRG.19398	0.342362	4.64846	1.70716	0.191354	0.398021	StringTie		MSTRG.19398.1	MSTRG.19398.1(2)		24	25354523	25355532	+
MSTRG.2866	-0.85407	-0.836677	1.68847	0.193803	0.401021	StringTie		MSTRG.2866.1	MSTRG.2866.1(2)		11	17392866	17393533	-
MSTRG.19456	-2.15619	-0.532104	1.68564	0.194176	0.401604	StringTie		MSTRG.19456.1	MSTRG.19456.1(4)		24	27410642	27412000	-
MSTRG.9233	0.656263	0.568183	1.67709	0.195311	0.403235	StringTie		MSTRG.9233.1	MSTRG.9233.1(2)		17	612178	615944	+
MSTRG.32590	0.338161	4.6651	1.67356	0.195782	0.403935	StringTie		MSTRG.32590.1,MSTRG.32590.2	MSTRG.32590.1(1),MSTRG.32590.2(2)		KN150578.1	55247	57847	+
MSTRG.5532	-0.452574	2.90489	1.66764	0.196575	0.404908	StringTie		MSTRG.5532.1	MSTRG.5532.1(2)		13	46384970	46416096	-
MSTRG.32493	-0.403849	3.63505	1.66332	0.197156	0.405777	StringTie		MSTRG.32493.1	MSTRG.32493.1(4)		KN150461.1	1	1000	-
MSTRG.32154	0.568995	1.7796	1.65064	0.198871	0.407908	StringTie		MSTRG.32154.1	MSTRG.32154.1(3)		KN150083.1	23513	27284	+
MSTRG.32627	-0.508539	1.96923	1.64212	0.200035	0.409579	StringTie		MSTRG.32627.1,MSTRG.32627.2	MSTRG.32627.1(3),MSTRG.32627.2(3)		KN150616.1	45665	46656	+
MSTRG.24553	-0.487387	2.54221	1.63363	0.201202	0.411159	StringTie		MSTRG.24553.1	MSTRG.24553.1(3)		4	72799486	72812352	+
MSTRG.32098	0.677298	0.115178	1.61215	0.20419	0.414816	StringTie		MSTRG.32098.1	MSTRG.32098.1(2)		KN149989.1	219	815	+
MSTRG.5545	0.370326	4.08761	1.60828	0.204734	0.415327	StringTie		MSTRG.5545.1	MSTRG.5545.1(2)		13	46899113	46984623	+
MSTRG.16158	0.32019	4.85985	1.59725	0.206294	0.417269	StringTie		MSTRG.16158.1,MSTRG.16158.2	MSTRG.16158.1(2),MSTRG.16158.2(2)		21	28513113	28517227	-
MSTRG.7760	0.488863	2.85684	1.58013	0.208742	0.420332	StringTie		MSTRG.7760.1	MSTRG.7760.1(2)		15	46781803	46782332	+
MSTRG.10280	0.387479	3.4934	1.56795	0.210505	0.422577	StringTie		MSTRG.10280.1,MSTRG.10280.2	MSTRG.10280.1(2),MSTRG.10280.2(3)		17	52164238	52167387	+
MSTRG.19881	-0.583039	0.819143	1.55722	0.212073	0.424287	StringTie		MSTRG.19881.1	MSTRG.19881.1(2)		25	2360025	2378983	-
MSTRG.23886	-0.48845	2.04549	1.55225	0.212803	0.425338	StringTie		MSTRG.23886.1	MSTRG.23886.1(2)		4	49690847	49691483	-
MSTRG.10334	0.639558	0.329584	1.55073	0.213027	0.42566	StringTie		MSTRG.10334.1	MSTRG.10334.1(2)		18	341717	347973	-
MSTRG.23178	-0.64902	-0.00312512	1.5351	0.215349	0.428464	StringTie		MSTRG.23178.1	MSTRG.23178.1(3)		4	29619994	29645364	-
MSTRG.29492	0.629235	0.906963	1.52257	0.217231	0.43063	StringTie		MSTRG.29492.1	MSTRG.29492.1(2)		8	6000297	6002304	+
MSTRG.32419	-0.485719	2.03174	1.51903	0.217767	0.431269	StringTie		MSTRG.32419.1	MSTRG.32419.1(2)		KN150363.1	13961	22586	+
MSTRG.32011	0.79829	0.620184	1.51503	0.218373	0.432016	StringTie		MSTRG.32011.1	MSTRG.32011.1(3)		KN149901.1	3549	9768	+
MSTRG.4433	0.295881	5.21927	1.49968	0.220721	0.435113	StringTie		MSTRG.4433.1	MSTRG.4433.1(2)		12	45346157	45356517	-
MSTRG.18097	-0.536582	1.27671	1.49453	0.221514	0.436101	StringTie		MSTRG.18097.1	MSTRG.18097.1(2)		23	15735111	15744189	+
MSTRG.32035	-0.484037	2.11365	1.4737	0.224762	0.440568	StringTie		MSTRG.32035.1	MSTRG.32035.1(3)		KN149929.1	4260	6296	-
MSTRG.9227	-0.39665	3.16061	1.46481	0.226167	0.441974	StringTie		MSTRG.9227.1,MSTRG.9227.2	MSTRG.9227.1(2),MSTRG.9227.2(3)		17	137158	138195	+
MSTRG.10109	0.277054	5.64261	1.44818	0.228821	0.444923	StringTie		MSTRG.10109.1	MSTRG.10109.1(2)		17	43517464	43521457	+
MSTRG.12965	-0.266996	6.08443	1.44233	0.229763	0.445903	StringTie		MSTRG.12965.1	MSTRG.12965.1(2)		2	14986014	14991041	-
MSTRG.17137	-0.536936	1.0627	1.43006	0.231755	0.44848	StringTie		MSTRG.17137.1	MSTRG.17137.1(3)		22	12306288	12334532	+
MSTRG.32503	-0.53015	1.3052	1.42658	0.232323	0.449178	StringTie		MSTRG.32503.1	MSTRG.32503.1(2)		KN150486.1	174	1180	-
MSTRG.1932	-0.515728	1.17743	1.4207	0.233289	0.450416	StringTie		MSTRG.1932.1	MSTRG.1932.1(2)		10	24887929	24888562	+
MSTRG.31360	0.72188	-0.080469	1.41487	0.23425	0.451657	StringTie		MSTRG.31360.1	MSTRG.31360.1(2)		9	34133088	34133910	-
MSTRG.25013	0.300628	4.86043	1.41348	0.23448	0.451876	StringTie		MSTRG.25013.1	MSTRG.25013.1(2)	lnc-slc39a14	5	15872550	15876633	+
MSTRG.12747	0.284272	5.30618	1.37119	0.241608	0.460291	StringTie		MSTRG.12747.2,MSTRG.12747.1,MSTRG.12747.4,MSTRG.12747.5,MSTRG.12747.3	MSTRG.12747.2(2),MSTRG.12747.1(1),MSTRG.12747.4(2),MSTRG.12747.5(3),MSTRG.12747.3(2)		2	5404508	5407545	+
MSTRG.46	-0.373164	3.35327	1.36662	0.242394	0.461235	StringTie		MSTRG.46.1	MSTRG.46.1(3)		1	2640818	2643475	+
MSTRG.31936	-0.442748	2.19748	1.35507	0.244393	0.463472	StringTie		MSTRG.31936.1	MSTRG.31936.1(3)		KN149809.1	10	1770	-
MSTRG.3559	-0.385816	3.1265	1.33931	0.247156	0.466831	StringTie		MSTRG.3559.1	MSTRG.3559.1(3)		12	1436767	1440416	+
MSTRG.31905	-0.524958	1.20144	1.32119	0.250379	0.470626	StringTie		MSTRG.31905.1	MSTRG.31905.1(2)		KN149786.1	1219	1745	+
MSTRG.31853	-0.366418	3.34936	1.29997	0.254219	0.475526	StringTie		MSTRG.31853.1	MSTRG.31853.1(3)		KN149725.1	54005	69395	-
MSTRG.32285	0.640929	0.382447	1.29465	0.255193	0.476613	StringTie		MSTRG.32285.1	MSTRG.32285.1(2)		KN150196.1	14772	23207	+
MSTRG.2059	-0.403148	2.7437	1.27469	0.258889	0.480866	StringTie		MSTRG.2059.1	MSTRG.2059.1(2)		10	31851594	31852753	-
MSTRG.30261	-0.608457	-0.437421	1.24951	0.263647	0.486547	StringTie		MSTRG.30261.1	MSTRG.30261.1(2)		8	39366346	39367717	+
MSTRG.32204	-0.390208	2.81446	1.24799	0.263937	0.486792	StringTie		MSTRG.32204.1	MSTRG.32204.1(2)		KN150129.1	3572	30620	-
MSTRG.25230	0.583224	-0.0428904	1.22917	0.267568	0.490847	StringTie		MSTRG.25230.1	MSTRG.25230.1(2)		5	23775910	23776231	-
MSTRG.22311	0.641716	-0.095746	1.21902	0.269554	0.493209	StringTie		MSTRG.22311.1	MSTRG.22311.1(2)		3	58795393	58797438	+
MSTRG.8732	1.05187	-0.41629	1.20663	0.272001	0.495384	StringTie		MSTRG.8732.1	MSTRG.8732.1(4)		16	36088482	36090913	+
MSTRG.24990	0.263903	5.25724	1.20239	0.272844	0.496272	StringTie		MSTRG.24990.1,MSTRG.24990.2	MSTRG.24990.1(3),MSTRG.24990.2(2)		5	14802210	14807323	-
MSTRG.9880	0.430413	2.19349	1.19237	0.274851	0.498312	StringTie		MSTRG.9880.1,MSTRG.9880.2	MSTRG.9880.1(3),MSTRG.9880.2(4)		17	29298610	29299969	-
MSTRG.10451	-0.294041	4.48663	1.18382	0.27658	0.500214	StringTie		MSTRG.10451.1	MSTRG.10451.1(2)		18	5220602	5225605	+
MSTRG.8592	0.641723	-0.0605937	1.17277	0.278832	0.502729	StringTie		MSTRG.8592.1	MSTRG.8592.1(3)		16	31269594	31270260	+
MSTRG.29161	0.437915	1.83545	1.17083	0.279231	0.503053	StringTie		MSTRG.29161.1	MSTRG.29161.1(2)		7	65418750	65421254	-
MSTRG.31904	-0.379847	2.68667	1.14949	0.283656	0.507509	StringTie		MSTRG.31904.1	MSTRG.31904.1(2)		KN149785.1	471	1415	-
MSTRG.22125	0.27386	4.76276	1.14036	0.285575	0.509983	StringTie		MSTRG.22125.1,MSTRG.22125.2	MSTRG.22125.1(2),MSTRG.22125.2(2)		3	48200228	48201161	+
MSTRG.31939	-0.389075	2.59369	1.10776	0.29257	0.517545	StringTie		MSTRG.31939.1	MSTRG.31939.1(3)		KN149811.1	1413	7346	-
MSTRG.18724	-0.383844	2.61504	1.08389	0.297829	0.523044	StringTie		MSTRG.18724.1	MSTRG.18724.1(2)		23	38485828	38565963	-
MSTRG.31862	0.408126	2.10235	1.08379	0.297852	0.523044	StringTie		MSTRG.31862.1	MSTRG.31862.1(2)		KN149736.1	324	1154	+
MSTRG.30098	-0.238219	5.66712	1.0738	0.300089	0.525158	StringTie		MSTRG.30098.1	MSTRG.30098.1(2)		8	30852338	30860004	-
MSTRG.23420	-0.407041	2.10511	1.05711	0.303876	0.528752	StringTie		MSTRG.23420.1	MSTRG.23420.1(3)		4	36323046	36325263	-
MSTRG.28719	-0.590801	-0.418376	1.04482	0.306702	0.531752	StringTie		MSTRG.28719.1	MSTRG.28719.1(3)		7	41121426	41122817	+
MSTRG.1931	-0.503991	0.181595	1.04099	0.307592	0.532675	StringTie		MSTRG.1931.1	MSTRG.1931.1(2)		10	24886970	24887364	+
MSTRG.9076	-0.216535	7.05629	1.02029	0.31245	0.536682	StringTie		MSTRG.9076.2,MSTRG.9076.1,MSTRG.9076.3	MSTRG.9076.2(3),MSTRG.9076.1(2),MSTRG.9076.3(3)		16	51123003	51136830	-
MSTRG.3434	0.360661	2.8115	1.00992	0.314923	0.538804	StringTie		MSTRG.3434.1	MSTRG.3434.1(2)		11	43417364	43420022	+
MSTRG.29276	-0.436213	1.55403	0.994007	0.318765	0.542731	StringTie		MSTRG.29276.1	MSTRG.29276.1(3)		7	72114916	72127270	-
MSTRG.4677	0.248426	5.05653	0.991247	0.319438	0.543396	StringTie		MSTRG.4677.1,MSTRG.4677.2	MSTRG.4677.1(2),MSTRG.4677.2(3)		13	4585803	4590862	-
MSTRG.5802	0.333678	3.02401	0.986887	0.320504	0.544628	StringTie		MSTRG.5802.1,MSTRG.5802.2	MSTRG.5802.1(2),MSTRG.5802.2(2)		14	4603283	4605363	-
MSTRG.28904	-0.473774	0.949201	0.977285	0.32287	0.547236	StringTie		MSTRG.28904.1	MSTRG.28904.1(3)		7	51872972	51876199	-
MSTRG.28211	0.465078	0.793961	0.970201	0.32463	0.548978	StringTie		MSTRG.28211.1	MSTRG.28211.1(2)		7	22972589	22973377	+
MSTRG.32495	-0.299986	3.63219	0.952888	0.328985	0.553984	StringTie		MSTRG.32495.1	MSTRG.32495.1(2)		KN150463.1	1155	4677	+
MSTRG.31380	0.356969	2.62798	0.938907	0.332559	0.557742	StringTie		MSTRG.31380.1,MSTRG.31380.2,MSTRG.31380.3	MSTRG.31380.1(1),MSTRG.31380.2(2),MSTRG.31380.3(2)		9	34564649	34565395	+
MSTRG.14241	0.547037	0.0234799	0.933754	0.333889	0.559105	StringTie		MSTRG.14241.1	MSTRG.14241.1(2)		20	2396957	2400336	-
MSTRG.22516	-0.371033	2.22947	0.933567	0.333938	0.559117	StringTie		MSTRG.22516.1	MSTRG.22516.1(2)		4	1512216	1513714	-
MSTRG.25632	-0.459317	0.859419	0.931061	0.334587	0.559822	StringTie		MSTRG.25632.1	MSTRG.25632.1(3)		5	38159886	38161974	+
MSTRG.11812	0.235061	5.16248	0.918716	0.337812	0.562782	StringTie		MSTRG.11812.1	MSTRG.11812.1(3)		19	13642779	13709317	+
MSTRG.31868	0.559271	-0.811521	0.918198	0.337948	0.562796	StringTie		MSTRG.31868.1	MSTRG.31868.1(2)		KN149741.1	20356	20765	+
MSTRG.14070	-0.230913	5.19846	0.908608	0.340484	0.56538	StringTie		MSTRG.14070.2,MSTRG.14070.1	MSTRG.14070.2(2),MSTRG.14070.1(1)		2	56678140	56684948	-
MSTRG.32517	0.378695	1.79554	0.889554	0.345598	0.570403	StringTie		MSTRG.32517.1	MSTRG.32517.1(3)		KN150498.1	14069	18596	-
MSTRG.4491	-0.367753	2.05013	0.884256	0.347039	0.571729	StringTie		MSTRG.4491.1	MSTRG.4491.1(4)		12	48176071	48182272	+
MSTRG.14032	-0.202028	6.7843	0.873837	0.349895	0.574998	StringTie		MSTRG.14032.1,MSTRG.14032.3,MSTRG.14032.2,MSTRG.14032.4	MSTRG.14032.1(3),MSTRG.14032.3(2),MSTRG.14032.2(1),MSTRG.14032.4(3)		2	55482621	55491548	+
MSTRG.27961	-0.322337	2.86294	0.869648	0.351053	0.576057	StringTie		MSTRG.27961.1	MSTRG.27961.1(3)		7	13090348	13091107	-
MSTRG.22488	0.506023	-0.130008	0.863169	0.352853	0.577748	StringTie		MSTRG.22488.1	MSTRG.22488.1(2)		4	886920	888472	-
MSTRG.31857	-0.231261	4.90754	0.848822	0.356886	0.581703	StringTie		MSTRG.31857.3,MSTRG.31857.2,MSTRG.31857.1,MSTRG.31857.4,MSTRG.31857.5,MSTRG.31857.6,MSTRG.31857.8,MSTRG.31857.7	MSTRG.31857.3(3),MSTRG.31857.2(3),MSTRG.31857.1(2),MSTRG.31857.4(3),MSTRG.31857.5(3),MSTRG.31857.6(4),MSTRG.31857.8(3),MSTRG.31857.7(3)		KN149727.1	14449	19194	-
MSTRG.32247	-0.348293	2.22415	0.848385	0.35701	0.581767	StringTie		MSTRG.32247.1	MSTRG.32247.1(3)		KN150168.1	1	447	+
MSTRG.32664	-0.312631	3.03763	0.837415	0.360137	0.5845	StringTie		MSTRG.32664.1	MSTRG.32664.1(2)		KN150657.1	175	718	-
MSTRG.7801	-0.243144	4.5531	0.835702	0.360629	0.584988	StringTie		MSTRG.7801.1,MSTRG.7801.2	MSTRG.7801.1(1),MSTRG.7801.2(2)		15	47382788	47384195	+
MSTRG.14354	0.337365	2.34649	0.829319	0.36247	0.586559	StringTie		MSTRG.14354.1	MSTRG.14354.1(2)		20	7126738	7129171	-
MSTRG.5856	0.309812	2.9986	0.825996	0.363433	0.587343	StringTie		MSTRG.5856.1	MSTRG.5856.1(2)		14	7219362	7220598	-
MSTRG.20200	0.586955	0.184721	0.810453	0.367986	0.59201	StringTie		MSTRG.20200.1	MSTRG.20200.1(2)		25	16082368	16086937	+
MSTRG.18105	-0.4068	1.7622	0.81032	0.368026	0.592037	StringTie		MSTRG.18105.1,MSTRG.18105.2	MSTRG.18105.1(2),MSTRG.18105.2(2)		23	16301079	16325631	-
MSTRG.32510	0.405294	1.1952	0.806773	0.369076	0.593338	StringTie		MSTRG.32510.1	MSTRG.32510.1(5)		KN150489.1	4119	14712	-
MSTRG.15501	0.207566	5.54819	0.803348	0.370094	0.594339	StringTie		MSTRG.15501.2,MSTRG.15501.1,MSTRG.15501.4,MSTRG.15501.9,MSTRG.15501.10,MSTRG.15501.8,MSTRG.15501.7,MSTRG.15501.12,MSTRG.15501.11,MSTRG.15501.3,MSTRG.15501.6,MSTRG.15501.5,MSTRG.15501.13	MSTRG.15501.2(4),MSTRG.15501.1(8),MSTRG.15501.4(4),MSTRG.15501.9(5),MSTRG.15501.10(5),MSTRG.15501.8(6),MSTRG.15501.7(5),MSTRG.15501.12(6),MSTRG.15501.11(5),MSTRG.15501.3(6),MSTRG.15501.6(6),MSTRG.15501.5(7),MSTRG.15501.13(2)		21	910486	927763	+
MSTRG.6471	0.305788	2.88248	0.796665	0.372092	0.596306	StringTie		MSTRG.6471.1	MSTRG.6471.1(3)		14	38375383	38400361	+
MSTRG.30676	0.329289	2.38379	0.790771	0.373867	0.598085	StringTie		MSTRG.30676.1	MSTRG.30676.1(3)		9	1238510	1246642	+
MSTRG.7672	-0.254213	4.1227	0.785472	0.375473	0.599069	StringTie		MSTRG.7672.1	MSTRG.7672.1(2)		15	43747847	43755882	+
MSTRG.26397	-0.405695	1.23273	0.782433	0.376398	0.59986	StringTie		MSTRG.26397.1	MSTRG.26397.1(3)		6	1348308	1354714	+
MSTRG.14102	-0.199791	5.71212	0.762813	0.38245	0.605822	StringTie		MSTRG.14102.2,MSTRG.14102.1,MSTRG.14102.3,MSTRG.14102.4,MSTRG.14102.5	MSTRG.14102.2(2),MSTRG.14102.1(1),MSTRG.14102.3(2),MSTRG.14102.4(2),MSTRG.14102.5(2)		2	57515326	57516245	-
MSTRG.32314	0.455724	0.249193	0.74781	0.38717	0.610614	StringTie		MSTRG.32314.1	MSTRG.32314.1(2)		KN150228.1	9747	10088	+
MSTRG.8727	-0.252478	3.91589	0.747138	0.387384	0.610857	StringTie		MSTRG.8727.1	MSTRG.8727.1(3)		16	36055187	36061710	-
MSTRG.4000	0.210639	5.1416	0.744351	0.388271	0.611742	StringTie		MSTRG.4000.1,MSTRG.4000.2,MSTRG.4000.3,MSTRG.4000.4,MSTRG.4000.5,MSTRG.4000.6,MSTRG.4000.7,MSTRG.4000.8,MSTRG.4000.9,MSTRG.4000.10,MSTRG.4000.11,MSTRG.4000.12,MSTRG.4000.15,MSTRG.4000.16,MSTRG.4000.14,MSTRG.4000.13,MSTRG.4000.17,MSTRG.4000.18,MSTRG.4000.19	MSTRG.4000.1(8),MSTRG.4000.2(4),MSTRG.4000.3(7),MSTRG.4000.4(5),MSTRG.4000.5(5),MSTRG.4000.6(10),MSTRG.4000.7(6),MSTRG.4000.8(4),MSTRG.4000.9(6),MSTRG.4000.10(4),MSTRG.4000.11(6),MSTRG.4000.12(5),MSTRG.4000.15(4),MSTRG.4000.16(11),MSTRG.4000.14(10),MSTRG.4000.13(9),MSTRG.4000.17(6),MSTRG.4000.18(4),MSTRG.4000.19(4)		12	20952619	20957661	+
[truncated: 212 more rows]

## Sheet: 0dpa_vs_30dpa
StringTie_ID	logFC	logCPM	F	Pvalue	FDR	Prediction	Ensembl_Gene_ID	StringTie_Transcript_IDs	StringTie_Transcript_IDs_(Number of Exons)	Symbol	Chromosome	Gene_Begin	Gene_End	Strand
[truncated: 603 more rows]
