# Supplementary material for: RegenDbase: a comparative database of noncoding RNA regulation of tissue regeneration circuits across multiple taxa
Source: NPJ Regen Med. 2018 May 29;3:10. doi: 10.1038/s41536-018-0049-0 (PMC5973935; doi:10.1038/s41536-018-0049-0)
Supplement: Supplementary file 17 — Supplementary Table S11 [file 41536_2018_49_MOESM17_ESM.xlsx]

## Sheet: 0dpa_vs_1dpa
StringTie_ID	logFC	logCPM	F	Pvalue	FDR	Prediction	Ensembl_Gene_ID	StringTie_Transcript_IDs	StringTie_Transcript_IDs_(Number of Exons)	Symbol	Chromosome	Gene_Begin	Gene_End	Strand
MSTRG.20316	-4.81669	7.02213	362.826	6.8273e-81	2.30464e-77	StringTie		MSTRG.20316.1	MSTRG.20316.1(5)		25	20017221	20021345	-
MSTRG.32405	-6.21937	6.1837	356.54	1.5959e-79	4.78858e-76	StringTie		MSTRG.32405.1	MSTRG.32405.1(3)		KN150349.1	15690	28886	-
MSTRG.4149	-3.32267	6.00996	179.216	7.18925e-41	2.36763e-38	StringTie		MSTRG.4149.1,MSTRG.4149.2	MSTRG.4149.1(5),MSTRG.4149.2(3)		12	27586586	27612515	-
MSTRG.8731	3.61667	5.0831	170.495	5.76839e-39	1.67501e-36	StringTie		MSTRG.8731.1,MSTRG.8731.2	MSTRG.8731.1(5),MSTRG.8731.2(4)		16	36086910	36091008	-
MSTRG.3850	-4.05509	3.75702	136.521	1.53485e-31	2.38211e-29	StringTie		MSTRG.3850.1	MSTRG.3850.1(2)		12	15958919	15966749	-
MSTRG.27920	-2.90469	5.65143	136.341	1.68071e-31	2.54986e-29	StringTie		MSTRG.27920.1	MSTRG.27920.1(2)		7	10851193	10862967	+
MSTRG.32645	4.1883	3.19763	121.039	3.74772e-28	4.34415e-26	StringTie		MSTRG.32645.1,MSTRG.32645.2	MSTRG.32645.1(3),MSTRG.32645.2(3)		KN150636.1	16268	18971	+
MSTRG.18130	-3.53291	4.09379	118.447	1.38379e-27	1.54419e-25	StringTie		MSTRG.18130.1	MSTRG.18130.1(4)		23	17486144	17494913	+
MSTRG.639	-3.42594	4.21112	106.804	4.91443e-25	4.35128e-23	StringTie		MSTRG.639.1	MSTRG.639.1(2)		1	33995093	34012383	+
MSTRG.4978	-5.93387	1.25701	106.64	5.33916e-25	4.69655e-23	StringTie		MSTRG.4978.1	MSTRG.4978.1(3)		13	19143673	19146878	-
MSTRG.18623	-2.41877	5.41345	92.2939	7.47137e-22	4.80391e-20	StringTie		MSTRG.18623.1,MSTRG.18623.2	MSTRG.18623.1(1),MSTRG.18623.2(2)		23	35137345	35140547	-
MSTRG.6495	-2.64254	5.10245	92.1132	8.18579e-22	5.25077e-20	StringTie		MSTRG.6495.1,MSTRG.6495.2,MSTRG.6495.3,MSTRG.6495.4,MSTRG.6495.5	MSTRG.6495.1(5),MSTRG.6495.2(2),MSTRG.6495.3(4),MSTRG.6495.4(4),MSTRG.6495.5(2)		14	39827325	39833227	+
MSTRG.10280	-3.374	3.4934	83.8977	5.21063e-20	2.79193e-18	StringTie		MSTRG.10280.1,MSTRG.10280.2	MSTRG.10280.1(2),MSTRG.10280.2(3)		17	52164238	52167387	+
MSTRG.18131	-2.7092	4.33942	82.0016	1.35979e-19	6.91545e-18	StringTie		MSTRG.18131.1	MSTRG.18131.1(4)		23	17486187	17494911	-
MSTRG.30297	-3.45063	2.83063	80.3984	3.06042e-19	1.50541e-17	StringTie		MSTRG.30297.1,MSTRG.30297.2	MSTRG.30297.1(1),MSTRG.30297.2(2)		8	40625777	40627481	+
MSTRG.5797	-2.4263	5.21227	78.281	8.93761e-19	4.09779e-17	StringTie		MSTRG.5797.1,MSTRG.5797.2,MSTRG.5797.3,MSTRG.5797.4	MSTRG.5797.1(3),MSTRG.5797.2(3),MSTRG.5797.3(2),MSTRG.5797.4(2)		14	4551038	4561982	-
MSTRG.7893	2.08005	5.79241	76.6637	2.02699e-18	8.92968e-17	StringTie		MSTRG.7893.1,MSTRG.7893.2	MSTRG.7893.1(2),MSTRG.7893.2(2)		16	3205749	3207108	-
MSTRG.25187	4.44723	2.48113	73.4051	1.05593e-17	4.33365e-16	StringTie		MSTRG.25187.1	MSTRG.25187.1(3)		5	23318356	23321547	+
MSTRG.7823	-2.45693	4.87919	73.1898	1.17762e-17	4.80387e-16	StringTie	ENSDARG00000035648	MSTRG.7823.1,MSTRG.7823.2,MSTRG.7823.3,MSTRG.7823.4	MSTRG.7823.1(2),MSTRG.7823.2(3),MSTRG.7823.3(3),MSTRG.7823.4(3)	irx4a	16	266313	275670	-
MSTRG.24162	-1.87847	10.2759	72.6417	1.55462e-17	6.25673e-16	StringTie		MSTRG.24162.1	MSTRG.24162.1(2)		4	59292804	59297725	+
MSTRG.16970	5.18963	1.00147	71.7744	2.41262e-17	9.48368e-16	StringTie		MSTRG.16970.1	MSTRG.16970.1(3)		22	8861704	8864505	-
MSTRG.26735	3.12896	3.01807	71.7547	2.4368e-17	9.53707e-16	StringTie		MSTRG.26735.1	MSTRG.26735.1(2)		6	18429358	18432277	-
MSTRG.27789	4.10572	1.97943	71.3276	3.02567e-17	1.16726e-15	StringTie		MSTRG.27789.1	MSTRG.27789.1(3)		7	5857292	5858413	-
MSTRG.19455	5.74666	0.918517	70.4673	4.67956e-17	1.77239e-15	StringTie		MSTRG.19455.1	MSTRG.19455.1(4)		24	27402106	27404833	-
MSTRG.24245	-4.70518	1.38849	66.3989	3.68299e-16	1.28667e-14	StringTie		MSTRG.24245.1	MSTRG.24245.1(4)		4	62701921	62703758	+
MSTRG.22100	-1.94929	5.33644	61.3356	4.81303e-15	1.4604e-13	StringTie		MSTRG.22100.1	MSTRG.22100.1(2)		3	45495551	45545077	+
MSTRG.18164	-3.70901	2.08535	61.2884	4.92978e-15	1.48914e-13	StringTie		MSTRG.18164.1	MSTRG.18164.1(9)		23	17958480	17964980	-
MSTRG.8239	-4.66502	1.08813	60.0578	9.21115e-15	2.66896e-13	StringTie		MSTRG.8239.1	MSTRG.8239.1(2)		16	17440124	17445926	+
MSTRG.3273	-3.2214	2.09292	57.538	3.31506e-14	8.96128e-13	StringTie		MSTRG.3273.1	MSTRG.3273.1(4)		11	36713742	36715662	+
MSTRG.6563	-2.06916	4.69607	55.9789	7.32543e-14	1.89486e-12	StringTie		MSTRG.6563.1,MSTRG.6563.2,MSTRG.6563.3,MSTRG.6563.4	MSTRG.6563.1(2),MSTRG.6563.2(2),MSTRG.6563.3(2),MSTRG.6563.4(3)		14	45914899	45923421	+
MSTRG.8329	8.08844	0.0404244	54.719	1.39055e-13	3.461e-12	StringTie		MSTRG.8329.1	MSTRG.8329.1(5)		16	22069293	22073949	+
MSTRG.19998	-3.76317	2.53389	53.7757	2.24739e-13	5.40917e-12	StringTie		MSTRG.19998.1	MSTRG.19998.1(2)		25	5962410	5977428	-
MSTRG.7760	2.79781	2.85684	53.4183	2.6957e-13	6.42518e-12	StringTie		MSTRG.7760.1	MSTRG.7760.1(2)		15	46781803	46782332	+
MSTRG.28088	2.08798	4.36724	51.0277	9.10726e-13	2.04101e-11	StringTie		MSTRG.28088.1	MSTRG.28088.1(2)		7	19128471	19137106	+
MSTRG.4372	-2.30977	3.71335	49.4038	2.08341e-12	4.46883e-11	StringTie		MSTRG.4372.1	MSTRG.4372.1(2)		12	41082544	41085584	+
MSTRG.7401	1.97	4.41483	49.2098	2.30001e-12	4.91003e-11	StringTie		MSTRG.7401.1	MSTRG.7401.1(4)		15	29563998	29566346	-
MSTRG.19456	6.08291	-0.532104	48.6994	2.98357e-12	6.23134e-11	StringTie		MSTRG.19456.1	MSTRG.19456.1(4)		24	27410642	27412000	-
MSTRG.17913	-2.71289	3.2577	47.4832	5.54776e-12	1.11621e-10	StringTie		MSTRG.17913.1	MSTRG.17913.1(2)		23	5497361	5504222	-
MSTRG.22125	-1.84939	4.76276	46.554	8.91259e-12	1.73404e-10	StringTie		MSTRG.22125.1,MSTRG.22125.2	MSTRG.22125.1(2),MSTRG.22125.2(2)		3	48200228	48201161	+
MSTRG.17624	-1.53751	6.19346	46.0304	1.16433e-11	2.23156e-10	StringTie		MSTRG.17624.1	MSTRG.17624.1(2)		22	33240350	33243909	+
MSTRG.30763	-1.541	5.91298	44.8947	2.0792e-11	3.80805e-10	StringTie		MSTRG.30763.1	MSTRG.30763.1(2)		9	4758817	4762872	-
MSTRG.19450	7.63638	-0.178212	44.8725	2.1029e-11	3.84227e-10	StringTie		MSTRG.19450.1	MSTRG.19450.1(3)		24	27366998	27368107	+
MSTRG.24560	-5.17305	-0.0328883	43.0552	5.32177e-11	9.11314e-10	StringTie		MSTRG.24560.1	MSTRG.24560.1(2)		4	72990236	72995763	+
MSTRG.22101	-1.88949	4.33163	43.0035	5.4643e-11	9.33355e-10	StringTie		MSTRG.22101.1	MSTRG.22101.1(2)		3	45542278	45550537	+
MSTRG.30261	-7.26015	-0.437421	42.6791	6.44966e-11	1.0879e-09	StringTie		MSTRG.30261.1	MSTRG.30261.1(2)		8	39366346	39367717	+
MSTRG.24808	5.01263	0.442874	41.8921	9.64533e-11	1.57766e-09	StringTie		MSTRG.24808.1	MSTRG.24808.1(2)		5	4123834	4124362	+
MSTRG.4360	-1.52307	5.52113	40.5922	1.87557e-10	2.96371e-09	StringTie		MSTRG.4360.1,MSTRG.4360.2	MSTRG.4360.1(1),MSTRG.4360.2(2)		12	39282976	39286269	+
MSTRG.21910	-3.10745	1.71262	40.0503	2.47501e-10	3.84124e-09	StringTie		MSTRG.21910.1	MSTRG.21910.1(2)		3	36810405	36812167	-
MSTRG.1690	-1.37202	7.9189	39.977	2.56964e-10	3.97897e-09	StringTie		MSTRG.1690.1,MSTRG.1690.2	MSTRG.1690.1(2),MSTRG.1690.2(2)		10	12229735	12232127	-
MSTRG.9299	2.68642	2.48699	39.827	2.77489e-10	4.28206e-09	StringTie		MSTRG.9299.1,MSTRG.9299.2,MSTRG.9299.3	MSTRG.9299.1(3),MSTRG.9299.2(3),MSTRG.9299.3(3)		17	2944863	2971201	-
MSTRG.32382	1.40173	5.99207	38.0156	7.0182e-10	1.00598e-08	StringTie		MSTRG.32382.2,MSTRG.32382.1,MSTRG.32382.3	MSTRG.32382.2(2),MSTRG.32382.1(1),MSTRG.32382.3(2)		KN150329.1	1950	8450	-
MSTRG.18944	-1.3385	7.27747	37.8298	7.71944e-10	1.10007e-08	StringTie		MSTRG.18944.1,MSTRG.18944.2,MSTRG.18944.6,MSTRG.18944.4,MSTRG.18944.3,MSTRG.18944.5,MSTRG.18944.7,MSTRG.18944.9,MSTRG.18944.8,MSTRG.18944.10,MSTRG.18944.12,MSTRG.18944.11,MSTRG.18944.13,MSTRG.18944.14,MSTRG.18944.15	MSTRG.18944.1(3),MSTRG.18944.2(3),MSTRG.18944.6(4),MSTRG.18944.4(3),MSTRG.18944.3(3),MSTRG.18944.5(4),MSTRG.18944.7(3),MSTRG.18944.9(3),MSTRG.18944.8(3),MSTRG.18944.10(3),MSTRG.18944.12(3),MSTRG.18944.11(3),MSTRG.18944.13(4),MSTRG.18944.14(3),MSTRG.18944.15(3)		23	45990104	45996614	+
MSTRG.6564	-1.86419	4.02887	37.7104	8.20677e-10	1.1646e-08	StringTie		MSTRG.6564.1,MSTRG.6564.4,MSTRG.6564.3,MSTRG.6564.2,MSTRG.6564.5,MSTRG.6564.6	MSTRG.6564.1(2),MSTRG.6564.4(2),MSTRG.6564.3(2),MSTRG.6564.2(2),MSTRG.6564.5(2),MSTRG.6564.6(2)		14	45923479	45925681	+
MSTRG.12747	1.50361	5.30618	37.6517	8.45709e-10	1.19761e-08	StringTie		MSTRG.12747.2,MSTRG.12747.1,MSTRG.12747.4,MSTRG.12747.5,MSTRG.12747.3	MSTRG.12747.2(2),MSTRG.12747.1(1),MSTRG.12747.4(2),MSTRG.12747.5(3),MSTRG.12747.3(2)		2	5404508	5407545	+
MSTRG.5798	-3.54937	2.81894	36.2779	1.71094e-09	2.31715e-08	StringTie		MSTRG.5798.1	MSTRG.5798.1(2)		14	4562663	4568729	-
MSTRG.13064	-1.64699	4.59327	36.1312	1.84465e-09	2.47865e-08	StringTie		MSTRG.13064.1	MSTRG.13064.1(2)		2	19931894	19938894	-
MSTRG.30674	-2.45732	2.53262	35.9046	2.07221e-09	2.76619e-08	StringTie		MSTRG.30674.1	MSTRG.30674.1(2)		9	1147014	1150955	-
MSTRG.12565	-1.66457	4.4499	34.9671	3.35317e-09	4.29158e-08	StringTie		MSTRG.12565.1	MSTRG.12565.1(3)		2	34331	37482	-
MSTRG.32045	7.08042	-0.240621	34.9493	3.38397e-09	4.32895e-08	StringTie		MSTRG.32045.1	MSTRG.32045.1(2)		KN149936.1	541	1639	+
MSTRG.675	-1.67974	4.29082	34.6196	4.0085e-09	5.03018e-08	StringTie		MSTRG.675.1,MSTRG.675.2	MSTRG.675.1(2),MSTRG.675.2(3)		1	37456594	37470797	-
MSTRG.9476	4.13438	-0.0369212	34.3818	4.52942e-09	5.61861e-08	StringTie		MSTRG.9476.1	MSTRG.9476.1(2)		17	12115282	12115582	-
MSTRG.24576	-1.24302	9.43388	33.1257	8.63881e-09	1.01608e-07	StringTie		MSTRG.24576.2,MSTRG.24576.1	MSTRG.24576.2(2),MSTRG.24576.1(2)		4	73865741	73870407	-
MSTRG.23131	-1.61497	4.43078	32.8477	9.96686e-09	1.15976e-07	StringTie		MSTRG.23131.1	MSTRG.23131.1(2)		4	26818589	26821649	-
MSTRG.12637	-1.58409	4.58524	32.7984	1.0223e-08	1.18537e-07	StringTie		MSTRG.12637.1,MSTRG.12637.2	MSTRG.12637.1(2),MSTRG.12637.2(3)		2	1268023	1282191	+
MSTRG.18105	2.41901	1.7622	31.6213	1.87361e-08	2.07449e-07	StringTie		MSTRG.18105.1,MSTRG.18105.2	MSTRG.18105.1(2),MSTRG.18105.2(2)		23	16301079	16325631	-
MSTRG.18943	-1.27932	5.89711	31.3846	2.11655e-08	2.32159e-07	StringTie		MSTRG.18943.5,MSTRG.18943.2,MSTRG.18943.1,MSTRG.18943.3,MSTRG.18943.4,MSTRG.18943.6	MSTRG.18943.5(3),MSTRG.18943.2(3),MSTRG.18943.1(3),MSTRG.18943.3(3),MSTRG.18943.4(3),MSTRG.18943.6(2)		23	45986493	45989159	+
MSTRG.32011	3.2074	0.620184	30.73	2.96547e-08	3.14914e-07	StringTie		MSTRG.32011.1	MSTRG.32011.1(3)		KN149901.1	3549	9768	+
MSTRG.6762	1.27088	5.70451	29.9515	4.42987e-08	4.55035e-07	StringTie		MSTRG.6762.1	MSTRG.6762.1(5)		15	1297527	1305999	-
MSTRG.1277	2.88579	0.860768	29.7118	5.01275e-08	5.08525e-07	StringTie		MSTRG.1277.1	MSTRG.1277.1(2)		1	58154114	58159332	+
MSTRG.6963	1.78766	3.49535	29.1935	6.54988e-08	6.47673e-07	StringTie		MSTRG.6963.1,MSTRG.6963.2	MSTRG.6963.1(1),MSTRG.6963.2(2)		15	7359818	7360486	+
MSTRG.22645	-1.97149	3.06333	28.915	7.56253e-08	7.38345e-07	StringTie		MSTRG.22645.1,MSTRG.22645.2,MSTRG.22645.3,MSTRG.22645.4	MSTRG.22645.1(2),MSTRG.22645.2(3),MSTRG.22645.3(3),MSTRG.22645.4(3)		4	5956467	5960916	-
MSTRG.4643	-3.37473	1.11058	28.7355	8.29673e-08	8.05077e-07	StringTie		MSTRG.4643.1,MSTRG.4643.2	MSTRG.4643.1(3),MSTRG.4643.2(4)		13	2899173	2901626	-
MSTRG.1931	-3.2672	0.181595	28.4223	9.75359e-08	9.32044e-07	StringTie		MSTRG.1931.1	MSTRG.1931.1(2)		10	24886970	24887364	+
MSTRG.12449	-1.15646	7.02289	28.3647	1.00481e-07	9.56801e-07	StringTie		MSTRG.12449.2,MSTRG.12449.1,MSTRG.12449.3,MSTRG.12449.4,MSTRG.12449.5,MSTRG.12449.6	MSTRG.12449.2(3),MSTRG.12449.1(2),MSTRG.12449.3(3),MSTRG.12449.4(2),MSTRG.12449.5(3),MSTRG.12449.6(3)		19	43680837	43687159	+
MSTRG.23178	-3.70135	-0.00312512	28.3241	1.02612e-07	9.74004e-07	StringTie		MSTRG.23178.1	MSTRG.23178.1(3)		4	29619994	29645364	-
MSTRG.28924	-1.20399	5.95658	28.1599	1.11693e-07	1.0518e-06	StringTie		MSTRG.28924.1	MSTRG.28924.1(2)		7	52875810	52880538	-
MSTRG.31777	1.65759	3.57631	28.0404	1.18811e-07	1.11561e-06	StringTie		MSTRG.31777.1	MSTRG.31777.1(6)		KN149685.1	46614	50120	-
MSTRG.25632	-3.14012	0.859419	27.9423	1.24988e-07	1.16752e-06	StringTie		MSTRG.25632.1	MSTRG.25632.1(3)		5	38159886	38161974	+
MSTRG.23605	1.46667	4.51349	27.5294	1.54723e-07	1.41589e-06	StringTie		MSTRG.23605.1	MSTRG.23605.1(2)		4	43688091	43699104	-
MSTRG.32675	-1.54006	4.10199	27.457	1.60624e-07	1.4619e-06	StringTie		MSTRG.32675.1,MSTRG.32675.2	MSTRG.32675.1(3),MSTRG.32675.2(2)		KN150672.1	80368	81139	+
MSTRG.8732	3.98902	-0.41629	27.2385	1.79843e-07	1.62051e-06	StringTie		MSTRG.8732.1	MSTRG.8732.1(4)		16	36088482	36090913	+
MSTRG.5545	1.53148	4.08761	27.2145	1.82092e-07	1.63858e-06	StringTie		MSTRG.5545.1	MSTRG.5545.1(2)		13	46899113	46984623	+
MSTRG.32657	2.96979	1.06039	27.1811	1.85264e-07	1.66602e-06	StringTie		MSTRG.32657.1	MSTRG.32657.1(2)		KN150648.1	911	1921	+
MSTRG.10646	-2.15965	1.9799	27.1112	1.92078e-07	1.72271e-06	StringTie		MSTRG.10646.1	MSTRG.10646.1(2)		18	14263920	14264418	+
MSTRG.10608	-1.158	6.21433	26.9375	2.10145e-07	1.86762e-06	StringTie		MSTRG.10608.1,MSTRG.10608.2,MSTRG.10608.3	MSTRG.10608.1(1),MSTRG.10608.2(2),MSTRG.10608.3(2)		18	10954048	10955116	-
MSTRG.11275	-1.76126	3.16422	26.9318	2.10757e-07	1.87097e-06	StringTie		MSTRG.11275.1	MSTRG.11275.1(2)		18	47185503	47192257	+
MSTRG.12727	-1.68129	3.47058	26.3929	2.78565e-07	2.41653e-06	StringTie		MSTRG.12727.1,MSTRG.12727.2	MSTRG.12727.1(3),MSTRG.12727.2(3)		2	4410060	4416504	-
MSTRG.1932	-2.49262	1.17743	26.3821	2.80129e-07	2.42854e-06	StringTie		MSTRG.1932.1	MSTRG.1932.1(2)		10	24887929	24888562	+
MSTRG.29367	-1.1752	5.80739	26.3391	2.86424e-07	2.47913e-06	StringTie		MSTRG.29367.2,MSTRG.29367.1,MSTRG.29367.3,MSTRG.29367.4,MSTRG.29367.5	MSTRG.29367.2(3),MSTRG.29367.1(2),MSTRG.29367.3(3),MSTRG.29367.4(3),MSTRG.29367.5(3)		8	602052	604136	+
MSTRG.11287	-1.80098	3.16746	26.0285	3.36418e-07	2.86592e-06	StringTie		MSTRG.11287.1	MSTRG.11287.1(2)		18	47870110	47874685	-
MSTRG.17841	-1.10199	7.12999	25.9595	3.48663e-07	2.96182e-06	StringTie		MSTRG.17841.1	MSTRG.17841.1(2)		23	2611202	2613447	+
MSTRG.25013	-1.32416	4.86043	25.6891	4.01077e-07	3.36369e-06	StringTie		MSTRG.25013.1	MSTRG.25013.1(2)	lnc-slc39a14	5	15872550	15876633	+
MSTRG.30262	-4.80244	-0.912254	25.65	4.09306e-07	3.42738e-06	StringTie		MSTRG.30262.1	MSTRG.30262.1(4)		8	39374440	39377633	+
MSTRG.23532	-2.47185	1.36491	25.5717	4.26244e-07	3.56148e-06	StringTie		MSTRG.23532.1,MSTRG.23532.2	MSTRG.23532.1(3),MSTRG.23532.2(3)		4	42053295	42056557	+
MSTRG.14014	-2.93869	-0.119685	25.3287	4.83454e-07	3.99256e-06	StringTie		MSTRG.14014.1	MSTRG.14014.1(2)		2	54831971	54833470	+
MSTRG.23157	-1.49604	4.01711	24.8457	6.21081e-07	5.02616e-06	StringTie		MSTRG.23157.1,MSTRG.23157.2	MSTRG.23157.1(2),MSTRG.23157.2(3)		4	28765555	28773397	-
MSTRG.20267	-1.20978	5.32217	24.7515	6.52196e-07	5.25591e-06	StringTie		MSTRG.20267.2,MSTRG.20267.1	MSTRG.20267.2(2),MSTRG.20267.1(2)		25	18688340	18696066	+
MSTRG.6471	-1.84388	2.88248	24.6893	6.73567e-07	5.40876e-06	StringTie		MSTRG.6471.1	MSTRG.6471.1(3)		14	38375383	38400361	+
MSTRG.24963	1.67605	3.50109	24.6658	6.81849e-07	5.46877e-06	StringTie		MSTRG.24963.1	MSTRG.24963.1(4)		5	13109244	13115874	+
MSTRG.30673	-2.01975	2.37975	24.5689	7.16993e-07	5.73022e-06	StringTie		MSTRG.30673.1	MSTRG.30673.1(3)		9	1137452	1140258	-
MSTRG.17421	-1.47972	3.92538	24.5028	7.42013e-07	5.90919e-06	StringTie		MSTRG.17421.1,MSTRG.17421.2	MSTRG.17421.1(3),MSTRG.17421.2(4)		22	25310234	25312947	-
MSTRG.20156	-4.68383	-1.01925	23.9174	1.00557e-06	7.81678e-06	StringTie		MSTRG.20156.1	MSTRG.20156.1(2)		25	13611519	13611891	+
MSTRG.20865	-1.28973	4.68074	23.7612	1.09061e-06	8.42443e-06	StringTie		MSTRG.20865.1	MSTRG.20865.1(2)		3	5087497	5091188	+
MSTRG.32553	-2.95881	0.184905	23.0735	1.55927e-06	1.16514e-05	StringTie		MSTRG.32553.1	MSTRG.32553.1(2)		KN150535.1	976	1640	+
MSTRG.1940	-3.10742	-0.285157	22.5603	2.03647e-06	1.48235e-05	StringTie		MSTRG.1940.1	MSTRG.1940.1(2)		10	24889200	24890255	+
MSTRG.12731	-1.0262	7.18577	22.4995	2.10203e-06	1.52309e-05	StringTie		MSTRG.12731.2,MSTRG.12731.1	MSTRG.12731.2(2),MSTRG.12731.1(3)		2	4377467	4380171	+
MSTRG.25360	-2.00601	1.68686	22.1846	2.47655e-06	1.76667e-05	StringTie		MSTRG.25360.1	MSTRG.25360.1(3)		5	29327385	29352890	+
MSTRG.12623	-1.3778	4.01562	21.8763	2.9081e-06	2.03824e-05	StringTie		MSTRG.12623.1	MSTRG.12623.1(3)		2	635894	740278	+
MSTRG.29225	1.38968	3.73167	20.6125	5.6228e-06	3.71438e-05	StringTie		MSTRG.29225.1	MSTRG.29225.1(2)		7	69709861	69710898	+
MSTRG.1767	-1.93133	2.3881	20.5589	5.78238e-06	3.8049e-05	StringTie		MSTRG.1767.1	MSTRG.1767.1(2)		10	16806672	16812120	+
MSTRG.31824	1.51735	3.24018	20.4686	6.06162e-06	3.96546e-05	StringTie		MSTRG.31824.1	MSTRG.31824.1(3)		KN149696.1	312538	317744	+
MSTRG.32263	-1.3617	3.96453	20.4332	6.17507e-06	4.03284e-05	StringTie		MSTRG.32263.1,MSTRG.32263.2	MSTRG.32263.1(11),MSTRG.32263.2(8)		KN150170.1	44626	54660	-
MSTRG.12183	-2.6648	0.750757	19.8703	8.28783e-06	5.24767e-05	StringTie		MSTRG.12183.1	MSTRG.12183.1(5)		19	31001313	31002488	+
MSTRG.8747	-1.24591	4.40862	19.6977	9.07111e-06	5.70085e-05	StringTie		MSTRG.8747.1	MSTRG.8747.1(2)		16	36594140	36603472	+
MSTRG.19850	-2.0998	1.34525	19.3756	1.07369e-05	6.63351e-05	StringTie		MSTRG.19850.1	MSTRG.19850.1(6)		25	702536	727495	+
MSTRG.20248	-1.66682	2.63464	19.2	1.17713e-05	7.20009e-05	StringTie		MSTRG.20248.1	MSTRG.20248.1(3)	lnc-dusp6	25	18212938	18218646	+
MSTRG.24778	-1.10704	4.93458	19.0735	1.25776e-05	7.62936e-05	StringTie		MSTRG.24778.1	MSTRG.24778.1(2)		5	3384572	3392422	-
MSTRG.7818	-1.49194	3.27305	19.0296	1.2871e-05	7.78804e-05	StringTie		MSTRG.7818.1	MSTRG.7818.1(2)		16	76329	81204	-
MSTRG.28798	-1.3833	3.47098	18.8534	1.41162e-05	8.45999e-05	StringTie		MSTRG.28798.1	MSTRG.28798.1(2)		7	45713767	45715496	-
MSTRG.32046	5.88193	-1.13963	18.7736	1.4719e-05	8.78813e-05	StringTie		MSTRG.32046.1	MSTRG.32046.1(2)		KN149936.1	593	1481	-
MSTRG.1735	-2.25916	0.82222	18.6609	1.5615e-05	9.25149e-05	StringTie		MSTRG.1735.1	MSTRG.1735.1(2)		10	15737008	15737455	+
MSTRG.26316	-1.24193	4.11987	18.459	1.73597e-05	0.000101692	StringTie		MSTRG.26316.1,MSTRG.26316.2	MSTRG.26316.1(2),MSTRG.26316.2(2)		5	71191567	71192314	+
MSTRG.32207	1.38996	3.49608	18.2102	1.97814e-05	0.000114438	StringTie		MSTRG.32207.1,MSTRG.32207.2	MSTRG.32207.1(2),MSTRG.32207.2(2)		KN150129.1	34850	40943	-
MSTRG.16041	-1.44144	3.18401	18.1424	2.04982e-05	0.000118079	StringTie		MSTRG.16041.1	MSTRG.16041.1(2)		21	24409114	24413161	+
MSTRG.29326	-1.34669	3.48545	18.0965	2.09989e-05	0.000120655	StringTie		MSTRG.29326.1,MSTRG.29326.2	MSTRG.29326.1(3),MSTRG.29326.2(2)		7	74068171	74069916	+
MSTRG.27869	3.38502	-0.946422	18.0836	2.1142e-05	0.000121371	StringTie		MSTRG.27869.1	MSTRG.27869.1(2)		7	7984251	7984686	-
MSTRG.29318	-1.41138	3.19126	17.822	2.42568e-05	0.000137588	StringTie		MSTRG.29318.1	MSTRG.29318.1(7)		7	73787208	73797214	+
MSTRG.32470	-1.21521	4.16663	17.8215	2.42632e-05	0.000137595	StringTie		MSTRG.32470.1,MSTRG.32470.2	MSTRG.32470.1(2),MSTRG.32470.2(3)		KN150428.1	3138	7943	+
MSTRG.20866	-0.998385	5.41213	17.7895	2.46746e-05	0.000139547	StringTie		MSTRG.20866.1,MSTRG.20866.2	MSTRG.20866.1(2),MSTRG.20866.2(2)		3	5091307	5096712	+
MSTRG.17222	1.38498	3.32321	17.6611	2.63968e-05	0.00014817	StringTie		MSTRG.17222.1	MSTRG.17222.1(2)		22	16133966	16139937	-
MSTRG.12406	2.16236	1.57122	17.5876	2.74372e-05	0.000153467	StringTie		MSTRG.12406.1	MSTRG.12406.1(2)		19	42973045	42973613	+
MSTRG.27192	-1.87226	2.03215	17.4933	2.88326e-05	0.000160574	StringTie		MSTRG.27192.1	MSTRG.27192.1(3)		6	40552764	40554428	+
MSTRG.32097	-0.899951	7.25721	17.4621	2.9309e-05	0.000163093	StringTie		MSTRG.32097.1,MSTRG.32097.2,MSTRG.32097.3,MSTRG.32097.4,MSTRG.32097.5,MSTRG.32097.6	MSTRG.32097.1(4),MSTRG.32097.2(3),MSTRG.32097.3(2),MSTRG.32097.4(2),MSTRG.32097.5(2),MSTRG.32097.6(2)		KN149985.1	651	1153	+
MSTRG.5802	-1.48029	3.02401	17.3809	3.05885e-05	0.000169584	StringTie		MSTRG.5802.1,MSTRG.5802.2	MSTRG.5802.1(2),MSTRG.5802.2(2)		14	4603283	4605363	-
MSTRG.14354	-1.67105	2.34649	17.3464	3.11492e-05	0.000172303	StringTie		MSTRG.14354.1	MSTRG.14354.1(2)		20	7126738	7129171	-
MSTRG.32467	1.13686	4.58811	17.1556	3.444e-05	0.00018827	StringTie		MSTRG.32467.1	MSTRG.32467.1(2)		KN150429.1	3319	9305	+
MSTRG.6528	-3.34913	-0.698377	16.9641	3.8094e-05	0.000206199	StringTie		MSTRG.6528.1	MSTRG.6528.1(2)		14	42905622	42905972	-
MSTRG.17420	-2.12976	0.595554	16.7745	4.2095e-05	0.000225327	StringTie		MSTRG.17420.1	MSTRG.17420.1(2)		22	25284901	25287563	-
MSTRG.25230	-2.85933	-0.0428904	16.7199	4.33235e-05	0.000230942	StringTie		MSTRG.25230.1	MSTRG.25230.1(2)		5	23775910	23776231	-
MSTRG.14417	-2.54873	-0.463692	16.4133	5.09263e-05	0.000266938	StringTie		MSTRG.14417.1	MSTRG.14417.1(2)		20	11317412	11318161	-
MSTRG.31991	-0.88858	6.42374	15.9844	6.38669e-05	0.000326715	StringTie		MSTRG.31991.2,MSTRG.31991.1,MSTRG.31991.3,MSTRG.31991.4	MSTRG.31991.2(2),MSTRG.31991.1(2),MSTRG.31991.3(2),MSTRG.31991.4(2)		KN149868.1	30743	37278	+
MSTRG.14371	-2.11513	0.252368	15.8442	6.87784e-05	0.000349456	StringTie		MSTRG.14371.1	MSTRG.14371.1(3)		20	8041047	8062855	-
MSTRG.15877	-1.59271	2.08173	15.8178	6.97441e-05	0.000353764	StringTie		MSTRG.15877.1	MSTRG.15877.1(2)		21	17978303	17979661	+
MSTRG.32444	2.0959	0.834163	15.4199	8.60789e-05	0.000426995	StringTie		MSTRG.32444.1	MSTRG.32444.1(2)		KN150389.1	5076	6450	-
MSTRG.27618	-1.4399	2.58825	15.4105	8.65068e-05	0.000429039	StringTie		MSTRG.27618.1	MSTRG.27618.1(3)		6	59580394	59642714	+
MSTRG.19009	-1.84436	0.977623	15.3018	9.16272e-05	0.000451614	StringTie		MSTRG.19009.1,MSTRG.19009.2	MSTRG.19009.1(3),MSTRG.19009.2(4)		24	2990347	2994804	+
MSTRG.283	-2.43108	0.336544	15.0662	0.000103806	0.000504914	StringTie		MSTRG.283.1	MSTRG.283.1(2)		1	13982526	13983061	-
MSTRG.24572	-2.1395	0.392135	15.0175	0.000106521	0.000516817	StringTie		MSTRG.24572.1	MSTRG.24572.1(2)		4	73675098	73683613	-
MSTRG.32502	1.25164	3.44382	15.0012	0.000107445	0.000520739	StringTie		MSTRG.32502.1	MSTRG.32502.1(2)		KN150480.1	25	348	-
MSTRG.20012	-0.829089	7.45744	14.7952	0.000119837	0.000574101	StringTie		MSTRG.20012.2,MSTRG.20012.1,MSTRG.20012.6,MSTRG.20012.7,MSTRG.20012.3,MSTRG.20012.4,MSTRG.20012.5	MSTRG.20012.2(4),MSTRG.20012.1(4),MSTRG.20012.6(4),MSTRG.20012.7(4),MSTRG.20012.3(4),MSTRG.20012.4(4),MSTRG.20012.5(4)		25	6023776	6025377	-
MSTRG.18097	-1.80764	1.27671	14.4364	0.000144972	0.000680625	StringTie		MSTRG.18097.1	MSTRG.18097.1(2)		23	15735111	15744189	+
MSTRG.5716	-1.19947	3.61032	14.4055	0.000147371	0.00069033	StringTie		MSTRG.5716.1	MSTRG.5716.1(2)		14	1036103	1039843	-
MSTRG.32549	-0.835516	6.42243	14.3233	0.000153944	0.000717883	StringTie		MSTRG.32549.18,MSTRG.32549.13,MSTRG.32549.8,MSTRG.32549.26,MSTRG.32549.30,MSTRG.32549.6,MSTRG.32549.5,MSTRG.32549.10,MSTRG.32549.20,MSTRG.32549.15,MSTRG.32549.7,MSTRG.32549.31,MSTRG.32549.32,MSTRG.32549.28,MSTRG.32549.12,MSTRG.32549.21,MSTRG.32549.24,MSTRG.32549.22,MSTRG.32549.33,MSTRG.32549.25,MSTRG.32549.27,MSTRG.32549.3,MSTRG.32549.9,MSTRG.32549.23,MSTRG.32549.29,MSTRG.32549.19,MSTRG.32549.17,…	MSTRG.32549.18(2),MSTRG.32549.13(4),MSTRG.32549.8(2),MSTRG.32549.26(3),MSTRG.32549.30(3),MSTRG.32549.6(3),MSTRG.32549.5(3),MSTRG.32549.10(3),MSTRG.32549.20(4),MSTRG.32549.15(2),MSTRG.32549.7(3),MSTRG.32549.31(3),MSTRG.32549.32(4),MSTRG.32549.28(3),MSTRG.32549.12(2),MSTRG.32549.21(2),MSTRG.32549.24(3),MSTRG.32549.22(3),MSTRG.32549.33(3),MSTRG.32549.25(3),MSTRG.32549.27(3),MSTRG.32549.3(2),MSTRG.32…		KN150529.1	11678	13244	+
MSTRG.10303	-1.98675	0.723814	14.2793	0.000157585	0.000733343	StringTie		MSTRG.10303.1	MSTRG.10303.1(2)		17	53181161	53183204	+
MSTRG.32124	1.40641	2.64723	14.1741	0.000166647	0.000770864	StringTie		MSTRG.32124.1	MSTRG.32124.1(5)		KN150030.1	1016	5093	-
MSTRG.27524	-0.839103	6.31399	14.0695	0.00017618	0.00081081	StringTie	ENSDARG00000082173,ENSDARG00000082908	MSTRG.27524.1,ENSDART00000115898,ENSDART00000119030,MSTRG.27524.4	MSTRG.27524.1(3),ENSDART00000115898(1),ENSDART00000119030(1),MSTRG.27524.4(2)	dre-let-7a-6,CR847944.3	6	54502909	54508202	-
MSTRG.22847	-1.54175	2.18009	13.9051	0.000192273	0.000875163	StringTie		MSTRG.22847.1	MSTRG.22847.1(2)		4	13024019	13025210	-
MSTRG.24553	1.37305	2.54221	13.7156	0.000212675	0.000958493	StringTie		MSTRG.24553.1	MSTRG.24553.1(3)		4	72799486	72812352	+
MSTRG.20655	2.44973	0.195489	13.5597	0.00023109	0.00103372	StringTie		MSTRG.20655.1	MSTRG.20655.1(2)		25	35590187	35595116	-
MSTRG.27250	1.49251	1.98195	13.4555	0.000244291	0.00108698	StringTie		MSTRG.27250.1	MSTRG.27250.1(2)	lnc-si:dkeyp-111e5.4	6	42017524	42026189	+
MSTRG.9063	-1.46927	2.23262	13.426	0.000248156	0.0011004	StringTie		MSTRG.9063.1	MSTRG.9063.1(2)		16	50326069	50326506	-
MSTRG.10586	-2.60024	-0.548845	13.104	0.00029467	0.00128038	StringTie		MSTRG.10586.1	MSTRG.10586.1(2)		18	10748575	10748993	+
MSTRG.21872	-1.34822	2.78597	13.0025	0.000311083	0.00134091	StringTie		MSTRG.21872.1	MSTRG.21872.1(2)		3	35890145	35891519	-
MSTRG.1652	-2.20967	-0.234311	12.9218	0.000324769	0.00139212	StringTie		MSTRG.1652.1	MSTRG.1652.1(2)		10	10330091	10337391	+
MSTRG.3634	1.74514	1.2456	12.9129	0.000326317	0.00139765	StringTie		MSTRG.3634.1	MSTRG.3634.1(3)		12	4052784	4055512	+
MSTRG.12647	-1.0529	4.10696	12.9059	0.00032755	0.00140227	StringTie		MSTRG.12647.1,MSTRG.12647.2	MSTRG.12647.1(2),MSTRG.12647.2(2)		2	1678520	1681109	-
MSTRG.9288	-0.918383	4.93036	12.8774	0.000332576	0.00141928	StringTie		MSTRG.9288.5,MSTRG.9288.3,MSTRG.9288.6,MSTRG.9288.4,MSTRG.9288.2,MSTRG.9288.1,MSTRG.9288.7,MSTRG.9288.8,MSTRG.9288.9	MSTRG.9288.5(2),MSTRG.9288.3(2),MSTRG.9288.6(3),MSTRG.9288.4(2),MSTRG.9288.2(2),MSTRG.9288.1(2),MSTRG.9288.7(2),MSTRG.9288.8(3),MSTRG.9288.9(3)		17	1510452	1511470	+
MSTRG.12408	-0.9521	4.6168	12.7646	0.000353244	0.00149872	StringTie		MSTRG.12408.1,MSTRG.12408.2,MSTRG.12408.3	MSTRG.12408.1(2),MSTRG.12408.2(2),MSTRG.12408.3(2)		19	43116521	43118780	+
MSTRG.20734	2.19259	0.273068	12.6371	0.000378172	0.00159248	StringTie		MSTRG.20734.1	MSTRG.20734.1(5)		3	1137988	1140225	+
MSTRG.32005	-0.776346	6.6092	12.5149	0.000403722	0.00168613	StringTie		MSTRG.32005.1	MSTRG.32005.1(2)		KN149884.1	5910	7707	-
MSTRG.32436	1.89025	0.604018	12.3692	0.000436464	0.00180556	StringTie		MSTRG.32436.1	MSTRG.32436.1(3)		KN150384.1	17753	20860	+
MSTRG.16492	1.29475	2.5567	12.1417	0.000493079	0.00201242	StringTie		MSTRG.16492.1	MSTRG.16492.1(2)		21	43536021	43539595	-
MSTRG.1308	-1.16003	3.17841	12.0876	0.000507571	0.00206399	StringTie		MSTRG.1308.1	MSTRG.1308.1(2)		1	58870659	58871562	+
MSTRG.31868	-2.74847	-0.811521	11.957	0.000544416	0.00219007	StringTie		MSTRG.31868.1	MSTRG.31868.1(2)		KN149741.1	20356	20765	+
MSTRG.30780	-1.58364	1.41311	11.8463	0.000577746	0.00230902	StringTie		MSTRG.30780.1,MSTRG.30780.2,MSTRG.30780.3	MSTRG.30780.1(6),MSTRG.30780.2(5),MSTRG.30780.3(5)		9	6555688	6562711	-
MSTRG.13980	-0.824362	5.45053	11.8334	0.000581771	0.0023227	StringTie		MSTRG.13980.1	MSTRG.13980.1(2)		2	53139937	53148117	-
MSTRG.32224	-1.59552	1.3611	11.746	0.00060975	0.0024233	StringTie		MSTRG.32224.1	MSTRG.32224.1(2)		KN150143.1	22	3273	+
MSTRG.17572	-0.764793	6.20447	11.7095	0.000621818	0.00246581	StringTie		MSTRG.17572.1,MSTRG.17572.2	MSTRG.17572.1(1),MSTRG.17572.2(2)		22	30731008	30732578	-
MSTRG.5597	-1.15378	3.18597	11.6178	0.000653248	0.00257232	StringTie		MSTRG.5597.1	MSTRG.5597.1(2)		13	49299509	49300935	-
MSTRG.17838	1.24965	2.80136	11.4802	0.000703417	0.00274426	StringTie		MSTRG.17838.1	MSTRG.17838.1(2)		23	2556594	2566271	-
MSTRG.32581	1.39045	2.06439	11.465	0.000709179	0.00276355	StringTie		MSTRG.32581.1,MSTRG.32581.2	MSTRG.32581.1(2),MSTRG.32581.2(2)		KN150574.1	472	833	-
MSTRG.25809	1.36534	2.20886	11.3942	0.000736738	0.00285897	StringTie		MSTRG.25809.1	MSTRG.25809.1(2)		5	48004541	48007277	-
MSTRG.9267	-0.965423	4.09734	11.2362	0.00080217	0.00308145	StringTie		MSTRG.9267.1,MSTRG.9267.2	MSTRG.9267.1(1),MSTRG.9267.2(2)		17	1908810	1910543	-
MSTRG.25965	-1.31932	2.08136	11.2185	0.000809839	0.00310782	StringTie		MSTRG.25965.1	MSTRG.25965.1(5)		5	56718689	56720083	-
MSTRG.27573	-1.33537	2.28092	11.2161	0.00081092	0.00311064	StringTie		MSTRG.27573.1	MSTRG.27573.1(4)		6	57146729	57179958	+
MSTRG.4677	0.834291	5.05653	11.1511	0.000839811	0.0032082	StringTie		MSTRG.4677.1,MSTRG.4677.2	MSTRG.4677.1(2),MSTRG.4677.2(3)		13	4585803	4590862	-
MSTRG.180	-1.5001	1.40176	10.8644	0.000980331	0.00367743	StringTie		MSTRG.180.1	MSTRG.180.1(2)		1	8454433	8455068	-
MSTRG.13195	1.74071	0.272113	10.8522	0.000986794	0.00369962	StringTie		MSTRG.13195.1	MSTRG.13195.1(3)		2	24810825	24811920	-
MSTRG.18857	-1.84107	0.66949	10.7381	0.00104952	0.00390283	StringTie		MSTRG.18857.1	MSTRG.18857.1(3)		23	44133862	44134621	+
MSTRG.9289	-0.997229	3.85043	10.7292	0.00105456	0.00391886	StringTie		MSTRG.9289.1	MSTRG.9289.1(2)		17	1510435	1511435	-
MSTRG.32183	1.21146	2.42681	10.4973	0.00119546	0.00437682	StringTie		MSTRG.32183.1	MSTRG.32183.1(2)		KN150113.1	1812	5354	-
MSTRG.23883	-1.07646	3.32753	10.3838	0.00127122	0.00461727	StringTie		MSTRG.23883.1	MSTRG.23883.1(2)		4	49683292	49684060	-
MSTRG.27941	-0.86265	4.77776	10.3789	0.00127466	0.0046283	StringTie	ENSDARG00000027903	MSTRG.27941.1,MSTRG.27941.2	MSTRG.27941.1(2),MSTRG.27941.2(2)	adamtsl3	7	12134901	12136444	-
MSTRG.22488	-2.19651	-0.130008	10.3584	0.0012889	0.00467142	StringTie		MSTRG.22488.1	MSTRG.22488.1(2)		4	886920	888472	-
MSTRG.11481	0.923294	4.17969	10.3332	0.00130657	0.00472595	StringTie		MSTRG.11481.1,MSTRG.11481.2,MSTRG.11481.3	MSTRG.11481.1(5),MSTRG.11481.2(5),MSTRG.11481.3(5)		19	2634607	2636571	-
MSTRG.23130	-0.816579	4.93376	10.3114	0.00132211	0.00477129	StringTie		MSTRG.23130.1	MSTRG.23130.1(2)		4	26818064	26821667	+
MSTRG.26280	-0.684405	8.57787	10.2787	0.00134577	0.00484373	StringTie		MSTRG.26280.1,MSTRG.26280.2,MSTRG.26280.3,MSTRG.26280.7,MSTRG.26280.6,MSTRG.26280.5,MSTRG.26280.4,MSTRG.26280.8,MSTRG.26280.9,MSTRG.26280.11,MSTRG.26280.10,MSTRG.26280.13,MSTRG.26280.12,MSTRG.26280.14,MSTRG.26280.15	MSTRG.26280.1(2),MSTRG.26280.2(3),MSTRG.26280.3(3),MSTRG.26280.7(2),MSTRG.26280.6(3),MSTRG.26280.5(3),MSTRG.26280.4(2),MSTRG.26280.8(3),MSTRG.26280.9(2),MSTRG.26280.11(3),MSTRG.26280.10(3),MSTRG.26280.13(2),MSTRG.26280.12(4),MSTRG.26280.14(3),MSTRG.26280.15(2)		5	70865249	70869944	-
MSTRG.4395	-0.907475	4.41336	10.2732	0.00134974	0.00485567	StringTie		MSTRG.4395.1	MSTRG.4395.1(6)		12	42747510	42866503	+
MSTRG.30937	-1.9249	1.03328	10.2578	0.00136109	0.0048917	StringTie		MSTRG.30937.1	MSTRG.30937.1(3)		9	18083523	18087685	-
MSTRG.3192	-1.03053	3.94943	10.2251	0.00138544	0.00496798	StringTie		MSTRG.3192.1	MSTRG.3192.1(3)		11	32664958	32679900	-
MSTRG.5639	-0.681019	7.49726	10.0693	0.00150761	0.00535415	StringTie		MSTRG.5639.1,MSTRG.5639.2	MSTRG.5639.1(1),MSTRG.5639.2(2)		13	51160366	51168031	-
MSTRG.7402	1.442	1.09107	10.0504	0.00152318	0.00539953	StringTie		MSTRG.7402.1	MSTRG.7402.1(2)		15	29590577	29591103	-
MSTRG.18927	-1.01376	3.54891	10.0279	0.00154184	0.00545707	StringTie		MSTRG.18927.1	MSTRG.18927.1(4)		23	45920762	45925697	-
MSTRG.16158	-0.812139	4.85985	9.95256	0.00160626	0.0056509	StringTie		MSTRG.16158.1,MSTRG.16158.2	MSTRG.16158.1(2),MSTRG.16158.2(2)		21	28513113	28517227	-
MSTRG.2861	-1.13895	2.75574	9.87951	0.00167129	0.00584229	StringTie		MSTRG.2861.1	MSTRG.2861.1(2)		11	15781733	15783617	+
MSTRG.17759	1.48286	1.21526	9.84251	0.00170525	0.00594658	StringTie		MSTRG.17759.1	MSTRG.17759.1(3)		22	39135717	39136487	+
MSTRG.3433	0.706881	5.90442	9.79166	0.00175305	0.00609438	StringTie		MSTRG.3433.2,MSTRG.3433.1	MSTRG.3433.2(3),MSTRG.3433.1(2)		11	43414098	43420099	-
MSTRG.30676	-1.218	2.38379	9.75021	0.00179303	0.00621495	StringTie		MSTRG.30676.1	MSTRG.30676.1(3)		9	1238510	1246642	+
MSTRG.2693	0.979731	3.56283	9.73896	0.00180403	0.00624988	StringTie		MSTRG.2693.1	MSTRG.2693.1(2)		11	9537797	9542776	-
MSTRG.29320	-1.63554	0.454805	9.57147	0.00197625	0.00677695	StringTie		MSTRG.29320.1	MSTRG.29320.1(2)		7	73845201	73866160	+
MSTRG.16458	-0.672069	6.63419	9.45751	0.00210286	0.00716476	StringTie		MSTRG.16458.1	MSTRG.16458.1(2)		21	41148410	41156516	-
MSTRG.32499	-1.26199	1.85551	9.45591	0.0021047	0.0071701	StringTie		MSTRG.32499.1	MSTRG.32499.1(2)		KN150473.1	1	1064	+
MSTRG.26874	-0.831722	4.58255	9.29104	0.00230277	0.0077694	StringTie		MSTRG.26874.1	MSTRG.26874.1(2)		6	24614775	24624679	+
MSTRG.32692	-0.81369	4.49605	9.28565	0.00230956	0.00779134	StringTie		MSTRG.32692.1	MSTRG.32692.1(4)		KN150699.1	794	6015	-
MSTRG.19881	-1.50506	0.819143	9.21504	0.00240035	0.00805334	StringTie		MSTRG.19881.1	MSTRG.19881.1(2)		25	2360025	2378983	-
MSTRG.20811	-1.53494	0.229432	9.16294	0.00246965	0.00825205	StringTie		MSTRG.20811.1	MSTRG.20811.1(3)		3	1898564	1900596	-
MSTRG.6459	-1.46192	1.08313	9.1561	0.00247891	0.00827784	StringTie		MSTRG.6459.1	MSTRG.6459.1(2)		14	37048077	37049012	-
MSTRG.32493	0.933633	3.63505	9.14777	0.00249022	0.00830428	StringTie		MSTRG.32493.1	MSTRG.32493.1(4)		KN150461.1	1	1000	-
MSTRG.14032	-0.656564	6.7843	9.12663	0.00251916	0.00839345	StringTie		MSTRG.14032.1,MSTRG.14032.3,MSTRG.14032.2,MSTRG.14032.4	MSTRG.14032.1(3),MSTRG.14032.3(2),MSTRG.14032.2(1),MSTRG.14032.4(3)		2	55482621	55491548	+
MSTRG.16387	-1.94592	0.141684	8.99237	0.00271109	0.00894258	StringTie		MSTRG.16387.1	MSTRG.16387.1(3)		21	38913517	38925516	+
MSTRG.29715	-0.888557	3.7586	8.66717	0.00323994	0.0104247	StringTie		MSTRG.29715.1	MSTRG.29715.1(2)		8	17788732	17791573	-
MSTRG.31948	-0.983874	3.32266	8.64338	0.00328253	0.0105391	StringTie		MSTRG.31948.1	MSTRG.31948.1(2)		KN149819.1	5214	10083	+
MSTRG.32484	1.09572	2.4877	8.61689	0.0033306	0.0106669	StringTie		MSTRG.32484.1	MSTRG.32484.1(2)		KN150451.1	5952	10852	-
MSTRG.32595	-1.39134	1.34475	8.58273	0.00339367	0.010847	StringTie		MSTRG.32595.1	MSTRG.32595.1(2)		KN150584.1	3912	11377	+
MSTRG.21081	-0.964637	3.18464	8.52079	0.00351111	0.0111721	StringTie		MSTRG.21081.1,MSTRG.21081.2,MSTRG.21081.3	MSTRG.21081.1(2),MSTRG.21081.2(2),MSTRG.21081.3(2)		3	13239797	13252227	+
MSTRG.30501	-1.40697	0.751054	8.48698	0.00357697	0.0113579	StringTie		MSTRG.30501.1	MSTRG.30501.1(2)		8	51169020	51171015	-
MSTRG.16330	-0.779349	4.50032	8.41504	0.00372129	0.0117358	StringTie		MSTRG.16330.1	MSTRG.16330.1(2)		21	37054899	37057214	+
MSTRG.6913	-1.22606	1.90675	8.28825	0.00399023	0.0124588	StringTie		MSTRG.6913.1	MSTRG.6913.1(2)		15	5474449	5477316	-
MSTRG.2862	-1.2172	1.84637	8.26347	0.00404508	0.0126024	StringTie		MSTRG.2862.1,MSTRG.2862.2	MSTRG.2862.1(2),MSTRG.2862.2(2)		11	16424037	16435645	-
MSTRG.12531	1.78051	-0.250449	8.0179	0.00463172	0.0141221	StringTie		MSTRG.12531.1	MSTRG.12531.1(2)		19	47807217	47809761	-
MSTRG.32310	1.07214	2.52024	8.01175	0.00464748	0.0141654	StringTie		MSTRG.32310.1	MSTRG.32310.1(2)		KN150224.1	8014	14089	-
MSTRG.9280	-0.810826	4.1383	7.89908	0.00494599	0.0149136	StringTie		MSTRG.9280.1	MSTRG.9280.1(2)		17	2268001	2270542	-
MSTRG.4433	-0.688697	5.21927	7.893	0.00496265	0.0149589	StringTie		MSTRG.4433.1	MSTRG.4433.1(2)		12	45346157	45356517	-
MSTRG.7672	0.802051	4.1227	7.88763	0.00497741	0.0149967	StringTie		MSTRG.7672.1	MSTRG.7672.1(2)		15	43747847	43755882	+
MSTRG.32702	-1.21416	1.15829	7.79994	0.00522479	0.015639	StringTie		MSTRG.32702.1	MSTRG.32702.1(2)		KN150699.1	6877	8112	-
MSTRG.3434	0.998131	2.8115	7.79195	0.00524795	0.0156989	StringTie		MSTRG.3434.1	MSTRG.3434.1(2)		11	43417364	43420022	+
MSTRG.32354	1.50492	0.975604	7.77485	0.00529785	0.0158192	StringTie		MSTRG.32354.1	MSTRG.32354.1(4)		KN150280.1	1603	9457	-
MSTRG.30936	-1.05516	2.53579	7.68552	0.00556655	0.0164938	StringTie		MSTRG.30936.1,MSTRG.30936.3,MSTRG.30936.2	MSTRG.30936.1(3),MSTRG.30936.3(4),MSTRG.30936.2(5)		9	18079827	18083383	-
MSTRG.15501	-0.644313	5.54819	7.5828	0.00589278	0.0173217	StringTie		MSTRG.15501.2,MSTRG.15501.1,MSTRG.15501.4,MSTRG.15501.9,MSTRG.15501.10,MSTRG.15501.8,MSTRG.15501.7,MSTRG.15501.12,MSTRG.15501.11,MSTRG.15501.3,MSTRG.15501.6,MSTRG.15501.5,MSTRG.15501.13	MSTRG.15501.2(4),MSTRG.15501.1(8),MSTRG.15501.4(4),MSTRG.15501.9(5),MSTRG.15501.10(5),MSTRG.15501.8(6),MSTRG.15501.7(5),MSTRG.15501.12(6),MSTRG.15501.11(5),MSTRG.15501.3(6),MSTRG.15501.6(6),MSTRG.15501.5(7),MSTRG.15501.13(2)		21	910486	927763	+
MSTRG.16074	-0.928815	3.03539	7.511	0.00613232	0.0178972	StringTie		MSTRG.16074.1,MSTRG.16074.2	MSTRG.16074.1(5),MSTRG.16074.2(2)		21	25619574	25619899	+
MSTRG.32174	1.15113	1.65233	7.50095	0.00616663	0.0179799	StringTie		MSTRG.32174.1	MSTRG.32174.1(2)		KN150105.1	44369	48007	-
MSTRG.32576	-1.12154	1.89407	7.38912	0.00656197	0.018983	StringTie		MSTRG.32576.1	MSTRG.32576.1(3)		KN150565.1	1147	19419	+
MSTRG.4713	-1.54258	0.301047	7.3158	0.00683509	0.0196824	StringTie		MSTRG.4713.1	MSTRG.4713.1(3)		13	6208422	6209117	-
MSTRG.32517	-1.14603	1.79554	7.2941	0.00691814	0.0198961	StringTie		MSTRG.32517.1	MSTRG.32517.1(3)		KN150498.1	14069	18596	-
MSTRG.16385	-0.936844	3.23208	7.28764	0.00694306	0.019951	StringTie		MSTRG.16385.1	MSTRG.16385.1(4)		21	38891156	38896846	+
MSTRG.6732	0.891033	3.18609	7.25365	0.00707571	0.02025	StringTie		MSTRG.6732.1	MSTRG.6732.1(2)		15	1053893	1056182	-
MSTRG.32627	-1.09367	1.96923	7.20163	0.00728372	0.0207727	StringTie		MSTRG.32627.1,MSTRG.32627.2	MSTRG.32627.1(3),MSTRG.32627.2(3)		KN150616.1	45665	46656	+
MSTRG.11147	0.817759	3.65383	7.06804	0.00784709	0.0221432	StringTie		MSTRG.11147.2,MSTRG.11147.1	MSTRG.11147.2(2),MSTRG.11147.1(1)		18	41096019	41097526	-
MSTRG.7961	-1.10774	1.72141	7.04801	0.00793532	0.0223478	StringTie		MSTRG.7961.1	MSTRG.7961.1(2)		16	6441185	6443148	-
MSTRG.2595	-0.837882	3.47373	6.94267	0.00841635	0.0234724	StringTie		MSTRG.2595.1	MSTRG.2595.1(2)		11	4934218	5125978	+
MSTRG.4000	-0.645101	5.1416	6.80588	0.00908582	0.0250882	StringTie		MSTRG.4000.1,MSTRG.4000.2,MSTRG.4000.3,MSTRG.4000.4,MSTRG.4000.5,MSTRG.4000.6,MSTRG.4000.7,MSTRG.4000.8,MSTRG.4000.9,MSTRG.4000.10,MSTRG.4000.11,MSTRG.4000.12,MSTRG.4000.15,MSTRG.4000.16,MSTRG.4000.14,MSTRG.4000.13,MSTRG.4000.17,MSTRG.4000.18,MSTRG.4000.19	MSTRG.4000.1(8),MSTRG.4000.2(4),MSTRG.4000.3(7),MSTRG.4000.4(5),MSTRG.4000.5(5),MSTRG.4000.6(10),MSTRG.4000.7(6),MSTRG.4000.8(4),MSTRG.4000.9(6),MSTRG.4000.10(4),MSTRG.4000.11(6),MSTRG.4000.12(5),MSTRG.4000.15(4),MSTRG.4000.16(11),MSTRG.4000.14(10),MSTRG.4000.13(9),MSTRG.4000.17(6),MSTRG.4000.18(4),MSTRG.4000.19(4)		12	20952619	20957661	+
MSTRG.21111	0.733054	4.35208	6.74745	0.00938815	0.0258017	StringTie		MSTRG.21111.3,MSTRG.21111.2,MSTRG.21111.1	MSTRG.21111.3(3),MSTRG.21111.2(3),MSTRG.21111.1(2)		3	13815486	13823266	+
MSTRG.26696	-0.561316	6.90093	6.72993	0.00948081	0.0260087	StringTie		MSTRG.26696.1,MSTRG.26696.2	MSTRG.26696.1(1),MSTRG.26696.2(2)		6	14944060	14945777	-
MSTRG.29385	0.908573	3.19234	6.66266	0.00984541	0.0268669	StringTie		MSTRG.29385.1	MSTRG.29385.1(2)		8	1093004	1097498	-
MSTRG.14277	0.873676	3.0101	6.63529	0.00999779	0.0272223	StringTie		MSTRG.14277.1	MSTRG.14277.1(2)		20	3971754	3975068	-
MSTRG.13781	-0.943556	2.78279	6.50356	0.0107659	0.0289574	StringTie		MSTRG.13781.1	MSTRG.13781.1(2)		2	45566871	45568694	+
MSTRG.29333	0.857289	3.10402	6.47494	0.0109406	0.029363	StringTie	ENSDARG00000046022	MSTRG.29333.1	MSTRG.29333.1(3)	lnc-tmed7-as	8	150908	155294	-
MSTRG.10326	-1.05613	1.70935	6.41841	0.0112943	0.0301596	StringTie		MSTRG.10326.1	MSTRG.10326.1(3)		18	149629	150915	-
MSTRG.32321	0.973186	2.28979	6.37868	0.0115499	0.0307085	StringTie		MSTRG.32321.1	MSTRG.32321.1(4)		KN150237.1	460	1325	-
MSTRG.7306	-1.32819	0.673207	6.33138	0.011862	0.0314207	StringTie		MSTRG.7306.1	MSTRG.7306.1(2)		15	25135193	25141369	+
MSTRG.12977	-1.38815	0.420493	6.3293	0.0118759	0.0314421	StringTie		MSTRG.12977.1	MSTRG.12977.1(2)		2	15285729	15293042	+
MSTRG.31857	-0.634525	4.90754	6.30933	0.0120104	0.0317453	StringTie		MSTRG.31857.3,MSTRG.31857.2,MSTRG.31857.1,MSTRG.31857.4,MSTRG.31857.5,MSTRG.31857.6,MSTRG.31857.8,MSTRG.31857.7	MSTRG.31857.3(3),MSTRG.31857.2(3),MSTRG.31857.1(2),MSTRG.31857.4(3),MSTRG.31857.5(3),MSTRG.31857.6(4),MSTRG.31857.8(3),MSTRG.31857.7(3)		KN149727.1	14449	19194	-
MSTRG.14532	-0.746516	3.94057	6.2105	0.0126995	0.0332606	StringTie		MSTRG.14532.1,MSTRG.14532.2	MSTRG.14532.1(2),MSTRG.14532.2(2)		20	16953520	16962111	+
MSTRG.1415	1.13439	1.02413	6.09691	0.0135419	0.0350991	StringTie		MSTRG.1415.1,MSTRG.1415.2	MSTRG.1415.1(3),MSTRG.1415.2(3)		10	2016588	2018442	+
MSTRG.5642	1.08563	1.32816	5.92645	0.0149152	0.0380386	StringTie		MSTRG.5642.1	MSTRG.5642.1(2)		13	51528799	51530159	+
MSTRG.15448	-1.19626	0.732013	5.8997	0.0151435	0.0384929	StringTie		MSTRG.15448.1	MSTRG.15448.1(2)		21	26961	27846	+
MSTRG.7662	-0.719473	3.75581	5.82927	0.0157617	0.0397947	StringTie		MSTRG.7662.1	MSTRG.7662.1(5)		15	43226077	43243734	-
MSTRG.9597	-1.22797	1.10175	5.62937	0.017662	0.0438425	StringTie		MSTRG.9597.1	MSTRG.9597.1(3)		17	18334607	18336016	+
MSTRG.31904	-0.841248	2.68667	5.45897	0.0194681	0.0476123	StringTie		MSTRG.31904.1	MSTRG.31904.1(2)		KN149785.1	471	1415	-
MSTRG.19921	-1.01131	2.32301	5.43532	0.0197335	0.0481699	StringTie		MSTRG.19921.1	MSTRG.19921.1(3)		25	3278633	3287611	+
MSTRG.15527	-0.51167	6.36625	5.42446	0.0198566	0.0483785	StringTie	ENSDARG00000003462	MSTRG.15527.1,ENSDART00000148540,MSTRG.15527.4,MSTRG.15527.5,MSTRG.15527.3	MSTRG.15527.1(12),ENSDART00000148540(11),MSTRG.15527.4(2),MSTRG.15527.5(2),MSTRG.15527.3(2)	fech	21	1646319	1648871	+
MSTRG.12512	-0.671475	4.07132	5.39481	0.0201967	0.0490654	StringTie		MSTRG.12512.1,MSTRG.12512.2	MSTRG.12512.1(1),MSTRG.12512.2(2)		19	46743748	46745528	+

## Sheet: 0dpa_vs_3dpa
StringTie_ID	logFC	logCPM	F	Pvalue	FDR	Prediction	Ensembl_Gene_ID	StringTie_Transcript_IDs	StringTie_Transcript_IDs_(Number of Exons)	Symbol	Chromosome	Gene_Begin	Gene_End	Strand
MSTRG.20316	-4.76507	7.02213	359.834	3.05991e-80	8.26328e-77	StringTie		MSTRG.20316.1	MSTRG.20316.1(5)		25	20017221	20021345	-
MSTRG.7401	-4.34485	4.41483	153.423	3.09612e-35	5.9722e-33	StringTie		MSTRG.7401.1	MSTRG.7401.1(4)		15	29563998	29566346	-
MSTRG.6564	-3.91378	4.02887	131.685	1.75367e-30	2.31013e-28	StringTie		MSTRG.6564.1,MSTRG.6564.4,MSTRG.6564.3,MSTRG.6564.2,MSTRG.6564.5,MSTRG.6564.6	MSTRG.6564.1(2),MSTRG.6564.4(2),MSTRG.6564.3(2),MSTRG.6564.2(2),MSTRG.6564.5(2),MSTRG.6564.6(2)		14	45923479	45925681	+
MSTRG.6563	-3.336	4.69607	128.741	7.7265e-30	9.52759e-28	StringTie		MSTRG.6563.1,MSTRG.6563.2,MSTRG.6563.3,MSTRG.6563.4	MSTRG.6563.1(2),MSTRG.6563.2(2),MSTRG.6563.3(2),MSTRG.6563.4(3)		14	45914899	45923421	+
MSTRG.20866	-2.71414	5.41213	116.11	4.49607e-27	4.3675e-25	StringTie		MSTRG.20866.1,MSTRG.20866.2	MSTRG.20866.1(2),MSTRG.20866.2(2)		3	5091307	5096712	+
MSTRG.14532	-3.66456	3.94057	109.211	1.45871e-25	1.20467e-23	StringTie		MSTRG.14532.1,MSTRG.14532.2	MSTRG.14532.1(2),MSTRG.14532.2(2)		20	16953520	16962111	+
MSTRG.3850	-3.38762	3.75702	106.029	7.26721e-25	5.55952e-23	StringTie		MSTRG.3850.1	MSTRG.3850.1(2)		12	15958919	15966749	-
MSTRG.31777	-3.81995	3.57631	99.7004	1.77287e-23	1.21513e-21	StringTie		MSTRG.31777.1	MSTRG.31777.1(6)		KN149685.1	46614	50120	-
MSTRG.20865	-2.71175	4.68074	93.8889	3.33732e-22	2.02073e-20	StringTie		MSTRG.20865.1	MSTRG.20865.1(2)		3	5087497	5091188	+
MSTRG.32005	-2.17819	6.6092	90.7169	1.65773e-21	9.21557e-20	StringTie		MSTRG.32005.1	MSTRG.32005.1(2)		KN149884.1	5910	7707	-
MSTRG.4978	-4.73967	1.25701	87.8585	7.03081e-21	3.70834e-19	StringTie		MSTRG.4978.1	MSTRG.4978.1(3)		13	19143673	19146878	-
MSTRG.16416	2.8239	3.95373	82.5868	1.01128e-19	4.75776e-18	StringTie		MSTRG.16416.1	MSTRG.16416.1(2)		21	39860282	39866537	+
MSTRG.7893	2.15273	5.79241	81.8979	1.43301e-19	6.62968e-18	StringTie		MSTRG.7893.1,MSTRG.7893.2	MSTRG.7893.1(2),MSTRG.7893.2(2)		16	3205749	3207108	-
MSTRG.19455	5.66918	0.918517	68.9421	1.01398e-16	3.3434e-15	StringTie		MSTRG.19455.1	MSTRG.19455.1(4)		24	27402106	27404833	-
MSTRG.18943	-1.87035	5.89711	64.8377	8.13268e-16	2.37945e-14	StringTie		MSTRG.18943.5,MSTRG.18943.2,MSTRG.18943.1,MSTRG.18943.3,MSTRG.18943.4,MSTRG.18943.6	MSTRG.18943.5(3),MSTRG.18943.2(3),MSTRG.18943.1(3),MSTRG.18943.3(3),MSTRG.18943.4(3),MSTRG.18943.6(2)		23	45986493	45989159	+
MSTRG.18944	-1.69719	7.27747	59.6909	1.1099e-14	2.79597e-13	StringTie		MSTRG.18944.1,MSTRG.18944.2,MSTRG.18944.6,MSTRG.18944.4,MSTRG.18944.3,MSTRG.18944.5,MSTRG.18944.7,MSTRG.18944.9,MSTRG.18944.8,MSTRG.18944.10,MSTRG.18944.12,MSTRG.18944.11,MSTRG.18944.13,MSTRG.18944.14,MSTRG.18944.15	MSTRG.18944.1(3),MSTRG.18944.2(3),MSTRG.18944.6(4),MSTRG.18944.4(3),MSTRG.18944.3(3),MSTRG.18944.5(4),MSTRG.18944.7(3),MSTRG.18944.9(3),MSTRG.18944.8(3),MSTRG.18944.10(3),MSTRG.18944.12(3),MSTRG.18944.11(3),MSTRG.18944.13(4),MSTRG.18944.14(3),MSTRG.18944.15(3)		23	45990104	45996614	+
MSTRG.27789	3.7414	1.97943	59.6564	1.12952e-14	2.8401e-13	StringTie		MSTRG.27789.1	MSTRG.27789.1(3)		7	5857292	5858413	-
MSTRG.7760	2.94591	2.85684	59.2127	1.41516e-14	3.519e-13	StringTie		MSTRG.7760.1	MSTRG.7760.1(2)		15	46781803	46782332	+
MSTRG.32045	8.28045	-0.240621	58.3595	2.18335e-14	5.30706e-13	StringTie		MSTRG.32045.1	MSTRG.32045.1(2)		KN149936.1	541	1639	+
MSTRG.19450	8.27209	-0.178212	58.2869	2.26548e-14	5.48834e-13	StringTie		MSTRG.19450.1	MSTRG.19450.1(3)		24	27366998	27368107	+
MSTRG.21468	3.55352	1.82108	57.3188	3.70598e-14	8.7559e-13	StringTie		MSTRG.21468.1	MSTRG.21468.1(2)		3	25092346	25097604	+
MSTRG.7060	-4.10186	1.85712	57.3167	3.70984e-14	8.75736e-13	StringTie		MSTRG.7060.1	MSTRG.7060.1(2)		15	15184701	15190451	-
MSTRG.12449	-1.6558	7.02289	56.6804	5.12717e-14	1.18747e-12	StringTie		MSTRG.12449.2,MSTRG.12449.1,MSTRG.12449.3,MSTRG.12449.4,MSTRG.12449.5,MSTRG.12449.6	MSTRG.12449.2(3),MSTRG.12449.1(2),MSTRG.12449.3(3),MSTRG.12449.4(2),MSTRG.12449.5(3),MSTRG.12449.6(3)		19	43680837	43687159	+
MSTRG.3273	-3.11838	2.09292	56.6259	5.27125e-14	1.21875e-12	StringTie		MSTRG.3273.1	MSTRG.3273.1(4)		11	36713742	36715662	+
MSTRG.32692	-2.03353	4.49605	53.8653	2.14713e-13	4.59819e-12	StringTie		MSTRG.32692.1	MSTRG.32692.1(4)		KN150699.1	794	6015	-
MSTRG.18623	-1.776	5.41345	53.4473	2.65623e-13	5.62159e-12	StringTie		MSTRG.18623.1,MSTRG.18623.2	MSTRG.18623.1(1),MSTRG.18623.2(2)		23	35137345	35140547	-
MSTRG.27920	-1.70514	5.65143	52.6809	3.92389e-13	8.17629e-12	StringTie		MSTRG.27920.1	MSTRG.27920.1(2)		7	10851193	10862967	+
MSTRG.8731	1.91068	5.0831	52.2648	4.84985e-13	1.00592e-11	StringTie		MSTRG.8731.1,MSTRG.8731.2	MSTRG.8731.1(5),MSTRG.8731.2(4)		16	36086910	36091008	-
MSTRG.18830	-1.80486	5.15282	50.0189	1.52275e-12	2.93728e-11	StringTie		MSTRG.18830.1	MSTRG.18830.1(3)		23	43721663	43733093	+
MSTRG.18164	-3.09693	2.08535	49.9066	1.61243e-12	3.097e-11	StringTie		MSTRG.18164.1	MSTRG.18164.1(9)		23	17958480	17964980	-
MSTRG.31790	-3.44658	1.85893	49.4234	2.06273e-12	3.89811e-11	StringTie		MSTRG.31790.1	MSTRG.31790.1(4)		KN149686.1	258520	260346	-
MSTRG.10646	-2.98966	1.9799	48.0357	4.18531e-12	7.52993e-11	StringTie		MSTRG.10646.1	MSTRG.10646.1(2)		18	14263920	14264418	+
MSTRG.32657	3.86928	1.06039	47.9601	4.34974e-12	7.79461e-11	StringTie		MSTRG.32657.1	MSTRG.32657.1(2)		KN150648.1	911	1921	+
MSTRG.8329	7.68524	0.0404244	47.1071	6.72127e-12	1.17481e-10	StringTie		MSTRG.8329.1	MSTRG.8329.1(5)		16	22069293	22073949	+
MSTRG.29367	-1.58255	5.80739	46.8704	7.58379e-12	1.3103e-10	StringTie		MSTRG.29367.2,MSTRG.29367.1,MSTRG.29367.3,MSTRG.29367.4,MSTRG.29367.5	MSTRG.29367.2(3),MSTRG.29367.1(2),MSTRG.29367.3(3),MSTRG.29367.4(3),MSTRG.29367.5(3)		8	602052	604136	+
MSTRG.12747	1.65874	5.30618	45.6404	1.42081e-11	2.34816e-10	StringTie		MSTRG.12747.2,MSTRG.12747.1,MSTRG.12747.4,MSTRG.12747.5,MSTRG.12747.3	MSTRG.12747.2(2),MSTRG.12747.1(1),MSTRG.12747.4(2),MSTRG.12747.5(3),MSTRG.12747.3(2)		2	5404508	5407545	+
MSTRG.32405	1.52609	6.1837	45.4555	1.56147e-11	2.55251e-10	StringTie		MSTRG.32405.1	MSTRG.32405.1(3)		KN150349.1	15690	28886	-
MSTRG.25657	-3.76128	1.21302	44.627	2.38379e-11	3.79789e-10	StringTie		MSTRG.25657.1	MSTRG.25657.1(2)		5	39308844	39310408	+
MSTRG.7402	-4.45395	1.09107	43.9762	3.32392e-11	5.20362e-10	StringTie		MSTRG.7402.1	MSTRG.7402.1(2)		15	29590577	29591103	-
MSTRG.28088	1.92491	4.36724	43.8295	3.58256e-11	5.58233e-10	StringTie		MSTRG.28088.1	MSTRG.28088.1(2)		7	19128471	19137106	+
MSTRG.32097	-1.42869	7.25721	43.0146	5.43328e-11	8.29897e-10	StringTie		MSTRG.32097.1,MSTRG.32097.2,MSTRG.32097.3,MSTRG.32097.4,MSTRG.32097.5,MSTRG.32097.6	MSTRG.32097.1(4),MSTRG.32097.2(3),MSTRG.32097.3(2),MSTRG.32097.4(2),MSTRG.32097.5(2),MSTRG.32097.6(2)		KN149985.1	651	1153	+
MSTRG.9299	2.73651	2.48699	41.8585	9.81256e-11	1.44251e-09	StringTie		MSTRG.9299.1,MSTRG.9299.2,MSTRG.9299.3	MSTRG.9299.1(3),MSTRG.9299.2(3),MSTRG.9299.3(3)		17	2944863	2971201	-
MSTRG.30763	-1.47044	5.91298	41.3521	1.27137e-10	1.836e-09	StringTie		MSTRG.30763.1	MSTRG.30763.1(2)		9	4758817	4762872	-
MSTRG.26280	-1.37924	8.57787	40.6102	1.85836e-10	2.60161e-09	StringTie		MSTRG.26280.1,MSTRG.26280.2,MSTRG.26280.3,MSTRG.26280.7,MSTRG.26280.6,MSTRG.26280.5,MSTRG.26280.4,MSTRG.26280.8,MSTRG.26280.9,MSTRG.26280.11,MSTRG.26280.10,MSTRG.26280.13,MSTRG.26280.12,MSTRG.26280.14,MSTRG.26280.15	MSTRG.26280.1(2),MSTRG.26280.2(3),MSTRG.26280.3(3),MSTRG.26280.7(2),MSTRG.26280.6(3),MSTRG.26280.5(3),MSTRG.26280.4(2),MSTRG.26280.8(3),MSTRG.26280.9(2),MSTRG.26280.11(3),MSTRG.26280.10(3),MSTRG.26280.13(2),MSTRG.26280.12(4),MSTRG.26280.14(3),MSTRG.26280.15(2)		5	70865249	70869944	-
MSTRG.11275	-2.16411	3.16422	39.9056	2.66532e-10	3.65737e-09	StringTie		MSTRG.11275.1	MSTRG.11275.1(2)		18	47185503	47192257	+
MSTRG.30297	-2.23641	2.83063	39.7795	2.84311e-10	3.88356e-09	StringTie		MSTRG.30297.1,MSTRG.30297.2	MSTRG.30297.1(1),MSTRG.30297.2(2)		8	40625777	40627481	+
MSTRG.32402	-3.13833	1.61538	37.5404	8.95376e-10	1.13095e-08	StringTie		MSTRG.32402.1,MSTRG.32402.4,MSTRG.32402.3,MSTRG.32402.2,MSTRG.32402.5	MSTRG.32402.1(3),MSTRG.32402.4(2),MSTRG.32402.3(2),MSTRG.32402.2(2),MSTRG.32402.5(2)		KN150342.1	14140	14833	-
MSTRG.26874	-1.70902	4.58255	37.3755	9.74367e-10	1.22328e-08	StringTie		MSTRG.26874.1	MSTRG.26874.1(2)		6	24614775	24624679	+
MSTRG.6495	-1.54903	5.10245	36.4743	1.54696e-09	1.87587e-08	StringTie		MSTRG.6495.1,MSTRG.6495.2,MSTRG.6495.3,MSTRG.6495.4,MSTRG.6495.5	MSTRG.6495.1(5),MSTRG.6495.2(2),MSTRG.6495.3(4),MSTRG.6495.4(4),MSTRG.6495.5(2)		14	39827325	39833227	+
MSTRG.4149	-1.35589	6.00996	35.9142	2.06204e-09	2.44771e-08	StringTie		MSTRG.4149.1,MSTRG.4149.2	MSTRG.4149.1(5),MSTRG.4149.2(3)		12	27586586	27612515	-
MSTRG.17841	-1.29703	7.12999	35.6736	2.33307e-09	2.74291e-08	StringTie		MSTRG.17841.1	MSTRG.17841.1(2)		23	2611202	2613447	+
MSTRG.32011	3.40763	0.620184	35.2596	2.88561e-09	3.3373e-08	StringTie		MSTRG.32011.1	MSTRG.32011.1(3)		KN149901.1	3549	9768	+
MSTRG.25013	-1.53816	4.86043	34.5783	4.0944e-09	4.61089e-08	StringTie		MSTRG.25013.1	MSTRG.25013.1(2)	lnc-slc39a14	5	15872550	15876633	+
MSTRG.32046	6.98674	-1.13963	33.4973	7.13643e-09	7.73662e-08	StringTie		MSTRG.32046.1	MSTRG.32046.1(2)		KN149936.1	593	1481	-
MSTRG.32207	1.84568	3.49608	32.0115	1.53264e-08	1.56303e-07	StringTie		MSTRG.32207.1,MSTRG.32207.2	MSTRG.32207.1(2),MSTRG.32207.2(2)		KN150129.1	34850	40943	-
MSTRG.24808	4.4607	0.442874	31.8492	1.66616e-08	1.68899e-07	StringTie		MSTRG.24808.1	MSTRG.24808.1(2)		5	4123834	4124362	+
MSTRG.24162	-1.20807	10.2759	31.2109	2.31468e-08	2.29302e-07	StringTie		MSTRG.24162.1	MSTRG.24162.1(2)		4	59292804	59297725	+
MSTRG.8727	-1.69519	3.91589	31.119	2.42678e-08	2.39355e-07	StringTie		MSTRG.8727.1	MSTRG.8727.1(3)		16	36055187	36061710	-
MSTRG.18130	-1.61652	4.09379	31.0193	2.55481e-08	2.50791e-07	StringTie		MSTRG.18130.1	MSTRG.18130.1(4)		23	17486144	17494913	+
MSTRG.27070	-1.75655	3.60985	30.8141	2.83961e-08	2.76936e-07	StringTie		MSTRG.27070.1	MSTRG.27070.1(2)		6	36492502	36494324	+
MSTRG.28924	-1.25588	5.95658	30.7188	2.9826e-08	2.89328e-07	StringTie		MSTRG.28924.1	MSTRG.28924.1(2)		7	52875810	52880538	-
MSTRG.27618	-2.04259	2.58825	29.7699	4.86479e-08	4.56062e-07	StringTie		MSTRG.27618.1	MSTRG.27618.1(3)		6	59580394	59642714	+
MSTRG.21081	-1.83787	3.18464	29.2786	6.26848e-08	5.7417e-07	StringTie		MSTRG.21081.1,MSTRG.21081.2,MSTRG.21081.3	MSTRG.21081.1(2),MSTRG.21081.2(2),MSTRG.21081.3(2)		3	13239797	13252227	+
MSTRG.20248	-2.06287	2.63464	29.1305	6.76625e-08	6.15435e-07	StringTie		MSTRG.20248.1	MSTRG.20248.1(3)	lnc-dusp6	25	18212938	18218646	+
MSTRG.29326	-1.71793	3.48545	29.0679	6.98856e-08	6.348e-07	StringTie		MSTRG.29326.1,MSTRG.29326.2	MSTRG.29326.1(3),MSTRG.29326.2(2)		7	74068171	74069916	+
MSTRG.32645	1.95101	3.19763	28.3689	1.00262e-07	8.87438e-07	StringTie		MSTRG.32645.1,MSTRG.32645.2	MSTRG.32645.1(3),MSTRG.32645.2(3)		KN150636.1	16268	18971	+
MSTRG.27961	-1.94941	2.86294	28.2998	1.03907e-07	9.15205e-07	StringTie		MSTRG.27961.1	MSTRG.27961.1(3)		7	13090348	13091107	-
MSTRG.30674	-2.08543	2.53262	28.2063	1.09051e-07	9.55527e-07	StringTie		MSTRG.30674.1	MSTRG.30674.1(2)		9	1147014	1150955	-
MSTRG.24963	1.77134	3.50109	27.7626	1.3715e-07	1.17691e-06	StringTie		MSTRG.24963.1	MSTRG.24963.1(4)		5	13109244	13115874	+
MSTRG.14014	-2.99993	-0.119685	27.5179	1.5565e-07	1.31996e-06	StringTie		MSTRG.14014.1	MSTRG.14014.1(2)		2	54831971	54833470	+
MSTRG.30098	-1.22216	5.66712	27.2408	1.79629e-07	1.50883e-06	StringTie		MSTRG.30098.1	MSTRG.30098.1(2)		8	30852338	30860004	-
MSTRG.32702	-2.37499	1.15829	26.7096	2.3644e-07	1.94311e-06	StringTie		MSTRG.32702.1	MSTRG.32702.1(2)		KN150699.1	6877	8112	-
MSTRG.10608	-1.14752	6.21433	26.5706	2.54085e-07	2.07675e-06	StringTie		MSTRG.10608.1,MSTRG.10608.2,MSTRG.10608.3	MSTRG.10608.1(1),MSTRG.10608.2(2),MSTRG.10608.3(2)		18	10954048	10955116	-
MSTRG.18131	-1.4386	4.33942	26.4576	2.69392e-07	2.19059e-06	StringTie		MSTRG.18131.1	MSTRG.18131.1(4)		23	17486187	17494911	-
MSTRG.12565	-1.42059	4.4499	26.3894	2.79066e-07	2.2638e-06	StringTie		MSTRG.12565.1	MSTRG.12565.1(3)		2	34331	37482	-
MSTRG.32154	2.22653	1.7796	26.3868	2.79451e-07	2.26624e-06	StringTie		MSTRG.32154.1	MSTRG.32154.1(3)		KN150083.1	23513	27284	+
MSTRG.675	-1.43334	4.29082	26.0243	3.37154e-07	2.67475e-06	StringTie		MSTRG.675.1,MSTRG.675.2	MSTRG.675.1(2),MSTRG.675.2(3)		1	37456594	37470797	-
MSTRG.16458	-1.11465	6.63419	25.6139	4.17023e-07	3.24264e-06	StringTie		MSTRG.16458.1	MSTRG.16458.1(2)		21	41148410	41156516	-
MSTRG.32451	-1.11488	6.14328	24.7281	6.60146e-07	4.92193e-06	StringTie		MSTRG.32451.3,MSTRG.32451.2,MSTRG.32451.1,MSTRG.32451.4,MSTRG.32451.5,MSTRG.32451.6	MSTRG.32451.3(2),MSTRG.32451.2(2),MSTRG.32451.1(1),MSTRG.32451.4(2),MSTRG.32451.5(2),MSTRG.32451.6(3)		KN150402.1	65	8377	+
MSTRG.29318	-1.66369	3.19126	24.6469	6.88543e-07	5.11671e-06	StringTie		MSTRG.29318.1	MSTRG.29318.1(7)		7	73787208	73797214	+
MSTRG.26316	-1.4258	4.11987	24.2556	8.43599e-07	6.15049e-06	StringTie		MSTRG.26316.1,MSTRG.26316.2	MSTRG.26316.1(2),MSTRG.26316.2(2)		5	71191567	71192314	+
MSTRG.32234	-1.85961	2.63925	24.0877	9.20474e-07	6.64814e-06	StringTie		MSTRG.32234.1,MSTRG.32234.2	MSTRG.32234.1(6),MSTRG.32234.2(6)		KN150160.1	2388	11897	+
MSTRG.18280	-1.81059	2.70681	23.9246	1.00183e-06	7.17626e-06	StringTie		MSTRG.18280.1	MSTRG.18280.1(2)		23	22239568	22265063	-
MSTRG.19057	-1.83551	2.67751	23.6999	1.12586e-06	7.97371e-06	StringTie		MSTRG.19057.1,MSTRG.19057.2	MSTRG.19057.1(2),MSTRG.19057.2(2)		24	6073370	6076764	-
MSTRG.17667	1.5197	3.67558	23.6273	1.16917e-06	8.26315e-06	StringTie		MSTRG.17667.1	MSTRG.17667.1(2)		22	35921856	35967557	-
MSTRG.8747	-1.35372	4.40862	23.3676	1.33814e-06	9.3497e-06	StringTie		MSTRG.8747.1	MSTRG.8747.1(2)		16	36594140	36603472	+
MSTRG.19456	4.55247	-0.532104	23.1607	1.49013e-06	1.03261e-05	StringTie		MSTRG.19456.1	MSTRG.19456.1(4)		24	27410642	27412000	-
MSTRG.25360	-2.01454	1.68686	22.9387	1.67248e-06	1.14546e-05	StringTie		MSTRG.25360.1	MSTRG.25360.1(3)		5	29327385	29352890	+
MSTRG.23676	-2.12071	2.24868	22.8382	1.76229e-06	1.20088e-05	StringTie		MSTRG.23676.1	MSTRG.23676.1(2)		4	46949168	46950423	-
MSTRG.21925	-1.71546	2.79527	22.5298	2.06904e-06	1.38589e-05	StringTie		MSTRG.21925.1	MSTRG.21925.1(5)		3	37560478	37563504	-
MSTRG.20267	-1.13822	5.32217	22.2399	2.40621e-06	1.5903e-05	StringTie		MSTRG.20267.2,MSTRG.20267.1	MSTRG.20267.2(2),MSTRG.20267.1(2)		25	18688340	18696066	+
MSTRG.32263	-1.40901	3.96453	22.2337	2.41397e-06	1.59328e-05	StringTie		MSTRG.32263.1,MSTRG.32263.2	MSTRG.32263.1(11),MSTRG.32263.2(8)		KN150170.1	44626	54660	-
MSTRG.23157	-1.37349	4.01711	21.4852	3.56577e-06	2.27322e-05	StringTie		MSTRG.23157.1,MSTRG.23157.2	MSTRG.23157.1(2),MSTRG.23157.2(3)		4	28765555	28773397	-
MSTRG.2866	-4.4496	-0.836677	21.3813	3.76424e-06	2.39184e-05	StringTie		MSTRG.2866.1	MSTRG.2866.1(2)		11	17392866	17393533	-
MSTRG.16385	1.53168	3.23208	21.2584	4.01341e-06	2.53589e-05	StringTie		MSTRG.16385.1	MSTRG.16385.1(4)		21	38891156	38896846	+
MSTRG.20811	-2.43139	0.229432	21.2094	4.11736e-06	2.59364e-05	StringTie		MSTRG.20811.1	MSTRG.20811.1(3)		3	1898564	1900596	-
MSTRG.4372	-1.40188	3.71335	20.502	5.9568e-06	3.62305e-05	StringTie		MSTRG.4372.1	MSTRG.4372.1(2)		12	41082544	41085584	+
MSTRG.3017	-2.24984	0.853854	20.4421	6.14622e-06	3.72902e-05	StringTie		MSTRG.3017.1	MSTRG.3017.1(3)		11	24475168	24476401	-
MSTRG.14233	-1.23719	4.50456	20.1418	7.19097e-06	4.30772e-05	StringTie		MSTRG.14233.1	MSTRG.14233.1(2)		20	1997143	2000134	-
MSTRG.6762	1.02923	5.70451	19.8404	8.41852e-06	4.98339e-05	StringTie		MSTRG.6762.1	MSTRG.6762.1(5)		15	1297527	1305999	-
MSTRG.17838	1.61838	2.80136	19.3992	1.06052e-05	6.1405e-05	StringTie		MSTRG.17838.1	MSTRG.17838.1(2)		23	2556594	2566271	-
MSTRG.32499	-1.82092	1.85551	19.1166	1.22972e-05	7.01344e-05	StringTie		MSTRG.32499.1	MSTRG.32499.1(2)		KN150473.1	1	1064	+
MSTRG.30673	-1.7222	2.37975	19.1143	1.23119e-05	7.0187e-05	StringTie		MSTRG.30673.1	MSTRG.30673.1(3)		9	1137452	1140258	-
MSTRG.22645	-1.53179	3.06333	19.0837	1.25108e-05	7.12019e-05	StringTie		MSTRG.22645.1,MSTRG.22645.2,MSTRG.22645.3,MSTRG.22645.4	MSTRG.22645.1(2),MSTRG.22645.2(3),MSTRG.22645.3(3),MSTRG.22645.4(3)		4	5956467	5960916	-
MSTRG.29553	-0.934146	8.72943	18.9779	1.32239e-05	7.49691e-05	StringTie		MSTRG.29553.1,MSTRG.29553.2	MSTRG.29553.1(1),MSTRG.29553.2(2)		8	9004376	9013036	-
MSTRG.6471	-1.56402	2.88248	18.8981	1.37888e-05	7.78683e-05	StringTie		MSTRG.6471.1	MSTRG.6471.1(3)		14	38375383	38400361	+
MSTRG.1690	-0.929873	7.9189	18.7742	1.47143e-05	8.24399e-05	StringTie		MSTRG.1690.1,MSTRG.1690.2	MSTRG.1690.1(2),MSTRG.1690.2(2)		10	12229735	12232127	-
MSTRG.1277	2.28254	0.860768	18.4584	1.73657e-05	9.58627e-05	StringTie		MSTRG.1277.1	MSTRG.1277.1(2)		1	58154114	58159332	+
MSTRG.12406	2.17541	1.57122	18.1851	2.00437e-05	0.000109261	StringTie		MSTRG.12406.1	MSTRG.12406.1(2)		19	42973045	42973613	+
MSTRG.31991	-0.94137	6.42374	17.9894	2.22142e-05	0.000119668	StringTie		MSTRG.31991.2,MSTRG.31991.1,MSTRG.31991.3,MSTRG.31991.4	MSTRG.31991.2(2),MSTRG.31991.1(2),MSTRG.31991.3(2),MSTRG.31991.4(2)		KN149868.1	30743	37278	+
MSTRG.24778	-1.07148	4.93458	17.9875	2.22363e-05	0.000119763	StringTie		MSTRG.24778.1	MSTRG.24778.1(2)		5	3384572	3392422	-
MSTRG.32382	0.954214	5.99207	17.9225	2.30087e-05	0.00012348	StringTie		MSTRG.32382.2,MSTRG.32382.1,MSTRG.32382.3	MSTRG.32382.2(2),MSTRG.32382.1(1),MSTRG.32382.3(2)		KN150329.1	1950	8450	-
MSTRG.9675	-1.42752	3.29513	17.8929	2.33687e-05	0.000125213	StringTie		MSTRG.9675.1	MSTRG.9675.1(2)		17	22050145	22051390	+
MSTRG.25965	-1.67078	2.08136	17.8904	2.33993e-05	0.000125352	StringTie		MSTRG.25965.1	MSTRG.25965.1(5)		5	56718689	56720083	-
MSTRG.9104	-2.24616	1.1229	17.8498	2.39044e-05	0.000127779	StringTie		MSTRG.9104.1	MSTRG.9104.1(2)		16	52154221	52160507	-
MSTRG.24576	-0.901418	9.43388	17.6805	2.61286e-05	0.000138137	StringTie		MSTRG.24576.2,MSTRG.24576.1	MSTRG.24576.2(2),MSTRG.24576.1(2)		4	73865741	73870407	-
MSTRG.32285	2.23589	0.382447	17.6305	2.6825e-05	0.000141265	StringTie		MSTRG.32285.1	MSTRG.32285.1(2)		KN150196.1	14772	23207	+
MSTRG.20200	2.45068	0.184721	17.4294	2.98177e-05	0.000154941	StringTie		MSTRG.20200.1	MSTRG.20200.1(2)		25	16082368	16086937	+
MSTRG.5998	-1.46168	2.89039	17.3196	3.15918e-05	0.00016328	StringTie		MSTRG.5998.1	MSTRG.5998.1(8)		14	15056084	15059192	+
MSTRG.15527	-0.911547	6.36625	17.0368	3.66622e-05	0.00018691	StringTie	ENSDARG00000003462	MSTRG.15527.1,ENSDART00000148540,MSTRG.15527.4,MSTRG.15527.5,MSTRG.15527.3	MSTRG.15527.1(12),ENSDART00000148540(11),MSTRG.15527.4(2),MSTRG.15527.5(2),MSTRG.15527.3(2)	fech	21	1646319	1648871	+
MSTRG.32502	1.32682	3.44382	16.9659	3.80578e-05	0.000193259	StringTie		MSTRG.32502.1	MSTRG.32502.1(2)		KN150480.1	25	348	-
MSTRG.23883	-1.36565	3.32753	16.7798	4.19784e-05	0.000210476	StringTie		MSTRG.23883.1	MSTRG.23883.1(2)		4	49683292	49684060	-
MSTRG.32224	-1.86282	1.3611	16.0639	6.12415e-05	0.000295802	StringTie		MSTRG.32224.1	MSTRG.32224.1(2)		KN150143.1	22	3273	+
MSTRG.12623	-1.15999	4.01562	15.9221	6.6002e-05	0.000316474	StringTie		MSTRG.12623.1	MSTRG.12623.1(3)		2	635894	740278	+
MSTRG.19009	-1.82546	0.977623	15.5354	8.09751e-05	0.000380301	StringTie		MSTRG.19009.1,MSTRG.19009.2	MSTRG.19009.1(3),MSTRG.19009.2(4)		24	2990347	2994804	+
MSTRG.25809	1.57993	2.20886	15.4926	8.28273e-05	0.000387719	StringTie		MSTRG.25809.1	MSTRG.25809.1(2)		5	48004541	48007277	-
MSTRG.17421	-1.15005	3.92538	15.3804	8.78971e-05	0.00040904	StringTie		MSTRG.17421.1,MSTRG.17421.2	MSTRG.17421.1(3),MSTRG.17421.2(4)		22	25310234	25312947	-
MSTRG.6913	-1.65957	1.90675	15.0255	0.000106066	0.000483755	StringTie		MSTRG.6913.1	MSTRG.6913.1(2)		15	5474449	5477316	-
MSTRG.8732	3.08237	-0.41629	15.0212	0.000106311	0.000484625	StringTie		MSTRG.8732.1	MSTRG.8732.1(4)		16	36088482	36090913	+
MSTRG.14371	-1.98817	0.252368	14.9957	0.000107756	0.000490304	StringTie		MSTRG.14371.1	MSTRG.14371.1(3)		20	8041047	8062855	-
MSTRG.31961	2.34671	-0.278086	14.7884	0.000120274	0.000539715	StringTie		MSTRG.31961.1	MSTRG.31961.1(2)		KN149831.1	28854	29549	-
MSTRG.22101	-1.05024	4.33163	14.3216	0.000154085	0.000672984	StringTie		MSTRG.22101.1	MSTRG.22101.1(2)		3	45542278	45550537	+
MSTRG.9227	-1.25348	3.16061	14.0242	0.000180475	0.00077459	StringTie		MSTRG.9227.1,MSTRG.9227.2	MSTRG.9227.1(2),MSTRG.9227.2(3)		17	137158	138195	+
MSTRG.7961	-1.55923	1.72141	13.7905	0.000204371	0.000866471	StringTie		MSTRG.7961.1	MSTRG.7961.1(2)		16	6441185	6443148	-
MSTRG.17137	-1.75479	1.0627	13.7736	0.000206215	0.000872996	StringTie		MSTRG.17137.1	MSTRG.17137.1(3)		22	12306288	12334532	+
MSTRG.13798	0.973643	4.63829	13.7091	0.000213413	0.000900504	StringTie		MSTRG.13798.1	MSTRG.13798.1(2)		2	46333979	46336425	+
MSTRG.14032	-0.802561	6.7843	13.607	0.000225341	0.000942731	StringTie		MSTRG.14032.1,MSTRG.14032.3,MSTRG.14032.2,MSTRG.14032.4	MSTRG.14032.1(3),MSTRG.14032.3(2),MSTRG.14032.2(1),MSTRG.14032.4(3)		2	55482621	55491548	+
MSTRG.3292	-1.2082	3.1708	13.3087	0.000264181	0.0010872	StringTie		MSTRG.3292.1,MSTRG.3292.2	MSTRG.3292.1(1),MSTRG.3292.2(2)		11	37672057	37675418	-
MSTRG.27869	2.94807	-0.946422	13.2867	0.0002673	0.0010982	StringTie		MSTRG.27869.1	MSTRG.27869.1(2)		7	7984251	7984686	-
MSTRG.3634	1.75466	1.2456	13.2632	0.000270673	0.00110935	StringTie		MSTRG.3634.1	MSTRG.3634.1(3)		12	4052784	4055512	+
MSTRG.29459	-4.83404	-0.650957	13.2452	0.00027328	0.00111885	StringTie		MSTRG.29459.1	MSTRG.29459.1(2)		8	3851617	3851997	+
MSTRG.27192	-1.55506	2.03215	13.2017	0.000279689	0.00114076	StringTie		MSTRG.27192.1	MSTRG.27192.1(3)		6	40552764	40554428	+
MSTRG.9674	-1.35563	2.58508	12.9756	0.000315569	0.00127004	StringTie		MSTRG.9674.1	MSTRG.9674.1(2)		17	22049991	22050709	-
MSTRG.9476	2.69866	-0.0369212	12.9233	0.000324511	0.00130176	StringTie		MSTRG.9476.1	MSTRG.9476.1(2)		17	12115282	12115582	-
MSTRG.19998	1.34056	2.53389	12.8693	0.000334013	0.00133491	StringTie		MSTRG.19998.1	MSTRG.19998.1(2)		25	5962410	5977428	-
MSTRG.5798	1.39549	2.81894	12.7913	0.000348237	0.00138276	StringTie		MSTRG.5798.1	MSTRG.5798.1(2)		14	4562663	4568729	-
MSTRG.31611	-1.13373	3.4191	12.6774	0.000370103	0.0014612	StringTie		MSTRG.31611.1	MSTRG.31611.1(4)		9	49342369	49365650	+
MSTRG.3433	0.801964	5.90442	12.6198	0.000381686	0.00150079	StringTie		MSTRG.3433.2,MSTRG.3433.1	MSTRG.3433.2(3),MSTRG.3433.1(2)		11	43414098	43420099	-
MSTRG.11808	-1.3551	2.44503	12.5918	0.000387447	0.00152145	StringTie		MSTRG.11808.1	MSTRG.11808.1(2)		19	13488170	13489806	+
MSTRG.12531	2.17162	-0.250449	12.5596	0.000394173	0.00154472	StringTie		MSTRG.12531.1	MSTRG.12531.1(2)		19	47807217	47809761	-
MSTRG.15877	-1.38605	2.08173	12.483	0.00041067	0.00160262	StringTie		MSTRG.15877.1	MSTRG.15877.1(2)		21	17978303	17979661	+
MSTRG.9280	-1.01748	4.1383	12.4629	0.000415109	0.00161854	StringTie		MSTRG.9280.1	MSTRG.9280.1(2)		17	2268001	2270542	-
MSTRG.10586	-2.35614	-0.548845	12.4076	0.000427593	0.00166242	StringTie		MSTRG.10586.1	MSTRG.10586.1(2)		18	10748575	10748993	+
MSTRG.21111	0.989215	4.35208	12.3641	0.000437664	0.00169547	StringTie		MSTRG.21111.3,MSTRG.21111.2,MSTRG.21111.1	MSTRG.21111.3(3),MSTRG.21111.2(3),MSTRG.21111.1(2)		3	13815486	13823266	+
MSTRG.14070	-0.857978	5.19846	12.3209	0.000447916	0.00172923	StringTie		MSTRG.14070.2,MSTRG.14070.1	MSTRG.14070.2(2),MSTRG.14070.1(1)		2	56678140	56684948	-
MSTRG.12143	-1.44711	1.9468	12.236	0.000468775	0.00180126	StringTie		MSTRG.12143.1	MSTRG.12143.1(2)		19	29527833	29576514	+
MSTRG.10326	-1.46623	1.70935	12.1507	0.000490703	0.00187671	StringTie		MSTRG.10326.1	MSTRG.10326.1(3)		18	149629	150915	-
MSTRG.12408	-0.91816	4.6168	11.9945	0.000533568	0.00202033	StringTie		MSTRG.12408.1,MSTRG.12408.2,MSTRG.12408.3	MSTRG.12408.1(2),MSTRG.12408.2(2),MSTRG.12408.3(2)		19	43116521	43118780	+
MSTRG.10579	-1.21601	2.94267	11.6762	0.00063304	0.0023476	StringTie		MSTRG.10579.1	MSTRG.10579.1(2)		18	9282827	9285816	-
MSTRG.5545	0.992587	4.08761	11.6293	0.000649207	0.00239735	StringTie		MSTRG.5545.1	MSTRG.5545.1(2)		13	46899113	46984623	+
MSTRG.11481	-0.997103	4.17969	11.4571	0.000712202	0.0025966	StringTie		MSTRG.11481.1,MSTRG.11481.2,MSTRG.11481.3	MSTRG.11481.1(5),MSTRG.11481.2(5),MSTRG.11481.3(5)		19	2634607	2636571	-
MSTRG.17572	-0.750232	6.20447	11.3425	0.000757546	0.00273753	StringTie		MSTRG.17572.1,MSTRG.17572.2	MSTRG.17572.1(1),MSTRG.17572.2(2)		22	30731008	30732578	-
MSTRG.9267	-0.960452	4.09734	11.2462	0.000797845	0.00286437	StringTie		MSTRG.9267.1,MSTRG.9267.2	MSTRG.9267.1(1),MSTRG.9267.2(2)		17	1908810	1910543	-
MSTRG.4511	-1.301	2.26158	11.2417	0.00079978	0.00287056	StringTie		MSTRG.4511.1	MSTRG.4511.1(4)		12	48693845	48731923	-
MSTRG.5639	-0.718528	7.49726	11.2183	0.00080995	0.00290204	StringTie		MSTRG.5639.1,MSTRG.5639.2	MSTRG.5639.1(1),MSTRG.5639.2(2)		13	51160366	51168031	-
MSTRG.29225	1.01265	3.73167	11.0818	0.000871786	0.0031022	StringTie		MSTRG.29225.1	MSTRG.29225.1(2)		7	69709861	69710898	+
MSTRG.17914	-1.39313	2.0722	11.0563	0.000883848	0.0031385	StringTie		MSTRG.17914.1	MSTRG.17914.1(2)		23	5509694	5511977	+
MSTRG.5802	-1.14564	3.02401	10.9003	0.000961489	0.00338925	StringTie		MSTRG.5802.1,MSTRG.5802.2	MSTRG.5802.1(2),MSTRG.5802.2(2)		14	4603283	4605363	-
MSTRG.15624	-0.732284	5.99868	10.6766	0.001085	0.00377876	StringTie	ENSDARG00000077906	MSTRG.15624.1,MSTRG.15624.2	MSTRG.15624.1(2),MSTRG.15624.2(2)	rnf165a	21	4845619	4847067	-
MSTRG.19881	-1.59146	0.819143	10.6637	0.00109261	0.00380183	StringTie		MSTRG.19881.1	MSTRG.19881.1(2)		25	2360025	2378983	-
MSTRG.1308	-1.07699	3.17841	10.6272	0.00111435	0.00386898	StringTie		MSTRG.1308.1	MSTRG.1308.1(2)		1	58870659	58871562	+
MSTRG.22423	-0.99312	3.71497	10.6079	0.00112607	0.00390518	StringTie		MSTRG.22423.1	MSTRG.22423.1(2)		3	61914100	61915520	+
MSTRG.24572	-1.6829	0.392135	10.5952	0.0011338	0.00392691	StringTie		MSTRG.24572.1	MSTRG.24572.1(2)		4	73675098	73683613	-
MSTRG.12731	-0.696955	7.18577	10.5322	0.0011731	0.00404334	StringTie		MSTRG.12731.2,MSTRG.12731.1	MSTRG.12731.2(2),MSTRG.12731.1(3)		2	4377467	4380171	+
MSTRG.16074	-1.09479	3.03539	10.5045	0.00119082	0.00409763	StringTie		MSTRG.16074.1,MSTRG.16074.2	MSTRG.16074.1(5),MSTRG.16074.2(2)		21	25619574	25619899	+
MSTRG.6655	-1.13369	2.81883	10.4676	0.00121488	0.00416905	StringTie		MSTRG.6655.1,MSTRG.6655.2,MSTRG.6655.3	MSTRG.6655.1(2),MSTRG.6655.2(2),MSTRG.6655.3(2)		14	50046127	50047311	+
MSTRG.32124	1.19322	2.64723	10.2933	0.00133513	0.00452386	StringTie		MSTRG.32124.1	MSTRG.32124.1(5)		KN150030.1	1016	5093	-
MSTRG.32528	-0.925597	4.03553	10.2264	0.00138447	0.00466996	StringTie		MSTRG.32528.1,MSTRG.32528.2	MSTRG.32528.1(2),MSTRG.32528.2(2)		KN150514.1	10084	13093	-
MSTRG.3434	1.1299	2.8115	10.0903	0.00149049	0.00497968	StringTie		MSTRG.3434.1	MSTRG.3434.1(2)		11	43417364	43420022	+
MSTRG.17593	-1.09875	2.88519	10.0438	0.0015286	0.00509188	StringTie		MSTRG.17593.1	MSTRG.17593.1(2)		22	31531530	31536351	-
MSTRG.59	-1.29261	2.12467	9.99079	0.00157325	0.00522385	StringTie		MSTRG.59.1	MSTRG.59.1(2)		1	3751967	3755111	-
MSTRG.180	-1.39672	1.40176	9.97034	0.00159082	0.00527722	StringTie		MSTRG.180.1	MSTRG.180.1(2)		1	8454433	8455068	-
MSTRG.2595	-0.999901	3.47373	9.93824	0.00161881	0.00535274	StringTie		MSTRG.2595.1	MSTRG.2595.1(2)		11	4934218	5125978	+
MSTRG.14354	-1.19107	2.34649	9.60703	0.00193833	0.0062531	StringTie		MSTRG.14354.1	MSTRG.14354.1(2)		20	7126738	7129171	-
MSTRG.7306	-1.62581	0.673207	9.57081	0.00197696	0.00636251	StringTie		MSTRG.7306.1	MSTRG.7306.1(2)		15	25135193	25141369	+
MSTRG.31855	-1.53699	0.747622	9.54803	0.00200164	0.00642815	StringTie		MSTRG.31855.1	MSTRG.31855.1(2)		KN149729.1	1040	2024	-
MSTRG.21910	-1.30062	1.71262	9.53805	0.00201255	0.00645936	StringTie		MSTRG.21910.1	MSTRG.21910.1(2)		3	36810405	36812167	-
MSTRG.1735	-1.48044	0.82222	9.49965	0.00205511	0.00658342	StringTie		MSTRG.1735.1	MSTRG.1735.1(2)		10	15737008	15737455	+
MSTRG.20655	2.05747	0.195489	9.45355	0.00210741	0.00674056	StringTie		MSTRG.20655.1	MSTRG.20655.1(2)		25	35590187	35595116	-
MSTRG.32589	-1.01195	3.23011	9.43216	0.00213213	0.00680753	StringTie		MSTRG.32589.1	MSTRG.32589.1(2)		KN150578.1	47387	51540	+
MSTRG.32247	-1.18405	2.22415	9.38254	0.00219062	0.00696054	StringTie		MSTRG.32247.1	MSTRG.32247.1(3)		KN150168.1	1	447	+
MSTRG.18096	1.07094	2.81872	9.33441	0.00224891	0.00712564	StringTie		MSTRG.18096.1	MSTRG.18096.1(3)	lnc-sulf2b	23	15676306	15807594	-
MSTRG.27893	-1.08711	2.73727	9.26748	0.00233259	0.00735526	StringTie		MSTRG.27893.1,MSTRG.27893.2	MSTRG.27893.1(5),MSTRG.27893.2(5)		7	8754894	8756948	-
MSTRG.19850	-1.34423	1.34525	9.21461	0.00240091	0.00753125	StringTie		MSTRG.19850.1	MSTRG.19850.1(6)		25	702536	727495	+
MSTRG.46	-0.980948	3.35327	9.20506	0.00241347	0.0075645	StringTie		MSTRG.46.1	MSTRG.46.1(3)		1	2640818	2643475	+
MSTRG.32695	1.33248	1.79533	9.13331	0.00250997	0.00781978	StringTie		MSTRG.32695.1	MSTRG.32695.1(4)		KN150700.1	8451	12039	-
MSTRG.25881	-1.5563	0.585698	9.04251	0.00263773	0.00816376	StringTie		MSTRG.25881.1	MSTRG.25881.1(2)		5	52582471	52583144	+
MSTRG.32675	-0.856494	4.10199	9.02525	0.00266276	0.00823216	StringTie		MSTRG.32675.1,MSTRG.32675.2	MSTRG.32675.1(3),MSTRG.32675.2(2)		KN150672.1	80368	81139	+
MSTRG.27606	-0.970792	3.34569	8.95716	0.00276385	0.00849024	StringTie		MSTRG.27606.1	MSTRG.27606.1(3)		6	58537524	58538401	-
MSTRG.24245	-1.28796	1.38849	8.95532	0.00276662	0.0084978	StringTie		MSTRG.24245.1	MSTRG.24245.1(4)		4	62701921	62703758	+
MSTRG.7818	-0.988457	3.27305	8.95181	0.00277196	0.00851031	StringTie		MSTRG.7818.1	MSTRG.7818.1(2)		16	76329	81204	-
MSTRG.26735	1.07993	3.01807	8.94708	0.00277914	0.00853138	StringTie		MSTRG.26735.1	MSTRG.26735.1(2)		6	18429358	18432277	-
MSTRG.16330	-0.800425	4.50032	8.9216	0.00281818	0.00863278	StringTie		MSTRG.16330.1	MSTRG.16330.1(2)		21	37054899	37057214	+
MSTRG.31936	-1.15595	2.19748	8.89477	0.00285989	0.00874548	StringTie		MSTRG.31936.1	MSTRG.31936.1(3)		KN149809.1	10	1770	-
MSTRG.17624	-0.655315	6.19346	8.78062	0.00304447	0.00923879	StringTie		MSTRG.17624.1	MSTRG.17624.1(2)		22	33240350	33243909	+
MSTRG.22195	-1.18189	2.96172	8.66134	0.00325033	0.00978623	StringTie		MSTRG.22195.1	MSTRG.22195.1(2)		3	52631551	52635795	+
MSTRG.17420	-1.42974	0.595554	8.60808	0.00334675	0.0100432	StringTie		MSTRG.17420.1	MSTRG.17420.1(2)		22	25284901	25287563	-
MSTRG.32493	0.901289	3.63505	8.5757	0.00340679	0.0101973	StringTie		MSTRG.32493.1	MSTRG.32493.1(4)		KN150461.1	1	1000	-
MSTRG.11900	1.17278	2.13638	8.53073	0.00349199	0.0104131	StringTie		MSTRG.11900.1	MSTRG.11900.1(2)		19	18604380	18611909	+
MSTRG.22100	-0.690615	5.33644	8.41726	0.00371675	0.0109887	StringTie		MSTRG.22100.1	MSTRG.22100.1(2)		3	45495551	45545077	+
MSTRG.28719	-1.81168	-0.418376	8.4051	0.00374169	0.011054	StringTie		MSTRG.28719.1	MSTRG.28719.1(3)		7	41121426	41122817	+
MSTRG.32470	-0.809303	4.16663	8.17394	0.00424964	0.0123333	StringTie		MSTRG.32470.1,MSTRG.32470.2	MSTRG.32470.1(2),MSTRG.32470.2(3)		KN150428.1	3138	7943	+
MSTRG.24909	-1.59723	0.114819	8.17202	0.00425416	0.0123425	StringTie		MSTRG.24909.1	MSTRG.24909.1(2)		5	9710924	9712818	-
MSTRG.17719	0.963626	3.04654	7.98747	0.00471022	0.0134717	StringTie		MSTRG.17719.1	MSTRG.17719.1(2)		22	37795167	37796129	-
MSTRG.32467	0.770705	4.58811	7.96823	0.00476054	0.0135997	StringTie		MSTRG.32467.1	MSTRG.32467.1(2)		KN150429.1	3319	9305	+
MSTRG.19398	-0.747259	4.64846	7.94609	0.00481914	0.013742	StringTie		MSTRG.19398.1	MSTRG.19398.1(2)		24	25354523	25355532	+
MSTRG.1415	-1.4188	1.02413	7.92027	0.00488839	0.0139136	StringTie		MSTRG.1415.1,MSTRG.1415.2	MSTRG.1415.1(3),MSTRG.1415.2(3)		10	2016588	2018442	+
MSTRG.2978	-1.1024	2.01176	7.74419	0.00538855	0.0151219	StringTie		MSTRG.2978.1	MSTRG.2978.1(2)		11	23342168	23348408	+
MSTRG.1932	-1.22316	1.17743	7.68854	0.00555725	0.0155299	StringTie		MSTRG.1932.1	MSTRG.1932.1(2)		10	24887929	24888562	+
MSTRG.24560	-1.46661	-0.0328883	7.68592	0.00556533	0.0155441	StringTie		MSTRG.24560.1	MSTRG.24560.1(2)		4	72990236	72995763	+
MSTRG.12381	-0.631158	5.75024	7.63236	0.00573302	0.0159461	StringTie		MSTRG.12381.1,MSTRG.12381.2	MSTRG.12381.1(1),MSTRG.12381.2(2)		19	42246796	42249856	+
MSTRG.1382	-1.01761	2.57078	7.50941	0.00613775	0.0168805	StringTie		MSTRG.1382.1	MSTRG.1382.1(2)		10	877649	883592	+
MSTRG.31857	-0.687596	4.90754	7.42698	0.00642531	0.0175587	StringTie		MSTRG.31857.3,MSTRG.31857.2,MSTRG.31857.1,MSTRG.31857.4,MSTRG.31857.5,MSTRG.31857.6,MSTRG.31857.8,MSTRG.31857.7	MSTRG.31857.3(3),MSTRG.31857.2(3),MSTRG.31857.1(2),MSTRG.31857.4(3),MSTRG.31857.5(3),MSTRG.31857.6(4),MSTRG.31857.8(3),MSTRG.31857.7(3)		KN149727.1	14449	19194	-
MSTRG.30501	-1.28447	0.751054	7.41219	0.00647836	0.0176805	StringTie		MSTRG.30501.1	MSTRG.30501.1(2)		8	51169020	51171015	-
MSTRG.10523	-0.692362	4.87213	7.40056	0.00652036	0.0177825	StringTie		MSTRG.10523.1,MSTRG.10523.3,MSTRG.10523.2,MSTRG.10523.4,MSTRG.10523.6,MSTRG.10523.5,MSTRG.10523.7	MSTRG.10523.1(1),MSTRG.10523.3(3),MSTRG.10523.2(3),MSTRG.10523.4(2),MSTRG.10523.6(3),MSTRG.10523.5(2),MSTRG.10523.7(2)		18	6849893	6852869	-
MSTRG.12977	-1.45372	0.420493	7.24853	0.0070959	0.0191491	StringTie		MSTRG.12977.1	MSTRG.12977.1(2)		2	15285729	15293042	+
MSTRG.2862	-1.09282	1.84637	6.96392	0.00831697	0.0219422	StringTie		MSTRG.2862.1,MSTRG.2862.2	MSTRG.2862.1(2),MSTRG.2862.2(2)		11	16424037	16435645	-
MSTRG.6850	-1.00682	2.30847	6.88577	0.00868846	0.0227953	StringTie		MSTRG.6850.1	MSTRG.6850.1(2)		15	3110462	3120631	-
MSTRG.12532	1.23446	0.747734	6.80214	0.00910488	0.0237173	StringTie		MSTRG.12532.1	MSTRG.12532.1(3)		19	47812274	47816661	-
MSTRG.30844	0.881523	3.16813	6.77626	0.00923784	0.0240196	StringTie		MSTRG.30844.1	MSTRG.30844.1(2)		9	10181520	10185079	-
MSTRG.14059	-0.638407	5.16327	6.74385	0.00940712	0.024401	StringTie		MSTRG.14059.1,MSTRG.14059.2	MSTRG.14059.1(4),MSTRG.14059.2(4)		2	56301653	56321499	-
MSTRG.10280	-0.812197	3.4934	6.67518	0.00977646	0.0252258	StringTie		MSTRG.10280.1,MSTRG.10280.2	MSTRG.10280.1(2),MSTRG.10280.2(3)		17	52164238	52167387	+
MSTRG.28901	-1.32625	0.348973	6.65759	0.00987345	0.025459	StringTie		MSTRG.28901.1	MSTRG.28901.1(2)		7	51550528	51551331	+
MSTRG.12332	-0.898228	2.85493	6.57275	0.0103552	0.0265138	StringTie		MSTRG.12332.1,MSTRG.12332.2,MSTRG.12332.3	MSTRG.12332.1(5),MSTRG.12332.2(3),MSTRG.12332.3(3)		19	40167679	40169767	-
MSTRG.4433	-0.624046	5.21927	6.56967	0.0103731	0.0265547	StringTie		MSTRG.4433.1	MSTRG.4433.1(2)		12	45346157	45356517	-
MSTRG.9063	-0.99007	2.23262	6.55089	0.0104832	0.0268009	StringTie		MSTRG.9063.1	MSTRG.9063.1(2)		16	50326069	50326506	-
MSTRG.29681	0.917615	2.64405	6.50251	0.0107722	0.0274024	StringTie		MSTRG.29681.1	MSTRG.29681.1(2)		8	16539895	16542057	-
MSTRG.31904	-0.905568	2.68667	6.40474	0.0113816	0.0287252	StringTie		MSTRG.31904.1	MSTRG.31904.1(2)		KN149785.1	471	1415	-
MSTRG.24749	-0.972068	2.30937	6.31802	0.0119517	0.029932	StringTie		MSTRG.24749.1	MSTRG.24749.1(2)		5	2592221	2593920	-
MSTRG.7662	-0.740575	3.75581	6.22403	0.0126028	0.0313288	StringTie		MSTRG.7662.1	MSTRG.7662.1(5)		15	43226077	43243734	-
MSTRG.16041	-0.814948	3.18401	6.15685	0.0130904	0.0323754	StringTie		MSTRG.16041.1	MSTRG.16041.1(2)		21	24409114	24413161	+
MSTRG.12125	0.964693	2.9701	6.14018	0.0132144	0.0326192	StringTie		MSTRG.12125.1,MSTRG.12125.2	MSTRG.12125.1(1),MSTRG.12125.2(2)		19	28322636	28326453	-
MSTRG.7770	-0.826101	3.07868	5.98595	0.0144203	0.0351209	StringTie		MSTRG.7770.1	MSTRG.7770.1(3)		15	46832920	46836045	+
MSTRG.32472	-0.825758	3.04058	5.96708	0.0145754	0.0354347	StringTie		MSTRG.32472.1	MSTRG.32472.1(3)		KN150437.1	224	968	-
MSTRG.5443	-0.764507	3.47584	5.93425	0.0148494	0.0359955	StringTie		MSTRG.5443.1	MSTRG.5443.1(4)		13	41905400	41918062	-
MSTRG.18097	-1.08421	1.27671	5.93317	0.0148584	0.0360124	StringTie		MSTRG.18097.1	MSTRG.18097.1(2)		23	15735111	15744189	+
MSTRG.24750	-0.727905	3.80003	5.8714	0.0153888	0.0370916	StringTie		MSTRG.24750.1	MSTRG.24750.1(2)		5	2594313	2600028	-
MSTRG.24126	1.09599	1.17333	5.84946	0.0155818	0.0374932	StringTie		MSTRG.24126.1	MSTRG.24126.1(3)		4	58086339	58087013	+
MSTRG.32595	-1.1002	1.34475	5.81574	0.0158834	0.0380845	StringTie		MSTRG.32595.1	MSTRG.32595.1(2)		KN150584.1	3912	11377	+
MSTRG.17759	1.13246	1.21526	5.79727	0.0160511	0.0384273	StringTie		MSTRG.17759.1	MSTRG.17759.1(3)		22	39135717	39136487	+
MSTRG.1940	-1.30404	-0.285157	5.78239	0.0161875	0.0387024	StringTie		MSTRG.1940.1	MSTRG.1940.1(2)		10	24889200	24890255	+
MSTRG.16492	0.885181	2.5567	5.71129	0.0168562	0.0400212	StringTie		MSTRG.16492.1	MSTRG.16492.1(2)		21	43536021	43539595	-
MSTRG.32590	-0.62757	4.6651	5.66731	0.0172839	0.04085	StringTie		MSTRG.32590.1,MSTRG.32590.2	MSTRG.32590.1(1),MSTRG.32590.2(2)		KN150578.1	55247	57847	+
MSTRG.24553	0.870855	2.54221	5.56737	0.0182983	0.0427794	StringTie		MSTRG.24553.1	MSTRG.24553.1(3)		4	72799486	72812352	+
MSTRG.26696	-0.506132	6.90093	5.49421	0.0190795	0.0443257	StringTie		MSTRG.26696.1,MSTRG.26696.2	MSTRG.26696.1(1),MSTRG.26696.2(2)		6	14944060	14945777	-
MSTRG.1652	-1.30234	-0.234311	5.49336	0.0190888	0.0443434	StringTie		MSTRG.1652.1	MSTRG.1652.1(2)		10	10330091	10337391	+
MSTRG.12637	-0.623856	4.58524	5.47695	0.0192689	0.0446811	StringTie		MSTRG.12637.1,MSTRG.12637.2	MSTRG.12637.1(2),MSTRG.12637.2(3)		2	1268023	1282191	+
MSTRG.4395	-0.65121	4.41336	5.47446	0.0192963	0.0447293	StringTie		MSTRG.4395.1	MSTRG.4395.1(6)		12	42747510	42866503	+
MSTRG.32436	1.26249	0.604018	5.42501	0.0198503	0.045813	StringTie		MSTRG.32436.1	MSTRG.32436.1(3)		KN150384.1	17753	20860	+
MSTRG.1931	-1.17645	0.181595	5.42154	0.0198898	0.0458924	StringTie		MSTRG.1931.1	MSTRG.1931.1(2)		10	24886970	24887364	+
MSTRG.5673	-0.796541	2.91146	5.40272	0.0201054	0.0463502	StringTie		MSTRG.5673.1,MSTRG.5673.2,MSTRG.5673.3	MSTRG.5673.1(1),MSTRG.5673.2(3),MSTRG.5673.3(2)		14	499321	500667	+
MSTRG.29330	-0.716464	3.58189	5.38201	0.0203455	0.0468117	StringTie		MSTRG.29330.1	MSTRG.29330.1(2)	lnc-tmed7	8	156104	158395	+
MSTRG.23605	0.643751	4.51349	5.37778	0.0203948	0.0469092	StringTie		MSTRG.23605.1	MSTRG.23605.1(2)		4	43688091	43699104	-
MSTRG.5668	-1.03866	1.37922	5.36912	0.0204963	0.0470987	StringTie		MSTRG.5668.1	MSTRG.5668.1(4)		13	51669046	51684518	+
MSTRG.4000	-0.569352	5.1416	5.36897	0.0204981	0.0470987	StringTie		MSTRG.4000.1,MSTRG.4000.2,MSTRG.4000.3,MSTRG.4000.4,MSTRG.4000.5,MSTRG.4000.6,MSTRG.4000.7,MSTRG.4000.8,MSTRG.4000.9,MSTRG.4000.10,MSTRG.4000.11,MSTRG.4000.12,MSTRG.4000.15,MSTRG.4000.16,MSTRG.4000.14,MSTRG.4000.13,MSTRG.4000.17,MSTRG.4000.18,MSTRG.4000.19	MSTRG.4000.1(8),MSTRG.4000.2(4),MSTRG.4000.3(7),MSTRG.4000.4(5),MSTRG.4000.5(5),MSTRG.4000.6(10),MSTRG.4000.7(6),MSTRG.4000.8(4),MSTRG.4000.9(6),MSTRG.4000.10(4),MSTRG.4000.11(6),MSTRG.4000.12(5),MSTRG.4000.15(4),MSTRG.4000.16(11),MSTRG.4000.14(10),MSTRG.4000.13(9),MSTRG.4000.17(6),MSTRG.4000.18(4),MSTRG.4000.19(4)		12	20952619	20957661	+
MSTRG.4389	-0.642335	4.48486	5.33244	0.0209321	0.0478433	StringTie		MSTRG.4389.1,MSTRG.4389.2,MSTRG.4389.3	MSTRG.4389.1(2),MSTRG.4389.2(2),MSTRG.4389.3(3)		12	42609192	42671542	+
MSTRG.27352	1.41167	0.08384	5.32667	0.0210015	0.0479655	StringTie		MSTRG.27352.1	MSTRG.27352.1(2)		6	47483691	47484195	-

## Sheet: 0dpa_vs_7dpa
StringTie_ID	logFC	logCPM	F	Pvalue	FDR	Prediction	Ensembl_Gene_ID	StringTie_Transcript_IDs	StringTie_Transcript_IDs_(Number of Exons)	Symbol	Chromosome	Gene_Begin	Gene_End	Strand
MSTRG.20316	-3.06605	7.02213	175.918	3.77427e-40	4.63292e-37	StringTie		MSTRG.20316.1	MSTRG.20316.1(5)		25	20017221	20021345	-
MSTRG.3850	-4.25187	3.75702	149.599	2.12112e-34	1.84777e-31	StringTie		MSTRG.3850.1	MSTRG.3850.1(2)		12	15958919	15966749	-
MSTRG.4978	-5.86835	1.25701	111.91	3.73919e-26	1.42221e-23	StringTie		MSTRG.4978.1	MSTRG.4978.1(3)		13	19143673	19146878	-
MSTRG.25187	4.99769	2.48113	94.8269	2.07784e-22	4.96568e-20	StringTie		MSTRG.25187.1	MSTRG.25187.1(3)		5	23318356	23321547	+
MSTRG.8239	-6.54362	1.08813	86.2563	1.58065e-20	2.80825e-18	StringTie		MSTRG.8239.1	MSTRG.8239.1(2)		16	17440124	17445926	+
MSTRG.30297	-3.39329	2.83063	80.6667	2.6719e-19	4.07654e-17	StringTie		MSTRG.30297.1,MSTRG.30297.2	MSTRG.30297.1(1),MSTRG.30297.2(2)		8	40625777	40627481	+
MSTRG.6963	2.8899	3.49535	73.4531	1.03057e-17	1.28846e-15	StringTie		MSTRG.6963.1,MSTRG.6963.2	MSTRG.6963.1(1),MSTRG.6963.2(2)		15	7359818	7360486	+
MSTRG.12125	3.16152	2.9701	66.7978	3.00839e-16	3.23672e-14	StringTie		MSTRG.12125.1,MSTRG.12125.2	MSTRG.12125.1(1),MSTRG.12125.2(2)		19	28322636	28326453	-
MSTRG.22195	3.02338	2.96172	65.8073	4.97249e-16	5.16469e-14	StringTie		MSTRG.22195.1	MSTRG.22195.1(2)		3	52631551	52635795	+
MSTRG.24963	2.55436	3.50109	56.5962	5.35162e-14	3.71518e-12	StringTie		MSTRG.24963.1	MSTRG.24963.1(4)		5	13109244	13115874	+
MSTRG.28088	2.14773	4.36724	54.118	1.88808e-13	1.14579e-11	StringTie		MSTRG.28088.1	MSTRG.28088.1(2)		7	19128471	19137106	+
MSTRG.32692	-2.02421	4.49605	53.4471	2.65644e-13	1.56974e-11	StringTie		MSTRG.32692.1	MSTRG.32692.1(4)		KN150699.1	794	6015	-
MSTRG.24245	-3.3679	1.38849	46.6893	8.31804e-12	3.86624e-10	StringTie		MSTRG.24245.1	MSTRG.24245.1(4)		4	62701921	62703758	+
MSTRG.32427	-2.94536	2.11696	46.0941	1.12708e-11	5.13267e-10	StringTie		MSTRG.32427.1	MSTRG.32427.1(2)		KN150375.1	70358	71123	-
MSTRG.9299	2.79449	2.48699	43.6303	3.96646e-11	1.64436e-09	StringTie		MSTRG.9299.1,MSTRG.9299.2,MSTRG.9299.3	MSTRG.9299.1(3),MSTRG.9299.2(3),MSTRG.9299.3(3)		17	2944863	2971201	-
MSTRG.30261	-5.61313	-0.437421	41.24	1.34637e-10	5.02888e-09	StringTie		MSTRG.30261.1	MSTRG.30261.1(2)		8	39366346	39367717	+
MSTRG.3273	-2.46414	2.09292	38.2557	6.20567e-10	2.02152e-08	StringTie		MSTRG.3273.1	MSTRG.3273.1(4)		11	36713742	36715662	+
MSTRG.27789	2.93568	1.97943	36.4811	1.54152e-09	4.62029e-08	StringTie		MSTRG.27789.1	MSTRG.27789.1(3)		7	5857292	5858413	-
MSTRG.7893	1.40539	5.79241	36.1577	1.81978e-09	5.35913e-08	StringTie		MSTRG.7893.1,MSTRG.7893.2	MSTRG.7893.1(2),MSTRG.7893.2(2)		16	3205749	3207108	-
MSTRG.12406	2.94487	1.57122	34.17	5.05007e-09	1.36328e-07	StringTie		MSTRG.12406.1	MSTRG.12406.1(2)		19	42973045	42973613	+
MSTRG.10608	-1.30363	6.21433	34.0176	5.46148e-09	1.45165e-07	StringTie		MSTRG.10608.1,MSTRG.10608.2,MSTRG.10608.3	MSTRG.10608.1(1),MSTRG.10608.2(2),MSTRG.10608.3(2)		18	10954048	10955116	-
MSTRG.10432	1.64274	4.29044	32.9786	9.31808e-09	2.34515e-07	StringTie		MSTRG.10432.1	MSTRG.10432.1(2)		18	3355128	3378491	+
MSTRG.16970	3.56473	1.00147	32.1121	1.45529e-08	3.53102e-07	StringTie		MSTRG.16970.1	MSTRG.16970.1(3)		22	8861704	8864505	-
MSTRG.21468	2.63274	1.82108	31.6998	1.79939e-08	4.28883e-07	StringTie		MSTRG.21468.1	MSTRG.21468.1(2)		3	25092346	25097604	+
MSTRG.27941	1.46598	4.77776	31.1653	2.36967e-08	5.53093e-07	StringTie	ENSDARG00000027903	MSTRG.27941.1,MSTRG.27941.2	MSTRG.27941.1(2),MSTRG.27941.2(2)	adamtsl3	7	12134901	12136444	-
MSTRG.14130	1.52079	4.58393	30.7195	2.98151e-08	6.82337e-07	StringTie		MSTRG.14130.1,MSTRG.14130.2	MSTRG.14130.1(1),MSTRG.14130.2(2)		2	58665451	58669366	+
MSTRG.5797	-1.38952	5.21227	29.3754	5.96286e-08	1.27597e-06	StringTie		MSTRG.5797.1,MSTRG.5797.2,MSTRG.5797.3,MSTRG.5797.4	MSTRG.5797.1(3),MSTRG.5797.2(3),MSTRG.5797.3(2),MSTRG.5797.4(2)		14	4551038	4561982	-
MSTRG.23605	1.49876	4.51349	28.8927	7.64998e-08	1.59774e-06	StringTie		MSTRG.23605.1	MSTRG.23605.1(2)		4	43688091	43699104	-
MSTRG.32702	-2.44861	1.15829	28.1911	1.09907e-07	2.20735e-06	StringTie		MSTRG.32702.1	MSTRG.32702.1(2)		KN150699.1	6877	8112	-
MSTRG.22125	-1.40055	4.76276	28.1588	1.11757e-07	2.23721e-06	StringTie		MSTRG.22125.1,MSTRG.22125.2	MSTRG.22125.1(2),MSTRG.22125.2(2)		3	48200228	48201161	+
MSTRG.11481	1.52329	4.17969	27.9293	1.25831e-07	2.48034e-06	StringTie		MSTRG.11481.1,MSTRG.11481.2,MSTRG.11481.3	MSTRG.11481.1(5),MSTRG.11481.2(5),MSTRG.11481.3(5)		19	2634607	2636571	-
MSTRG.26777	2.26941	2.01767	27.492	1.57743e-07	3.02761e-06	StringTie		MSTRG.26777.1	MSTRG.26777.1(2)		6	20129062	20132351	-
MSTRG.8329	6.43582	0.0404244	26.5099	2.62188e-07	4.74876e-06	StringTie		MSTRG.8329.1	MSTRG.8329.1(5)		16	22069293	22073949	+
MSTRG.5798	-2.45647	2.81894	24.4419	7.65833e-07	1.23692e-05	StringTie		MSTRG.5798.1	MSTRG.5798.1(2)		14	4562663	4568729	-
MSTRG.1931	-2.78623	0.181595	24.1487	8.91758e-07	1.41658e-05	StringTie		MSTRG.1931.1	MSTRG.1931.1(2)		10	24886970	24887364	+
MSTRG.32095	1.4873	3.74871	23.6852	1.13449e-06	1.74769e-05	StringTie		MSTRG.32095.1,MSTRG.32095.2	MSTRG.32095.1(2),MSTRG.32095.2(1)		KN149984.1	22080	25546	-
MSTRG.32695	2.13266	1.79533	23.615	1.17665e-06	1.80644e-05	StringTie		MSTRG.32695.1	MSTRG.32695.1(4)		KN150700.1	8451	12039	-
MSTRG.14014	-2.65372	-0.119685	22.886	1.71895e-06	2.516e-05	StringTie		MSTRG.14014.1	MSTRG.14014.1(2)		2	54831971	54833470	+
MSTRG.20811	-2.49136	0.229432	22.1006	2.58729e-06	3.60339e-05	StringTie		MSTRG.20811.1	MSTRG.20811.1(3)		3	1898564	1900596	-
MSTRG.24560	-2.73621	-0.0328883	21.9018	2.86957e-06	3.9517e-05	StringTie		MSTRG.24560.1	MSTRG.24560.1(2)		4	72990236	72995763	+
MSTRG.21111	1.29917	4.35208	21.204	4.12893e-06	5.47921e-05	StringTie		MSTRG.21111.3,MSTRG.21111.2,MSTRG.21111.1	MSTRG.21111.3(3),MSTRG.21111.2(3),MSTRG.21111.1(2)		3	13815486	13823266	+
MSTRG.675	-1.26179	4.29082	20.3866	6.32702e-06	8.01789e-05	StringTie		MSTRG.675.1,MSTRG.675.2	MSTRG.675.1(2),MSTRG.675.2(3)		1	37456594	37470797	-
MSTRG.29385	1.56644	3.19234	20.3162	6.5643e-06	8.28223e-05	StringTie		MSTRG.29385.1	MSTRG.29385.1(2)		8	1093004	1097498	-
MSTRG.22101	-1.236	4.33163	19.6227	9.43427e-06	0.000113839	StringTie		MSTRG.22101.1	MSTRG.22101.1(2)		3	45542278	45550537	+
MSTRG.23676	1.72088	2.24868	19.4458	1.03495e-05	0.000123722	StringTie		MSTRG.23676.1	MSTRG.23676.1(2)		4	46949168	46950423	-
MSTRG.24064	5.8015	-1.42669	18.4767	1.71997e-05	0.000190594	StringTie		MSTRG.24064.1	MSTRG.24064.1(2)		4	55572665	55573494	-
MSTRG.17667	1.3372	3.67558	18.3684	1.82053e-05	0.000200338	StringTie		MSTRG.17667.1	MSTRG.17667.1(2)		22	35921856	35967557	-
MSTRG.27920	-0.982172	5.65143	18.2165	1.97164e-05	0.000214003	StringTie		MSTRG.27920.1	MSTRG.27920.1(2)		7	10851193	10862967	+
MSTRG.32097	-0.918073	7.25721	18.1985	1.99034e-05	0.000215514	StringTie		MSTRG.32097.1,MSTRG.32097.2,MSTRG.32097.3,MSTRG.32097.4,MSTRG.32097.5,MSTRG.32097.6	MSTRG.32097.1(4),MSTRG.32097.2(3),MSTRG.32097.3(2),MSTRG.32097.4(2),MSTRG.32097.5(2),MSTRG.32097.6(2)		KN149985.1	651	1153	+
MSTRG.10280	-1.36481	3.4934	18.1737	2.01639e-05	0.000217985	StringTie		MSTRG.10280.1,MSTRG.10280.2	MSTRG.10280.1(2),MSTRG.10280.2(3)		17	52164238	52167387	+
MSTRG.31857	-1.07044	4.90754	17.6822	2.6106e-05	0.000272724	StringTie		MSTRG.31857.3,MSTRG.31857.2,MSTRG.31857.1,MSTRG.31857.4,MSTRG.31857.5,MSTRG.31857.6,MSTRG.31857.8,MSTRG.31857.7	MSTRG.31857.3(3),MSTRG.31857.2(3),MSTRG.31857.1(2),MSTRG.31857.4(3),MSTRG.31857.5(3),MSTRG.31857.6(4),MSTRG.31857.8(3),MSTRG.31857.7(3)		KN149727.1	14449	19194	-
MSTRG.15527	-0.921615	6.36625	17.4092	3.0136e-05	0.000308851	StringTie	ENSDARG00000003462	MSTRG.15527.1,ENSDART00000148540,MSTRG.15527.4,MSTRG.15527.5,MSTRG.15527.3	MSTRG.15527.1(12),ENSDART00000148540(11),MSTRG.15527.4(2),MSTRG.15527.5(2),MSTRG.15527.3(2)	fech	21	1646319	1648871	+
MSTRG.28798	-1.29484	3.47098	16.8838	3.97399e-05	0.000391683	StringTie		MSTRG.28798.1	MSTRG.28798.1(2)		7	45713767	45715496	-
MSTRG.12731	-0.880364	7.18577	16.7002	4.37761e-05	0.000425855	StringTie		MSTRG.12731.2,MSTRG.12731.1	MSTRG.12731.2(2),MSTRG.12731.1(3)		2	4377467	4380171	+
MSTRG.7401	1.12446	4.41483	16.5989	4.61773e-05	0.000445682	StringTie		MSTRG.7401.1	MSTRG.7401.1(4)		15	29563998	29566346	-
MSTRG.7760	1.53723	2.85684	16.4854	4.90261e-05	0.000469819	StringTie		MSTRG.7760.1	MSTRG.7760.1(2)		15	46781803	46782332	+
MSTRG.32467	1.10698	4.58811	16.3975	5.13523e-05	0.00048916	StringTie		MSTRG.32467.1	MSTRG.32467.1(2)		KN150429.1	3319	9305	+
MSTRG.7662	-1.2147	3.75581	16.326	5.33274e-05	0.000505095	StringTie		MSTRG.7662.1	MSTRG.7662.1(5)		15	43226077	43243734	-
MSTRG.4643	-2.15629	1.11058	16.2883	5.43997e-05	0.000514198	StringTie		MSTRG.4643.1,MSTRG.4643.2	MSTRG.4643.1(3),MSTRG.4643.2(4)		13	2899173	2901626	-
MSTRG.24808	3.40366	0.442874	16.1022	6.00143e-05	0.000561374	StringTie		MSTRG.24808.1	MSTRG.24808.1(2)		5	4123834	4124362	+
MSTRG.26735	1.44505	3.01807	16.1003	6.00743e-05	0.00056174	StringTie		MSTRG.26735.1	MSTRG.26735.1(2)		6	18429358	18432277	-
MSTRG.30262	-2.86413	-0.912254	16.037	6.21171e-05	0.000577443	StringTie		MSTRG.30262.1	MSTRG.30262.1(4)		8	39374440	39377633	+
MSTRG.17759	1.85324	1.21526	15.7451	7.24757e-05	0.000655681	StringTie		MSTRG.17759.1	MSTRG.17759.1(3)		22	39135717	39136487	+
MSTRG.19455	3.04169	0.918517	15.6264	7.71692e-05	0.000691195	StringTie		MSTRG.19455.1	MSTRG.19455.1(4)		24	27402106	27404833	-
MSTRG.3634	1.8995	1.2456	15.6036	7.81046e-05	0.000698647	StringTie		MSTRG.3634.1	MSTRG.3634.1(3)		12	4052784	4055512	+
MSTRG.25360	-1.61628	1.68686	15.3737	8.82057e-05	0.000777553	StringTie		MSTRG.25360.1	MSTRG.25360.1(3)		5	29327385	29352890	+
MSTRG.13273	1.19722	3.69999	15.2217	9.55998e-05	0.000833335	StringTie		MSTRG.13273.1	MSTRG.13273.1(2)		2	27216988	27225913	+
MSTRG.23178	-2.22594	-0.00312512	14.9667	0.000109424	0.00093012	StringTie		MSTRG.23178.1	MSTRG.23178.1(3)		4	29619994	29645364	-
MSTRG.20734	2.33485	0.273068	14.7912	0.000120092	0.00100954	StringTie		MSTRG.20734.1	MSTRG.20734.1(5)		3	1137988	1140225	+
MSTRG.9621	1.487	2.37333	14.715	0.000125046	0.00104644	StringTie		MSTRG.9621.1	MSTRG.9621.1(2)		17	20225481	20227168	-
MSTRG.32207	1.23293	3.49608	14.4616	0.000143049	0.00117417	StringTie		MSTRG.32207.1,MSTRG.32207.2	MSTRG.32207.1(2),MSTRG.32207.2(2)		KN150129.1	34850	40943	-
MSTRG.12449	-0.817642	7.02289	14.4103	0.000146994	0.00120108	StringTie		MSTRG.12449.2,MSTRG.12449.1,MSTRG.12449.3,MSTRG.12449.4,MSTRG.12449.5,MSTRG.12449.6	MSTRG.12449.2(3),MSTRG.12449.1(2),MSTRG.12449.3(3),MSTRG.12449.4(2),MSTRG.12449.5(3),MSTRG.12449.6(3)		19	43680837	43687159	+
MSTRG.22100	-0.907312	5.33644	14.4002	0.000147787	0.00120683	StringTie		MSTRG.22100.1	MSTRG.22100.1(2)		3	45495551	45545077	+
MSTRG.16330	-1.02001	4.50032	14.3417	0.000152447	0.00123763	StringTie		MSTRG.16330.1	MSTRG.16330.1(2)		21	37054899	37057214	+
MSTRG.29326	-1.1764	3.48545	14.1705	0.00016697	0.0013364	StringTie		MSTRG.29326.1,MSTRG.29326.2	MSTRG.29326.1(3),MSTRG.29326.2(2)		7	74068171	74069916	+
MSTRG.20655	2.44003	0.195489	13.8421	0.000198836	0.00154476	StringTie		MSTRG.20655.1	MSTRG.20655.1(2)		25	35590187	35595116	-
MSTRG.7961	-1.55783	1.72141	13.7665	0.00020699	0.00159982	StringTie		MSTRG.7961.1	MSTRG.7961.1(2)		16	6441185	6443148	-
MSTRG.22692	2.3682	-0.706372	13.6798	0.000216771	0.00166493	StringTie		MSTRG.22692.1	MSTRG.22692.1(2)		4	7576388	7578517	+
MSTRG.12623	-1.06917	4.01562	13.6086	0.000225147	0.0017142	StringTie		MSTRG.12623.1	MSTRG.12623.1(3)		2	635894	740278	+
MSTRG.32405	-0.83413	6.1837	13.5805	0.000228547	0.00173466	StringTie		MSTRG.32405.1	MSTRG.32405.1(3)		KN150349.1	15690	28886	-
MSTRG.17841	-0.784809	7.12999	13.3519	0.000258158	0.00191145	StringTie		MSTRG.17841.1	MSTRG.17841.1(2)		23	2611202	2613447	+
MSTRG.11287	-1.23593	3.16746	13.3136	0.000263487	0.00194394	StringTie		MSTRG.11287.1	MSTRG.11287.1(2)		18	47870110	47874685	-
MSTRG.9104	1.63468	1.1229	13.1826	0.000282559	0.00206453	StringTie		MSTRG.9104.1	MSTRG.9104.1(2)		16	52154221	52160507	-
MSTRG.1932	-1.62373	1.17743	13.0274	0.000306971	0.00221178	StringTie		MSTRG.1932.1	MSTRG.1932.1(2)		10	24887929	24888562	+
MSTRG.17838	1.31365	2.80136	12.8052	0.000345661	0.00243723	StringTie		MSTRG.17838.1	MSTRG.17838.1(2)		23	2556594	2566271	-
MSTRG.32354	1.88349	0.975604	12.7229	0.000361204	0.00252964	StringTie		MSTRG.32354.1	MSTRG.32354.1(4)		KN150280.1	1603	9457	-
MSTRG.7860	1.96329	0.352972	12.5816	0.000389553	0.00269395	StringTie		MSTRG.7860.1	MSTRG.7860.1(2)		16	2385387	2386218	-
MSTRG.26316	-1.00891	4.11987	12.4704	0.000413458	0.00283027	StringTie		MSTRG.26316.1,MSTRG.26316.2	MSTRG.26316.1(2),MSTRG.26316.2(2)		5	71191567	71192314	+
MSTRG.29367	-0.795229	5.80739	12.3329	0.000445054	0.00300617	StringTie		MSTRG.29367.2,MSTRG.29367.1,MSTRG.29367.3,MSTRG.29367.4,MSTRG.29367.5	MSTRG.29367.2(3),MSTRG.29367.1(2),MSTRG.29367.3(3),MSTRG.29367.4(3),MSTRG.29367.5(3)		8	602052	604136	+
MSTRG.27618	-1.2686	2.58825	12.3139	0.000449591	0.00303303	StringTie		MSTRG.27618.1	MSTRG.27618.1(3)		6	59580394	59642714	+
MSTRG.2909	1.90219	0.537166	12.234	0.000469265	0.00314454	StringTie		MSTRG.2909.1	MSTRG.2909.1(2)		11	18339967	18340401	-
MSTRG.18130	-0.99397	4.09379	12.2014	0.000477547	0.00319133	StringTie		MSTRG.18130.1	MSTRG.18130.1(4)		23	17486144	17494913	+
MSTRG.20267	-0.832066	5.32217	12.0675	0.000513098	0.00337874	StringTie		MSTRG.20267.2,MSTRG.20267.1	MSTRG.20267.2(2),MSTRG.20267.1(2)		25	18688340	18696066	+
MSTRG.32310	1.30657	2.52024	12.0358	0.000521896	0.00342399	StringTie		MSTRG.32310.1	MSTRG.32310.1(2)		KN150224.1	8014	14089	-
MSTRG.18943	-0.777883	5.89711	11.9492	0.000546702	0.00355153	StringTie		MSTRG.18943.5,MSTRG.18943.2,MSTRG.18943.1,MSTRG.18943.3,MSTRG.18943.4,MSTRG.18943.6	MSTRG.18943.5(3),MSTRG.18943.2(3),MSTRG.18943.1(3),MSTRG.18943.3(3),MSTRG.18943.4(3),MSTRG.18943.6(2)		23	45986493	45989159	+
MSTRG.8731	0.9049	5.0831	11.8882	0.000564914	0.0036479	StringTie		MSTRG.8731.1,MSTRG.8731.2	MSTRG.8731.1(5),MSTRG.8731.2(4)		16	36086910	36091008	-
MSTRG.14371	-1.7341	0.252368	11.7885	0.000595981	0.00380844	StringTie		MSTRG.14371.1	MSTRG.14371.1(3)		20	8041047	8062855	-
MSTRG.16074	-1.15872	3.03539	11.7143	0.000620209	0.00392794	StringTie		MSTRG.16074.1,MSTRG.16074.2	MSTRG.16074.1(5),MSTRG.16074.2(2)		21	25619574	25619899	+
MSTRG.20200	2.02539	0.184721	11.6389	0.000645855	0.00406463	StringTie		MSTRG.20200.1	MSTRG.20200.1(2)		25	16082368	16086937	+
MSTRG.19009	-1.54142	0.977623	11.4288	0.000723146	0.00444943	StringTie		MSTRG.19009.1,MSTRG.19009.2	MSTRG.19009.1(3),MSTRG.19009.2(4)		24	2990347	2994804	+
MSTRG.8747	0.919846	4.40862	11.4218	0.000725882	0.00446118	StringTie		MSTRG.8747.1	MSTRG.8747.1(2)		16	36594140	36603472	+
MSTRG.29459	2.21554	-0.650957	11.3077	0.000771862	0.0046904	StringTie		MSTRG.29459.1	MSTRG.29459.1(2)		8	3851617	3851997	+
MSTRG.32657	1.95728	1.06039	11.2121	0.000812647	0.00490074	StringTie		MSTRG.32657.1	MSTRG.32657.1(2)		KN150648.1	911	1921	+
MSTRG.25230	-2.02032	-0.0428904	10.9019	0.00096068	0.00566321	StringTie		MSTRG.25230.1	MSTRG.25230.1(2)		5	23775910	23776231	-
MSTRG.32444	1.75463	0.834163	10.8425	0.000991955	0.00581079	StringTie		MSTRG.32444.1	MSTRG.32444.1(2)		KN150389.1	5076	6450	-
MSTRG.24744	-1.01521	3.59826	10.7652	0.00103428	0.00601437	StringTie		MSTRG.24744.1	MSTRG.24744.1(2)		5	1784072	1789576	+
MSTRG.19450	4.8438	-0.178212	10.7105	0.00106531	0.00616431	StringTie		MSTRG.19450.1	MSTRG.19450.1(3)		24	27366998	27368107	+
MSTRG.2598	0.892855	4.43526	10.5868	0.001139	0.00649603	StringTie		MSTRG.2598.1,MSTRG.2598.2	MSTRG.2598.1(1),MSTRG.2598.2(2)		11	5204162	5210519	+
MSTRG.31850	1.49197	1.44517	10.4195	0.0012469	0.0070165	StringTie		MSTRG.31850.1	MSTRG.31850.1(4)		KN149717.1	461	36273	+
MSTRG.21081	-1.06236	3.18464	10.4155	0.00124963	0.00702744	StringTie		MSTRG.21081.1,MSTRG.21081.2,MSTRG.21081.3	MSTRG.21081.1(2),MSTRG.21081.2(2),MSTRG.21081.3(2)		3	13239797	13252227	+
MSTRG.11275	-1.03839	3.16422	10.0664	0.00150995	0.00817979	StringTie		MSTRG.11275.1	MSTRG.11275.1(2)		18	47185503	47192257	+
MSTRG.29563	0.938989	3.88466	9.90995	0.00164388	0.00874221	StringTie		MSTRG.29563.1	MSTRG.29563.1(2)		8	9755301	9757822	+
MSTRG.26210	-0.921677	3.93609	9.86071	0.00168846	0.00892831	StringTie	ENSDARG00000059459	MSTRG.26210.1,MSTRG.26210.2,MSTRG.26210.3,MSTRG.26210.4,MSTRG.26210.5,ENSDART00000136605	MSTRG.26210.1(2),MSTRG.26210.2(2),MSTRG.26210.3(5),MSTRG.26210.4(5),MSTRG.26210.5(5),ENSDART00000136605(4)	si:ch211-283h6.4	5	68046367	68055510	-
MSTRG.14532	0.915769	3.94057	9.82117	0.00172514	0.00908492	StringTie		MSTRG.14532.1,MSTRG.14532.2	MSTRG.14532.1(2),MSTRG.14532.2(2)		20	16953520	16962111	+
MSTRG.29715	-0.936024	3.7586	9.73727	0.00180569	0.00943368	StringTie		MSTRG.29715.1	MSTRG.29715.1(2)		8	17788732	17791573	-
MSTRG.1940	-1.73962	-0.285157	9.70449	0.00183819	0.0095646	StringTie		MSTRG.1940.1	MSTRG.1940.1(2)		10	24889200	24890255	+
MSTRG.27352	1.86857	0.08384	9.70083	0.00184185	0.00957813	StringTie		MSTRG.27352.1	MSTRG.27352.1(2)		6	47483691	47484195	-
MSTRG.9476	2.37924	-0.0369212	9.65494	0.00188843	0.00977891	StringTie		MSTRG.9476.1	MSTRG.9476.1(2)		17	12115282	12115582	-
MSTRG.20156	-2.08104	-1.01925	9.63566	0.00190835	0.00985187	StringTie		MSTRG.20156.1	MSTRG.20156.1(2)		25	13611519	13611891	+
MSTRG.12727	-0.971283	3.47058	9.4959	0.00205931	0.0104908	StringTie		MSTRG.12727.1,MSTRG.12727.2	MSTRG.12727.1(3),MSTRG.12727.2(3)		2	4410060	4416504	-
MSTRG.11834	2.03488	-0.491183	9.46378	0.00209569	0.010652	StringTie		MSTRG.11834.1	MSTRG.11834.1(2)		19	14910340	14914549	+
MSTRG.32045	4.6167	-0.240621	9.27764	0.00231968	0.0115301	StringTie		MSTRG.32045.1	MSTRG.32045.1(2)		KN149936.1	541	1639	+
MSTRG.8741	-0.855959	4.26613	9.20459	0.00241409	0.011916	StringTie		MSTRG.8741.1	MSTRG.8741.1(2)		16	36412618	36415360	+
MSTRG.23157	0.863336	4.01711	9.04829	0.00262941	0.0127676	StringTie		MSTRG.23157.1,MSTRG.23157.2	MSTRG.23157.1(2),MSTRG.23157.2(3)		4	28765555	28773397	-
MSTRG.32528	-0.868394	4.03553	9.03285	0.00265171	0.0128586	StringTie		MSTRG.32528.1,MSTRG.32528.2	MSTRG.32528.1(2),MSTRG.32528.2(2)		KN150514.1	10084	13093	-
MSTRG.2103	-0.806065	4.51066	8.97643	0.00273484	0.0131718	StringTie		MSTRG.2103.1	MSTRG.2103.1(2)		10	33357873	33360215	-
MSTRG.27070	-0.909767	3.60985	8.79268	0.00302442	0.0142887	StringTie		MSTRG.27070.1	MSTRG.27070.1(2)		6	36492502	36494324	+
MSTRG.31611	-0.933357	3.4191	8.70343	0.00317613	0.0148805	StringTie		MSTRG.31611.1	MSTRG.31611.1(4)		9	49342369	49365650	+
MSTRG.32499	-1.1831	1.85551	8.58587	0.00338782	0.0156631	StringTie		MSTRG.32499.1	MSTRG.32499.1(2)		KN150473.1	1	1064	+
MSTRG.6563	0.757546	4.69607	8.54208	0.00347028	0.0159814	StringTie		MSTRG.6563.1,MSTRG.6563.2,MSTRG.6563.3,MSTRG.6563.4	MSTRG.6563.1(2),MSTRG.6563.2(2),MSTRG.6563.3(2),MSTRG.6563.4(3)		14	45914899	45923421	+
MSTRG.27524	0.644832	6.31399	8.53012	0.00349316	0.0160649	StringTie	ENSDARG00000082173,ENSDARG00000082908	MSTRG.27524.1,ENSDART00000115898,ENSDART00000119030,MSTRG.27524.4	MSTRG.27524.1(3),ENSDART00000115898(1),ENSDART00000119030(1),MSTRG.27524.4(2)	dre-let-7a-6,CR847944.3	6	54502909	54508202	-
MSTRG.13980	0.684208	5.45053	8.45606	0.00363829	0.0165966	StringTie		MSTRG.13980.1	MSTRG.13980.1(2)		2	53139937	53148117	-
MSTRG.29320	-1.47537	0.454805	8.45383	0.00364276	0.0166114	StringTie		MSTRG.29320.1	MSTRG.29320.1(2)		7	73845201	73866160	+
MSTRG.7060	1.16115	1.85712	8.36352	0.00382828	0.0172968	StringTie		MSTRG.7060.1	MSTRG.7060.1(2)		15	15184701	15190451	-
MSTRG.12565	-0.784519	4.4499	8.35471	0.00384688	0.0173663	StringTie		MSTRG.12565.1	MSTRG.12565.1(3)		2	34331	37482	-
MSTRG.22645	0.953521	3.06333	8.19556	0.0041993	0.0186167	StringTie		MSTRG.22645.1,MSTRG.22645.2,MSTRG.22645.3,MSTRG.22645.4	MSTRG.22645.1(2),MSTRG.22645.2(3),MSTRG.22645.3(3),MSTRG.22645.4(3)		4	5956467	5960916	-
MSTRG.31730	-1.69194	-0.205727	8.03145	0.0045972	0.0200298	StringTie		MSTRG.31730.1	MSTRG.31730.1(2)		9	56083272	56084224	-
MSTRG.22614	1.54007	0.0173635	7.96575	0.00476708	0.0206042	StringTie		MSTRG.22614.1	MSTRG.22614.1(3)		4	4945415	4954444	+
MSTRG.6564	0.803384	4.02887	7.90493	0.00493002	0.0211561	StringTie		MSTRG.6564.1,MSTRG.6564.4,MSTRG.6564.3,MSTRG.6564.2,MSTRG.6564.5,MSTRG.6564.6	MSTRG.6564.1(2),MSTRG.6564.4(2),MSTRG.6564.3(2),MSTRG.6564.2(2),MSTRG.6564.5(2),MSTRG.6564.6(2)		14	45923479	45925681	+
MSTRG.31724	1.34862	0.942949	7.87727	0.00500599	0.0214123	StringTie		MSTRG.31724.1	MSTRG.31724.1(5)		9	55602911	55617281	-
MSTRG.19850	-1.2321	1.34525	7.83227	0.00513216	0.0218327	StringTie		MSTRG.19850.1	MSTRG.19850.1(6)		25	702536	727495	+
MSTRG.16385	-0.95207	3.23208	7.71895	0.0054644	0.0229997	StringTie		MSTRG.16385.1	MSTRG.16385.1(4)		21	38891156	38896846	+
MSTRG.25965	-1.06927	2.08136	7.71452	0.00547784	0.0230348	StringTie		MSTRG.25965.1	MSTRG.25965.1(5)		5	56718689	56720083	-
MSTRG.4149	-0.61361	6.00996	7.6072	0.00581358	0.0241438	StringTie		MSTRG.4149.1,MSTRG.4149.2	MSTRG.4149.1(5),MSTRG.4149.2(3)		12	27586586	27612515	-
MSTRG.27587	0.956878	2.94339	7.57646	0.00591355	0.0244781	StringTie		MSTRG.27587.1	MSTRG.27587.1(3)		6	57623686	57625346	+
MSTRG.7818	-0.903618	3.27305	7.53266	0.00605905	0.0249771	StringTie		MSTRG.7818.1	MSTRG.7818.1(2)		16	76329	81204	-
MSTRG.32675	-0.774977	4.10199	7.41773	0.00645844	0.0261957	StringTie		MSTRG.32675.1,MSTRG.32675.2	MSTRG.32675.1(3),MSTRG.32675.2(2)		KN150672.1	80368	81139	+
MSTRG.19355	0.809954	3.85889	7.41772	0.00645847	0.0261957	StringTie		MSTRG.19355.2,MSTRG.19355.1,MSTRG.19355.3,MSTRG.19355.6,MSTRG.19355.4,MSTRG.19355.5,MSTRG.19355.7	MSTRG.19355.2(8),MSTRG.19355.1(8),MSTRG.19355.3(8),MSTRG.19355.6(8),MSTRG.19355.4(8),MSTRG.19355.5(8),MSTRG.19355.7(8)		24	23599272	23602252	+
MSTRG.17624	-0.595786	6.19346	7.27194	0.00700402	0.027922	StringTie		MSTRG.17624.1	MSTRG.17624.1(2)		22	33240350	33243909	+
MSTRG.11900	1.08212	2.13638	7.25153	0.00708406	0.0281812	StringTie		MSTRG.11900.1	MSTRG.11900.1(2)		19	18604380	18611909	+
MSTRG.8592	1.47687	-0.0605937	6.77753	0.00923124	0.0348267	StringTie		MSTRG.8592.1	MSTRG.8592.1(3)		16	31269594	31270260	+
MSTRG.17421	-0.752029	3.92538	6.71487	0.00956121	0.0358114	StringTie		MSTRG.17421.1,MSTRG.17421.2	MSTRG.17421.1(3),MSTRG.17421.2(4)		22	25310234	25312947	-
MSTRG.23886	-1.0255	2.04549	6.66855	0.00981292	0.0365817	StringTie		MSTRG.23886.1	MSTRG.23886.1(2)		4	49690847	49691483	-
MSTRG.4713	-1.39758	0.301047	6.63094	0.0100222	0.037212	StringTie		MSTRG.4713.1	MSTRG.4713.1(3)		13	6208422	6209117	-
MSTRG.12183	-1.31978	0.750757	6.59395	0.0102326	0.0378174	StringTie		MSTRG.12183.1	MSTRG.12183.1(5)		19	31001313	31002488	+
MSTRG.32124	0.94981	2.64723	6.51445	0.0107001	0.0391982	StringTie		MSTRG.32124.1	MSTRG.32124.1(5)		KN150030.1	1016	5093	-
MSTRG.5673	-0.867295	2.91146	6.37932	0.0115458	0.0416051	StringTie		MSTRG.5673.1,MSTRG.5673.2,MSTRG.5673.3	MSTRG.5673.1(1),MSTRG.5673.2(3),MSTRG.5673.3(2)		14	499321	500667	+
MSTRG.29318	-0.821309	3.19126	6.37196	0.0115938	0.041723	StringTie		MSTRG.29318.1	MSTRG.29318.1(7)		7	73787208	73797214	+
MSTRG.18131	-0.690385	4.33942	6.3477	0.0117534	0.0421681	StringTie		MSTRG.18131.1	MSTRG.18131.1(4)		23	17486187	17494911	-
MSTRG.32502	0.809583	3.44382	6.3473	0.011756	0.042172	StringTie		MSTRG.32502.1	MSTRG.32502.1(2)		KN150480.1	25	348	-
MSTRG.4677	0.624862	5.05653	6.29835	0.012085	0.0430891	StringTie		MSTRG.4677.1,MSTRG.4677.2	MSTRG.4677.1(2),MSTRG.4677.2(3)		13	4585803	4590862	-
MSTRG.3292	-0.820547	3.1708	6.292	0.0121284	0.0431982	StringTie		MSTRG.3292.1,MSTRG.3292.2	MSTRG.3292.1(1),MSTRG.3292.2(2)		11	37672057	37675418	-
MSTRG.31380	0.911926	2.62798	6.24404	0.0124612	0.0441505	StringTie		MSTRG.31380.1,MSTRG.31380.2,MSTRG.31380.3	MSTRG.31380.1(1),MSTRG.31380.2(2),MSTRG.31380.3(2)		9	34564649	34565395	+
MSTRG.24162	-0.532412	10.2759	6.20273	0.0127554	0.0449216	StringTie		MSTRG.24162.1	MSTRG.24162.1(2)		4	59292804	59297725	+
MSTRG.29404	0.933138	2.42906	6.17685	0.0129433	0.0454529	StringTie		MSTRG.29404.1	MSTRG.29404.1(3)		8	1674802	1683289	-
MSTRG.20120	1.03554	1.90622	6.15695	0.0130897	0.045848	StringTie		MSTRG.20120.1	MSTRG.20120.1(2)		25	12815671	12817718	-
MSTRG.3227	1.1754	0.932141	6.05801	0.0138434	0.0479099	StringTie		MSTRG.3227.1	MSTRG.3227.1(2)		11	34376686	34377508	-
MSTRG.6459	-1.14612	1.08313	6.03503	0.0140247	0.0484344	StringTie		MSTRG.6459.1	MSTRG.6459.1(2)		14	37048077	37049012	-
MSTRG.3180	0.578485	5.4398	5.97136	0.0145401	0.0498609	StringTie		MSTRG.3180.1,MSTRG.3180.2	MSTRG.3180.1(1),MSTRG.3180.2(2)		11	30941937	30951315	-

## Sheet: 0dpa_vs_14dpa
StringTie_ID	logFC	logCPM	F	Pvalue	FDR	Prediction	Ensembl_Gene_ID	StringTie_Transcript_IDs	StringTie_Transcript_IDs_(Number of Exons)	Symbol	Chromosome	Gene_Begin	Gene_End	Strand
MSTRG.20316	-3.8155	7.02213	251.779	1.06325e-56	5.74261e-53	StringTie		MSTRG.20316.1	MSTRG.20316.1(5)		25	20017221	20021345	-
MSTRG.3850	-4.09771	3.75702	131.524	1.90157e-30	1.14115e-27	StringTie		MSTRG.3850.1	MSTRG.3850.1(2)		12	15958919	15966749	-
MSTRG.25187	5.2265	2.48113	102.819	3.67133e-24	1.0895e-21	StringTie		MSTRG.25187.1	MSTRG.25187.1(3)		5	23318356	23321547	+
MSTRG.4978	-5.73394	1.25701	97.4773	5.44759e-23	1.37488e-20	StringTie		MSTRG.4978.1	MSTRG.4978.1(3)		13	19143673	19146878	-
MSTRG.30297	-3.19269	2.83063	69.1004	9.35771e-17	1.11451e-14	StringTie		MSTRG.30297.1,MSTRG.30297.2	MSTRG.30297.1(1),MSTRG.30297.2(2)		8	40625777	40627481	+
MSTRG.4149	-1.82918	6.00996	62.2706	2.99359e-15	2.74973e-13	StringTie		MSTRG.4149.1,MSTRG.4149.2	MSTRG.4149.1(5),MSTRG.4149.2(3)		12	27586586	27612515	-
MSTRG.24808	5.84249	0.442874	59.8174	1.04079e-14	8.81083e-13	StringTie		MSTRG.24808.1	MSTRG.24808.1(2)		5	4123834	4124362	+
MSTRG.32692	-2.12228	4.49605	56.6624	5.17423e-14	3.79701e-12	StringTie		MSTRG.32692.1	MSTRG.32692.1(4)		KN150699.1	794	6015	-
MSTRG.20865	-1.77789	4.68074	42.7276	6.29187e-11	2.75831e-09	StringTie		MSTRG.20865.1	MSTRG.20865.1(2)		3	5087497	5091188	+
MSTRG.20866	-1.55996	5.41213	41.4791	1.19136e-10	4.92691e-09	StringTie		MSTRG.20866.1,MSTRG.20866.2	MSTRG.20866.1(2),MSTRG.20866.2(2)		3	5091307	5096712	+
MSTRG.24963	2.13344	3.50109	39.2835	3.66526e-10	1.36815e-08	StringTie		MSTRG.24963.1	MSTRG.24963.1(4)		5	13109244	13115874	+
MSTRG.23605	1.72143	4.51349	37.4798	9.23661e-10	3.14943e-08	StringTie		MSTRG.23605.1	MSTRG.23605.1(2)		4	43688091	43699104	-
MSTRG.22195	2.23484	2.96172	36.4476	1.56823e-09	5.11473e-08	StringTie		MSTRG.22195.1	MSTRG.22195.1(2)		3	52631551	52635795	+
MSTRG.18943	-1.36566	5.89711	35.2292	2.93091e-09	8.99422e-08	StringTie		MSTRG.18943.5,MSTRG.18943.2,MSTRG.18943.1,MSTRG.18943.3,MSTRG.18943.4,MSTRG.18943.6	MSTRG.18943.5(3),MSTRG.18943.2(3),MSTRG.18943.1(3),MSTRG.18943.3(3),MSTRG.18943.4(3),MSTRG.18943.6(2)		23	45986493	45989159	+
MSTRG.24064	7.11962	-1.42669	34.2319	4.89204e-09	1.43e-07	StringTie		MSTRG.24064.1	MSTRG.24064.1(2)		4	55572665	55573494	-
MSTRG.17841	-1.23045	7.12999	32.0209	1.52525e-08	3.97198e-07	StringTie		MSTRG.17841.1	MSTRG.17841.1(2)		23	2611202	2613447	+
MSTRG.32702	-2.78816	1.15829	31.5671	1.92669e-08	4.8672e-07	StringTie		MSTRG.32702.1	MSTRG.32702.1(2)		KN150699.1	6877	8112	-
MSTRG.12406	2.86771	1.57122	31.2899	2.22237e-08	5.50093e-07	StringTie		MSTRG.12406.1	MSTRG.12406.1(2)		19	42973045	42973613	+
MSTRG.12125	2.14956	2.9701	30.5475	3.25787e-08	7.74292e-07	StringTie		MSTRG.12125.1,MSTRG.12125.2	MSTRG.12125.1(1),MSTRG.12125.2(2)		19	28322636	28326453	-
MSTRG.18130	-1.57728	4.09379	28.7866	8.08096e-08	1.77618e-06	StringTie		MSTRG.18130.1	MSTRG.18130.1(4)		23	17486144	17494913	+
MSTRG.4643	-3.73793	1.11058	28.7463	8.25056e-08	1.80849e-06	StringTie		MSTRG.4643.1,MSTRG.4643.2	MSTRG.4643.1(3),MSTRG.4643.2(4)		13	2899173	2901626	-
MSTRG.12449	-1.16248	7.02289	28.554	9.11191e-08	1.96854e-06	StringTie		MSTRG.12449.2,MSTRG.12449.1,MSTRG.12449.3,MSTRG.12449.4,MSTRG.12449.5,MSTRG.12449.6	MSTRG.12449.2(3),MSTRG.12449.1(2),MSTRG.12449.3(3),MSTRG.12449.4(2),MSTRG.12449.5(3),MSTRG.12449.6(3)		19	43680837	43687159	+
MSTRG.24245	-2.61099	1.38849	28.3095	1.03386e-07	2.21407e-06	StringTie		MSTRG.24245.1	MSTRG.24245.1(4)		4	62701921	62703758	+
MSTRG.3273	-2.1277	2.09292	27.9728	1.23032e-07	2.58961e-06	StringTie		MSTRG.3273.1	MSTRG.3273.1(4)		11	36713742	36715662	+
MSTRG.16970	3.39393	1.00147	27.6497	1.45391e-07	3.00864e-06	StringTie		MSTRG.16970.1	MSTRG.16970.1(3)		22	8861704	8864505	-
MSTRG.1767	-2.40863	2.3881	27.597	1.49412e-07	3.07771e-06	StringTie		MSTRG.1767.1	MSTRG.1767.1(2)		10	16806672	16812120	+
MSTRG.32467	1.44606	4.58811	27.4578	1.60561e-07	3.27984e-06	StringTie		MSTRG.32467.1	MSTRG.32467.1(2)		KN150429.1	3319	9305	+
MSTRG.30763	-1.18369	5.91298	26.9053	2.13677e-07	4.23979e-06	StringTie		MSTRG.30763.1	MSTRG.30763.1(2)		9	4758817	4762872	-
MSTRG.26777	2.22989	2.01767	25.9214	3.5561e-07	6.68749e-06	StringTie		MSTRG.26777.1	MSTRG.26777.1(2)		6	20129062	20132351	-
MSTRG.16458	-1.09969	6.63419	24.683	6.75791e-07	1.19279e-05	StringTie		MSTRG.16458.1	MSTRG.16458.1(2)		21	41148410	41156516	-
MSTRG.10608	-1.10781	6.21433	24.5972	7.06538e-07	1.23977e-05	StringTie		MSTRG.10608.1,MSTRG.10608.2,MSTRG.10608.3	MSTRG.10608.1(1),MSTRG.10608.2(2),MSTRG.10608.3(2)		18	10954048	10955116	-
MSTRG.20267	-1.17114	5.32217	22.892	1.71365e-06	2.69524e-05	StringTie		MSTRG.20267.2,MSTRG.20267.1	MSTRG.20267.2(2),MSTRG.20267.1(2)		25	18688340	18696066	+
MSTRG.18623	-1.14244	5.41345	22.6742	1.91928e-06	2.98561e-05	StringTie		MSTRG.18623.1,MSTRG.18623.2	MSTRG.18623.1(1),MSTRG.18623.2(2)		23	35137345	35140547	-
MSTRG.14130	1.31138	4.58393	22.6536	1.93996e-06	3.00911e-05	StringTie		MSTRG.14130.1,MSTRG.14130.2	MSTRG.14130.1(1),MSTRG.14130.2(2)		2	58665451	58669366	+
MSTRG.27920	-1.07342	5.65143	21.4242	3.68091e-06	5.30715e-05	StringTie		MSTRG.27920.1	MSTRG.27920.1(2)		7	10851193	10862967	+
MSTRG.32382	1.03774	5.99207	21.0093	4.57056e-06	6.39191e-05	StringTie		MSTRG.32382.2,MSTRG.32382.1,MSTRG.32382.3	MSTRG.32382.2(2),MSTRG.32382.1(1),MSTRG.32382.3(2)		KN150329.1	1950	8450	-
MSTRG.8239	-2.26157	1.08813	20.1478	7.16841e-06	9.43847e-05	StringTie		MSTRG.8239.1	MSTRG.8239.1(2)		16	17440124	17445926	+
MSTRG.11481	1.29213	4.17969	20.0109	7.70014e-06	0.000100407	StringTie		MSTRG.11481.1,MSTRG.11481.2,MSTRG.11481.3	MSTRG.11481.1(5),MSTRG.11481.2(5),MSTRG.11481.3(5)		19	2634607	2636571	-
MSTRG.10432	1.28029	4.29044	19.97	7.86664e-06	0.00010238	StringTie		MSTRG.10432.1	MSTRG.10432.1(2)		18	3355128	3378491	+
MSTRG.32405	1.00171	6.1837	19.7795	8.69116e-06	0.000111605	StringTie		MSTRG.32405.1	MSTRG.32405.1(3)		KN150349.1	15690	28886	-
MSTRG.22847	-1.96583	2.18009	19.6402	9.34835e-06	0.000119137	StringTie		MSTRG.22847.1	MSTRG.22847.1(2)		4	13024019	13025210	-
MSTRG.28088	1.29206	4.36724	19.6037	9.52834e-06	0.000121073	StringTie		MSTRG.28088.1	MSTRG.28088.1(2)		7	19128471	19137106	+
MSTRG.27524	0.970809	6.31399	19.0963	1.24288e-05	0.000152101	StringTie	ENSDARG00000082173,ENSDARG00000082908	MSTRG.27524.1,ENSDART00000115898,ENSDART00000119030,MSTRG.27524.4	MSTRG.27524.1(3),ENSDART00000115898(1),ENSDART00000119030(1),MSTRG.27524.4(2)	dre-let-7a-6,CR847944.3	6	54502909	54508202	-
MSTRG.32444	2.33405	0.834163	18.959	1.33555e-05	0.000161806	StringTie		MSTRG.32444.1	MSTRG.32444.1(2)		KN150389.1	5076	6450	-
MSTRG.675	-1.21928	4.29082	18.6951	1.53377e-05	0.000182224	StringTie		MSTRG.675.1,MSTRG.675.2	MSTRG.675.1(2),MSTRG.675.2(3)		1	37456594	37470797	-
MSTRG.18164	-1.78456	2.08535	18.2292	1.95856e-05	0.000223924	StringTie		MSTRG.18164.1	MSTRG.18164.1(9)		23	17958480	17964980	-
MSTRG.31857	-1.0971	4.90754	18.1713	2.019e-05	0.000229571	StringTie		MSTRG.31857.3,MSTRG.31857.2,MSTRG.31857.1,MSTRG.31857.4,MSTRG.31857.5,MSTRG.31857.6,MSTRG.31857.8,MSTRG.31857.7	MSTRG.31857.3(3),MSTRG.31857.2(3),MSTRG.31857.1(2),MSTRG.31857.4(3),MSTRG.31857.5(3),MSTRG.31857.6(4),MSTRG.31857.8(3),MSTRG.31857.7(3)		KN149727.1	14449	19194	-
MSTRG.32045	5.85593	-0.240621	17.646	2.6608e-05	0.00029091	StringTie		MSTRG.32045.1	MSTRG.32045.1(2)		KN149936.1	541	1639	+
MSTRG.14417	-2.82733	-0.463692	17.4843	2.89691e-05	0.0003123	StringTie		MSTRG.14417.1	MSTRG.14417.1(2)		20	11317412	11318161	-
MSTRG.18131	-1.17186	4.33942	17.4564	2.9398e-05	0.000315412	StringTie		MSTRG.18131.1	MSTRG.18131.1(4)		23	17486187	17494911	-
MSTRG.32695	1.86106	1.79533	17.4149	3.00468e-05	0.000321098	StringTie		MSTRG.32695.1	MSTRG.32695.1(4)		KN150700.1	8451	12039	-
MSTRG.24560	-2.63659	-0.0328883	17.2391	3.29585e-05	0.000347809	StringTie		MSTRG.24560.1	MSTRG.24560.1(2)		4	72990236	72995763	+
MSTRG.16330	-1.1321	4.50032	17.1976	3.36866e-05	0.000354247	StringTie		MSTRG.16330.1	MSTRG.16330.1(2)		21	37054899	37057214	+
MSTRG.30937	1.98154	1.03328	16.8689	4.00521e-05	0.000412512	StringTie		MSTRG.30937.1	MSTRG.30937.1(3)		9	18083523	18087685	-
MSTRG.32657	2.39803	1.06039	16.485	4.90377e-05	0.000492658	StringTie		MSTRG.32657.1	MSTRG.32657.1(2)		KN150648.1	911	1921	+
MSTRG.5673	-1.46195	2.91146	16.4071	5.10947e-05	0.000510097	StringTie		MSTRG.5673.1,MSTRG.5673.2,MSTRG.5673.3	MSTRG.5673.1(1),MSTRG.5673.2(3),MSTRG.5673.3(2)		14	499321	500667	+
MSTRG.1931	-2.39383	0.181595	16.3877	5.16186e-05	0.000514187	StringTie		MSTRG.1931.1	MSTRG.1931.1(2)		10	24886970	24887364	+
MSTRG.2598	1.11738	4.43526	16.33	5.32157e-05	0.000525444	StringTie		MSTRG.2598.1,MSTRG.2598.2	MSTRG.2598.1(1),MSTRG.2598.2(2)		11	5204162	5210519	+
MSTRG.21468	1.94371	1.82108	16.1939	5.71784e-05	0.000558446	StringTie		MSTRG.21468.1	MSTRG.21468.1(2)		3	25092346	25097604	+
MSTRG.1940	-2.63233	-0.285157	15.9968	6.3448e-05	0.000612157	StringTie		MSTRG.1940.1	MSTRG.1940.1(2)		10	24889200	24890255	+
MSTRG.29492	2.00056	0.906963	15.9683	6.44121e-05	0.000619682	StringTie		MSTRG.29492.1	MSTRG.29492.1(2)		8	6000297	6002304	+
MSTRG.28798	-1.26833	3.47098	15.7248	7.3258e-05	0.000690276	StringTie		MSTRG.28798.1	MSTRG.28798.1(2)		7	45713767	45715496	-
MSTRG.12408	-1.04816	4.6168	15.1682	9.83443e-05	0.000890606	StringTie		MSTRG.12408.1,MSTRG.12408.2,MSTRG.12408.3	MSTRG.12408.1(2),MSTRG.12408.2(2),MSTRG.12408.3(2)		19	43116521	43118780	+
MSTRG.17838	1.43572	2.80136	14.9162	0.000112394	0.00099974	StringTie		MSTRG.17838.1	MSTRG.17838.1(2)		23	2556594	2566271	-
MSTRG.25360	-1.63693	1.68686	14.879	0.000114632	0.00101638	StringTie		MSTRG.25360.1	MSTRG.25360.1(3)		5	29327385	29352890	+
MSTRG.20811	-2.10295	0.229432	14.755	0.000122422	0.00107303	StringTie		MSTRG.20811.1	MSTRG.20811.1(3)		3	1898564	1900596	-
MSTRG.27789	1.95341	1.97943	14.6602	0.000128734	0.00111963	StringTie		MSTRG.27789.1	MSTRG.27789.1(3)		7	5857292	5858413	-
MSTRG.12183	-2.32382	0.750757	14.5358	0.000137522	0.00118349	StringTie		MSTRG.12183.1	MSTRG.12183.1(5)		19	31001313	31002488	+
MSTRG.32553	-2.25723	0.184905	14.4432	0.000144447	0.00123365	StringTie		MSTRG.32553.1	MSTRG.32553.1(2)		KN150535.1	976	1640	+
MSTRG.26280	-0.809321	8.57787	14.3027	0.000155638	0.00131303	StringTie		MSTRG.26280.1,MSTRG.26280.2,MSTRG.26280.3,MSTRG.26280.7,MSTRG.26280.6,MSTRG.26280.5,MSTRG.26280.4,MSTRG.26280.8,MSTRG.26280.9,MSTRG.26280.11,MSTRG.26280.10,MSTRG.26280.13,MSTRG.26280.12,MSTRG.26280.14,MSTRG.26280.15	MSTRG.26280.1(2),MSTRG.26280.2(3),MSTRG.26280.3(3),MSTRG.26280.7(2),MSTRG.26280.6(3),MSTRG.26280.5(3),MSTRG.26280.4(2),MSTRG.26280.8(3),MSTRG.26280.9(2),MSTRG.26280.11(3),MSTRG.26280.10(3),MSTRG.26280.13(2),MSTRG.26280.12(4),MSTRG.26280.14(3),MSTRG.26280.15(2)		5	70865249	70869944	-
MSTRG.32046	5.51217	-1.13963	14.2783	0.000157676	0.00132525	StringTie		MSTRG.32046.1	MSTRG.32046.1(2)		KN149936.1	593	1481	-
MSTRG.32107	1.85394	0.848244	13.9821	0.000184558	0.00151492	StringTie		MSTRG.32107.1	MSTRG.32107.1(3)		KN150014.1	4806	7571	+
MSTRG.18944	-0.802703	7.27747	13.9012	0.000192678	0.00156961	StringTie		MSTRG.18944.1,MSTRG.18944.2,MSTRG.18944.6,MSTRG.18944.4,MSTRG.18944.3,MSTRG.18944.5,MSTRG.18944.7,MSTRG.18944.9,MSTRG.18944.8,MSTRG.18944.10,MSTRG.18944.12,MSTRG.18944.11,MSTRG.18944.13,MSTRG.18944.14,MSTRG.18944.15	MSTRG.18944.1(3),MSTRG.18944.2(3),MSTRG.18944.6(4),MSTRG.18944.4(3),MSTRG.18944.3(3),MSTRG.18944.5(4),MSTRG.18944.7(3),MSTRG.18944.9(3),MSTRG.18944.8(3),MSTRG.18944.10(3),MSTRG.18944.12(3),MSTRG.18944.11(3),MSTRG.18944.13(4),MSTRG.18944.14(3),MSTRG.18944.15(3)		23	45990104	45996614	+
MSTRG.30262	-3.05697	-0.912254	13.7306	0.000210989	0.00169677	StringTie		MSTRG.30262.1	MSTRG.30262.1(4)		8	39374440	39377633	+
MSTRG.25965	-1.48247	2.08136	13.5379	0.00023379	0.0018396	StringTie		MSTRG.25965.1	MSTRG.25965.1(5)		5	56718689	56720083	-
MSTRG.19850	-1.74112	1.34525	13.4821	0.000240848	0.00188634	StringTie		MSTRG.19850.1	MSTRG.19850.1(6)		25	702536	727495	+
MSTRG.1932	-1.73463	1.17743	13.4128	0.000249913	0.00194436	StringTie		MSTRG.1932.1	MSTRG.1932.1(2)		10	24887929	24888562	+
MSTRG.9476	2.80903	-0.0369212	13.4121	0.000250006	0.00194453	StringTie		MSTRG.9476.1	MSTRG.9476.1(2)		17	12115282	12115582	-
MSTRG.19009	-1.75277	0.977623	13.3282	0.000261449	0.00202363	StringTie		MSTRG.19009.1,MSTRG.19009.2	MSTRG.19009.1(3),MSTRG.19009.2(4)		24	2990347	2994804	+
MSTRG.22125	-0.960691	4.76276	13.2749	0.000268981	0.00207183	StringTie		MSTRG.22125.1,MSTRG.22125.2	MSTRG.22125.1(2),MSTRG.22125.2(2)		3	48200228	48201161	+
MSTRG.31824	1.22256	3.24018	13.1731	0.000283996	0.00217507	StringTie		MSTRG.31824.1	MSTRG.31824.1(3)		KN149696.1	312538	317744	+
MSTRG.27070	-1.13156	3.60985	12.9279	0.000323729	0.00242841	StringTie		MSTRG.27070.1	MSTRG.27070.1(2)		6	36492502	36494324	+
MSTRG.18830	0.880563	5.15282	12.8977	0.000328985	0.00245828	StringTie		MSTRG.18830.1	MSTRG.18830.1(3)		23	43721663	43733093	+
MSTRG.27618	-1.31478	2.58825	12.6494	0.00037568	0.00273854	StringTie		MSTRG.27618.1	MSTRG.27618.1(3)		6	59580394	59642714	+
MSTRG.27941	0.928209	4.77776	12.5228	0.000402022	0.00289432	StringTie	ENSDARG00000027903	MSTRG.27941.1,MSTRG.27941.2	MSTRG.27941.1(2),MSTRG.27941.2(2)	adamtsl3	7	12134901	12136444	-
MSTRG.4511	-1.42673	2.26158	12.4783	0.0004117	0.0029569	StringTie		MSTRG.4511.1	MSTRG.4511.1(4)		12	48693845	48731923	-
MSTRG.17667	1.10627	3.67558	12.357	0.000439341	0.00311893	StringTie		MSTRG.17667.1	MSTRG.17667.1(2)		22	35921856	35967557	-
MSTRG.4372	-1.09	3.71335	12.2346	0.000469108	0.00329474	StringTie		MSTRG.4372.1	MSTRG.4372.1(2)		12	41082544	41085584	+
MSTRG.32354	1.89041	0.975604	12.2043	0.000476806	0.00334014	StringTie		MSTRG.32354.1	MSTRG.32354.1(4)		KN150280.1	1603	9457	-
MSTRG.32675	-0.999345	4.10199	11.8863	0.00056547	0.00384939	StringTie		MSTRG.32675.1,MSTRG.32675.2	MSTRG.32675.1(3),MSTRG.32675.2(2)		KN150672.1	80368	81139	+
MSTRG.8329	5.13921	0.0404244	11.6831	0.00063072	0.00421077	StringTie		MSTRG.8329.1	MSTRG.8329.1(5)		16	22069293	22073949	+
MSTRG.24162	-0.73242	10.2759	11.674	0.000633811	0.00422562	StringTie		MSTRG.24162.1	MSTRG.24162.1(2)		4	59292804	59297725	+
MSTRG.23883	1.0897	3.32753	11.4248	0.000724688	0.0047271	StringTie		MSTRG.23883.1	MSTRG.23883.1(2)		4	49683292	49684060	-
MSTRG.1308	-1.13466	3.17841	11.338	0.000759361	0.00491764	StringTie		MSTRG.1308.1	MSTRG.1308.1(2)		1	58870659	58871562	+
MSTRG.11900	1.37255	2.13638	11.2767	0.00078487	0.00505014	StringTie		MSTRG.11900.1	MSTRG.11900.1(2)		19	18604380	18611909	+
MSTRG.23676	1.30664	2.24868	11.0496	0.000887057	0.00558261	StringTie		MSTRG.23676.1	MSTRG.23676.1(2)		4	46949168	46950423	-
MSTRG.9621	1.30385	2.37333	10.9943	0.000913903	0.00572355	StringTie		MSTRG.9621.1	MSTRG.9621.1(2)		17	20225481	20227168	-
MSTRG.5716	-1.05376	3.61032	10.9893	0.000916403	0.00573389	StringTie		MSTRG.5716.1	MSTRG.5716.1(2)		14	1036103	1039843	-
MSTRG.14014	-1.80664	-0.119685	10.8338	0.000996639	0.00616168	StringTie		MSTRG.14014.1	MSTRG.14014.1(2)		2	54831971	54833470	+
MSTRG.24778	-0.810647	4.93458	10.3017	0.0013291	0.00778575	StringTie		MSTRG.24778.1	MSTRG.24778.1(2)		5	3384572	3392422	-
MSTRG.32581	1.32634	2.06439	10.2354	0.00137768	0.00801988	StringTie		MSTRG.32581.1,MSTRG.32581.2	MSTRG.32581.1(2),MSTRG.32581.2(2)		KN150574.1	472	833	-
MSTRG.3192	0.97122	3.94943	10.1377	0.00145268	0.00837702	StringTie		MSTRG.3192.1	MSTRG.3192.1(3)		11	32664958	32679900	-
MSTRG.23532	-1.47505	1.36491	10.1202	0.00146652	0.0084358	StringTie		MSTRG.23532.1,MSTRG.23532.2	MSTRG.23532.1(3),MSTRG.23532.2(3)		4	42053295	42056557	+
MSTRG.20200	1.94704	0.184721	10.0993	0.00148327	0.00851523	StringTie		MSTRG.20200.1	MSTRG.20200.1(2)		25	16082368	16086937	+
MSTRG.20120	1.32625	1.90622	9.83552	0.00171174	0.00956456	StringTie		MSTRG.20120.1	MSTRG.20120.1(2)		25	12815671	12817718	-
MSTRG.31360	1.83759	-0.080469	9.83333	0.00171378	0.00957201	StringTie		MSTRG.31360.1	MSTRG.31360.1(2)		9	34133088	34133910	-
MSTRG.27587	1.10132	2.94339	9.81624	0.00172977	0.00964138	StringTie		MSTRG.27587.1	MSTRG.27587.1(3)		6	57623686	57625346	+
MSTRG.7662	-0.943899	3.75581	9.78262	0.00176169	0.00978091	StringTie		MSTRG.7662.1	MSTRG.7662.1(5)		15	43226077	43243734	-
MSTRG.30673	-1.24517	2.37975	9.76905	0.00177475	0.00982715	StringTie		MSTRG.30673.1	MSTRG.30673.1(3)		9	1137452	1140258	-
MSTRG.24572	-1.71271	0.392135	9.75778	0.00178565	0.00987539	StringTie		MSTRG.24572.1	MSTRG.24572.1(2)		4	73675098	73683613	-
MSTRG.9880	1.22669	2.19349	9.7126	0.00183009	0.0100734	StringTie		MSTRG.9880.1,MSTRG.9880.2	MSTRG.9880.1(3),MSTRG.9880.2(4)		17	29298610	29299969	-
MSTRG.26316	-0.898186	4.11987	9.71229	0.0018304	0.0100734	StringTie		MSTRG.26316.1,MSTRG.26316.2	MSTRG.26316.1(2),MSTRG.26316.2(2)		5	71191567	71192314	+
MSTRG.20655	2.14221	0.195489	9.6991	0.00184358	0.0101314	StringTie		MSTRG.20655.1	MSTRG.20655.1(2)		25	35590187	35595116	-
MSTRG.31850	1.46604	1.44517	9.67002	0.00187299	0.0102597	StringTie		MSTRG.31850.1	MSTRG.31850.1(4)		KN149717.1	461	36273	+
MSTRG.4389	0.854504	4.48486	9.60179	0.00194388	0.01059	StringTie		MSTRG.4389.1,MSTRG.4389.2,MSTRG.4389.3	MSTRG.4389.1(2),MSTRG.4389.2(2),MSTRG.4389.3(3)		12	42609192	42671542	+
MSTRG.13273	0.958265	3.69999	9.59968	0.00194611	0.0106	StringTie		MSTRG.13273.1	MSTRG.13273.1(2)		2	27216988	27225913	+
MSTRG.32499	-1.28639	1.85551	9.51013	0.00204341	0.01101	StringTie		MSTRG.32499.1	MSTRG.32499.1(2)		KN150473.1	1	1064	+
MSTRG.16492	-1.26806	2.5567	9.33585	0.00224714	0.0118918	StringTie		MSTRG.16492.1	MSTRG.16492.1(2)		21	43536021	43539595	-
MSTRG.26210	-0.908529	3.93609	9.31941	0.00226739	0.0119802	StringTie	ENSDARG00000059459	MSTRG.26210.1,MSTRG.26210.2,MSTRG.26210.3,MSTRG.26210.4,MSTRG.26210.5,ENSDART00000136605	MSTRG.26210.1(2),MSTRG.26210.2(2),MSTRG.26210.3(5),MSTRG.26210.4(5),MSTRG.26210.5(5),ENSDART00000136605(4)	si:ch211-283h6.4	5	68046367	68055510	-
MSTRG.32097	-0.654999	7.25721	9.31243	0.00227604	0.0120212	StringTie		MSTRG.32097.1,MSTRG.32097.2,MSTRG.32097.3,MSTRG.32097.4,MSTRG.32097.5,MSTRG.32097.6	MSTRG.32097.1(4),MSTRG.32097.2(3),MSTRG.32097.3(2),MSTRG.32097.4(2),MSTRG.32097.5(2),MSTRG.32097.6(2)		KN149985.1	651	1153	+
MSTRG.11834	2.07506	-0.491183	9.20859	0.00240882	0.0125569	StringTie		MSTRG.11834.1	MSTRG.11834.1(2)		19	14910340	14914549	+
MSTRG.3292	-1.01507	3.1708	9.19747	0.0024235	0.0126126	StringTie		MSTRG.3292.1,MSTRG.3292.2	MSTRG.3292.1(1),MSTRG.3292.2(2)		11	37672057	37675418	-
MSTRG.25809	1.23593	2.20886	9.17039	0.00245962	0.0127538	StringTie		MSTRG.25809.1	MSTRG.25809.1(2)		5	48004541	48007277	-
MSTRG.17420	-1.55701	0.595554	9.08759	0.0025735	0.0132275	StringTie		MSTRG.17420.1	MSTRG.17420.1(2)		22	25284901	25287563	-
MSTRG.6963	1.00405	3.49535	9.04717	0.00263102	0.0134668	StringTie		MSTRG.6963.1,MSTRG.6963.2	MSTRG.6963.1(1),MSTRG.6963.2(2)		15	7359818	7360486	+
MSTRG.29225	0.916837	3.73167	8.94904	0.00277616	0.0140529	StringTie		MSTRG.29225.1	MSTRG.29225.1(2)		7	69709861	69710898	+
MSTRG.29367	-0.677335	5.80739	8.90559	0.00284298	0.014329	StringTie		MSTRG.29367.2,MSTRG.29367.1,MSTRG.29367.3,MSTRG.29367.4,MSTRG.29367.5	MSTRG.29367.2(3),MSTRG.29367.1(2),MSTRG.29367.3(3),MSTRG.29367.4(3),MSTRG.29367.5(3)		8	602052	604136	+
MSTRG.6528	-2.2526	-0.698377	8.79679	0.00301762	0.0150546	StringTie		MSTRG.6528.1	MSTRG.6528.1(2)		14	42905622	42905972	-
MSTRG.29715	-0.900558	3.7586	8.79413	0.00302201	0.0150682	StringTie		MSTRG.29715.1	MSTRG.29715.1(2)		8	17788732	17791573	-
MSTRG.10646	-1.17989	1.9799	8.75812	0.00308226	0.0153019	StringTie		MSTRG.10646.1	MSTRG.10646.1(2)		18	14263920	14264418	+
MSTRG.29326	-0.927358	3.48545	8.74042	0.00311233	0.0154076	StringTie		MSTRG.29326.1,MSTRG.29326.2	MSTRG.29326.1(3),MSTRG.29326.2(2)		7	74068171	74069916	+
MSTRG.21081	-0.979317	3.18464	8.59683	0.00336749	0.0164506	StringTie		MSTRG.21081.1,MSTRG.21081.2,MSTRG.21081.3	MSTRG.21081.1(2),MSTRG.21081.2(2),MSTRG.21081.3(2)		3	13239797	13252227	+
MSTRG.3017	-1.43319	0.853854	8.52601	0.00350107	0.0169895	StringTie		MSTRG.3017.1	MSTRG.3017.1(3)		11	24475168	24476401	-
MSTRG.23178	-1.73253	-0.00312512	8.52173	0.0035093	0.0170141	StringTie		MSTRG.23178.1	MSTRG.23178.1(3)		4	29619994	29645364	-
MSTRG.20734	1.85187	0.273068	8.35616	0.00384381	0.0183331	StringTie		MSTRG.20734.1	MSTRG.20734.1(5)		3	1137988	1140225	+
MSTRG.31840	0.707154	5.15344	8.2826	0.00400267	0.0189635	StringTie		MSTRG.31840.1,MSTRG.31840.2	MSTRG.31840.1(2),MSTRG.31840.2(2)		KN149704.1	37320	38774	-
MSTRG.14371	-1.48519	0.252368	8.16158	0.00427871	0.0200289	StringTie		MSTRG.14371.1	MSTRG.14371.1(3)		20	8041047	8062855	-
MSTRG.4395	0.78757	4.41336	8.12542	0.0043649	0.0203441	StringTie		MSTRG.4395.1	MSTRG.4395.1(6)		12	42747510	42866503	+
MSTRG.17222	0.940671	3.32321	8.07705	0.00448294	0.0208117	StringTie		MSTRG.17222.1	MSTRG.17222.1(2)		22	16133966	16139937	-
MSTRG.7801	-0.769651	4.5531	8.07589	0.00448581	0.0208215	StringTie		MSTRG.7801.1,MSTRG.7801.2	MSTRG.7801.1(1),MSTRG.7801.2(2)		15	47382788	47384195	+
MSTRG.30261	-1.81274	-0.437421	8.07071	0.00449864	0.0208595	StringTie		MSTRG.30261.1	MSTRG.30261.1(2)		8	39366346	39367717	+
MSTRG.2909	1.58441	0.537166	7.84078	0.00510807	0.0230405	StringTie		MSTRG.2909.1	MSTRG.2909.1(2)		11	18339967	18340401	-
MSTRG.15527	-0.615068	6.36625	7.7794	0.00528453	0.0236625	StringTie	ENSDARG00000003462	MSTRG.15527.1,ENSDART00000148540,MSTRG.15527.4,MSTRG.15527.5,MSTRG.15527.3	MSTRG.15527.1(12),ENSDART00000148540(11),MSTRG.15527.4(2),MSTRG.15527.5(2),MSTRG.15527.3(2)	fech	21	1646319	1648871	+
MSTRG.32589	-0.92986	3.23011	7.73095	0.00542821	0.0241577	StringTie		MSTRG.32589.1	MSTRG.32589.1(2)		KN150578.1	47387	51540	+
MSTRG.30674	-1.06056	2.53262	7.60515	0.00582018	0.0255817	StringTie		MSTRG.30674.1	MSTRG.30674.1(2)		9	1147014	1150955	-
MSTRG.32162	-1.35273	1.19684	7.58864	0.00587373	0.0257665	StringTie		MSTRG.32162.1	MSTRG.32162.1(3)		KN150098.1	62691	67912	+
MSTRG.29318	-0.909206	3.19126	7.54365	0.00602218	0.0262517	StringTie		MSTRG.29318.1	MSTRG.29318.1(7)		7	73787208	73797214	+
MSTRG.32576	-1.15743	1.89407	7.48859	0.00620911	0.0268886	StringTie		MSTRG.32576.1	MSTRG.32576.1(3)		KN150565.1	1147	19419	+
MSTRG.4677	0.685373	5.05653	7.47951	0.0062405	0.0269942	StringTie		MSTRG.4677.1,MSTRG.4677.2	MSTRG.4677.1(2),MSTRG.4677.2(3)		13	4585803	4590862	-
MSTRG.17913	-0.968858	3.2577	7.37879	0.00659975	0.028187	StringTie		MSTRG.17913.1	MSTRG.17913.1(2)		23	5497361	5504222	-
MSTRG.5501	1.07852	2.20182	7.3697	0.00663319	0.0282626	StringTie		MSTRG.5501.1	MSTRG.5501.1(2)		13	44867040	44869377	+
MSTRG.32207	0.889458	3.49608	7.30617	0.00687183	0.0291142	StringTie		MSTRG.32207.1,MSTRG.32207.2	MSTRG.32207.1(2),MSTRG.32207.2(2)		KN150129.1	34850	40943	-
MSTRG.12623	-0.782969	4.01562	7.22965	0.00717091	0.0301012	StringTie		MSTRG.12623.1	MSTRG.12623.1(3)		2	635894	740278	+
MSTRG.6913	-1.16558	1.90675	7.18968	0.00733239	0.0305976	StringTie		MSTRG.6913.1	MSTRG.6913.1(2)		15	5474449	5477316	-
MSTRG.17421	-0.777931	3.92538	7.03895	0.00797559	0.0327028	StringTie		MSTRG.17421.1,MSTRG.17421.2	MSTRG.17421.1(3),MSTRG.17421.2(4)		22	25310234	25312947	-
MSTRG.17518	1.41599	0.141651	6.9081	0.0085806	0.0346366	StringTie		MSTRG.17518.1	MSTRG.17518.1(2)		22	28971180	28971707	-
MSTRG.3180	0.625434	5.4398	6.89909	0.00862396	0.0347805	StringTie		MSTRG.3180.1,MSTRG.3180.2	MSTRG.3180.1(1),MSTRG.3180.2(2)		11	30941937	30951315	-
MSTRG.32210	-1.00356	2.64491	6.84148	0.00890648	0.0356272	StringTie		MSTRG.32210.2,MSTRG.32210.1	MSTRG.32210.2(2),MSTRG.32210.1(2)		KN150131.1	14664	16514	+
MSTRG.16158	-0.67567	4.85985	6.83484	0.00893968	0.0357283	StringTie		MSTRG.16158.1,MSTRG.16158.2	MSTRG.16158.1(2),MSTRG.16158.2(2)		21	28513113	28517227	-
MSTRG.32224	-1.21603	1.3611	6.82299	0.00899919	0.0359342	StringTie		MSTRG.32224.1	MSTRG.32224.1(2)		KN150143.1	22	3273	+
MSTRG.14532	0.76782	3.94057	6.81481	0.00904049	0.0360671	StringTie		MSTRG.14532.1,MSTRG.14532.2	MSTRG.14532.1(2),MSTRG.14532.2(2)		20	16953520	16962111	+
MSTRG.14032	-0.563187	6.7843	6.70976	0.00958864	0.0377785	StringTie		MSTRG.14032.1,MSTRG.14032.3,MSTRG.14032.2,MSTRG.14032.4	MSTRG.14032.1(3),MSTRG.14032.3(2),MSTRG.14032.2(1),MSTRG.14032.4(3)		2	55482621	55491548	+
MSTRG.1652	-1.54755	-0.234311	6.56532	0.0103985	0.0403059	StringTie		MSTRG.1652.1	MSTRG.1652.1(2)		10	10330091	10337391	+
MSTRG.32549	-0.564033	6.42243	6.5588	0.0104367	0.0404249	StringTie		MSTRG.32549.18,MSTRG.32549.13,MSTRG.32549.8,MSTRG.32549.26,MSTRG.32549.30,MSTRG.32549.6,MSTRG.32549.5,MSTRG.32549.10,MSTRG.32549.20,MSTRG.32549.15,MSTRG.32549.7,MSTRG.32549.31,MSTRG.32549.32,MSTRG.32549.28,MSTRG.32549.12,MSTRG.32549.21,MSTRG.32549.24,MSTRG.32549.22,MSTRG.32549.33,MSTRG.32549.25,MSTRG.32549.27,MSTRG.32549.3,MSTRG.32549.9,MSTRG.32549.23,MSTRG.32549.29,MSTRG.32549.19,MSTRG.32549.17,…	MSTRG.32549.18(2),MSTRG.32549.13(4),MSTRG.32549.8(2),MSTRG.32549.26(3),MSTRG.32549.30(3),MSTRG.32549.6(3),MSTRG.32549.5(3),MSTRG.32549.10(3),MSTRG.32549.20(4),MSTRG.32549.15(2),MSTRG.32549.7(3),MSTRG.32549.31(3),MSTRG.32549.32(4),MSTRG.32549.28(3),MSTRG.32549.12(2),MSTRG.32549.21(2),MSTRG.32549.24(3),MSTRG.32549.22(3),MSTRG.32549.33(3),MSTRG.32549.25(3),MSTRG.32549.27(3),MSTRG.32549.3(2),MSTRG.32…		KN150529.1	11678	13244	+
MSTRG.28719	-1.72026	-0.418376	6.50863	0.0107352	0.0413441	StringTie		MSTRG.28719.1	MSTRG.28719.1(3)		7	41121426	41122817	+
MSTRG.18954	-0.987034	2.23209	6.12678	0.0133149	0.0491619	StringTie		MSTRG.18954.1	MSTRG.18954.1(2)		24	47303	47790	+
MSTRG.8741	-0.706481	4.26613	6.12174	0.0133529	0.0492685	StringTie		MSTRG.8741.1	MSTRG.8741.1(2)		16	36412618	36415360	+

## Sheet: 0dpa_vs_21dpa
StringTie_ID	logFC	logCPM	F	Pvalue	FDR	Prediction	Ensembl_Gene_ID	StringTie_Transcript_IDs	StringTie_Transcript_IDs_(Number of Exons)	Symbol	Chromosome	Gene_Begin	Gene_End	Strand
MSTRG.20316	-3.07162	7.02213	176.268	3.16459e-40	1.42433e-36	StringTie		MSTRG.20316.1	MSTRG.20316.1(5)		25	20017221	20021345	-
MSTRG.4978	-5.30043	1.25701	97.0062	6.91104e-23	3.65946e-20	StringTie		MSTRG.4978.1	MSTRG.4978.1(3)		13	19143673	19146878	-
MSTRG.25187	4.65787	2.48113	81.6811	1.59912e-19	5.8357e-17	StringTie		MSTRG.25187.1	MSTRG.25187.1(3)		5	23318356	23321547	+
MSTRG.3850	-2.68687	3.75702	71.0192	3.53773e-17	9.65015e-15	StringTie		MSTRG.3850.1	MSTRG.3850.1(2)		12	15958919	15966749	-
MSTRG.12125	3.16562	2.9701	66.7629	3.06205e-16	7.1285e-14	StringTie		MSTRG.12125.1,MSTRG.12125.2	MSTRG.12125.1(1),MSTRG.12125.2(2)		19	28322636	28326453	-
MSTRG.3192	2.40883	3.94943	60.9743	5.78244e-15	1.09199e-12	StringTie		MSTRG.3192.1	MSTRG.3192.1(3)		11	32664958	32679900	-
MSTRG.32405	1.77541	6.1837	60.7056	6.6282e-15	1.23444e-12	StringTie		MSTRG.32405.1	MSTRG.32405.1(3)		KN150349.1	15690	28886	-
MSTRG.7823	1.89946	4.87919	52.8245	3.64726e-13	4.92472e-11	StringTie	ENSDARG00000035648	MSTRG.7823.1,MSTRG.7823.2,MSTRG.7823.3,MSTRG.7823.4	MSTRG.7823.1(2),MSTRG.7823.2(3),MSTRG.7823.3(3),MSTRG.7823.4(3)	irx4a	16	266313	275670	-
MSTRG.5797	1.75251	5.21227	49.0966	2.43668e-12	2.84859e-10	StringTie		MSTRG.5797.1,MSTRG.5797.2,MSTRG.5797.3,MSTRG.5797.4	MSTRG.5797.1(3),MSTRG.5797.2(3),MSTRG.5797.3(2),MSTRG.5797.4(2)		14	4551038	4561982	-
MSTRG.5798	2.68561	2.81894	47.2597	6.21784e-12	6.55909e-10	StringTie		MSTRG.5798.1	MSTRG.5798.1(2)		14	4562663	4568729	-
MSTRG.29385	2.37629	3.19234	45.7213	1.36334e-11	1.29637e-09	StringTie		MSTRG.29385.1	MSTRG.29385.1(2)		8	1093004	1097498	-
MSTRG.30297	-2.35719	2.83063	43.2016	4.93813e-11	4.12861e-09	StringTie		MSTRG.30297.1,MSTRG.30297.2	MSTRG.30297.1(1),MSTRG.30297.2(2)		8	40625777	40627481	+
MSTRG.25657	-3.8061	1.21302	42.8923	5.78387e-11	4.79121e-09	StringTie		MSTRG.25657.1	MSTRG.25657.1(2)		5	39308844	39310408	+
MSTRG.20866	-1.5542	5.41213	41.796	1.01312e-10	8.04687e-09	StringTie		MSTRG.20866.1,MSTRG.20866.2	MSTRG.20866.1(2),MSTRG.20866.2(2)		3	5091307	5096712	+
MSTRG.32692	-1.70419	4.49605	38.6362	5.10631e-10	3.50009e-08	StringTie		MSTRG.32692.1	MSTRG.32692.1(4)		KN150699.1	794	6015	-
MSTRG.32467	1.65044	4.58811	35.8484	2.13283e-09	1.26866e-07	StringTie		MSTRG.32467.1	MSTRG.32467.1(2)		KN150429.1	3319	9305	+
MSTRG.3273	-2.32778	2.09292	34.1389	5.13139e-09	2.84343e-07	StringTie		MSTRG.3273.1	MSTRG.3273.1(4)		11	36713742	36715662	+
MSTRG.6963	1.86522	3.49535	31.7753	1.73081e-08	8.21855e-07	StringTie		MSTRG.6963.1,MSTRG.6963.2	MSTRG.6963.1(1),MSTRG.6963.2(2)		15	7359818	7360486	+
MSTRG.27920	-1.29733	5.65143	31.1868	2.3436e-08	1.07634e-06	StringTie		MSTRG.27920.1	MSTRG.27920.1(2)		7	10851193	10862967	+
MSTRG.20865	-1.47569	4.68074	30.7913	2.8732e-08	1.28888e-06	StringTie		MSTRG.20865.1	MSTRG.20865.1(2)		3	5087497	5091188	+
MSTRG.30844	1.89336	3.16813	30.6863	3.03293e-08	1.35379e-06	StringTie		MSTRG.30844.1	MSTRG.30844.1(2)		9	10181520	10185079	-
MSTRG.12406	2.79596	1.57122	30.4801	3.37311e-08	1.48841e-06	StringTie		MSTRG.12406.1	MSTRG.12406.1(2)		19	42973045	42973613	+
MSTRG.23605	1.49036	4.51349	28.474	9.49666e-08	3.67438e-06	StringTie		MSTRG.23605.1	MSTRG.23605.1(2)		4	43688091	43699104	-
MSTRG.28088	1.53446	4.36724	28.042	1.18708e-07	4.46145e-06	StringTie		MSTRG.28088.1	MSTRG.28088.1(2)		7	19128471	19137106	+
MSTRG.14130	1.449	4.58393	27.8697	1.29766e-07	4.80046e-06	StringTie		MSTRG.14130.1,MSTRG.14130.2	MSTRG.14130.1(1),MSTRG.14130.2(2)		2	58665451	58669366	+
MSTRG.24560	-3.09377	-0.0328883	24.9964	5.74378e-07	1.74871e-05	StringTie		MSTRG.24560.1	MSTRG.24560.1(2)		4	72990236	72995763	+
MSTRG.7662	-1.52195	3.75581	24.8763	6.11285e-07	1.85272e-05	StringTie		MSTRG.7662.1	MSTRG.7662.1(5)		15	43226077	43243734	-
MSTRG.24778	-1.26187	4.93458	24.5985	7.06061e-07	2.09184e-05	StringTie		MSTRG.24778.1	MSTRG.24778.1(2)		5	3384572	3392422	-
MSTRG.22195	1.80975	2.96172	24.3557	8.00894e-07	2.3486e-05	StringTie		MSTRG.22195.1	MSTRG.22195.1(2)		3	52631551	52635795	+
MSTRG.14417	-3.28476	-0.463692	24.1723	8.80915e-07	2.54974e-05	StringTie		MSTRG.14417.1	MSTRG.14417.1(2)		20	11317412	11318161	-
MSTRG.3180	1.13625	5.4398	22.7466	1.84831e-06	4.82723e-05	StringTie		MSTRG.3180.1,MSTRG.3180.2	MSTRG.3180.1(1),MSTRG.3180.2(2)		11	30941937	30951315	-
MSTRG.32354	2.50171	0.975604	22.7332	1.86123e-06	4.8516e-05	StringTie		MSTRG.32354.1	MSTRG.32354.1(4)		KN150280.1	1603	9457	-
MSTRG.4643	2.16003	1.11058	22.1802	2.4822e-06	6.15535e-05	StringTie		MSTRG.4643.1,MSTRG.4643.2	MSTRG.4643.1(3),MSTRG.4643.2(4)		13	2899173	2901626	-
MSTRG.13980	1.11068	5.45053	22.0187	2.70013e-06	6.62279e-05	StringTie		MSTRG.13980.1	MSTRG.13980.1(2)		2	53139937	53148117	-
MSTRG.24963	1.56837	3.50109	21.679	3.22292e-06	7.66153e-05	StringTie		MSTRG.24963.1	MSTRG.24963.1(4)		5	13109244	13115874	+
MSTRG.32702	-2.09584	1.15829	21.0755	4.41543e-06	0.000100454	StringTie		MSTRG.32702.1	MSTRG.32702.1(2)		KN150699.1	6877	8112	-
MSTRG.27941	1.20072	4.77776	21.0288	4.52436e-06	0.000102414	StringTie	ENSDARG00000027903	MSTRG.27941.1,MSTRG.27941.2	MSTRG.27941.1(2),MSTRG.27941.2(2)	adamtsl3	7	12134901	12136444	-
MSTRG.20655	2.95238	0.195489	20.7957	5.10985e-06	0.000113201	StringTie		MSTRG.20655.1	MSTRG.20655.1(2)		25	35590187	35595116	-
MSTRG.25360	-1.90424	1.68686	20.4291	6.18821e-06	0.000134119	StringTie		MSTRG.25360.1	MSTRG.25360.1(3)		5	29327385	29352890	+
MSTRG.18130	-1.28036	4.09379	19.8037	8.58179e-06	0.000175303	StringTie		MSTRG.18130.1	MSTRG.18130.1(4)		23	17486144	17494913	+
MSTRG.1767	1.66898	2.3881	19.3652	1.07959e-05	0.000213117	StringTie		MSTRG.1767.1	MSTRG.1767.1(2)		10	16806672	16812120	+
MSTRG.16330	-1.18769	4.50032	19.1504	1.20812e-05	0.000234603	StringTie		MSTRG.16330.1	MSTRG.16330.1(2)		21	37054899	37057214	+
MSTRG.17838	1.58365	2.80136	18.4632	1.73213e-05	0.000315842	StringTie		MSTRG.17838.1	MSTRG.17838.1(2)		23	2556594	2566271	-
MSTRG.20811	-2.22161	0.229432	17.7479	2.52191e-05	0.000432683	StringTie		MSTRG.20811.1	MSTRG.20811.1(3)		3	1898564	1900596	-
MSTRG.19998	1.55393	2.53389	17.1614	3.43341e-05	0.000566743	StringTie		MSTRG.19998.1	MSTRG.19998.1(2)		25	5962410	5977428	-
MSTRG.31850	1.9136	1.44517	17.0956	3.55442e-05	0.000584165	StringTie		MSTRG.31850.1	MSTRG.31850.1(4)		KN149717.1	461	36273	+
MSTRG.29326	-1.29828	3.48545	16.9575	3.82266e-05	0.000619541	StringTie		MSTRG.29326.1,MSTRG.29326.2	MSTRG.29326.1(3),MSTRG.29326.2(2)		7	74068171	74069916	+
MSTRG.26777	1.78609	2.01767	16.8577	4.02888e-05	0.00064651	StringTie		MSTRG.26777.1	MSTRG.26777.1(2)		6	20129062	20132351	-
MSTRG.19921	1.60663	2.32301	16.6514	4.49183e-05	0.000708539	StringTie		MSTRG.19921.1	MSTRG.19921.1(3)		25	3278633	3287611	+
MSTRG.17841	-0.871599	7.12999	16.3973	5.13587e-05	0.000788484	StringTie		MSTRG.17841.1	MSTRG.17841.1(2)		23	2611202	2613447	+
MSTRG.12449	-0.872184	7.02289	16.3435	5.28361e-05	0.000806441	StringTie		MSTRG.12449.2,MSTRG.12449.1,MSTRG.12449.3,MSTRG.12449.4,MSTRG.12449.5,MSTRG.12449.6	MSTRG.12449.2(3),MSTRG.12449.1(2),MSTRG.12449.3(3),MSTRG.12449.4(2),MSTRG.12449.5(3),MSTRG.12449.6(3)		19	43680837	43687159	+
MSTRG.10608	-0.888625	6.21433	16.0864	6.05182e-05	0.000898457	StringTie		MSTRG.10608.1,MSTRG.10608.2,MSTRG.10608.3	MSTRG.10608.1(1),MSTRG.10608.2(2),MSTRG.10608.3(2)		18	10954048	10955116	-
MSTRG.29367	-0.8938	5.80739	15.4778	8.34805e-05	0.0011699	StringTie		MSTRG.29367.2,MSTRG.29367.1,MSTRG.29367.3,MSTRG.29367.4,MSTRG.29367.5	MSTRG.29367.2(3),MSTRG.29367.1(2),MSTRG.29367.3(3),MSTRG.29367.4(3),MSTRG.29367.5(3)		8	602052	604136	+
MSTRG.8731	-1.0848	5.0831	14.9808	0.00010861	0.00145486	StringTie		MSTRG.8731.1,MSTRG.8731.2	MSTRG.8731.1(5),MSTRG.8731.2(4)		16	36086910	36091008	-
MSTRG.4395	1.05435	4.41336	14.6434	0.000129889	0.0016767	StringTie		MSTRG.4395.1	MSTRG.4395.1(6)		12	42747510	42866503	+
MSTRG.14371	-1.98918	0.252368	14.5201	0.000138671	0.00175659	StringTie		MSTRG.14371.1	MSTRG.14371.1(3)		20	8041047	8062855	-
MSTRG.30501	-1.88505	0.751054	14.4815	0.000141542	0.00177819	StringTie		MSTRG.30501.1	MSTRG.30501.1(2)		8	51169020	51171015	-
MSTRG.675	-1.05117	4.29082	14.2447	0.000160513	0.00197568	StringTie		MSTRG.675.1,MSTRG.675.2	MSTRG.675.1(2),MSTRG.675.2(3)		1	37456594	37470797	-
MSTRG.17913	1.24742	3.2577	14.1997	0.000164396	0.00201797	StringTie		MSTRG.17913.1	MSTRG.17913.1(2)		23	5497361	5504222	-
MSTRG.24808	3.25459	0.442874	14.1396	0.000169735	0.00207219	StringTie		MSTRG.24808.1	MSTRG.24808.1(2)		5	4123834	4124362	+
MSTRG.23131	-1.03202	4.43078	14.05	0.000178011	0.00215688	StringTie		MSTRG.23131.1	MSTRG.23131.1(2)		4	26818589	26821649	-
MSTRG.28798	-1.15361	3.47098	13.4231	0.00024855	0.00280488	StringTie		MSTRG.28798.1	MSTRG.28798.1(2)		7	45713767	45715496	-
MSTRG.639	1.02859	4.21112	13.3933	0.000252523	0.0028426	StringTie		MSTRG.639.1	MSTRG.639.1(2)		1	33995093	34012383	+
MSTRG.18131	-1.00789	4.33942	13.2672	0.000270084	0.00300273	StringTie		MSTRG.18131.1	MSTRG.18131.1(4)		23	17486187	17494911	-
MSTRG.24162	-0.777789	10.2759	13.1514	0.000287306	0.00316455	StringTie		MSTRG.24162.1	MSTRG.24162.1(2)		4	59292804	59297725	+
MSTRG.10646	-1.42709	1.9799	12.8923	0.00032994	0.00353625	StringTie		MSTRG.10646.1	MSTRG.10646.1(2)		18	14263920	14264418	+
MSTRG.14014	-1.89143	-0.119685	12.5597	0.000394148	0.00408598	StringTie		MSTRG.14014.1	MSTRG.14014.1(2)		2	54831971	54833470	+
MSTRG.21468	1.68044	1.82108	12.4101	0.000427007	0.00435802	StringTie		MSTRG.21468.1	MSTRG.21468.1(2)		3	25092346	25097604	+
MSTRG.20937	1.32557	2.37775	12.0755	0.000510889	0.0050611	StringTie		MSTRG.20937.1,MSTRG.20937.2	MSTRG.20937.1(1),MSTRG.20937.2(2)		3	7030220	7030780	-
MSTRG.4389	0.941281	4.48486	11.7798	0.000598784	0.0057586	StringTie		MSTRG.4389.1,MSTRG.4389.2,MSTRG.4389.3	MSTRG.4389.1(2),MSTRG.4389.2(2),MSTRG.4389.3(3)		12	42609192	42671542	+
MSTRG.29459	2.26604	-0.650957	11.7056	0.00062313	0.00593567	StringTie		MSTRG.29459.1	MSTRG.29459.1(2)		8	3851617	3851997	+
MSTRG.9621	1.32789	2.37333	11.6661	0.000636491	0.00604163	StringTie		MSTRG.9621.1	MSTRG.9621.1(2)		17	20225481	20227168	-
MSTRG.32581	1.39858	2.06439	11.6525	0.000641165	0.00607745	StringTie		MSTRG.32581.1,MSTRG.32581.2	MSTRG.32581.1(2),MSTRG.32581.2(2)		KN150574.1	472	833	-
MSTRG.17502	1.07676	3.51491	11.6001	0.000659467	0.00621385	StringTie		MSTRG.17502.1,MSTRG.17502.2	MSTRG.17502.1(7),MSTRG.17502.2(9)		22	27953369	27963979	+
MSTRG.15202	1.37114	1.99512	11.4541	0.000713379	0.00662703	StringTie		MSTRG.15202.1	MSTRG.15202.1(3)		20	46458947	46463448	+
MSTRG.1337	-1.82273	0.31447	11.3869	0.000739638	0.00681471	StringTie		MSTRG.1337.1	MSTRG.1337.1(2)		1	58818587	58819118	-
MSTRG.30937	1.61371	1.03328	11.3033	0.000773691	0.00706578	StringTie		MSTRG.30937.1	MSTRG.30937.1(3)		9	18083523	18087685	-
MSTRG.3292	-1.10269	3.1708	11.0574	0.000883335	0.00785979	StringTie		MSTRG.3292.1,MSTRG.3292.2	MSTRG.3292.1(1),MSTRG.3292.2(2)		11	37672057	37675418	-
MSTRG.31991	0.729032	6.42374	10.9859	0.000918086	0.00810727	StringTie		MSTRG.31991.2,MSTRG.31991.1,MSTRG.31991.3,MSTRG.31991.4	MSTRG.31991.2(2),MSTRG.31991.1(2),MSTRG.31991.3(2),MSTRG.31991.4(2)		KN149868.1	30743	37278	+
MSTRG.25965	-1.29386	2.08136	10.9582	0.000931915	0.00819218	StringTie		MSTRG.25965.1	MSTRG.25965.1(5)		5	56718689	56720083	-
MSTRG.1690	-0.707563	7.9189	10.9451	0.000938514	0.00822876	StringTie		MSTRG.1690.1,MSTRG.1690.2	MSTRG.1690.1(2),MSTRG.1690.2(2)		10	12229735	12232127	-
MSTRG.19057	-1.2232	2.67751	10.9442	0.000938985	0.00823021	StringTie		MSTRG.19057.1,MSTRG.19057.2	MSTRG.19057.1(2),MSTRG.19057.2(2)		24	6073370	6076764	-
MSTRG.20156	-2.3337	-1.01925	10.8126	0.00100812	0.00870342	StringTie		MSTRG.20156.1	MSTRG.20156.1(2)		25	13611519	13611891	+
MSTRG.12626	1.28622	2.22991	10.7647	0.00103452	0.00888875	StringTie		MSTRG.12626.1	MSTRG.12626.1(2)		2	942542	982392	-
MSTRG.13064	-0.858924	4.59327	10.3904	0.0012667	0.0105383	StringTie		MSTRG.13064.1	MSTRG.13064.1(2)		2	19931894	19938894	-
MSTRG.26874	0.848359	4.58255	10.1037	0.00147973	0.011932	StringTie		MSTRG.26874.1	MSTRG.26874.1(2)		6	24614775	24624679	+
MSTRG.23522	-2.03138	-0.26565	9.95428	0.00160476	0.0127208	StringTie		MSTRG.23522.1	MSTRG.23522.1(2)		4	41810496	41812138	+
MSTRG.20120	1.3118	1.90622	9.83719	0.00171019	0.0133456	StringTie		MSTRG.20120.1	MSTRG.20120.1(2)		25	12815671	12817718	-
MSTRG.4360	-0.732518	5.52113	9.83697	0.00171039	0.0133456	StringTie		MSTRG.4360.1,MSTRG.4360.2	MSTRG.4360.1(1),MSTRG.4360.2(2)		12	39282976	39286269	+
MSTRG.11900	1.26145	2.13638	9.80287	0.0017424	0.0135268	StringTie		MSTRG.11900.1	MSTRG.11900.1(2)		19	18604380	18611909	+
MSTRG.7891	0.780958	5.00396	9.7197	0.00182303	0.01407	StringTie		MSTRG.7891.1	MSTRG.7891.1(2)		16	3139245	3142913	+
MSTRG.32207	1.01008	3.49608	9.6413	0.00190251	0.014538	StringTie		MSTRG.32207.1,MSTRG.32207.2	MSTRG.32207.1(2),MSTRG.32207.2(2)		KN150129.1	34850	40943	-
MSTRG.10432	0.86749	4.29044	9.3209	0.00226555	0.0167095	StringTie		MSTRG.10432.1	MSTRG.10432.1(2)		18	3355128	3378491	+
MSTRG.13798	-0.808933	4.63829	9.20518	0.00241331	0.0174957	StringTie		MSTRG.13798.1	MSTRG.13798.1(2)		2	46333979	46336425	+
MSTRG.24744	-0.937022	3.59826	9.12706	0.00251856	0.0180408	StringTie		MSTRG.24744.1	MSTRG.24744.1(2)		5	1784072	1789576	+
MSTRG.27587	1.04961	2.94339	9.0585	0.00261476	0.0184993	StringTie		MSTRG.27587.1	MSTRG.27587.1(3)		6	57623686	57625346	+
MSTRG.21872	1.05443	2.78597	9.01795	0.00267342	0.01885	StringTie		MSTRG.21872.1	MSTRG.21872.1(2)		3	35890145	35891519	-
MSTRG.29404	1.12817	2.42906	8.97525	0.00273661	0.0191854	StringTie		MSTRG.29404.1	MSTRG.29404.1(3)		8	1674802	1683289	-
MSTRG.32234	-1.10137	2.63925	8.89195	0.00286431	0.019843	StringTie		MSTRG.32234.1,MSTRG.32234.2	MSTRG.32234.1(6),MSTRG.32234.2(6)		KN150160.1	2388	11897	+
MSTRG.4149	0.659346	6.00996	8.83047	0.00296242	0.0203563	StringTie		MSTRG.4149.1,MSTRG.4149.2	MSTRG.4149.1(5),MSTRG.4149.2(3)		12	27586586	27612515	-
MSTRG.5998	-1.02701	2.89039	8.73856	0.0031155	0.0211662	StringTie		MSTRG.5998.1	MSTRG.5998.1(8)		14	15056084	15059192	+
MSTRG.19009	-1.31572	0.977623	8.38002	0.00379367	0.0247507	StringTie		MSTRG.19009.1,MSTRG.19009.2	MSTRG.19009.1(3),MSTRG.19009.2(4)		24	2990347	2994804	+
MSTRG.2909	1.59331	0.537166	8.33125	0.00389689	0.0252606	StringTie		MSTRG.2909.1	MSTRG.2909.1(2)		11	18339967	18340401	-
MSTRG.11275	-0.929182	3.16422	8.04234	0.00456965	0.0284315	StringTie		MSTRG.11275.1	MSTRG.11275.1(2)		18	47185503	47192257	+
MSTRG.31219	1.58872	0.0233294	8.02534	0.00461275	0.0286493	StringTie		MSTRG.31219.1	MSTRG.31219.1(2)		9	29695768	29696239	-
MSTRG.27070	-0.863719	3.60985	7.88674	0.00497985	0.0303275	StringTie		MSTRG.27070.1	MSTRG.27070.1(2)		6	36492502	36494324	+
MSTRG.18687	0.886894	3.49043	7.8644	0.00504177	0.0306168	StringTie		MSTRG.18687.1,MSTRG.18687.2	MSTRG.18687.1(2),MSTRG.18687.2(3)		23	36822263	36832223	+
MSTRG.25809	1.12559	2.20886	7.75636	0.00535236	0.0319937	StringTie		MSTRG.25809.1	MSTRG.25809.1(2)		5	48004541	48007277	-
MSTRG.30673	1.02212	2.37975	7.68609	0.00556481	0.0329484	StringTie		MSTRG.30673.1	MSTRG.30673.1(3)		9	1137452	1140258	-
MSTRG.32310	1.04766	2.52024	7.66939	0.00561655	0.0331772	StringTie		MSTRG.32310.1	MSTRG.32310.1(2)		KN150224.1	8014	14089	-
MSTRG.32657	1.63811	1.06039	7.45181	0.00633726	0.0364355	StringTie		MSTRG.32657.1	MSTRG.32657.1(2)		KN150648.1	911	1921	+
MSTRG.6655	-0.946143	2.81883	7.30329	0.00688286	0.038796	StringTie		MSTRG.6655.1,MSTRG.6655.2,MSTRG.6655.3	MSTRG.6655.1(2),MSTRG.6655.2(2),MSTRG.6655.3(2)		14	50046127	50047311	+
MSTRG.27680	-1.30972	0.858972	7.27801	0.00698038	0.0391984	StringTie		MSTRG.27680.1	MSTRG.27680.1(2)		7	1297750	1298296	-
MSTRG.21925	-0.940458	2.79527	7.14338	0.00752413	0.0415605	StringTie		MSTRG.21925.1	MSTRG.21925.1(5)		3	37560478	37563504	-
MSTRG.24245	-1.15176	1.38849	7.11401	0.00764838	0.0421181	StringTie		MSTRG.24245.1	MSTRG.24245.1(4)		4	62701921	62703758	+
MSTRG.26280	-0.566547	8.57787	7.06722	0.00785069	0.0430211	StringTie		MSTRG.26280.1,MSTRG.26280.2,MSTRG.26280.3,MSTRG.26280.7,MSTRG.26280.6,MSTRG.26280.5,MSTRG.26280.4,MSTRG.26280.8,MSTRG.26280.9,MSTRG.26280.11,MSTRG.26280.10,MSTRG.26280.13,MSTRG.26280.12,MSTRG.26280.14,MSTRG.26280.15	MSTRG.26280.1(2),MSTRG.26280.2(3),MSTRG.26280.3(3),MSTRG.26280.7(2),MSTRG.26280.6(3),MSTRG.26280.5(3),MSTRG.26280.4(2),MSTRG.26280.8(3),MSTRG.26280.9(2),MSTRG.26280.11(3),MSTRG.26280.10(3),MSTRG.26280.13(2),MSTRG.26280.12(4),MSTRG.26280.14(3),MSTRG.26280.15(2)		5	70865249	70869944	-
MSTRG.10301	0.978914	2.60477	7.04463	0.00795032	0.0433822	StringTie		MSTRG.10301.1	MSTRG.10301.1(2)		17	53136880	53144987	+
MSTRG.30674	0.956174	2.53262	7.01992	0.00806078	0.0437991	StringTie		MSTRG.30674.1	MSTRG.30674.1(2)		9	1147014	1150955	-
MSTRG.8258	-1.34974	0.638617	7.01219	0.00809565	0.0439532	StringTie		MSTRG.8258.1	MSTRG.8258.1(2)		16	19659146	19660048	-
MSTRG.16970	1.8408	1.00147	6.99191	0.00818791	0.0442874	StringTie		MSTRG.16970.1	MSTRG.16970.1(3)		22	8861704	8864505	-
MSTRG.8329	4.20695	0.0404244	6.95869	0.0083413	0.0449345	StringTie		MSTRG.8329.1	MSTRG.8329.1(5)		16	22069293	22073949	+
MSTRG.7860	1.48766	0.352972	6.90422	0.00859927	0.0459939	StringTie		MSTRG.7860.1	MSTRG.7860.1(2)		16	2385387	2386218	-
MSTRG.32470	-0.743897	4.16663	6.89051	0.00866544	0.0462745	StringTie		MSTRG.32470.1,MSTRG.32470.2	MSTRG.32470.1(2),MSTRG.32470.2(3)		KN150428.1	3138	7943	+
MSTRG.17593	-0.9082	2.88519	6.88232	0.00870527	0.046423	StringTie		MSTRG.17593.1	MSTRG.17593.1(2)		22	31531530	31536351	-
MSTRG.29225	-0.81554	3.73167	6.75404	0.00935355	0.0491483	StringTie		MSTRG.29225.1	MSTRG.29225.1(2)		7	69709861	69710898	+
MSTRG.17572	0.574224	6.20447	6.7376	0.00944014	0.0494627	StringTie		MSTRG.17572.1,MSTRG.17572.2	MSTRG.17572.1(1),MSTRG.17572.2(2)		22	30731008	30732578	-
MSTRG.32444	1.40917	0.834163	6.72266	0.00951956	0.0497342	StringTie		MSTRG.32444.1	MSTRG.32444.1(2)		KN150389.1	5076	6450	-

## Sheet: 0dpa_vs_30dpa
StringTie_ID	logFC	logCPM	F	Pvalue	FDR	Prediction	Ensembl_Gene_ID	StringTie_Transcript_IDs	StringTie_Transcript_IDs_(Number of Exons)	Symbol	Chromosome	Gene_Begin	Gene_End	Strand
MSTRG.20316	-4.24364	7.02213	299.79	3.66094e-67	4.15128e-63	StringTie		MSTRG.20316.1	MSTRG.20316.1(5)		25	20017221	20021345	-
MSTRG.8731	3.20402	5.0831	137.614	8.85213e-32	7.03094e-29	StringTie		MSTRG.8731.1,MSTRG.8731.2	MSTRG.8731.1(5),MSTRG.8731.2(4)		16	36086910	36091008	-
MSTRG.7401	-3.70296	4.41483	117.509	2.22061e-27	1.19935e-24	StringTie		MSTRG.7401.1	MSTRG.7401.1(4)		15	29563998	29566346	-
MSTRG.5797	2.63721	5.21227	105.653	8.7851e-25	3.43828e-22	StringTie		MSTRG.5797.1,MSTRG.5797.2,MSTRG.5797.3,MSTRG.5797.4	MSTRG.5797.1(3),MSTRG.5797.2(3),MSTRG.5797.3(2),MSTRG.5797.4(2)		14	4551038	4561982	-
MSTRG.5798	4.1255	2.81894	105.245	1.07946e-24	4.10575e-22	StringTie		MSTRG.5798.1	MSTRG.5798.1(2)		14	4562663	4568729	-
MSTRG.20866	-2.1876	5.41213	78.4212	8.32527e-19	1.79859e-16	StringTie		MSTRG.20866.1,MSTRG.20866.2	MSTRG.20866.1(2),MSTRG.20866.2(2)		3	5091307	5096712	+
MSTRG.31777	-3.34148	3.57631	78.0425	1.00847e-18	2.12764e-16	StringTie		MSTRG.31777.1	MSTRG.31777.1(6)		KN149685.1	46614	50120	-
MSTRG.6563	-2.48582	4.69607	77.3397	1.43942e-18	2.99013e-16	StringTie		MSTRG.6563.1,MSTRG.6563.2,MSTRG.6563.3,MSTRG.6563.4	MSTRG.6563.1(2),MSTRG.6563.2(2),MSTRG.6563.3(2),MSTRG.6563.4(3)		14	45914899	45923421	+
MSTRG.6564	-2.81524	4.02887	76.8548	1.83996e-18	3.73596e-16	StringTie		MSTRG.6564.1,MSTRG.6564.4,MSTRG.6564.3,MSTRG.6564.2,MSTRG.6564.5,MSTRG.6564.6	MSTRG.6564.1(2),MSTRG.6564.4(2),MSTRG.6564.3(2),MSTRG.6564.2(2),MSTRG.6564.5(2),MSTRG.6564.6(2)		14	45923479	45925681	+
MSTRG.22100	-2.04686	5.33644	67.048	2.64978e-16	4.02007e-14	StringTie		MSTRG.22100.1	MSTRG.22100.1(2)		3	45495551	45545077	+
MSTRG.6495	2.00575	5.10245	62.8415	2.24024e-15	2.92259e-13	StringTie		MSTRG.6495.1,MSTRG.6495.2,MSTRG.6495.3,MSTRG.6495.4,MSTRG.6495.5	MSTRG.6495.1(5),MSTRG.6495.2(2),MSTRG.6495.3(4),MSTRG.6495.4(4),MSTRG.6495.5(2)		14	39827325	39833227	+
MSTRG.9299	3.37705	2.48699	62.7844	2.30624e-15	2.9799e-13	StringTie		MSTRG.9299.1,MSTRG.9299.2,MSTRG.9299.3	MSTRG.9299.1(3),MSTRG.9299.2(3),MSTRG.9299.3(3)		17	2944863	2971201	-
MSTRG.25187	4.07755	2.48113	60.8397	6.19152e-15	7.33342e-13	StringTie		MSTRG.25187.1	MSTRG.25187.1(3)		5	23318356	23321547	+
MSTRG.14130	2.05426	4.58393	54.6742	1.42265e-13	1.35277e-11	StringTie		MSTRG.14130.1,MSTRG.14130.2	MSTRG.14130.1(1),MSTRG.14130.2(2)		2	58665451	58669366	+
MSTRG.22101	-2.07434	4.33163	50.8985	9.72672e-13	7.9597e-11	StringTie		MSTRG.22101.1	MSTRG.22101.1(2)		3	45542278	45550537	+
MSTRG.7823	1.80532	4.87919	47.8825	4.52545e-12	3.31192e-10	StringTie	ENSDARG00000035648	MSTRG.7823.1,MSTRG.7823.2,MSTRG.7823.3,MSTRG.7823.4	MSTRG.7823.1(2),MSTRG.7823.2(3),MSTRG.7823.3(3),MSTRG.7823.4(3)	irx4a	16	266313	275670	-
MSTRG.29385	2.39615	3.19234	46.3743	9.7687e-12	6.78159e-10	StringTie		MSTRG.29385.1	MSTRG.29385.1(2)		8	1093004	1097498	-
MSTRG.26696	-1.46996	6.90093	44.2593	2.87632e-11	1.78154e-09	StringTie		MSTRG.26696.1,MSTRG.26696.2	MSTRG.26696.1(1),MSTRG.26696.2(2)		6	14944060	14945777	-
MSTRG.4389	1.84875	4.48486	44.1604	3.02544e-11	1.86109e-09	StringTie		MSTRG.4389.1,MSTRG.4389.2,MSTRG.4389.3	MSTRG.4389.1(2),MSTRG.4389.2(2),MSTRG.4389.3(3)		12	42609192	42671542	+
MSTRG.20865	-1.77971	4.68074	43.5721	4.08633e-11	2.45225e-09	StringTie		MSTRG.20865.1	MSTRG.20865.1(2)		3	5087497	5091188	+
MSTRG.4978	-2.98713	1.25701	43.338	4.60554e-11	2.71556e-09	StringTie		MSTRG.4978.1	MSTRG.4978.1(3)		13	19143673	19146878	-
MSTRG.3192	1.96133	3.94943	41.1621	1.40114e-10	7.55245e-09	StringTie		MSTRG.3192.1	MSTRG.3192.1(3)		11	32664958	32679900	-
MSTRG.8250	3.54813	0.38243	40.4178	2.05065e-10	1.07114e-08	StringTie		MSTRG.8250.1	MSTRG.8250.1(2)		16	18388299	18395599	+
MSTRG.31790	-3.04743	1.85893	38.7111	4.91412e-10	2.38679e-08	StringTie		MSTRG.31790.1	MSTRG.31790.1(4)		KN149686.1	258520	260346	-
MSTRG.12125	2.38802	2.9701	38.3482	5.91828e-10	2.82373e-08	StringTie		MSTRG.12125.1,MSTRG.12125.2	MSTRG.12125.1(1),MSTRG.12125.2(2)		19	28322636	28326453	-
MSTRG.17421	-1.84151	3.92538	36.8904	1.24961e-09	5.65256e-08	StringTie		MSTRG.17421.1,MSTRG.17421.2	MSTRG.17421.1(3),MSTRG.17421.2(4)		22	25310234	25312947	-
MSTRG.19921	2.38059	2.32301	35.9813	1.99224e-09	8.51273e-08	StringTie		MSTRG.19921.1	MSTRG.19921.1(3)		25	3278633	3287611	+
MSTRG.7662	-1.816	3.75581	34.3412	4.62477e-09	1.80567e-07	StringTie		MSTRG.7662.1	MSTRG.7662.1(5)		15	43226077	43243734	-
MSTRG.7893	1.36611	5.79241	34.1041	5.22423e-09	2.00969e-07	StringTie		MSTRG.7893.1,MSTRG.7893.2	MSTRG.7893.1(2),MSTRG.7893.2(2)		16	3205749	3207108	-
MSTRG.32645	2.09003	3.19763	32.3163	1.31009e-08	4.56502e-07	StringTie		MSTRG.32645.1,MSTRG.32645.2	MSTRG.32645.1(3),MSTRG.32645.2(3)		KN150636.1	16268	18971	+
MSTRG.6963	-2.24149	3.49535	32.276	1.33757e-08	4.64282e-07	StringTie		MSTRG.6963.1,MSTRG.6963.2	MSTRG.6963.1(1),MSTRG.6963.2(2)		15	7359818	7360486	+
MSTRG.15877	-2.36716	2.08173	31.6595	1.83711e-08	6.07981e-07	StringTie		MSTRG.15877.1	MSTRG.15877.1(2)		21	17978303	17979661	+
MSTRG.17913	1.87111	3.2577	31.3683	2.13437e-08	6.93608e-07	StringTie		MSTRG.17913.1	MSTRG.17913.1(2)		23	5497361	5504222	-
MSTRG.29367	-1.28139	5.80739	31.1244	2.42009e-08	7.70689e-07	StringTie		MSTRG.29367.2,MSTRG.29367.1,MSTRG.29367.3,MSTRG.29367.4,MSTRG.29367.5	MSTRG.29367.2(3),MSTRG.29367.1(2),MSTRG.29367.3(3),MSTRG.29367.4(3),MSTRG.29367.5(3)		8	602052	604136	+
MSTRG.32405	1.25546	6.1837	31.0428	2.52406e-08	7.9722e-07	StringTie		MSTRG.32405.1	MSTRG.32405.1(3)		KN150349.1	15690	28886	-
MSTRG.32467	1.51332	4.58811	30.2015	3.89406e-08	1.19093e-06	StringTie		MSTRG.32467.1	MSTRG.32467.1(2)		KN150429.1	3319	9305	+
MSTRG.32692	-1.43704	4.49605	27.8911	1.28336e-07	3.47413e-06	StringTie		MSTRG.32692.1	MSTRG.32692.1(4)		KN150699.1	794	6015	-
MSTRG.21111	1.49564	4.35208	27.8143	1.33533e-07	3.57855e-06	StringTie		MSTRG.21111.3,MSTRG.21111.2,MSTRG.21111.1	MSTRG.21111.3(3),MSTRG.21111.2(3),MSTRG.21111.1(2)		3	13815486	13823266	+
MSTRG.13798	-1.40607	4.63829	26.5963	2.50727e-07	6.26353e-06	StringTie		MSTRG.13798.1	MSTRG.13798.1(2)		2	46333979	46336425	+
MSTRG.3180	1.23015	5.4398	26.5478	2.57091e-07	6.39639e-06	StringTie		MSTRG.3180.1,MSTRG.3180.2	MSTRG.3180.1(1),MSTRG.3180.2(2)		11	30941937	30951315	-
MSTRG.10646	-2.12279	1.9799	26.2206	3.0455e-07	7.34975e-06	StringTie		MSTRG.10646.1	MSTRG.10646.1(2)		18	14263920	14264418	+
MSTRG.10608	-1.12036	6.21433	25.2643	4.99888e-07	1.14987e-05	StringTie		MSTRG.10608.1,MSTRG.10608.2,MSTRG.10608.3	MSTRG.10608.1(1),MSTRG.10608.2(2),MSTRG.10608.3(2)		18	10954048	10955116	-
MSTRG.27920	-1.15801	5.65143	24.9896	5.76408e-07	1.30696e-05	StringTie		MSTRG.27920.1	MSTRG.27920.1(2)		7	10851193	10862967	+
MSTRG.32097	-1.07413	7.25721	24.6968	6.70957e-07	1.49869e-05	StringTie		MSTRG.32097.1,MSTRG.32097.2,MSTRG.32097.3,MSTRG.32097.4,MSTRG.32097.5,MSTRG.32097.6	MSTRG.32097.1(4),MSTRG.32097.2(3),MSTRG.32097.3(2),MSTRG.32097.4(2),MSTRG.32097.5(2),MSTRG.32097.6(2)		KN149985.1	651	1153	+
MSTRG.29715	-1.51299	3.7586	24.0534	9.37023e-07	2.01072e-05	StringTie		MSTRG.29715.1	MSTRG.29715.1(2)		8	17788732	17791573	-
MSTRG.639	-1.43321	4.21112	23.904	1.01261e-06	2.15658e-05	StringTie		MSTRG.639.1	MSTRG.639.1(2)		1	33995093	34012383	+
MSTRG.23605	1.35199	4.51349	23.4409	1.28811e-06	2.64528e-05	StringTie		MSTRG.23605.1	MSTRG.23605.1(2)		4	43688091	43699104	-
MSTRG.7402	-2.85653	1.09107	23.4314	1.29448e-06	2.65635e-05	StringTie		MSTRG.7402.1	MSTRG.7402.1(2)		15	29590577	29591103	-
MSTRG.29225	-1.54444	3.73167	22.4073	2.20533e-06	4.19993e-05	StringTie		MSTRG.29225.1	MSTRG.29225.1(2)		7	69709861	69710898	+
MSTRG.17841	-1.01816	7.12999	22.2267	2.42285e-06	4.55001e-05	StringTie		MSTRG.17841.1	MSTRG.17841.1(2)		23	2611202	2613447	+
MSTRG.21925	-1.69082	2.79527	21.3747	3.77725e-06	6.6982e-05	StringTie		MSTRG.21925.1	MSTRG.21925.1(5)		3	37560478	37563504	-
MSTRG.3273	-1.78539	2.09292	21.045	4.48619e-06	7.77941e-05	StringTie		MSTRG.3273.1	MSTRG.3273.1(4)		11	36713742	36715662	+
MSTRG.8329	5.98043	0.0404244	20.2317	6.86084e-06	0.000112003	StringTie		MSTRG.8329.1	MSTRG.8329.1(5)		16	22069293	22073949	+
MSTRG.12449	-0.97056	7.02289	20.1439	7.18276e-06	0.000116569	StringTie		MSTRG.12449.2,MSTRG.12449.1,MSTRG.12449.3,MSTRG.12449.4,MSTRG.12449.5,MSTRG.12449.6	MSTRG.12449.2(3),MSTRG.12449.1(2),MSTRG.12449.3(3),MSTRG.12449.4(2),MSTRG.12449.5(3),MSTRG.12449.6(3)		19	43680837	43687159	+
MSTRG.10432	1.2717	4.29044	19.8699	8.28934e-06	0.000131989	StringTie		MSTRG.10432.1	MSTRG.10432.1(2)		18	3355128	3378491	+
MSTRG.26777	1.9245	2.01767	19.4787	1.0173e-05	0.000157595	StringTie		MSTRG.26777.1	MSTRG.26777.1(2)		6	20129062	20132351	-
MSTRG.24778	-1.12006	4.93458	19.4609	1.02683e-05	0.000158777	StringTie		MSTRG.24778.1	MSTRG.24778.1(2)		5	3384572	3392422	-
MSTRG.28798	-1.39873	3.47098	19.2742	1.13226e-05	0.00017236	StringTie		MSTRG.28798.1	MSTRG.28798.1(2)		7	45713767	45715496	-
MSTRG.16589	1.67441	2.41857	19.1718	1.19467e-05	0.000180134	StringTie		MSTRG.16589.1	MSTRG.16589.1(2)		21	45649111	45672727	+
MSTRG.9104	-2.46534	1.1229	19.0083	1.30153e-05	0.00019315	StringTie		MSTRG.9104.1	MSTRG.9104.1(2)		16	52154221	52160507	-
MSTRG.12406	2.24087	1.57122	18.9634	1.33248e-05	0.000196739	StringTie		MSTRG.12406.1	MSTRG.12406.1(2)		19	42973045	42973613	+
MSTRG.26874	1.13285	4.58255	17.8835	2.34854e-05	0.000321125	StringTie		MSTRG.26874.1	MSTRG.26874.1(2)		6	24614775	24624679	+
MSTRG.4643	-2.32835	1.11058	16.9632	3.81105e-05	0.000489616	StringTie		MSTRG.4643.1,MSTRG.4643.2	MSTRG.4643.1(3),MSTRG.4643.2(4)		13	2899173	2901626	-
MSTRG.32702	-1.85149	1.15829	16.727	4.31628e-05	0.000540887	StringTie		MSTRG.32702.1	MSTRG.32702.1(2)		KN150699.1	6877	8112	-
MSTRG.11275	-1.3559	3.16422	16.5395	4.76466e-05	0.000587533	StringTie		MSTRG.11275.1	MSTRG.11275.1(2)		18	47185503	47192257	+
MSTRG.24744	-1.2586	3.59826	16.0041	6.32041e-05	0.000745339	StringTie		MSTRG.24744.1	MSTRG.24744.1(2)		5	1784072	1789576	+
MSTRG.8727	-1.19084	3.91589	15.7353	7.28527e-05	0.000840045	StringTie		MSTRG.8727.1	MSTRG.8727.1(3)		16	36055187	36061710	-
MSTRG.17593	-1.39968	2.88519	15.5984	7.83194e-05	0.000893543	StringTie		MSTRG.17593.1	MSTRG.17593.1(2)		22	31531530	31536351	-
MSTRG.30297	-1.3448	2.83063	15.2741	9.29823e-05	0.00102909	StringTie		MSTRG.30297.1,MSTRG.30297.2	MSTRG.30297.1(1),MSTRG.30297.2(2)		8	40625777	40627481	+
MSTRG.11812	0.961444	5.16248	15.2621	9.35766e-05	0.0010344	StringTie		MSTRG.11812.1	MSTRG.11812.1(3)		19	13642779	13709317	+
MSTRG.8732	3.13617	-0.41629	15.2605	9.3654e-05	0.00103483	StringTie		MSTRG.8732.1	MSTRG.8732.1(4)		16	36088482	36090913	+
MSTRG.32451	-0.864888	6.14328	14.9821	0.000108538	0.00117289	StringTie		MSTRG.32451.3,MSTRG.32451.2,MSTRG.32451.1,MSTRG.32451.4,MSTRG.32451.5,MSTRG.32451.6	MSTRG.32451.3(2),MSTRG.32451.2(2),MSTRG.32451.1(1),MSTRG.32451.4(2),MSTRG.32451.5(2),MSTRG.32451.6(3)		KN150402.1	65	8377	+
MSTRG.14014	-2.11933	-0.119685	14.9545	0.000110136	0.00118589	StringTie		MSTRG.14014.1	MSTRG.14014.1(2)		2	54831971	54833470	+
MSTRG.27893	-1.41503	2.73727	14.9219	0.000112052	0.00120173	StringTie		MSTRG.27893.1,MSTRG.27893.2	MSTRG.27893.1(5),MSTRG.27893.2(5)		7	8754894	8756948	-
MSTRG.16330	-1.03943	4.50032	14.7511	0.000122677	0.00129867	StringTie		MSTRG.16330.1	MSTRG.16330.1(2)		21	37054899	37057214	+
MSTRG.20734	2.31695	0.273068	14.1916	0.000165106	0.00167368	StringTie		MSTRG.20734.1	MSTRG.20734.1(5)		3	1137988	1140225	+
MSTRG.6655	-1.34285	2.81883	14.1525	0.000168576	0.00170119	StringTie		MSTRG.6655.1,MSTRG.6655.2,MSTRG.6655.3	MSTRG.6655.1(2),MSTRG.6655.2(2),MSTRG.6655.3(2)		14	50046127	50047311	+
MSTRG.31936	-1.4983	2.19748	14.0217	0.000180718	0.00180885	StringTie		MSTRG.31936.1	MSTRG.31936.1(3)		KN149809.1	10	1770	-
MSTRG.19009	-1.75165	0.977623	13.9253	0.000190223	0.00188652	StringTie		MSTRG.19009.1,MSTRG.19009.2	MSTRG.19009.1(3),MSTRG.19009.2(4)		24	2990347	2994804	+
MSTRG.4395	1.02591	4.41336	13.8441	0.000198617	0.00196111	StringTie		MSTRG.4395.1	MSTRG.4395.1(6)		12	42747510	42866503	+
MSTRG.16385	1.22877	3.23208	13.6738	0.000217462	0.00211395	StringTie		MSTRG.16385.1	MSTRG.16385.1(4)		21	38891156	38896846	+
MSTRG.4745	-2.30196	-0.170305	13.4738	0.000241922	0.00230851	StringTie		MSTRG.4745.1	MSTRG.4745.1(2)		13	8119135	8119627	-
MSTRG.24963	1.23975	3.50109	13.4165	0.000249423	0.00236588	StringTie		MSTRG.24963.1	MSTRG.24963.1(4)		5	13109244	13115874	+
MSTRG.12143	-1.54212	1.9468	13.2509	0.000272444	0.00254713	StringTie		MSTRG.12143.1	MSTRG.12143.1(2)		19	29527833	29576514	+
MSTRG.31991	0.798833	6.42374	13.1591	0.000286133	0.0026526	StringTie		MSTRG.31991.2,MSTRG.31991.1,MSTRG.31991.3,MSTRG.31991.4	MSTRG.31991.2(2),MSTRG.31991.1(2),MSTRG.31991.3(2),MSTRG.31991.4(2)		KN149868.1	30743	37278	+
MSTRG.11808	-1.3891	2.44503	12.7504	0.000355933	0.00317437	StringTie		MSTRG.11808.1	MSTRG.11808.1(2)		19	13488170	13489806	+
MSTRG.16492	1.31872	2.5567	12.5678	0.000392447	0.00343646	StringTie		MSTRG.16492.1	MSTRG.16492.1(2)		21	43536021	43539595	-
MSTRG.28088	1.02339	4.36724	12.4596	0.000415848	0.0036005	StringTie		MSTRG.28088.1	MSTRG.28088.1(2)		7	19128471	19137106	+
MSTRG.15527	-0.778556	6.36625	12.447	0.000418669	0.00362144	StringTie	ENSDARG00000003462	MSTRG.15527.1,ENSDART00000148540,MSTRG.15527.4,MSTRG.15527.5,MSTRG.15527.3	MSTRG.15527.1(12),ENSDART00000148540(11),MSTRG.15527.4(2),MSTRG.15527.5(2),MSTRG.15527.3(2)	fech	21	1646319	1648871	+
MSTRG.30936	-1.36275	2.53579	12.4206	0.000424628	0.0036636	StringTie		MSTRG.30936.1,MSTRG.30936.3,MSTRG.30936.2	MSTRG.30936.1(3),MSTRG.30936.3(4),MSTRG.30936.2(5)		9	18079827	18083383	-
MSTRG.2909	1.91547	0.537166	12.1444	0.000492359	0.00414856	StringTie		MSTRG.2909.1	MSTRG.2909.1(2)		11	18339967	18340401	-
MSTRG.12381	-0.787822	5.75024	11.7464	0.000609619	0.00496764	StringTie		MSTRG.12381.1,MSTRG.12381.2	MSTRG.12381.1(1),MSTRG.12381.2(2)		19	42246796	42249856	+
MSTRG.25360	-1.41147	1.68686	11.6558	0.000640039	0.00518113	StringTie		MSTRG.25360.1	MSTRG.25360.1(3)		5	29327385	29352890	+
MSTRG.3292	-1.13469	3.1708	11.6115	0.00065545	0.00529249	StringTie		MSTRG.3292.1,MSTRG.3292.2	MSTRG.3292.1(1),MSTRG.3292.2(2)		11	37672057	37675418	-
MSTRG.31611	-1.08893	3.4191	11.5532	0.000676333	0.00542355	StringTie		MSTRG.31611.1	MSTRG.31611.1(4)		9	49342369	49365650	+
MSTRG.32503	-1.58573	1.3052	11.1314	0.000848767	0.00650794	StringTie		MSTRG.32503.1	MSTRG.32503.1(2)		KN150486.1	174	1180	-
MSTRG.12626	1.30787	2.22991	11.0749	0.000875062	0.00666791	StringTie		MSTRG.12626.1	MSTRG.12626.1(2)		2	942542	982392	-
MSTRG.30501	-1.62922	0.751054	10.9702	0.000925871	0.00698997	StringTie		MSTRG.30501.1	MSTRG.30501.1(2)		8	51169020	51171015	-
MSTRG.29318	-1.09256	3.19126	10.9318	0.00094529	0.00710876	StringTie		MSTRG.29318.1	MSTRG.29318.1(7)		7	73787208	73797214	+
MSTRG.29326	-1.02124	3.48545	10.655	0.00109774	0.00799474	StringTie		MSTRG.29326.1,MSTRG.29326.2	MSTRG.29326.1(3),MSTRG.29326.2(2)		7	74068171	74069916	+
MSTRG.7760	1.2459	2.85684	10.5916	0.00113604	0.00820949	StringTie		MSTRG.7760.1	MSTRG.7760.1(2)		15	46781803	46782332	+
MSTRG.32174	-1.50923	1.65233	10.4287	0.00124072	0.00882655	StringTie		MSTRG.32174.1	MSTRG.32174.1(2)		KN150105.1	44369	48007	-
MSTRG.17624	-0.713977	6.19346	10.3622	0.0012862	0.00908071	StringTie		MSTRG.17624.1	MSTRG.17624.1(2)		22	33240350	33243909	+
MSTRG.17222	1.05594	3.32321	10.2943	0.00133443	0.00936006	StringTie		MSTRG.17222.1	MSTRG.17222.1(2)		22	16133966	16139937	-
MSTRG.32354	1.722	0.975604	10.2751	0.0013484	0.00944091	StringTie		MSTRG.32354.1	MSTRG.32354.1(4)		KN150280.1	1603	9457	-
MSTRG.22847	1.22656	2.18009	10.2514	0.0013658	0.00954043	StringTie		MSTRG.22847.1	MSTRG.22847.1(2)		4	13024019	13025210	-
MSTRG.32657	1.89845	1.06039	10.1775	0.00142167	0.00984919	StringTie		MSTRG.32657.1	MSTRG.32657.1(2)		KN150648.1	911	1921	+
MSTRG.20976	1.2053	2.43862	10.1675	0.00142939	0.00989504	StringTie		MSTRG.20976.1	MSTRG.20976.1(2)		3	7127655	7135175	+
MSTRG.7818	1.01353	3.27305	9.84425	0.00170363	0.0114274	StringTie		MSTRG.7818.1	MSTRG.7818.1(2)		16	76329	81204	-
MSTRG.1932	-1.41506	1.17743	9.77864	0.00176551	0.0117577	StringTie		MSTRG.1932.1	MSTRG.1932.1(2)		10	24887929	24888562	+
MSTRG.31948	1.00578	3.32266	9.72558	0.00181721	0.0120456	StringTie		MSTRG.31948.1	MSTRG.31948.1(2)		KN149819.1	5214	10083	+
MSTRG.17914	1.22492	2.0722	9.71793	0.00182479	0.0120899	StringTie		MSTRG.17914.1	MSTRG.17914.1(2)		23	5509694	5511977	+
MSTRG.9267	-0.895046	4.09734	9.69504	0.00184766	0.0121936	StringTie		MSTRG.9267.1,MSTRG.9267.2	MSTRG.9267.1(1),MSTRG.9267.2(2)		17	1908810	1910543	-
MSTRG.18830	-0.764719	5.15282	9.52454	0.00202742	0.0131558	StringTie		MSTRG.18830.1	MSTRG.18830.1(3)		23	43721663	43733093	+
MSTRG.2978	-1.24018	2.01176	9.43595	0.00212772	0.0136743	StringTie		MSTRG.2978.1	MSTRG.2978.1(2)		11	23342168	23348408	+
MSTRG.32675	-0.875236	4.10199	9.31719	0.00227014	0.0143641	StringTie		MSTRG.32675.1,MSTRG.32675.2	MSTRG.32675.1(3),MSTRG.32675.2(2)		KN150672.1	80368	81139	+
MSTRG.32427	-1.19945	2.11696	9.13424	0.00250869	0.0155956	StringTie		MSTRG.32427.1	MSTRG.32427.1(2)		KN150375.1	70358	71123	-
MSTRG.17674	-1.14143	2.56765	9.11421	0.00253631	0.0157334	StringTie		MSTRG.17674.1,MSTRG.17674.2	MSTRG.17674.1(2),MSTRG.17674.2(1)		22	36281146	36283275	-
MSTRG.20937	1.1495	2.37775	9.04308	0.00263691	0.0161767	StringTie		MSTRG.20937.1,MSTRG.20937.2	MSTRG.20937.1(1),MSTRG.20937.2(2)		3	7030220	7030780	-
MSTRG.29553	-0.641414	8.72943	9.02427	0.00266418	0.016318	StringTie		MSTRG.29553.1,MSTRG.29553.2	MSTRG.29553.1(1),MSTRG.29553.2(2)		8	9004376	9013036	-
MSTRG.30054	1.08768	2.61597	8.86493	0.00290701	0.0174802	StringTie		MSTRG.30054.1	MSTRG.30054.1(2)		8	28567388	28569028	+
MSTRG.6471	-1.04335	2.88248	8.60152	0.00335883	0.0196162	StringTie		MSTRG.6471.1	MSTRG.6471.1(3)		14	38375383	38400361	+
MSTRG.16074	-0.991873	3.03539	8.52499	0.00350303	0.0202829	StringTie		MSTRG.16074.1,MSTRG.16074.2	MSTRG.16074.1(5),MSTRG.16074.2(2)		21	25619574	25619899	+
MSTRG.5998	-1.01655	2.89039	8.52421	0.00350453	0.0202872	StringTie		MSTRG.5998.1	MSTRG.5998.1(8)		14	15056084	15059192	+
MSTRG.1119	-0.78894	4.46878	8.37866	0.00379652	0.0215796	StringTie		MSTRG.1119.1	MSTRG.1119.1(4)		1	54507115	54508632	-
MSTRG.32247	-1.13005	2.22415	8.36856	0.00381767	0.0216811	StringTie		MSTRG.32247.1	MSTRG.32247.1(3)		KN150168.1	1	447	+
MSTRG.14371	-1.46942	0.252368	8.36682	0.00382133	0.0216888	StringTie		MSTRG.14371.1	MSTRG.14371.1(3)		20	8041047	8062855	-
MSTRG.27587	-1.06569	2.94339	8.23958	0.00409865	0.0229587	StringTie		MSTRG.27587.1	MSTRG.27587.1(3)		6	57623686	57625346	+
MSTRG.32578	1.40635	0.727954	8.19189	0.0042078	0.0234534	StringTie		MSTRG.32578.1	MSTRG.32578.1(3)		KN150572.1	11185	13027	+
MSTRG.22195	1.053	2.96172	8.10792	0.00440722	0.0243698	StringTie		MSTRG.22195.1	MSTRG.22195.1(2)		3	52631551	52635795	+
MSTRG.20120	1.18551	1.90622	7.96542	0.00476795	0.0258759	StringTie		MSTRG.20120.1	MSTRG.20120.1(2)		25	12815671	12817718	-
MSTRG.3370	1.62189	0.119515	7.85321	0.00507304	0.0271928	StringTie		MSTRG.3370.1	MSTRG.3370.1(2)		11	41544187	41544727	+
MSTRG.17759	-1.58504	1.21526	7.83371	0.00512808	0.027428	StringTie		MSTRG.17759.1	MSTRG.17759.1(3)		22	39135717	39136487	+
MSTRG.32408	-0.872373	3.53901	7.72561	0.0054443	0.0286875	StringTie		MSTRG.32408.1,MSTRG.32408.2	MSTRG.32408.1(2),MSTRG.32408.2(1)		KN150354.1	411	1417	+
MSTRG.12565	-0.756177	4.4499	7.69811	0.00552786	0.0290315	StringTie		MSTRG.12565.1	MSTRG.12565.1(3)		2	34331	37482	-
MSTRG.10301	1.01776	2.60477	7.58212	0.00589499	0.0305496	StringTie		MSTRG.10301.1	MSTRG.10301.1(2)		17	53136880	53144987	+
MSTRG.21468	1.33564	1.82108	7.55721	0.00597706	0.0308751	StringTie		MSTRG.21468.1	MSTRG.21468.1(2)		3	25092346	25097604	+
MSTRG.19057	-0.99169	2.67751	7.2815	0.00696683	0.0348476	StringTie		MSTRG.19057.1,MSTRG.19057.2	MSTRG.19057.1(2),MSTRG.19057.2(2)		24	6073370	6076764	-
MSTRG.3017	-1.27772	0.853854	7.18252	0.00736173	0.0362574	StringTie		MSTRG.3017.1	MSTRG.3017.1(3)		11	24475168	24476401	-
MSTRG.24564	1.34826	0.561939	7.17497	0.00739276	0.0363646	StringTie		MSTRG.24564.1	MSTRG.24564.1(2)		4	73490755	73503421	+
MSTRG.9476	2.13242	-0.0369212	7.14144	0.00753228	0.0368656	StringTie		MSTRG.9476.1	MSTRG.9476.1(2)		17	12115282	12115582	-
MSTRG.12727	-0.843423	3.47058	7.10911	0.00766934	0.0373981	StringTie		MSTRG.12727.1,MSTRG.12727.2	MSTRG.12727.1(3),MSTRG.12727.2(3)		2	4410060	4416504	-
MSTRG.32263	0.768724	3.96453	7.05859	0.00788861	0.0382189	StringTie		MSTRG.32263.1,MSTRG.32263.2	MSTRG.32263.1(11),MSTRG.32263.2(8)		KN150170.1	44626	54660	-
MSTRG.25881	-1.39041	0.585698	6.97583	0.0082618	0.0396288	StringTie		MSTRG.25881.1	MSTRG.25881.1(2)		5	52582471	52583144	+
MSTRG.6528	-1.802	-0.698377	6.96959	0.00829065	0.0397389	StringTie		MSTRG.6528.1	MSTRG.6528.1(2)		14	42905622	42905972	-
MSTRG.32495	-0.823311	3.63219	6.93481	0.00845342	0.0403401	StringTie		MSTRG.32495.1	MSTRG.32495.1(2)		KN150463.1	1155	4677	+
MSTRG.19998	0.982211	2.53389	6.83365	0.00894564	0.0421969	StringTie		MSTRG.19998.1	MSTRG.19998.1(2)		25	5962410	5977428	-
MSTRG.30098	0.599096	5.66712	6.80359	0.00909746	0.0426893	StringTie		MSTRG.30098.1	MSTRG.30098.1(2)		8	30852338	30860004	-
MSTRG.13273	0.794834	3.69999	6.68323	0.0097324	0.0448351	StringTie		MSTRG.13273.1	MSTRG.13273.1(2)		2	27216988	27225913	+
MSTRG.1458	0.588318	5.76945	6.66065	0.00985651	0.0453209	StringTie		MSTRG.1458.1,MSTRG.1458.2	MSTRG.1458.1(3),MSTRG.1458.2(4)		10	3043974	3050776	-
MSTRG.1940	-1.45093	-0.285157	6.63545	0.00999687	0.0457879	StringTie		MSTRG.1940.1	MSTRG.1940.1(2)		10	24889200	24890255	+
MSTRG.32470	-0.730425	4.16663	6.62065	0.0100803	0.0460684	StringTie		MSTRG.32470.1,MSTRG.32470.2	MSTRG.32470.1(2),MSTRG.32470.2(3)		KN150428.1	3138	7943	+
MSTRG.7860	1.45759	0.352972	6.53392	0.0105837	0.0478426	StringTie		MSTRG.7860.1	MSTRG.7860.1(2)		16	2385387	2386218	-
MSTRG.28836	-1.2286	1.07771	6.51435	0.0107007	0.0482345	StringTie		MSTRG.28836.2,MSTRG.28836.1,MSTRG.28836.3,MSTRG.28836.4	MSTRG.28836.2(5),MSTRG.28836.1(5),MSTRG.28836.3(7),MSTRG.28836.4(5)		7	48568163	48575039	+
MSTRG.10579	0.872436	2.94267	6.48375	0.0108865	0.0488679	StringTie		MSTRG.10579.1	MSTRG.10579.1(2)		18	9282827	9285816	-
MSTRG.23522	-1.60334	-0.26565	6.47586	0.010935	0.0489868	StringTie		MSTRG.23522.1	MSTRG.23522.1(2)		4	41810496	41812138	+
