# Supplementary material for: RegenDbase: a comparative database of noncoding RNA regulation of tissue regeneration circuits across multiple taxa
Source: NPJ Regen Med. 2018 May 29;3:10. doi: 10.1038/s41536-018-0049-0 (PMC5973935; doi:10.1038/s41536-018-0049-0)
Supplement: Supplementary file 18 — Supplementary Table S12 [file 41536_2018_49_MOESM18_ESM.xlsx]

## Sheet: GSE64403_vD1R_vs_vD1S
Feature.ID	FC	logFC_vD1R_vs_vD1S	logCPM	PValue	FDR	Chromosome.Name	Gene.Start..bp.	Gene.End..bp.	Strand	Associated.Gene.Name	Gene.type	Description
ENSMUSG00000059751	-128.782	-7.00878	4.72091	1.53673e-32	2.13114e-28	13	108670603	108671397	1	Rps3a3	processed_pseudogene	ribosomal protein S3A3 [Source:MGI Symbol;Acc:MGI:3643406]
ENSMUSG00000062611	-25.8933	-4.69451	5.43991	5.54676e-24	3.84612e-20	14	88123017	88123808	-1	Rps3a2	processed_pseudogene	ribosomal protein S3A2 [Source:MGI Symbol;Acc:MGI:3642853]
ENSMUSG00000040026	14.3348	3.84145	1.98307	1.44363e-15	6.6734e-12	7	46711998	46715676	-1	Saa3	protein_coding	serum amyloid A 3 [Source:MGI Symbol;Acc:MGI:98223]
ENSMUSG00000018927	10.7356	3.42433	2.94395	1.99711e-15	6.92398e-12	11	83587882	83593087	-1	Ccl6	protein_coding	chemokine (C-C motif) ligand 6 [Source:MGI Symbol;Acc:MGI:98263]
ENSMUSG00000019987	9.95089	3.31482	1.49614	6.42156e-14	1.78108e-10	10	24915208	24927470	-1	Arg1	protein_coding	arginase, liver [Source:MGI Symbol;Acc:MGI:88070]
ENSMUSG00000050335	11.1928	3.48449	1.7144	4.84429e-13	1.11968e-09	14	47367751	47386160	1	Lgals3	protein_coding	lectin, galactose binding, soluble 3 [Source:MGI Symbol;Acc:MGI:96778]
ENSMUSG00000030786	8.3583	3.06321	2.55167	9.71012e-13	1.92371e-09	7	128062640	128128160	1	Itgam	protein_coding	integrin alpha M [Source:MGI Symbol;Acc:MGI:96607]
ENSMUSG00000030144	11.8954	3.57233	-0.0770569	3.43653e-11	5.95722e-08	6	123262107	123275268	1	Clec4d	protein_coding	C-type lectin domain family 4, member d [Source:MGI Symbol;Acc:MGI:1298389]
ENSMUSG00000031444	18.2419	4.18918	-0.161741	4.60894e-11	7.10186e-08	8	13037308	13056676	1	F10	protein_coding	coagulation factor X [Source:MGI Symbol;Acc:MGI:103107]
ENSMUSG00000095620	54.9183	5.77922	-1.15859	5.73884e-11	7.95863e-08	16	36221468	36257444	1	2010005H15Rik	protein_coding	RIKEN cDNA 2010005H15 gene [Source:MGI Symbol;Acc:MGI:1924020]
ENSMUSG00000020340	-7.47827	-2.90271	4.96613	9.11329e-11	1.14894e-07	11	46193850	46312859	-1	Cyfip2	protein_coding	cytoplasmic FMR1 interacting protein 2 [Source:MGI Symbol;Acc:MGI:1924134]
ENSMUSG00000026981	17.2173	4.10579	-0.45112	1.31799e-10	1.52316e-07	2	24336853	24351494	1	Il1rn	protein_coding	interleukin 1 receptor antagonist [Source:MGI Symbol;Acc:MGI:96547]
ENSMUSG00000076258	6.62511	2.72794	6.76348	2.5462e-10	2.71621e-07	16	11144125	11144181	1	Gm23935	miRNA	predicted gene, 23935 [Source:MGI Symbol;Acc:MGI:5453712]
ENSMUSG00000062345	18.3381	4.19677	-0.5522	3.1488e-10	3.11911e-07	1	107511423	107535478	1	Serpinb2	protein_coding	serine (or cysteine) peptidase inhibitor, clade B, member 2 [Source:MGI Symbol;Acc:MGI:97609]
ENSMUSG00000029304	5.95193	2.57336	3.33538	3.61662e-10	3.34368e-07	5	104435118	104441050	1	Spp1	protein_coding	secreted phosphoprotein 1 [Source:MGI Symbol;Acc:MGI:98389]
ENSMUSG00000019122	6.57012	2.71592	1.99996	3.89181e-10	3.37323e-07	11	83572919	83578636	-1	Ccl9	protein_coding	chemokine (C-C motif) ligand 9 [Source:MGI Symbol;Acc:MGI:104533]
ENSMUSG00000096493	7.78057	2.95988	5.06472	1.09466e-09	8.43865e-07	NA	NA	NA	NA	NA	NA	NA
ENSMUSG00000031722	9.41161	3.23444	0.907684	1.0953e-09	8.43865e-07	8	109575130	109579172	-1	Hp	protein_coding	haptoglobin [Source:MGI Symbol;Acc:MGI:96211]
ENSMUSG00000031762	6.20847	2.63424	5.95433	1.28099e-09	9.34984e-07	8	94172618	94173567	1	Mt2	protein_coding	metallothionein 2 [Source:MGI Symbol;Acc:MGI:97172]
ENSMUSG00000029379	180.386	7.49494	-1.41236	1.56867e-09	1.08771e-06	5	90786103	90789600	1	Cxcl3	protein_coding	chemokine (C-X-C motif) ligand 3 [Source:MGI Symbol;Acc:MGI:3037818]
ENSMUSG00000026390	8.95679	3.16298	0.305547	1.79548e-09	1.1857e-06	1	120474538	120505024	-1	Marco	protein_coding	macrophage receptor with collagenous structure [Source:MGI Symbol;Acc:MGI:1309998]
ENSMUSG00000029816	7.72575	2.94967	1.48886	3.24998e-09	2.04867e-06	6	49036518	49058182	1	Gpnmb	protein_coding	glycoprotein (transmembrane) nmb [Source:MGI Symbol;Acc:MGI:1934765]
ENSMUSG00000026177	12.9399	3.69376	0.599529	3.89552e-09	2.34883e-06	1	74375195	74386062	1	Slc11a1	protein_coding	solute carrier family 11 (proton-coupled divalent metal ion transporters), member 1 [Source:MGI Symbol;Acc:MGI:1345275]
ENSMUSG00000051439	7.59435	2.92493	1.51819	9.60778e-09	5.55169e-06	18	36725074	36726736	-1	Cd14	protein_coding	CD14 antigen [Source:MGI Symbol;Acc:MGI:88318]
ENSMUSG00000025473	8.23907	3.04248	0.603547	1.25759e-08	6.97612e-06	7	139978932	139992562	-1	Adam8	protein_coding	a disintegrin and metallopeptidase domain 8 [Source:MGI Symbol;Acc:MGI:107825]
ENSMUSG00000000290	6.94974	2.79696	1.18928	2.08064e-08	1.10978e-05	10	77530252	77565708	1	Itgb2	protein_coding	integrin beta 2 [Source:MGI Symbol;Acc:MGI:96611]
ENSMUSG00000058427	17.4045	4.12139	0.447286	5.42754e-08	2.78775e-05	5	90903871	90905938	1	Cxcl2	protein_coding	chemokine (C-X-C motif) ligand 2 [Source:MGI Symbol;Acc:MGI:1340094]
ENSMUSG00000020108	4.46941	2.16008	5.0041	8.23081e-08	4.0766e-05	10	59949675	59951770	-1	Ddit4	protein_coding	DNA-damage-inducible transcript 4 [Source:MGI Symbol;Acc:MGI:1921997]
ENSMUSG00000063730	4.44796	2.15314	3.90733	8.97607e-08	4.29242e-05	3	98709255	98724543	-1	Hsd3b2	protein_coding	hydroxy-delta-5-steroid dehydrogenase, 3 beta- and steroid delta-isomerase 2 [Source:MGI Symbol;Acc:MGI:96234]
ENSMUSG00000034009	-4.66623	-2.22226	3.74744	9.39097e-08	4.34113e-05	3	79641611	79737880	-1	Rxfp1	protein_coding	relaxin/insulin-like family peptide receptor 1 [Source:MGI Symbol;Acc:MGI:2682211]
ENSMUSG00000005413	4.79975	2.26296	6.50133	1.16601e-07	5.21622e-05	8	75093591	75100596	1	Hmox1	protein_coding	heme oxygenase 1 [Source:MGI Symbol;Acc:MGI:96163]
ENSMUSG00000034957	6.8875	2.78398	2.20888	1.25826e-07	5.453e-05	7	35119293	35121926	1	Cebpa	protein_coding	CCAAT/enhancer binding protein (C/EBP), alpha [Source:MGI Symbol;Acc:MGI:99480]
ENSMUSG00000056737	5.67806	2.5054	2.40336	2.13452e-07	8.97015e-05	6	72544391	72562983	1	Capg	protein_coding	capping protein (actin filament), gelsolin-like [Source:MGI Symbol;Acc:MGI:1098259]
ENSMUSG00000089942	6.5897	2.72021	0.297093	2.66644e-07	0.000108759	7	3837057	3845051	-1	Pira2	protein_coding	paired-Ig-like receptor A2 [Source:MGI Symbol;Acc:MGI:1195970]
ENSMUSG00000089672	6.12009	2.61355	0.493442	5.07234e-07	0.00020098	10	51480632	51486316	1	Gp49a	protein_coding	glycoprotein 49 A [Source:MGI Symbol;Acc:MGI:102702]
ENSMUSG00000098178	3.88195	1.95678	11.8301	5.62902e-07	0.000214557	17	39846958	39848788	1	Yam1	lincRNA	YY1 associated myogenesis RNA 1 [Source:MGI Symbol;Acc:MGI:5504039]
ENSMUSG00000021091	4.08512	2.03038	2.93539	5.72442e-07	0.000214557	12	104406729	104414329	1	Serpina3n	protein_coding	serine (or cysteine) peptidase inhibitor, clade A, member 3N [Source:MGI Symbol;Acc:MGI:105045]
ENSMUSG00000088609	11.232	3.48955	5.05475	7.51217e-07	0.000274155	13	9834469	9834525	-1	Gm24187	miRNA	predicted gene, 24187 [Source:MGI Symbol;Acc:MGI:5453964]
ENSMUSG00000095547	3.90983	1.9671	3.68398	8.87089e-07	0.00030996	9	3017408	3021593	1	Gm10719	protein_coding	predicted gene 10719 [Source:MGI Symbol;Acc:MGI:3641690]
ENSMUSG00000035373	6.80466	2.76652	0.985617	8.95329e-07	0.00030996	11	82045712	82047525	1	Ccl7	protein_coding	chemokine (C-C motif) ligand 7 [Source:MGI Symbol;Acc:MGI:99512]
ENSMUSG00000060063	4.80309	2.26396	1.40506	9.1638e-07	0.00030996	5	149264767	149288153	1	Alox5ap	protein_coding	arachidonate 5-lipoxygenase activating protein [Source:MGI Symbol;Acc:MGI:107505]
ENSMUSG00000035385	5.42115	2.4386	1.59382	1.01228e-06	0.000334244	11	82035571	82037453	1	Ccl2	protein_coding	chemokine (C-C motif) ligand 2 [Source:MGI Symbol;Acc:MGI:98259]
ENSMUSG00000046623	7.90909	2.98351	0.255528	1.2172e-06	0.000392562	4	127351086	127354081	-1	Gjb4	protein_coding	gap junction protein, beta 4 [Source:MGI Symbol;Acc:MGI:95722]
ENSMUSG00000034664	8.1807	3.03222	1.51324	1.47398e-06	0.00046457	11	102453297	102470122	-1	Itga2b	protein_coding	integrin alpha 2b [Source:MGI Symbol;Acc:MGI:96601]
ENSMUSG00000030579	5.28465	2.40181	1.00845	1.55764e-06	0.00048003	7	30413788	30417577	1	Tyrobp	protein_coding	TYRO protein tyrosine kinase binding protein [Source:MGI Symbol;Acc:MGI:1277211]
ENSMUSG00000021390	-3.73753	-1.90209	5.92618	1.73617e-06	0.000523416	13	49608071	49624500	1	Ogn	protein_coding	osteoglycin [Source:MGI Symbol;Acc:MGI:109278]
ENSMUSG00000096385	3.63114	1.86042	7.63206	1.86286e-06	0.000549663	9	3003346	3006948	1	Gm11168	protein_coding	predicted gene 11168 [Source:MGI Symbol;Acc:MGI:3779420]
ENSMUSG00000022034	-4.13818	-2.049	2.91013	2.01396e-06	0.000581867	14	65819038	65833994	-1	Esco2	protein_coding	establishment of cohesion 1 homolog 2 (S. cerevisiae) [Source:MGI Symbol;Acc:MGI:1919238]
ENSMUSG00000026073	17.1855	4.10312	-1.26281	2.10875e-06	0.000596819	1	40074079	40125231	1	Il1r2	protein_coding	interleukin 1 receptor, type II [Source:MGI Symbol;Acc:MGI:96546]
ENSMUSG00000018774	5.33017	2.41418	3.1484	2.3013e-06	0.000638289	11	69664213	69666153	-1	Cd68	protein_coding	CD68 antigen [Source:MGI Symbol;Acc:MGI:88342]
ENSMUSG00000073940	3.72307	1.89649	8.05688	2.4651e-06	0.000670314	7	103812524	103813996	-1	Hbb-bt	protein_coding	hemoglobin, beta adult t chain [Source:MGI Symbol;Acc:MGI:5474850]
ENSMUSG00000028341	-4.42508	-2.1457	3.70145	2.74287e-06	0.000731503	4	48045153	48086447	1	Nr4a3	protein_coding	nuclear receptor subfamily 4, group A, member 3 [Source:MGI Symbol;Acc:MGI:1352457]
ENSMUSG00000050069	25.7779	4.68806	-0.593257	3.06376e-06	0.000801665	1	174833785	174921819	-1	Grem2	protein_coding	gremlin 2 homolog, cysteine knot superfamily (Xenopus laevis) [Source:MGI Symbol;Acc:MGI:1344367]
ENSMUSG00000015652	7.3032	2.86853	-0.14152	3.169e-06	0.000813846	5	5736317	5749326	-1	Steap1	protein_coding	six transmembrane epithelial antigen of the prostate 1 [Source:MGI Symbol;Acc:MGI:1917608]
ENSMUSG00000024730	96.5481	6.59318	-1.57204	3.55009e-06	0.00089514	19	11067471	11081102	-1	Ms4a8a	protein_coding	membrane-spanning 4-domains, subfamily A, member 8A [Source:MGI Symbol;Acc:MGI:1927657]
ENSMUSG00000001131	3.84447	1.94278	2.8566	3.64931e-06	0.000903727	X	20870166	20874735	1	Timp1	protein_coding	tissue inhibitor of metalloproteinase 1 [Source:MGI Symbol;Acc:MGI:98752]
ENSMUSG00000026581	25.2342	4.65731	-0.799801	4.51464e-06	0.0010984	1	164061982	164084181	1	Sell	protein_coding	selectin, lymphocyte [Source:MGI Symbol;Acc:MGI:98279]
ENSMUSG00000052270	12.5462	3.64918	-1.0623	4.91702e-06	0.00117568	17	17887824	17893952	1	Fpr2	protein_coding	formyl peptide receptor 2 [Source:MGI Symbol;Acc:MGI:1278319]
ENSMUSG00000021714	-4.29096	-2.1013	1.55341	5.41799e-06	0.0012735	13	104228955	104249615	1	Cenpk	protein_coding	centromere protein K [Source:MGI Symbol;Acc:MGI:1926210]
ENSMUSG00000005233	-3.78795	-1.92142	3.51932	5.77162e-06	0.00132662	2	69193895	69206194	-1	Spc25	protein_coding	SPC25, NDC80 kinetochore complex component, homolog (S. cerevisiae) [Source:MGI Symbol;Acc:MGI:1913692]
ENSMUSG00000066000	-3.84053	-1.9413	2.42787	5.8353e-06	0.00132662	4	147611937	147642513	-1	2610305D13Rik	protein_coding	RIKEN cDNA 2610305D13 gene [Source:MGI Symbol;Acc:MGI:2148252]
ENSMUSG00000050359	6.28234	2.6513	1.0337	7.39684e-06	0.00165451	3	92483952	92485895	-1	Sprr1a	protein_coding	small proline-rich protein 1A [Source:MGI Symbol;Acc:MGI:106660]
ENSMUSG00000083594	3.34427	1.74169	5.441	8.16378e-06	0.00179707	2	86090336	86093401	-1	Gm13722	processed_pseudogene	predicted gene 13722 [Source:MGI Symbol;Acc:MGI:3651668]
ENSMUSG00000020120	3.53349	1.82109	2.68199	8.96947e-06	0.00194357	11	16971206	17052381	-1	Plek	protein_coding	pleckstrin [Source:MGI Symbol;Acc:MGI:1860485]
ENSMUSG00000074280	4.24669	2.08634	3.55442	1.09818e-05	0.002343	9	57483913	57484585	1	Gm6166	pseudogene	predicted gene 6166 [Source:MGI Symbol;Acc:MGI:3645893]
ENSMUSG00000053113	3.96137	1.986	6.54503	1.19823e-05	0.00251774	11	117966079	117970047	-1	Socs3	protein_coding	suppressor of cytokine signaling 3 [Source:MGI Symbol;Acc:MGI:1201791]
ENSMUSG00000034116	4.5884	2.19799	0.540002	1.4902e-05	0.00308449	17	57279100	57328031	1	Vav1	protein_coding	vav 1 oncogene [Source:MGI Symbol;Acc:MGI:98923]
ENSMUSG00000072620	3.97454	1.99079	1.2454	1.54964e-05	0.00316036	11	83065112	83070678	1	Slfn2	protein_coding	schlafen 2 [Source:MGI Symbol;Acc:MGI:1313258]
ENSMUSG00000030406	5.10571	2.35211	0.89215	1.64479e-05	0.00330531	7	19157125	19166127	-1	Gipr	protein_coding	gastric inhibitory polypeptide receptor [Source:MGI Symbol;Acc:MGI:1352753]
ENSMUSG00000046805	3.38849	1.76064	2.71477	1.68677e-05	0.00330531	19	12460779	12465284	1	Mpeg1	protein_coding	macrophage expressed gene 1 [Source:MGI Symbol;Acc:MGI:1333743]
ENSMUSG00000022180	4.28765	2.10019	1.44057	1.72877e-05	0.00330531	14	54722216	54781886	-1	Slc7a8	protein_coding	solute carrier family 7 (cationic amino acid transporter, y+ system), member 8 [Source:MGI Symbol;Acc:MGI:1355323]
ENSMUSG00000069516	3.29946	1.72223	4.63472	1.73352e-05	0.00330531	10	117277334	117282274	-1	Lyz2	protein_coding	lysozyme 2 [Source:MGI Symbol;Acc:MGI:96897]
ENSMUSG00000037725	-3.5553	-1.82997	3.61401	1.73989e-05	0.00330531	8	22168152	22185819	-1	Ckap2	protein_coding	cytoskeleton associated protein 2 [Source:MGI Symbol;Acc:MGI:1931797]
ENSMUSG00000023349	3.99978	1.99992	0.528789	1.82316e-05	0.0034167	6	123229843	123247021	1	Clec4n	protein_coding	C-type lectin domain family 4, member n [Source:MGI Symbol;Acc:MGI:1861231]
ENSMUSG00000027306	-3.40517	-1.76773	3.90615	1.92877e-05	0.00352179	2	119618298	119651244	1	Nusap1	protein_coding	nucleolar and spindle associated protein 1 [Source:MGI Symbol;Acc:MGI:2675669]
ENSMUSG00000004267	3.72965	1.89904	2.5701	1.93003e-05	0.00352179	6	124760053	124769673	-1	Eno2	protein_coding	enolase 2, gamma neuronal [Source:MGI Symbol;Acc:MGI:95394]
ENSMUSG00000006731	6.27056	2.64859	1.39439	2.32724e-05	0.00419144	10	127165156	127172340	1	B4galnt1	protein_coding	beta-1,4-N-acetyl-galactosaminyl transferase 1 [Source:MGI Symbol;Acc:MGI:1342057]
ENSMUSG00000044734	3.29879	1.72194	2.60955	3.27415e-05	0.0057334	13	32842092	32851185	-1	Serpinb1a	protein_coding	serine (or cysteine) peptidase inhibitor, clade B, member 1a [Source:MGI Symbol;Acc:MGI:1913472]
ENSMUSG00000020077	3.29758	1.72141	3.19868	3.30129e-05	0.0057334	10	62493833	62527451	-1	Srgn	protein_coding	serglycin [Source:MGI Symbol;Acc:MGI:97756]
ENSMUSG00000013974	7.3743	2.88251	-1.18581	3.30741e-05	0.0057334	8	3665762	3668905	1	Mcemp1	protein_coding	mast cell expressed membrane protein 1 [Source:MGI Symbol;Acc:MGI:1916439]
ENSMUSG00000026683	-3.2101	-1.68262	3.7323	3.38058e-05	0.00578788	1	169497934	169531464	-1	Nuf2	protein_coding	NUF2, NDC80 kinetochore complex component, homolog (S. cerevisiae) [Source:MGI Symbol;Acc:MGI:1914227]
ENSMUSG00000062593	3.96585	1.98763	0.606116	3.48986e-05	0.00590212	10	51480640	51496613	1	Lilrb4	protein_coding	leukocyte immunoglobulin-like receptor, subfamily B, member 4 [Source:MGI Symbol;Acc:MGI:102701]
ENSMUSG00000030142	10.4726	3.38854	-1.22455	3.59692e-05	0.00593835	6	123281789	123289870	-1	Clec4e	protein_coding	C-type lectin domain family 4, member e [Source:MGI Symbol;Acc:MGI:1861232]
ENSMUSG00000088689	10.4777	3.38925	0.382827	3.59692e-05	0.00593835	18	74778391	74778469	-1	Scarna17	scaRNA	small Cajal body-specific RNA 17 [Source:MGI Symbol;Acc:MGI:3819483]
ENSMUSG00000084111	8.82405	3.14144	0.913524	4.53536e-05	0.00718398	5	92140294	92140929	-1	Gm15710	processed_pseudogene	predicted gene 15710 [Source:MGI Symbol;Acc:MGI:3783151]
ENSMUSG00000069792	8.8396	3.14398	-0.326403	4.53536e-05	0.00718398	11	83703991	83706268	1	Wfdc17	protein_coding	WAP four-disulfide core domain 17 [Source:MGI Symbol;Acc:MGI:3649773]
ENSMUSG00000024672	6.16029	2.623	0.302809	4.55862e-05	0.00718398	19	11321039	11336146	-1	Ms4a7	protein_coding	membrane-spanning 4-domains, subfamily A, member 7 [Source:MGI Symbol;Acc:MGI:1918846]
ENSMUSG00000071715	6.1686	2.62494	-0.0366344	4.55862e-05	0.00718398	15	78244801	78262580	1	Ncf4	protein_coding	neutrophil cytosolic factor 4 [Source:MGI Symbol;Acc:MGI:109186]
ENSMUSG00000028613	4.73886	2.24454	1.84927	4.66635e-05	0.00727111	4	107802261	107876840	1	Lrp8	protein_coding	low density lipoprotein receptor-related protein 8, apolipoprotein e receptor [Source:MGI Symbol;Acc:MGI:1340044]
ENSMUSG00000038943	-3.05097	-1.60927	5.26498	4.85356e-05	0.00742132	7	80294450	80316259	1	Prc1	protein_coding	protein regulator of cytokinesis 1 [Source:MGI Symbol;Acc:MGI:1858961]
ENSMUSG00000026822	3.90641	1.96585	1.10237	4.86977e-05	0.00742132	2	32384633	32388252	-1	Lcn2	protein_coding	lipocalin 2 [Source:MGI Symbol;Acc:MGI:96757]
ENSMUSG00000031004	-2.96919	-1.57007	6.62784	5.38719e-05	0.0081206	7	135689788	135716379	-1	Mki67	protein_coding	antigen identified by monoclonal antibody Ki 67 [Source:MGI Symbol;Acc:MGI:106035]
ENSMUSG00000020330	-3.09824	-1.63145	4.49086	5.76123e-05	0.00856387	11	40701395	40733422	-1	Hmmr	protein_coding	hyaluronan mediated motility receptor (RHAMM) [Source:MGI Symbol;Acc:MGI:104667]
ENSMUSG00000057863	3.44523	1.7846	6.35021	5.80476e-05	0.00856387	17	56613395	56614243	1	Rpl36	protein_coding	ribosomal protein L36 [Source:MGI Symbol;Acc:MGI:1860603]
ENSMUSG00000047534	-3.29209	-1.71901	2.81907	6.00281e-05	0.00876283	12	65132734	65172604	-1	Mis18bp1	protein_coding	MIS18 binding protein 1 [Source:MGI Symbol;Acc:MGI:2145099]
ENSMUSG00000025964	3.1582	1.6591	2.10557	6.37759e-05	0.00921295	1	63445891	63596276	1	Adam23	protein_coding	a disintegrin and metallopeptidase domain 23 [Source:MGI Symbol;Acc:MGI:1345162]
ENSMUSG00000026779	-3.4376	-1.7814	2.57416	7.04789e-05	0.00997675	2	23115606	23156024	-1	Mastl	protein_coding	microtubule associated serine/threonine kinase-like [Source:MGI Symbol;Acc:MGI:1914371]
ENSMUSG00000069793	-3.05565	-1.61148	3.79729	7.0502e-05	0.00997675	11	82979629	82991830	-1	Slfn9	protein_coding	schlafen 9 [Source:MGI Symbol;Acc:MGI:2445121]
ENSMUSG00000027360	3.64115	1.86439	1.71926	7.76906e-05	0.010883	2	126593667	126619299	-1	Hdc	protein_coding	histidine decarboxylase [Source:MGI Symbol;Acc:MGI:96062]
ENSMUSG00000052353	4.37031	2.12774	1.08161	8.3247e-05	0.0113183	7	83932857	84086502	-1	Cemip	protein_coding	cell migration inducing protein, hyaluronan binding [Source:MGI Symbol;Acc:MGI:2443629]
ENSMUSG00000030707	4.33403	2.11571	1.4093	8.3247e-05	0.0113183	7	126699773	126707787	-1	Coro1a	protein_coding	coronin, actin binding protein 1A [Source:MGI Symbol;Acc:MGI:1345961]
ENSMUSG00000026938	4.13037	2.04627	0.34668	8.3247e-05	0.0113183	2	25624666	25628030	-1	Fcna	protein_coding	ficolin A [Source:MGI Symbol;Acc:MGI:1340905]
ENSMUSG00000059089	5.61541	2.48939	-0.498393	8.54945e-05	0.011464	1	171018920	171029761	1	Fcgr4	protein_coding	Fc receptor, IgG, low affinity IV [Source:MGI Symbol;Acc:MGI:2179523]
ENSMUSG00000020437	8.39842	3.07012	0.168175	8.59714e-05	0.011464	11	6506548	6520965	-1	Myo1g	protein_coding	myosin IG [Source:MGI Symbol;Acc:MGI:1927091]
ENSMUSG00000033952	-3.02386	-1.59639	4.34272	9.12673e-05	0.0120542	1	139454772	139494091	1	Aspm	protein_coding	asp (abnormal spindle)-like, microcephaly associated (Drosophila) [Source:MGI Symbol;Acc:MGI:1334448]
ENSMUSG00000027832	3.91297	1.96827	1.49792	9.59347e-05	0.0125512	3	66219910	66225805	1	Ptx3	protein_coding	pentraxin related gene [Source:MGI Symbol;Acc:MGI:104641]
ENSMUSG00000022037	2.85944	1.51573	8.64936	0.000102187	0.0132442	14	65968483	65981548	1	Clu	protein_coding	clusterin [Source:MGI Symbol;Acc:MGI:88423]
ENSMUSG00000048865	3.38785	1.76037	1.57965	0.000106987	0.0137379	1	171388954	171410298	1	Arhgap30	protein_coding	Rho GTPase activating protein 30 [Source:MGI Symbol;Acc:MGI:2684948]
ENSMUSG00000041481	3.45331	1.78798	1.6512	0.000110395	0.0140455	12	104236245	104241939	1	Serpina3g	protein_coding	serine (or cysteine) peptidase inhibitor, clade A, member 3G [Source:MGI Symbol;Acc:MGI:105046]
ENSMUSG00000064356	-2.81562	-1.49345	10.0788	0.000112159	0.0141402	MT	7766	7969	1	mt-Atp8	protein_coding	mitochondrially encoded ATP synthase 8 [Source:MGI Symbol;Acc:MGI:99926]
ENSMUSG00000059775	12.1103	3.59816	4.30253	0.000116068	0.0144212	8	107439176	107439585	-1	Rps26-ps1	protein_coding	ribosomal protein S26, pseudogene 1 [Source:MGI Symbol;Acc:MGI:3704322]
ENSMUSG00000024737	3.06937	1.61794	4.19481	0.000116468	0.0144212	19	10839727	10859362	1	Slc15a3	protein_coding	solute carrier family 15, member 3 [Source:MGI Symbol;Acc:MGI:1929691]
ENSMUSG00000049295	3.30113	1.72296	4.83998	0.000118227	0.014457	14	52006077	52020733	-1	Zfp219	protein_coding	zinc finger protein 219 [Source:MGI Symbol;Acc:MGI:1917140]
ENSMUSG00000000682	7.9871	2.99767	-0.700609	0.000118842	0.014457	4	134082448	134095082	-1	Cd52	protein_coding	CD52 antigen [Source:MGI Symbol;Acc:MGI:1346088]
ENSMUSG00000036622	3.62365	1.85744	4.61475	0.000123487	0.0148915	4	140986873	141007330	1	Atp13a2	protein_coding	ATPase type 13A2 [Source:MGI Symbol;Acc:MGI:1922022]
ENSMUSG00000038642	2.92696	1.5494	2.75954	0.000128688	0.0153464	3	95526786	95556403	1	Ctss	protein_coding	cathepsin S [Source:MGI Symbol;Acc:MGI:107341]
ENSMUSG00000027326	-3.00568	-1.58769	3.48653	0.000130165	0.0153464	2	119047119	119105501	1	Casc5	protein_coding	cancer susceptibility candidate 5 [Source:MGI Symbol;Acc:MGI:1923714]
ENSMUSG00000024989	-3.04428	-1.6061	3.27648	0.000131411	0.0153464	19	38055025	38074425	1	Cep55	protein_coding	centrosomal protein 55 [Source:MGI Symbol;Acc:MGI:1921357]
ENSMUSG00000028175	-3.22742	-1.69038	2.71867	0.000131686	0.0153464	3	159495433	159529955	1	Depdc1a	protein_coding	DEP domain containing 1a [Source:MGI Symbol;Acc:MGI:1923381]
ENSMUSG00000042265	5.58592	2.48179	-0.995818	0.00013993	0.0161713	17	48232768	48246924	1	Trem1	protein_coding	triggering receptor expressed on myeloid cells 1 [Source:MGI Symbol;Acc:MGI:1930005]
ENSMUSG00000031125	-4.26949	-2.09406	0.506397	0.00014147	0.0162141	X	56136572	56153498	1	3830403N18Rik	protein_coding	RIKEN cDNA 3830403N18 gene [Source:MGI Symbol;Acc:MGI:1917941]
ENSMUSG00000085180	3.42063	1.77426	2.05575	0.000149144	0.0169535	4	3242055	3258092	1	AI838599	lincRNA	expressed sequence AI838599 [Source:MGI Symbol;Acc:MGI:3510989]
ENSMUSG00000025044	2.90563	1.53885	1.99932	0.000151996	0.0171373	8	39581700	39642678	-1	Msr1	protein_coding	macrophage scavenger receptor 1 [Source:MGI Symbol;Acc:MGI:98257]
ENSMUSG00000032548	2.96201	1.56658	3.26966	0.000153943	0.0172168	9	102988712	103096002	1	Slco2a1	protein_coding	solute carrier organic anion transporter family, member 2a1 [Source:MGI Symbol;Acc:MGI:1346021]
ENSMUSG00000037010	-2.98227	-1.57641	4.83882	0.000157144	0.0174342	X	48025146	48034853	-1	Apln	protein_coding	apelin [Source:MGI Symbol;Acc:MGI:1353624]
ENSMUSG00000023034	-2.97192	-1.57139	6.33023	0.000160541	0.0176697	15	101266846	101274792	1	Nr4a1	protein_coding	nuclear receptor subfamily 4, group A, member 1 [Source:MGI Symbol;Acc:MGI:1352454]
ENSMUSG00000058126	3.04608	1.60695	4.16714	0.000170467	0.0186144	14	113314608	113316713	1	Tpm3-rs7	protein_coding	tropomyosin 3, related sequence 7 [Source:MGI Symbol;Acc:MGI:99705]
ENSMUSG00000049130	3.50026	1.80746	0.86671	0.000175295	0.0189921	7	16246743	16259540	-1	C5ar1	protein_coding	complement component 5a receptor 1 [Source:MGI Symbol;Acc:MGI:88232]
ENSMUSG00000029414	-2.93183	-1.5518	3.58218	0.000177412	0.0190725	5	123749716	123821593	1	Kntc1	protein_coding	kinetochore associated 1 [Source:MGI Symbol;Acc:MGI:2673709]
ENSMUSG00000035493	2.8543	1.51314	3.59874	0.000185509	0.0195423	13	56609603	56639339	1	Tgfbi	protein_coding	transforming growth factor, beta induced [Source:MGI Symbol;Acc:MGI:99959]
ENSMUSG00000032224	-2.82251	-1.49698	4.80598	0.000185884	0.0195423	9	70089310	70142560	-1	Fam81a	protein_coding	family with sequence similarity 81, member A [Source:MGI Symbol;Acc:MGI:1924136]
ENSMUSG00000000204	4.58467	2.19682	-0.470107	0.000187376	0.0195423	11	83175186	83190221	1	Slfn4	protein_coding	schlafen 4 [Source:MGI Symbol;Acc:MGI:1329010]
ENSMUSG00000003283	4.63801	2.2135	0.0512489	0.000189957	0.0195423	2	153108468	153151441	1	Hck	protein_coding	hemopoietic cell kinase [Source:MGI Symbol;Acc:MGI:96052]
ENSMUSG00000057191	4.00222	2.0008	0.134842	0.000190889	0.0195423	9	21526176	21545333	1	AB124611	protein_coding	cDNA sequence AB124611 [Source:MGI Symbol;Acc:MGI:3043001]
ENSMUSG00000079293	4.83426	2.27329	-0.10212	0.000191634	0.0195423	6	129461591	129472777	-1	Clec7a	polymorphic_pseudogene	C-type lectin domain family 7, member a [Source:MGI Symbol;Acc:MGI:1861431]
ENSMUSG00000028212	-2.96076	-1.56597	3.25565	0.000191647	0.0195423	4	11191351	11204779	1	Ccne2	protein_coding	cyclin E2 [Source:MGI Symbol;Acc:MGI:1329034]
ENSMUSG00000015579	3.29494	1.72025	6.37546	0.00019693	0.0199345	17	26838664	26841565	-1	Nkx2-5	protein_coding	NK2 homeobox 5 [Source:MGI Symbol;Acc:MGI:97350]
ENSMUSG00000021025	2.75438	1.46173	5.81955	0.000200883	0.0201873	12	55489411	55492647	-1	Nfkbia	protein_coding	nuclear factor of kappa light polypeptide gene enhancer in B cells inhibitor, alpha [Source:MGI Symbol;Acc:MGI:104741]
ENSMUSG00000028862	3.72185	1.89602	1.65524	0.000204433	0.0203962	4	133240818	133252929	1	Map3k6	protein_coding	mitogen-activated protein kinase kinase kinase 6 [Source:MGI Symbol;Acc:MGI:1855691]
ENSMUSG00000007950	4.15364	2.05438	4.6224	0.000208405	0.020644	8	71456700	71463657	-1	Abhd8	protein_coding	abhydrolase domain containing 8 [Source:MGI Symbol;Acc:MGI:1918946]
ENSMUSG00000064369	-2.70714	-1.43677	7.28815	0.000214094	0.0210571	MT	14071	14139	-1	mt-Te	Mt_tRNA	mitochondrially encoded tRNA glutamic acid [Source:MGI Symbol;Acc:MGI:102488]
ENSMUSG00000078784	-2.84192	-1.50687	2.78372	0.000216762	0.0211598	3	14606284	14611285	-1	1810022K09Rik	protein_coding	RIKEN cDNA 1810022K09 gene [Source:MGI Symbol;Acc:MGI:1916376]
ENSMUSG00000097971	3.75651	1.90939	6.60003	0.000218189	0.0211598	17	39843013	39846341	1	Gm26917	lincRNA	predicted gene, 26917 [Source:MGI Symbol;Acc:MGI:5504032]
ENSMUSG00000058297	2.77634	1.47318	3.97621	0.000223623	0.0215361	10	60106219	60135198	1	Spock2	protein_coding	sparc/osteonectin, cwcv and kazal-like domains proteoglycan 2 [Source:MGI Symbol;Acc:MGI:1891351]
ENSMUSG00000050708	2.74853	1.45866	6.7038	0.000225681	0.0215845	7	45457944	45459884	-1	Ftl1	protein_coding	ferritin light chain 1 [Source:MGI Symbol;Acc:MGI:95589]
ENSMUSG00000085853	-8.74875	-3.12908	0.718918	0.000228903	0.0217427	11	46342287	46345020	1	Gm12167	antisense	predicted gene 12167 [Source:MGI Symbol;Acc:MGI:3650837]
ENSMUSG00000020914	-2.69139	-1.42835	6.30363	0.000230823	0.0217759	11	98992943	99024189	-1	Top2a	protein_coding	topoisomerase (DNA) II alpha [Source:MGI Symbol;Acc:MGI:98790]
ENSMUSG00000026039	-2.84213	-1.50697	3.86476	0.000237155	0.0222221	1	57995971	58025899	1	Sgol2a	protein_coding	shugoshin-like 2a (S. pombe) [Source:MGI Symbol;Acc:MGI:1098767]
ENSMUSG00000047117	-4.73562	-2.24355	0.884695	0.000244136	0.0227227	13	96416134	96471198	-1	Ankdd1b	protein_coding	ankyrin repeat and death domain containing 1B [Source:MGI Symbol;Acc:MGI:2444730]
ENSMUSG00000064246	4.83251	2.27277	0.99838	0.00024781	0.0229109	1	134182176	134190181	1	Chil1	protein_coding	chitinase-like 1 [Source:MGI Symbol;Acc:MGI:1340899]
ENSMUSG00000059647	-3.58264	-1.84102	1.50145	0.000256465	0.023554	1	58646688	58647239	1	Gm10068	processed_pseudogene	predicted gene 10068 [Source:MGI Symbol;Acc:MGI:3704187]
ENSMUSG00000015950	3.38089	1.7574	1.17282	0.000270733	0.0247009	5	134220053	134229625	-1	Ncf1	protein_coding	neutrophil cytosolic factor 1 [Source:MGI Symbol;Acc:MGI:97283]
ENSMUSG00000036459	2.99207	1.58114	4.06364	0.000279727	0.025277	7	34109543	34133268	-1	Wtip	protein_coding	WT1-interacting protein [Source:MGI Symbol;Acc:MGI:2141920]
ENSMUSG00000040809	4.33651	2.11654	-0.849807	0.000280694	0.025277	3	106147554	106167564	-1	Chil3	protein_coding	chitinase-like 3 [Source:MGI Symbol;Acc:MGI:1330860]
ENSMUSG00000023940	-3.26627	-1.70764	1.97794	0.000283964	0.0252784	17	53674786	53689333	-1	Sgol1	protein_coding	shugoshin-like 1 (S. pombe) [Source:MGI Symbol;Acc:MGI:1919665]
ENSMUSG00000054675	3.51774	1.81465	2.35889	0.000284354	0.0252784	5	113793729	113800516	-1	Tmem119	protein_coding	transmembrane protein 119 [Source:MGI Symbol;Acc:MGI:2385228]
ENSMUSG00000034206	-3.04047	-1.60429	2.88812	0.000288696	0.0255009	16	37011786	37095417	1	Polq	protein_coding	polymerase (DNA directed), theta [Source:MGI Symbol;Acc:MGI:2155399]
ENSMUSG00000027699	-2.80719	-1.48913	3.47009	0.000298149	0.0261692	3	27097222	27153878	-1	Ect2	protein_coding	ect2 oncogene [Source:MGI Symbol;Acc:MGI:95281]
ENSMUSG00000037411	2.82493	1.49821	4.95127	0.000311699	0.027164	5	137061504	137072268	-1	Serpine1	protein_coding	serine (or cysteine) peptidase inhibitor, clade E, member 1 [Source:MGI Symbol;Acc:MGI:97608]
ENSMUSG00000086907	3.46104	1.79121	1.60619	0.0003134	0.027164	X	141900582	141902455	-1	Gm15298	lincRNA	predicted gene 15298 [Source:MGI Symbol;Acc:MGI:3705276]
ENSMUSG00000028125	2.84827	1.51009	2.58265	0.000318391	0.0274206	3	122044443	122180123	1	Abca4	protein_coding	ATP-binding cassette, sub-family A (ABC1), member 4 [Source:MGI Symbol;Acc:MGI:109424]
ENSMUSG00000006522	4.76245	2.2517	-0.794084	0.000320316	0.0274206	14	30908573	30923760	-1	Itih3	protein_coding	inter-alpha trypsin inhibitor, heavy chain 3 [Source:MGI Symbol;Acc:MGI:96620]
ENSMUSG00000027068	4.91731	2.29787	-0.14181	0.000327305	0.0276772	2	69380445	69404533	1	Dhrs9	protein_coding	dehydrogenase/reductase (SDR family) member 9 [Source:MGI Symbol;Acc:MGI:2442798]
ENSMUSG00000053687	4.96632	2.31218	-0.215989	0.000327305	0.0276772	8	105984944	105996423	-1	Dpep2	protein_coding	dipeptidase 2 [Source:MGI Symbol;Acc:MGI:2442042]
ENSMUSG00000047798	3.8566	1.94733	0.0245357	0.000331266	0.0278424	11	115116214	115133992	-1	Cd300lf	protein_coding	CD300 antigen like family member F [Source:MGI Symbol;Acc:MGI:2442359]
ENSMUSG00000023067	2.67642	1.4203	6.04831	0.000342989	0.028654	17	29090979	29100722	1	Cdkn1a	protein_coding	cyclin-dependent kinase inhibitor 1A (P21) [Source:MGI Symbol;Acc:MGI:104556]
ENSMUSG00000073411	2.66129	1.41213	6.30674	0.000363791	0.0302099	17	35262730	35267499	1	H2-D1	protein_coding	histocompatibility 2, D region locus 1 [Source:MGI Symbol;Acc:MGI:95896]
ENSMUSG00000062006	2.65811	1.4104	5.51007	0.000370814	0.0304884	3	130726831	130730398	-1	Rpl34	protein_coding	ribosomal protein L34 [Source:MGI Symbol;Acc:MGI:1915686]
ENSMUSG00000051220	-2.91268	-1.54235	2.33252	0.000371541	0.0304884	X	102141716	102157091	-1	Ercc6l	protein_coding	excision repair cross-complementing rodent repair deficiency complementation group 6 like [Source:MGI Symbol;Acc:MGI:2654144]
ENSMUSG00000020524	3.59092	1.84435	0.625608	0.000374404	0.0305426	11	57011387	57330244	1	Gria1	protein_coding	glutamate receptor, ionotropic, AMPA1 (alpha 1) [Source:MGI Symbol;Acc:MGI:95808]
ENSMUSG00000091478	-2.7048	-1.43552	7.25411	0.000377996	0.0306553	11	100361716	100362126	-1	Gm10039	processed_pseudogene	predicted pseudogene 10039 [Source:MGI Symbol;Acc:MGI:3704382]
ENSMUSG00000036768	-2.75592	-1.46254	3.26119	0.000405217	0.0325916	9	122951081	123018725	1	Kif15	protein_coding	kinesin family member 15 [Source:MGI Symbol;Acc:MGI:1098258]
ENSMUSG00000045176	2.98074	1.57567	3.71386	0.000408923	0.0325916	11	69059717	69061578	1	2310047M10Rik	protein_coding	RIKEN cDNA 2310047M10 gene [Source:MGI Symbol;Acc:MGI:1919173]
ENSMUSG00000034023	-3.03424	-1.60133	2.26844	0.000408923	0.0325916	6	113531682	113597017	1	Fancd2	protein_coding	Fanconi anemia, complementation group D2 [Source:MGI Symbol;Acc:MGI:2448480]
ENSMUSG00000045328	-2.64794	-1.40487	4.38766	0.000414335	0.0326672	3	135212537	135273611	1	Cenpe	protein_coding	centromere protein E [Source:MGI Symbol;Acc:MGI:1098230]
ENSMUSG00000085882	-5.06405	-2.34029	0.384148	0.000414582	0.0326672	11	59199836	59202385	-1	2610507I01Rik	processed_transcript	RIKEN cDNA 2610507I01 gene [Source:MGI Symbol;Acc:MGI:1919453]
ENSMUSG00000027379	-2.75295	-1.46098	3.43229	0.000425124	0.0333086	2	127801122	127831865	-1	Bub1	protein_coding	budding uninhibited by benzimidazoles 1 homolog (S. cerevisiae) [Source:MGI Symbol;Acc:MGI:1100510]
ENSMUSG00000096278	4.84643	2.27692	0.632253	0.000430122	0.0335109	17	23880880	23900787	1	Dcpp2	protein_coding	demilune cell and parotid protein 2 [Source:MGI Symbol;Acc:MGI:3644062]
ENSMUSG00000018924	7.10131	2.82808	-0.977962	0.000445501	0.0342644	11	70344152	70352031	-1	Alox15	protein_coding	arachidonate 15-lipoxygenase [Source:MGI Symbol;Acc:MGI:87997]
ENSMUSG00000074578	2.6727	1.4183	4.20285	0.000445719	0.0342644	2	167062934	167065862	1	1500012F01Rik	protein_coding	RIKEN cDNA 1500012F01 gene [Source:MGI Symbol;Acc:MGI:1916199]
ENSMUSG00000051748	5.31176	2.40919	-1.22032	0.000449143	0.0342644	11	83746940	83752642	1	Wfdc21	protein_coding	WAP four-disulfide core domain 21 [Source:MGI Symbol;Acc:MGI:1913357]
ENSMUSG00000024066	2.74273	1.45561	4.01008	0.000449677	0.0342644	17	73883908	73950182	-1	Xdh	protein_coding	xanthine dehydrogenase [Source:MGI Symbol;Acc:MGI:98973]
ENSMUSG00000021728	2.91952	1.54573	1.2221	0.000467402	0.0354204	13	117220625	117274098	1	Emb	protein_coding	embigin [Source:MGI Symbol;Acc:MGI:95321]
ENSMUSG00000071713	2.88817	1.53016	1.31881	0.000525496	0.0396064	15	78325990	78351000	1	Csf2rb	protein_coding	colony stimulating factor 2 receptor, beta, low-affinity (granulocyte-macrophage) [Source:MGI Symbol;Acc:MGI:1339759]
ENSMUSG00000049382	2.87551	1.52382	2.93326	0.000530855	0.0396329	15	101996711	102004342	-1	Krt8	protein_coding	keratin 8 [Source:MGI Symbol;Acc:MGI:96705]
ENSMUSG00000056531	-3.72881	-1.89872	0.365823	0.00053351	0.0396329	5	108132875	108233628	1	Ccdc18	protein_coding	coiled-coil domain containing 18 [Source:MGI Symbol;Acc:MGI:1922974]
ENSMUSG00000036114	3.24982	1.70036	3.04866	0.000535011	0.0396329	4	41712033	41713534	-1	Rpp25l	protein_coding	ribonuclease P/MRP 25 subunit-like [Source:MGI Symbol;Acc:MGI:1917211]
ENSMUSG00000042962	-4.55808	-2.18843	5.59005	0.000537279	0.0396329	12	84258332	84258973	-1	Gm5436	processed_pseudogene	predicted pseudogene 5436 [Source:MGI Symbol;Acc:MGI:3643291]
ENSMUSG00000078503	-3.17411	-1.66635	1.68723	0.000556649	0.0405675	4	145510759	145539188	1	Gm13225	protein_coding	predicted gene 13225 [Source:MGI Symbol;Acc:MGI:3652161]
ENSMUSG00000004098	2.80843	1.48976	3.97769	0.000561386	0.0405675	9	20770050	20815067	-1	Col5a3	protein_coding	collagen, type V, alpha 3 [Source:MGI Symbol;Acc:MGI:1858212]
ENSMUSG00000023046	10.1352	3.3413	2.7615	0.000563564	0.0405675	15	102144362	102149511	1	Igfbp6	protein_coding	insulin-like growth factor binding protein 6 [Source:MGI Symbol;Acc:MGI:96441]
ENSMUSG00000087190	2.77494	1.47246	6.61199	0.000564314	0.0405675	16	91931237	91962915	1	D430001F17Rik	processed_transcript	RIKEN cDNA D430001F17 gene [Source:MGI Symbol;Acc:MGI:2441973]
ENSMUSG00000000037	-3.26689	-1.70792	1.74307	0.000564575	0.0405675	X	161117193	161258213	1	Scml2	protein_coding	sex comb on midleg-like 2 (Drosophila) [Source:MGI Symbol;Acc:MGI:1340042]
ENSMUSG00000027959	-2.84553	-1.5087	2.17848	0.000592987	0.0423894	3	116594982	116631004	1	Sass6	protein_coding	spindle assembly 6 homolog (C. elegans) [Source:MGI Symbol;Acc:MGI:1920026]
ENSMUSG00000053714	3.90736	1.9662	2.23103	0.000611953	0.0434309	7	25384805	25385573	1	4732471J01Rik	protein_coding	RIKEN cDNA 4732471J01 gene [Source:MGI Symbol;Acc:MGI:3603586]
ENSMUSG00000055692	3.31715	1.72995	2.7162	0.00061382	0.0434309	16	17276300	17283229	1	Tmem191c	protein_coding	transmembrane protein 191C [Source:MGI Symbol;Acc:MGI:107238]
ENSMUSG00000040016	6.89705	2.78598	-0.430447	0.000623861	0.0439173	3	157566892	157645888	1	Ptger3	protein_coding	prostaglandin E receptor 3 (subtype EP3) [Source:MGI Symbol;Acc:MGI:97795]
ENSMUSG00000052837	4.34432	2.11913	7.10486	0.000650617	0.0455694	8	84976909	84978748	-1	Junb	protein_coding	jun B proto-oncogene [Source:MGI Symbol;Acc:MGI:96647]
ENSMUSG00000074865	-4.4597	-2.15695	0.50473	0.00065833	0.045878	13	62517500	62520544	-1	Zfp934	protein_coding	zinc finger protein 934 [Source:MGI Symbol;Acc:MGI:1924367]
ENSMUSG00000032254	-2.6013	-1.37923	4.02971	0.000673334	0.046689	9	61917280	61946799	-1	Kif23	protein_coding	kinesin family member 23 [Source:MGI Symbol;Acc:MGI:1919069]
ENSMUSG00000032911	2.62434	1.39195	5.32649	0.000683217	0.0471275	9	56865104	56899870	1	Cspg4	protein_coding	chondroitin sulfate proteoglycan 4 [Source:MGI Symbol;Acc:MGI:2153093]
ENSMUSG00000042182	-3.1919	-1.67441	1.51775	0.000686454	0.0471275	1	33852052	33907816	-1	Bend6	protein_coding	BEN domain containing 6 [Source:MGI Symbol;Acc:MGI:2444572]
ENSMUSG00000021697	-4.07793	-2.02784	0.952009	0.000695114	0.0474265	13	108316332	108407782	1	Depdc1b	protein_coding	DEP domain containing 1B [Source:MGI Symbol;Acc:MGI:2145425]
ENSMUSG00000029380	3.31525	1.72912	3.51374	0.000701069	0.0474265	5	90891241	90893115	1	Cxcl1	protein_coding	chemokine (C-X-C motif) ligand 1 [Source:MGI Symbol;Acc:MGI:108068]
ENSMUSG00000026979	3.32107	1.73165	0.856182	0.000701069	0.0474265	2	24367580	24414954	1	Psd4	protein_coding	pleckstrin and Sec7 domain containing 4 [Source:MGI Symbol;Acc:MGI:2674093]
ENSMUSG00000097837	4.07956	2.02841	2.54635	0.00071031	0.0475562	2	55433514	55437860	-1	Gm26794	lincRNA	predicted gene, 26794 [Source:MGI Symbol;Acc:MGI:5477288]
ENSMUSG00000040794	14.5331	3.86127	2.19344	0.000713274	0.0475562	2	90885860	90890525	1	C1qtnf4	protein_coding	C1q and tumor necrosis factor related protein 4 [Source:MGI Symbol;Acc:MGI:1914695]
ENSMUSG00000046747	-13.2304	-3.72578	1.44037	0.000713274	0.0475562	12	55820611	55821580	1	Gm9812	pseudogene	predicted gene 9812 [Source:MGI Symbol;Acc:MGI:3708566]
ENSMUSG00000084783	3.14719	1.65407	4.3474	0.000727317	0.0478606	8	11399186	11417892	-1	Gm15419	antisense	predicted gene 15419 [Source:MGI Symbol;Acc:MGI:3705320]
ENSMUSG00000045273	-3.1311	-1.64667	1.30952	0.000728193	0.0478606	13	100759674	100775899	-1	Cenph	protein_coding	centromere protein H [Source:MGI Symbol;Acc:MGI:1349448]
ENSMUSG00000027611	3.00714	1.58839	3.12799	0.000728193	0.0478606	2	155751117	155755471	1	Procr	protein_coding	protein C receptor, endothelial [Source:MGI Symbol;Acc:MGI:104596]
ENSMUSG00000006519	2.83803	1.50489	4.00157	0.000742231	0.0485531	8	122424772	122432940	-1	Cyba	protein_coding	cytochrome b-245, alpha polypeptide [Source:MGI Symbol;Acc:MGI:1316658]
ENSMUSG00000022360	-2.52422	-1.33584	4.52838	0.0007522	0.048865	15	58094047	58135082	-1	Atad2	protein_coding	ATPase family, AAA domain containing 2 [Source:MGI Symbol;Acc:MGI:1917722]
ENSMUSG00000025221	-2.51197	-1.32882	6.4887	0.000754045	0.048865	19	45791839	45816061	-1	Kcnip2	protein_coding	Kv channel-interacting protein 2 [Source:MGI Symbol;Acc:MGI:2135916]
ENSMUSG00000096696	-4.36457	-2.12584	1.07739	0.00076853	0.049572	17	17064113	17089628	1	Zfp960	protein_coding	zinc finger protein 960 [Source:MGI Symbol;Acc:MGI:3052731]
ENSMUSG00000031765	2.51077	1.32813	6.82147	0.00078056	0.0501148	8	94179089	94180325	1	Mt1	protein_coding	metallothionein 1 [Source:MGI Symbol;Acc:MGI:97171]
ENSMUSG00000044934	-2.50261	-1.32344	5.22359	0.000788081	0.0503645	13	64133022	64153202	-1	Zfp367	protein_coding	zinc finger protein 367 [Source:MGI Symbol;Acc:MGI:2442266]
ENSMUSG00000049103	2.89818	1.53515	0.751876	0.000837286	0.0532637	9	124101950	124113557	1	Ccr2	protein_coding	chemokine (C-C motif) receptor 2 [Source:MGI Symbol;Acc:MGI:106185]
ENSMUSG00000012443	-2.51041	-1.32792	4.40083	0.00085406	0.0540826	19	37376403	37421859	1	Kif11	protein_coding	kinesin family member 11 [Source:MGI Symbol;Acc:MGI:1098231]
ENSMUSG00000064352	-2.4249	-1.27793	11.8949	0.000867462	0.0544452	MT	6870	6938	-1	mt-Ts1	Mt_tRNA	mitochondrially encoded tRNA serine 1 [Source:MGI Symbol;Acc:MGI:102475]
ENSMUSG00000037095	6.62761	2.72849	3.06414	0.000875752	0.0544452	17	56119680	56121946	-1	Lrg1	protein_coding	leucine-rich alpha-2-glycoprotein 1 [Source:MGI Symbol;Acc:MGI:1924155]
ENSMUSG00000048387	3.54439	1.82554	1.49222	0.000878423	0.0544452	12	9574442	9581499	1	Osr1	protein_coding	odd-skipped related 1 (Drosophila) [Source:MGI Symbol;Acc:MGI:1344424]
ENSMUSG00000020325	3.10054	1.63252	2.44049	0.000878451	0.0544452	10	79777272	79782630	1	Fstl3	protein_coding	follistatin-like 3 [Source:MGI Symbol;Acc:MGI:1890391]
ENSMUSG00000020787	7.49371	2.90568	-0.277213	0.000885453	0.0544452	11	72999103	73015200	1	P2rx1	protein_coding	purinergic receptor P2X, ligand-gated ion channel, 1 [Source:MGI Symbol;Acc:MGI:1098235]
ENSMUSG00000023333	-3.24548	-1.69843	-0.179159	0.000886165	0.0544452	9	78051958	78065624	1	Gcm1	protein_coding	glial cells missing homolog 1 (Drosophila) [Source:MGI Symbol;Acc:MGI:108045]
ENSMUSG00000015850	2.59822	1.37752	4.73488	0.000887267	0.0544452	3	95676201	95687917	-1	Adamtsl4	protein_coding	ADAMTS-like 4 [Source:MGI Symbol;Acc:MGI:2389008]
ENSMUSG00000085028	4.27641	2.0964	1.68245	0.000905655	0.0553287	2	181384250	181387586	1	Slc2a4rg-ps	unitary_pseudogene	Slc2a4 regulator, pseudogene [Source:MGI Symbol;Acc:MGI:3651388]
ENSMUSG00000033819	2.96855	1.56976	4.14666	0.000916142	0.055724	15	76671615	76694919	1	Ppp1r16a	protein_coding	protein phosphatase 1, regulatory (inhibitor) subunit 16A [Source:MGI Symbol;Acc:MGI:1920312]
ENSMUSG00000074867	-3.06358	-1.61522	1.93264	0.000924673	0.0559698	13	62129916	62173419	1	Zfp808	protein_coding	zinc finger protein 80 [Source:MGI Symbol;Acc:MGI:3704127]
ENSMUSG00000002968	2.79168	1.48113	5.46339	0.000928256	0.0559698	7	44879391	44892397	-1	Med25	protein_coding	mediator complex subunit 25 [Source:MGI Symbol;Acc:MGI:1922863]
ENSMUSG00000046223	3.12093	1.64198	1.78458	0.000940853	0.0564512	7	24462500	24475873	1	Plaur	protein_coding	plasminogen activator, urokinase receptor [Source:MGI Symbol;Acc:MGI:97612]
ENSMUSG00000082588	-3.6548	-1.86979	1.47844	0.000944381	0.0564512	1	149025228	149026047	-1	Gm15443	processed_pseudogene	predicted gene 15443 [Source:MGI Symbol;Acc:MGI:3642525]
ENSMUSG00000019590	2.79298	1.48181	3.07836	0.000974838	0.0580217	11	105933702	105953336	-1	Cyb561	protein_coding	cytochrome b-561 [Source:MGI Symbol;Acc:MGI:103253]
ENSMUSG00000017737	4.51749	2.17552	0.234864	0.000984576	0.0583509	2	164940780	164955850	1	Mmp9	protein_coding	matrix metallopeptidase 9 [Source:MGI Symbol;Acc:MGI:97011]
ENSMUSG00000030623	2.76981	1.46979	2.64345	0.000997582	0.0588701	7	89510007	89511368	1	Prss23os	antisense	protease, serine 23, opposite strand [Source:MGI Symbol;Acc:MGI:1916654]
ENSMUSG00000054752	-2.45753	-1.29721	5.8657	0.00100636	0.0591362	4	53631471	53707009	1	Fsd1l	protein_coding	fibronectin type III and SPRY domain containing 1-like [Source:MGI Symbol;Acc:MGI:2442443]
ENSMUSG00000035828	2.54145	1.34565	5.90637	0.00101965	0.0596646	15	88862186	88865718	1	Pim3	protein_coding	proviral integration site 3 [Source:MGI Symbol;Acc:MGI:1355297]
ENSMUSG00000040249	2.46789	1.30328	6.63201	0.00102589	0.0597775	10	127538161	127621148	-1	Lrp1	protein_coding	low density lipoprotein receptor-related protein 1 [Source:MGI Symbol;Acc:MGI:96828]
ENSMUSG00000063303	3.69461	1.88542	4.0963	0.00103359	0.0599744	NA	NA	NA	NA	NA	NA	NA
ENSMUSG00000036902	-2.82728	-1.49942	2.72238	0.00106334	0.0612578	8	85636588	85690973	-1	Neto2	protein_coding	neuropilin (NRP) and tolloid (TLL)-like 2 [Source:MGI Symbol;Acc:MGI:1921763]
ENSMUSG00000074206	4.51551	2.17489	-0.790954	0.00106879	0.0612578	3	138341972	138358861	1	Adh6b	transcribed_unprocessed_pseudogene	alcohol dehydrogenase 6B (class V) [Source:MGI Symbol;Acc:MGI:2446626]
ENSMUSG00000026271	4.09218	2.03287	-0.229463	0.00106896	0.0612578	1	92950865	92986391	1	Gpr35	protein_coding	G protein-coupled receptor 35 [Source:MGI Symbol;Acc:MGI:1929509]
ENSMUSG00000032122	3.08745	1.62642	0.649957	0.00108986	0.0621985	9	37229149	37255738	-1	Slc37a2	protein_coding	solute carrier family 37 (glycerol-3-phosphate transporter), member 2 [Source:MGI Symbol;Acc:MGI:1929693]
ENSMUSG00000061048	2.79417	1.48242	2.5372	0.00110137	0.0625976	8	106510913	106556908	1	Cdh3	protein_coding	cadherin 3 [Source:MGI Symbol;Acc:MGI:88356]
ENSMUSG00000026605	-2.40902	-1.26844	5.69243	0.00112532	0.0636979	1	189640606	189688086	-1	Cenpf	protein_coding	centromere protein F [Source:MGI Symbol;Acc:MGI:1313302]
ENSMUSG00000045838	2.53235	1.34047	4.83845	0.0011397	0.0642494	2	118754158	118762661	-1	A430105I19Rik	protein_coding	RIKEN cDNA A430105I19 gene [Source:MGI Symbol;Acc:MGI:2685199]
ENSMUSG00000029161	4.81555	2.2677	0.638989	0.0011543	0.0645478	5	30933143	30945591	-1	Cgref1	protein_coding	cell growth regulator with EF hand domain 1 [Source:MGI Symbol;Acc:MGI:1915817]
ENSMUSG00000002111	4.86931	2.28372	0.256238	0.0011543	0.0645478	2	91082390	91115756	1	Spi1	protein_coding	spleen focus forming virus (SFFV) proviral integration oncogene [Source:MGI Symbol;Acc:MGI:98282]
ENSMUSG00000053886	-2.51763	-1.33207	4.10412	0.00116032	0.0646239	8	68276567	68347694	1	Sh2d4a	protein_coding	SH2 domain containing 4A [Source:MGI Symbol;Acc:MGI:1919531]
ENSMUSG00000020493	-2.69862	-1.43222	2.94532	0.00116618	0.0646903	11	87089153	87108708	-1	Prr11	protein_coding	proline rich 11 [Source:MGI Symbol;Acc:MGI:2444496]
ENSMUSG00000021391	-2.84401	-1.50792	2.20407	0.00118194	0.0653032	13	49464027	49652746	-1	Cenpp	protein_coding	centromere protein P [Source:MGI Symbol;Acc:MGI:1913586]
ENSMUSG00000033170	2.87314	1.52263	4.30666	0.00120858	0.0663174	15	78775138	78803042	-1	Card10	protein_coding	caspase recruitment domain family, member 10 [Source:MGI Symbol;Acc:MGI:2146012]
ENSMUSG00000028581	2.6436	1.4025	2.41939	0.00120986	0.0663174	4	130913125	130936141	1	Laptm5	protein_coding	lysosomal-associated protein transmembrane 5 [Source:MGI Symbol;Acc:MGI:108046]
ENSMUSG00000024327	2.89771	1.53491	2.47843	0.0012354	0.0674511	17	34028267	34031690	-1	Slc39a7	protein_coding	solute carrier family 39 (zinc transporter), member 7 [Source:MGI Symbol;Acc:MGI:95909]
ENSMUSG00000020490	9.17902	3.19834	-0.567222	0.001273	0.0692311	11	58917908	58927158	1	Btnl10	protein_coding	butyrophilin-like 10 [Source:MGI Symbol;Acc:MGI:2182073]
ENSMUSG00000025877	7.26813	2.86158	-0.156524	0.00128408	0.0695611	13	55005985	55021385	-1	Hk3	protein_coding	hexokinase 3 [Source:MGI Symbol;Acc:MGI:2670962]
ENSMUSG00000029570	2.96819	1.56958	2.15385	0.00129432	0.0697964	5	140607320	140615545	1	Lfng	protein_coding	LFNG O-fucosylpeptide 3-beta-N-acetylglucosaminyltransferase [Source:MGI Symbol;Acc:MGI:1095413]
ENSMUSG00000025981	-2.4212	-1.27572	4.99952	0.00129849	0.0697964	1	55052770	55072702	1	Coq10b	protein_coding	coenzyme Q10 homolog B (S. cerevisiae) [Source:MGI Symbol;Acc:MGI:1915126]
ENSMUSG00000033987	3.01962	1.59437	3.10122	0.00132718	0.0710632	11	118021723	118129219	-1	Dnah17	protein_coding	dynein, axonemal, heavy chain 17 [Source:MGI Symbol;Acc:MGI:1917176]
ENSMUSG00000051255	3.54366	1.82524	3.55655	0.00138541	0.0738956	19	23675844	23676712	1	Gm6563	protein_coding	predicted pseudogene 6563 [Source:MGI Symbol;Acc:MGI:3646907]
ENSMUSG00000038797	3.08888	1.62708	2.1976	0.00139767	0.0740585	7	80860920	80876516	1	Zscan2	protein_coding	zinc finger and SCAN domain containing 2 [Source:MGI Symbol;Acc:MGI:99176]
ENSMUSG00000015880	-2.46021	-1.29878	3.56793	0.00139914	0.0740585	5	45669919	45700546	1	Ncapg	protein_coding	non-SMC condensin I complex, subunit G [Source:MGI Symbol;Acc:MGI:1930197]
ENSMUSG00000004359	4.46059	2.15723	0.0292321	0.00143841	0.0758473	10	88674772	88685015	-1	Spic	protein_coding	Spi-C transcription factor (Spi-1/PU.1 related) [Source:MGI Symbol;Acc:MGI:1341168]
ENSMUSG00000090622	-3.21314	-1.68399	1.56369	0.00147243	0.0770553	10	69209762	69213098	-1	A930033H14Rik	protein_coding	RIKEN cDNA A930033H14 gene [Source:MGI Symbol;Acc:MGI:2444562]
ENSMUSG00000045348	3.20748	1.68144	1.82326	0.00147243	0.0770553	5	137729899	137741607	-1	Nyap1	protein_coding	neuronal tyrosine-phosphorylated phosphoinositide 3-kinase adaptor 1 [Source:MGI Symbol;Acc:MGI:2443880]
ENSMUSG00000050737	3.67006	1.8758	1.17268	0.00156212	0.0809962	2	30889471	30929863	-1	Ptges	protein_coding	prostaglandin E synthase [Source:MGI Symbol;Acc:MGI:1927593]
ENSMUSG00000034906	-2.46071	-1.29908	3.6223	0.00156284	0.0809962	2	127103809	127133954	-1	Ncaph	protein_coding	non-SMC condensin I complex, subunit H [Source:MGI Symbol;Acc:MGI:2444777]
ENSMUSG00000040133	3.84267	1.94211	0.119128	0.00156526	0.0809962	2	118277110	118373419	-1	Gpr176	protein_coding	G protein-coupled receptor 176 [Source:MGI Symbol;Acc:MGI:2685858]
ENSMUSG00000021765	4.67295	2.22433	0.158405	0.00158701	0.0818164	13	114452262	114458730	-1	Fst	protein_coding	follistatin [Source:MGI Symbol;Acc:MGI:95586]
ENSMUSG00000025355	2.40876	1.26829	3.01014	0.00160894	0.08264	10	128790953	128800824	1	Mmp19	protein_coding	matrix metallopeptidase 19 [Source:MGI Symbol;Acc:MGI:1927899]
ENSMUSG00000007946	2.90372	1.5379	2.82325	0.00161858	0.0828284	7	101818313	101822726	1	Phox2a	protein_coding	paired-like homeobox 2a [Source:MGI Symbol;Acc:MGI:106633]
ENSMUSG00000028678	-2.6347	-1.39764	2.89878	0.00162556	0.0828798	4	117159639	117182639	-1	Kif2c	protein_coding	kinesin family member 2C [Source:MGI Symbol;Acc:MGI:1921054]
ENSMUSG00000071256	3.43921	1.78208	2.56489	0.00167912	0.0852966	17	23556769	23564226	-1	Zfp213	protein_coding	zinc finger protein 213 [Source:MGI Symbol;Acc:MGI:3053094]
ENSMUSG00000047676	2.58051	1.36766	6.32187	0.00168931	0.0855013	3	150072658	150073542	-1	Rpsa-ps10	processed_pseudogene	ribosomal protein SA, pseudogene 10 [Source:MGI Symbol;Acc:MGI:3704228]
ENSMUSG00000027015	-2.81593	-1.49361	2.12913	0.00169656	0.0855561	2	71117923	71142926	1	Cybrd1	protein_coding	cytochrome b reductase 1 [Source:MGI Symbol;Acc:MGI:2654575]
ENSMUSG00000026429	-3.06567	-1.6162	2.2408	0.00174377	0.087242	1	134962565	134974162	1	Ube2t	protein_coding	ubiquitin-conjugating enzyme E2T (putative) [Source:MGI Symbol;Acc:MGI:1914446]
ENSMUSG00000098362	-3.22913	-1.69115	0.73451	0.00175027	0.087242	9	53400805	53400886	-1	Mir130c	miRNA	microRNA 130c [Source:MGI Symbol;Acc:MGI:5531023]
ENSMUSG00000038539	2.41901	1.27441	6.75223	0.00175108	0.087242	7	44812257	44816658	-1	Atf5	protein_coding	activating transcription factor 5 [Source:MGI Symbol;Acc:MGI:2141857]
ENSMUSG00000024795	-2.40638	-1.26687	3.56536	0.00175836	0.087242	19	34922358	34975731	1	Kif20b	protein_coding	kinesin family member 20B [Source:MGI Symbol;Acc:MGI:2444576]
ENSMUSG00000038175	2.48793	1.31495	3.60256	0.00176145	0.087242	13	45389742	45412019	1	Mylip	protein_coding	myosin regulatory light chain interacting protein [Source:MGI Symbol;Acc:MGI:2388271]
ENSMUSG00000023913	2.46886	1.30385	2.12901	0.00179124	0.0881488	17	43568098	43612201	1	Pla2g7	protein_coding	phospholipase A2, group VII (platelet-activating factor acetylhydrolase, plasma) [Source:MGI Symbol;Acc:MGI:1351327]
ENSMUSG00000031097	3.04613	1.60698	1.00129	0.00179247	0.0881488	7	142441808	142444410	1	Tnni2	protein_coding	troponin I, skeletal, fast 2 [Source:MGI Symbol;Acc:MGI:105070]
ENSMUSG00000098041	-3.22695	-1.69017	0.980146	0.00186835	0.0912253	7	92729840	92733748	1	Gm26981	lincRNA	predicted gene, 26981 [Source:MGI Symbol;Acc:MGI:5504096]
ENSMUSG00000063810	-2.50375	-1.32409	2.77893	0.0018778	0.0912253	6	85587531	85702753	1	Alms1	protein_coding	Alstrom syndrome 1 [Source:MGI Symbol;Acc:MGI:1934606]
ENSMUSG00000042759	3.4779	1.79822	0.646866	0.00188134	0.0912253	7	126584942	126589112	1	Apobr	protein_coding	apolipoprotein B receptor [Source:MGI Symbol;Acc:MGI:2176230]
ENSMUSG00000053310	3.46349	1.79222	1.70408	0.00188134	0.0912253	9	37544492	37552904	-1	Nrgn	protein_coding	neurogranin [Source:MGI Symbol;Acc:MGI:1927184]
ENSMUSG00000042367	8.94934	3.16178	-1.34913	0.00192468	0.0927566	4	127325235	127330844	-1	Gjb3	protein_coding	gap junction protein, beta 3 [Source:MGI Symbol;Acc:MGI:95721]
ENSMUSG00000048327	-2.3932	-1.25894	4.17192	0.0019263	0.0927566	2	129268210	129297212	-1	Ckap2l	protein_coding	cytoskeleton associated protein 2-like [Source:MGI Symbol;Acc:MGI:1917716]
ENSMUSG00000039661	3.5824	1.84093	1.02617	0.00194173	0.0931762	8	31089471	31097047	1	Dusp26	protein_coding	dual specificity phosphatase 26 (putative) [Source:MGI Symbol;Acc:MGI:1914209]
ENSMUSG00000036777	-2.33087	-1.22087	4.93354	0.00195576	0.093526	9	22331214	22389206	-1	Anln	protein_coding	anillin, actin binding protein [Source:MGI Symbol;Acc:MGI:1920174]
ENSMUSG00000095865	-2.89939	-1.53575	-0.077698	0.00196849	0.0935443	4	146564453	146565087	-1	Gm13237	processed_pseudogene	predicted gene 13237 [Source:MGI Symbol;Acc:MGI:3649924]
ENSMUSG00000040952	2.2902	1.19547	6.11162	0.00196964	0.0935443	7	24884371	24889806	1	Rps19	protein_coding	ribosomal protein S19 [Source:MGI Symbol;Acc:MGI:1333780]
ENSMUSG00000024955	2.43799	1.28569	6.56878	0.0019822	0.0936708	19	6910977	6921813	-1	Esrra	protein_coding	estrogen related receptor, alpha [Source:MGI Symbol;Acc:MGI:1346831]
ENSMUSG00000020649	-2.32108	-1.2148	5.18993	0.00198581	0.0936708	12	24708241	24714146	1	Rrm2	protein_coding	ribonucleotide reductase M2 [Source:MGI Symbol;Acc:MGI:98181]
ENSMUSG00000089855	2.71758	1.44232	6.6424	0.00199612	0.093838	10	105238134	105238292	1	Gm15662	unprocessed_pseudogene	predicted gene 15662 [Source:MGI Symbol;Acc:MGI:3783104]
ENSMUSG00000041219	-2.33816	-1.22538	4.59221	0.00201119	0.0942268	2	113831492	113848661	-1	Arhgap11a	protein_coding	Rho GTPase activating protein 11A [Source:MGI Symbol;Acc:MGI:2444300]
ENSMUSG00000002342	2.31727	1.21243	6.00131	0.00202743	0.0946681	8	70172356	70183681	1	Tmem161a	protein_coding	transmembrane protein 161A [Source:MGI Symbol;Acc:MGI:2384577]
ENSMUSG00000024691	-2.32798	-1.21908	4.25526	0.00204401	0.0948314	19	12545740	12589768	1	Fam111a	protein_coding	family with sequence similarity 111, member A [Source:MGI Symbol;Acc:MGI:1915508]
ENSMUSG00000030681	2.54344	1.34678	5.94714	0.00205156	0.0948314	7	126986860	127014621	-1	Mvp	protein_coding	major vault protein [Source:MGI Symbol;Acc:MGI:1925638]
ENSMUSG00000035342	2.53059	1.33947	5.7919	0.00205828	0.0948314	19	45015176	45027104	1	Lzts2	protein_coding	leucine zipper, putative tumor suppressor 2 [Source:MGI Symbol;Acc:MGI:2385095]
ENSMUSG00000009378	-2.50964	-1.32748	2.597	0.00205828	0.0948314	19	34668403	34747289	-1	Slc16a12	protein_coding	solute carrier family 16 (monocarboxylic acid transporters), member 12 [Source:MGI Symbol;Acc:MGI:2147716]
ENSMUSG00000046449	-2.97702	-1.57387	1.08881	0.00209795	0.096339	X	104077434	104201185	-1	C77370	protein_coding	expressed sequence C77370 [Source:MGI Symbol;Acc:MGI:2148050]
ENSMUSG00000021707	-2.36807	-1.24371	3.57654	0.00217484	0.0995401	13	92354783	92389053	1	Dhfr	protein_coding	dihydrofolate reductase [Source:MGI Symbol;Acc:MGI:94890]
ENSMUSG00000040205	-5.87306	-2.55411	0.392784	0.00218558	0.0997027	7	131308554	131322292	-1	Cuzd1	protein_coding	CUB and zona pellucida-like domains 1 [Source:MGI Symbol;Acc:MGI:1202881]
ENSMUSG00000018008	2.82543	1.49847	1.52681	0.00223132	0.101175	15	78597047	78622019	1	Cyth4	protein_coding	cytohesin 4 [Source:MGI Symbol;Acc:MGI:2441702]
ENSMUSG00000029167	-2.26117	-1.17707	6.58157	0.00223244	0.101175	5	51454250	51567726	-1	Ppargc1a	protein_coding	peroxisome proliferative activated receptor, gamma, coactivator 1 alpha [Source:MGI Symbol;Acc:MGI:1342774]
ENSMUSG00000063320	-4.17338	-2.06121	1.56972	0.00227977	0.102983	10	82619851	82623228	-1	1190007I07Rik	protein_coding	RIKEN cDNA 1190007I07 gene [Source:MGI Symbol;Acc:MGI:3698433]
ENSMUSG00000091623	2.88991	1.53103	4.08103	0.00229261	0.103146	5	99977686	99978858	1	Gm17092	antisense	predicted gene 17092 [Source:MGI Symbol;Acc:MGI:4937919]
ENSMUSG00000037032	2.43354	1.28305	5.05305	0.00229826	0.103146	7	105558483	105581653	-1	Apbb1	protein_coding	amyloid beta (A4) precursor protein-binding, family B, member 1 [Source:MGI Symbol;Acc:MGI:107765]
ENSMUSG00000022425	2.55397	1.35274	3.33486	0.00239203	0.106553	15	54838898	54920146	-1	Enpp2	protein_coding	ectonucleotide pyrophosphatase/phosphodiesterase 2 [Source:MGI Symbol;Acc:MGI:1321390]
ENSMUSG00000024679	2.5367	1.34295	0.704377	0.00239591	0.106553	19	11586604	11604849	-1	Ms4a6d	protein_coding	membrane-spanning 4-domains, subfamily A, member 6D [Source:MGI Symbol;Acc:MGI:1916024]
ENSMUSG00000017550	-2.40136	-1.26385	2.87256	0.00239721	0.106553	11	80089400	80135794	1	Atad5	protein_coding	ATPase family, AAA domain containing 5 [Source:MGI Symbol;Acc:MGI:2442925]
ENSMUSG00000060131	3.4664	1.79344	-0.346781	0.00241481	0.106992	2	126320973	126500674	-1	Atp8b4	protein_coding	ATPase, class I, type 8B, member 4 [Source:MGI Symbol;Acc:MGI:1859664]
ENSMUSG00000031994	2.65499	1.40871	2.977	0.00242333	0.107028	9	30942562	30963838	1	Adamts8	protein_coding	a disintegrin-like and metallopeptidase (reprolysin type) with thrombospondin type 1 motif, 8 [Source:MGI Symbol;Acc:MGI:1353468]
ENSMUSG00000041782	-3.04382	-1.60588	2.34896	0.00246931	0.108713	1	135818598	135833342	1	Lad1	protein_coding	ladinin [Source:MGI Symbol;Acc:MGI:109343]
ENSMUSG00000097312	2.22907	1.15644	9.03097	0.00249789	0.109623	9	3000282	3038313	-1	Gm26870	lincRNA	predicted gene, 26870 [Source:MGI Symbol;Acc:MGI:5477364]
ENSMUSG00000020323	2.89522	1.53367	1.87558	0.00252805	0.110509	10	79781474	79790961	-1	Prss57	protein_coding	protease, serine 57 [Source:MGI Symbol;Acc:MGI:1920356]
ENSMUSG00000025158	2.6482	1.40501	3.57441	0.0025412	0.110509	11	120780746	120784207	-1	Rfng	protein_coding	RFNG O-fucosylpeptide 3-beta-N-acetylglucosaminyltransferase [Source:MGI Symbol;Acc:MGI:894275]
ENSMUSG00000040857	2.38359	1.25314	5.19876	0.00254199	0.110509	7	25242561	25250761	-1	Erf	protein_coding	Ets2 repressor factor [Source:MGI Symbol;Acc:MGI:109637]
ENSMUSG00000075391	-2.48906	-1.3156	4.39191	0.00256015	0.110951	2	35340409	35340963	1	Gm13443	processed_pseudogene	predicted gene 13443 [Source:MGI Symbol;Acc:MGI:3649615]
ENSMUSG00000075591	3.9658	1.98761	6.31884	0.00260644	0.111352	5	138363719	138388287	1	Gm10874	lincRNA	predicted gene 10874 [Source:MGI Symbol;Acc:MGI:3704261]
ENSMUSG00000042419	3.83699	1.93997	2.67593	0.00260644	0.111352	17	35220175	35235792	-1	Nfkbil1	protein_coding	nuclear factor of kappa light polypeptide gene enhancer in B cells inhibitor like 1 [Source:MGI Symbol;Acc:MGI:1340031]
ENSMUSG00000068079	4.17667	2.06235	3.30497	0.00261598	0.111352	2	152143561	152149097	1	Tcf15	protein_coding	transcription factor 15 [Source:MGI Symbol;Acc:MGI:104664]
ENSMUSG00000034429	3.39139	1.76188	2.00401	0.00261684	0.111352	15	75969123	75975868	1	Zfp707	protein_coding	zinc finger protein 707 [Source:MGI Symbol;Acc:MGI:1916270]
ENSMUSG00000029714	2.49618	1.31972	5.14786	0.0026219	0.111352	5	137518548	137527935	1	Gigyf1	protein_coding	GRB10 interacting GYF protein 1 [Source:MGI Symbol;Acc:MGI:1888677]
ENSMUSG00000085642	-2.91505	-1.54352	0.751902	0.0026293	0.111352	12	20874125	20921262	-1	3110053B16Rik	transcribed_unprocessed_pseudogene	RIKEN cDNA 3110053B16 gene [Source:MGI Symbol;Acc:MGI:1920435]
ENSMUSG00000003873	2.52359	1.33548	4.76591	0.00263315	0.111352	7	45461695	45466898	-1	Bax	protein_coding	BCL2-associated X protein [Source:MGI Symbol;Acc:MGI:99702]
ENSMUSG00000070803	3.29563	1.72055	4.16209	0.00263366	0.111352	4	120666572	120667820	1	Cited4	protein_coding	Cbp/p300-interacting transactivator, with Glu/Asp-rich carboxy-terminal domain, 4 [Source:MGI Symbol;Acc:MGI:1861694]
ENSMUSG00000078137	2.34294	1.22832	2.36393	0.00268487	0.113173	2	118699103	118703963	-1	Ankrd63	protein_coding	ankyrin repeat domain 63 [Source:MGI Symbol;Acc:MGI:2686183]
ENSMUSG00000024222	2.2548	1.173	4.41742	0.00269387	0.113208	17	28399095	28517524	-1	Fkbp5	protein_coding	FK506 binding protein 5 [Source:MGI Symbol;Acc:MGI:104670]
ENSMUSG00000021388	-2.23741	-1.16183	5.59939	0.002747	0.11501	13	49544443	49567557	1	Aspn	protein_coding	asporin [Source:MGI Symbol;Acc:MGI:1913945]
ENSMUSG00000030748	2.37154	1.24583	4.05527	0.00275354	0.11501	7	125552282	125579472	1	Il4ra	protein_coding	interleukin 4 receptor, alpha [Source:MGI Symbol;Acc:MGI:105367]
ENSMUSG00000025780	-2.25737	-1.17465	5.70415	0.00276163	0.11501	2	10153571	10256529	1	Itih5	protein_coding	inter-alpha (globulin) inhibitor H5 [Source:MGI Symbol;Acc:MGI:1925751]
ENSMUSG00000054715	-2.87494	-1.52353	1.89227	0.00280152	0.116322	7	12897815	12909083	1	Zscan22	protein_coding	zinc finger and SCAN domain containing 22 [Source:MGI Symbol;Acc:MGI:2443312]
ENSMUSG00000026579	3.27551	1.71172	-0.0444295	0.00281056	0.116349	1	164151838	164220277	1	F5	protein_coding	coagulation factor V [Source:MGI Symbol;Acc:MGI:88382]
ENSMUSG00000022372	2.74031	1.45434	0.540265	0.00282867	0.11675	15	66780819	66831829	-1	Sla	protein_coding	src-like adaptor [Source:MGI Symbol;Acc:MGI:104295]
ENSMUSG00000023495	2.4677	1.30317	5.42322	0.00286012	0.117451	9	106453291	106464012	1	Pcbp4	protein_coding	poly(rC) binding protein 4 [Source:MGI Symbol;Acc:MGI:1890471]
ENSMUSG00000098343	11.797	3.56035	2.43078	0.0028739	0.117451	5	114851948	114852064	1	Mir6240	miRNA	microRNA 6240 [Source:MGI Symbol;Acc:MGI:5531232]
ENSMUSG00000022033	-2.38966	-1.25681	2.91259	0.00287511	0.117451	14	65805837	65817822	1	Pbk	protein_coding	PDZ binding kinase [Source:MGI Symbol;Acc:MGI:1289156]
ENSMUSG00000031461	-2.20545	-1.14107	9.73535	0.00287952	0.117451	8	15057653	15133541	1	Myom2	protein_coding	myomesin 2 [Source:MGI Symbol;Acc:MGI:1328358]
ENSMUSG00000087366	3.68512	1.88171	5.0467	0.00291632	0.118448	4	95051534	95167318	1	Junos	antisense	jun proto-oncogene, opposite strand [Source:MGI Symbol;Acc:MGI:2652837]
ENSMUSG00000086329	-7.33908	-2.8756	-0.477103	0.00292105	0.118448	2	131298545	131299835	1	Gm14233	processed_transcript	predicted gene 14233 [Source:MGI Symbol;Acc:MGI:3705115]
ENSMUSG00000087385	3.26812	1.70846	1.68204	0.00299594	0.120448	4	119530308	119539529	-1	AA415398	protein_coding	expressed sequence AA415398 [Source:MGI Symbol;Acc:MGI:3035485]
ENSMUSG00000079334	3.42347	1.77546	3.08261	0.00300448	0.120448	9	107578887	107584050	1	Nat6	protein_coding	N-acetyltransferase 6 [Source:MGI Symbol;Acc:MGI:1888902]
ENSMUSG00000047757	-2.7702	-1.46999	1.21803	0.00300947	0.120448	X	164980592	164997272	1	Fancb	protein_coding	Fanconi anemia, complementation group B [Source:MGI Symbol;Acc:MGI:2448558]
ENSMUSG00000048747	4.3392	2.11743	0.169809	0.00301455	0.120448	4	97568133	97778078	-1	E130114P18Rik	protein_coding	RIKEN cDNA E130114P18 gene [Source:MGI Symbol;Acc:MGI:2442873]
ENSMUSG00000021678	-4.47504	-2.1619	0.669635	0.00301455	0.120448	13	95511732	95525240	-1	F2rl1	protein_coding	coagulation factor II (thrombin) receptor-like 1 [Source:MGI Symbol;Acc:MGI:101910]
ENSMUSG00000028874	3.92175	1.9715	-0.749961	0.00302248	0.120448	4	132974095	133001910	1	Fgr	protein_coding	Gardner-Rasheed feline sarcoma viral (Fgr) oncogene homolog [Source:MGI Symbol;Acc:MGI:95527]
ENSMUSG00000020681	2.36716	1.24316	4.20277	0.00304127	0.120849	11	105967945	105989964	1	Ace	protein_coding	angiotensin I converting enzyme (peptidyl-dipeptidase A) 1 [Source:MGI Symbol;Acc:MGI:87874]
ENSMUSG00000084911	-2.45517	-1.29582	2.51728	0.00307346	0.121779	9	97085326	97088610	1	Gm16185	antisense	predicted gene 16185 [Source:MGI Symbol;Acc:MGI:3802169]
ENSMUSG00000042349	2.93924	1.55544	1.00742	0.00309113	0.122131	1	131254343	131279606	-1	Ikbke	protein_coding	inhibitor of kappaB kinase epsilon [Source:MGI Symbol;Acc:MGI:1929612]
ENSMUSG00000092381	2.86711	1.5196	3.90193	0.00312121	0.122846	7	19715016	19721731	1	Gm20512	antisense	predicted gene 20512 [Source:MGI Symbol;Acc:MGI:5141977]
ENSMUSG00000098816	2.20839	1.14299	5.72677	0.00312697	0.122846	7	142577849	142577918	1	Gm27786	misc_RNA	predicted gene, 27786 [Source:MGI Symbol;Acc:MGI:5531168]
ENSMUSG00000056529	3.19964	1.67791	0.854951	0.00317307	0.123697	4	132564067	132582683	1	Ptafr	protein_coding	platelet-activating factor receptor [Source:MGI Symbol;Acc:MGI:106066]
ENSMUSG00000025531	-2.26314	-1.17833	4.55409	0.00317512	0.123697	X	113040593	113185517	-1	Chm	protein_coding	choroidermia (RAB escort protein 1) [Source:MGI Symbol;Acc:MGI:892979]
ENSMUSG00000025912	-2.57513	-1.36464	2.41213	0.00317634	0.123697	1	9667415	9700209	-1	Mybl1	protein_coding	myeloblastosis oncogene-like 1 [Source:MGI Symbol;Acc:MGI:99925]
ENSMUSG00000028645	2.33679	1.22453	5.14766	0.00318428	0.123697	4	119108711	119137983	1	Slc2a1	protein_coding	solute carrier family 2 (facilitated glucose transporter), member 1 [Source:MGI Symbol;Acc:MGI:95755]
ENSMUSG00000042029	-2.25678	-1.17427	4.07514	0.00321039	0.124362	12	116405402	116463531	1	Ncapg2	protein_coding	non-SMC condensin II complex, subunit G2 [Source:MGI Symbol;Acc:MGI:1923294]
ENSMUSG00000039405	2.31435	1.21061	3.52928	0.00324511	0.125357	7	89507785	89517586	-1	Prss23	protein_coding	protease, serine 23 [Source:MGI Symbol;Acc:MGI:1923703]
ENSMUSG00000025153	2.24479	1.16658	6.44986	0.00328018	0.126145	11	120805940	120824178	-1	Fasn	protein_coding	fatty acid synthase [Source:MGI Symbol;Acc:MGI:95485]
ENSMUSG00000026163	-2.45775	-1.29734	2.73356	0.0032837	0.126145	1	83254139	83408200	-1	Sphkap	protein_coding	SPHK1 interactor, AKAP domain containing [Source:MGI Symbol;Acc:MGI:1924879]
ENSMUSG00000064360	-2.17896	-1.12364	11.187	0.00331262	0.126904	MT	9459	9806	1	mt-Nd3	protein_coding	mitochondrially encoded NADH dehydrogenase 3 [Source:MGI Symbol;Acc:MGI:102499]
ENSMUSG00000082935	-3.23621	-1.69431	4.21958	0.00334217	0.127684	1	21511933	21513056	-1	Gm7658	processed_pseudogene	predicted gene 7658 [Source:MGI Symbol;Acc:MGI:3648029]
ENSMUSG00000033287	2.41544	1.27228	4.07573	0.00342408	0.130454	15	78428564	78438909	1	Kctd17	protein_coding	potassium channel tetramerisation domain containing 17 [Source:MGI Symbol;Acc:MGI:1920094]
ENSMUSG00000028108	2.37142	1.24575	3.98897	0.00344104	0.130741	3	95734147	95739569	-1	Ecm1	protein_coding	extracellular matrix protein 1 [Source:MGI Symbol;Acc:MGI:103060]
ENSMUSG00000035735	5.55701	2.47431	1.87566	0.00347654	0.131327	19	10245265	10304877	-1	Dagla	protein_coding	diacylglycerol lipase, alpha [Source:MGI Symbol;Acc:MGI:2677061]
ENSMUSG00000025001	-2.24337	-1.16566	3.74711	0.00348076	0.131327	19	38930915	38971051	1	Hells	protein_coding	helicase, lymphoid specific [Source:MGI Symbol;Acc:MGI:106209]
ENSMUSG00000030159	2.69339	1.42943	1.07696	0.00349874	0.131327	6	129397297	129409335	1	Clec1b	protein_coding	C-type lectin domain family 1, member b [Source:MGI Symbol;Acc:MGI:1913287]
ENSMUSG00000057963	3.06449	1.61565	2.5505	0.00350349	0.131327	12	102568582	102704930	-1	Itpk1	protein_coding	inositol 1,3,4-triphosphate 5/6 kinase [Source:MGI Symbol;Acc:MGI:2446159]
ENSMUSG00000020219	2.56688	1.36002	5.45707	0.00350676	0.131327	10	80899450	80900969	-1	Timm13	protein_coding	translocase of inner mitochondrial membrane 13 [Source:MGI Symbol;Acc:MGI:1353432]
ENSMUSG00000026796	2.26249	1.17791	5.50886	0.00351329	0.131327	2	32876114	32925254	1	Fam129b	protein_coding	family with sequence similarity 129, member B [Source:MGI Symbol;Acc:MGI:2442910]
ENSMUSG00000035697	4.05345	2.01915	1.60259	0.00353418	0.131399	10	80016653	80031472	1	Hmha1	protein_coding	histocompatibility (minor) HA-1 [Source:MGI Symbol;Acc:MGI:1917969]
ENSMUSG00000073674	4.10774	2.03834	4.13006	0.00353418	0.131399	NA	NA	NA	NA	NA	NA	NA
ENSMUSG00000069919	2.27747	1.18743	8.90192	0.00360569	0.133123	11	32283511	32284465	1	Hba-a1	protein_coding	hemoglobin alpha, adult chain 1 [Source:MGI Symbol;Acc:MGI:96015]
ENSMUSG00000097178	-2.29878	-1.20087	1.65741	0.00360993	0.133123	7	43695209	43797945	-1	2310002F09Rik	lincRNA	RIKEN cDNA 2310002F09 gene [Source:MGI Symbol;Acc:MGI:1916779]
ENSMUSG00000054626	-2.8598	-1.51592	0.545051	0.00362248	0.133123	X	53777118	53797706	-1	Xlr	protein_coding	X-linked lymphocyte-regulated [Source:MGI Symbol;Acc:MGI:98976]
ENSMUSG00000087478	-2.19823	-1.13634	5.54964	0.00362624	0.133123	17	8293366	8311080	-1	4930506C21Rik	processed_transcript	RIKEN cDNA 4930506C21 gene [Source:MGI Symbol;Acc:MGI:1922310]
ENSMUSG00000030329	3.14614	1.65358	2.18498	0.0036358	0.133123	6	124996694	125003096	1	Pianp	protein_coding	PILR alpha associated neural protein [Source:MGI Symbol;Acc:MGI:2441908]
ENSMUSG00000091028	2.24973	1.16975	2.2326	0.00364186	0.133123	9	3000922	3002330	1	Gm10722	protein_coding	predicted gene 10722 [Source:MGI Symbol;Acc:MGI:3642024]
ENSMUSG00000087590	3.04259	1.6053	1.65581	0.00365733	0.133123	18	33794892	33795986	1	Epb4.1l4aos	lincRNA	erythrocyte protein band 4.1 like 1 opposite strand [Source:MGI Symbol;Acc:MGI:1916999]
ENSMUSG00000062933	-3.1063	-1.6352	4.85036	0.00365733	0.133123	9	96895658	96896147	1	Gm10123	processed_pseudogene	predicted pseudogene 10123 [Source:MGI Symbol;Acc:MGI:3704342]
ENSMUSG00000003345	2.26935	1.18228	6.31964	0.00368243	0.133686	10	80622780	80640771	1	Csnk1g2	protein_coding	casein kinase 1, gamma 2 [Source:MGI Symbol;Acc:MGI:1920014]
ENSMUSG00000051517	-3.52352	-1.81702	1.73563	0.00375457	0.135949	4	43496142	43499695	-1	Arhgef39	protein_coding	Rho guanine nucleotide exchange factor (GEF) 39 [Source:MGI Symbol;Acc:MGI:3036286]
ENSMUSG00000040811	2.24288	1.16535	5.14984	0.00376616	0.136013	7	19176421	19206482	1	Eml2	protein_coding	echinoderm microtubule associated protein like 2 [Source:MGI Symbol;Acc:MGI:1919455]
ENSMUSG00000031756	-2.40611	-1.2667	2.54988	0.00378516	0.136344	8	116921740	116941503	1	Cenpn	protein_coding	centromere protein N [Source:MGI Symbol;Acc:MGI:1919405]
ENSMUSG00000038670	-2.44717	-1.29112	4.26207	0.00383861	0.137912	7	44501699	44524669	-1	Mybpc2	protein_coding	myosin binding protein C, fast-type [Source:MGI Symbol;Acc:MGI:1336170]
ENSMUSG00000035683	-2.41781	-1.2737	2.53368	0.00386976	0.138671	4	44300876	44364675	1	Melk	protein_coding	maternal embryonic leucine zipper kinase [Source:MGI Symbol;Acc:MGI:106924]
ENSMUSG00000027323	-2.29085	-1.19588	3.56971	0.00388227	0.138761	2	119112793	119147445	1	Rad51	protein_coding	RAD51 homolog [Source:MGI Symbol;Acc:MGI:97890]
ENSMUSG00000022021	-2.24785	-1.16855	3.50911	0.00391828	0.139688	14	86655367	87141224	-1	Diap3	protein_coding	diaphanous homolog 3 (Drosophila) [Source:MGI Symbol;Acc:MGI:1927222]
ENSMUSG00000054716	3.25481	1.70258	3.34586	0.00397962	0.141511	7	127244526	127254803	1	Zfp771	protein_coding	zinc finger protein 771 [Source:MGI Symbol;Acc:MGI:2442050]
ENSMUSG00000072825	2.54833	1.34955	4.1137	0.00399098	0.141552	12	112722174	112746591	1	Cep170b	protein_coding	centrosomal protein 170B [Source:MGI Symbol;Acc:MGI:2145043]
ENSMUSG00000029001	-3.19369	-1.67522	2.37437	0.0040014	0.14156	4	148152800	148160482	-1	Fbxo44	protein_coding	F-box protein 44 [Source:MGI Symbol;Acc:MGI:1354744]
ENSMUSG00000000296	-2.55218	-1.35173	2.10771	0.00406495	0.143442	10	31332380	31445921	-1	Tpd52l1	protein_coding	tumor protein D52-like 1 [Source:MGI Symbol;Acc:MGI:1298386]
ENSMUSG00000097025	2.42747	1.27945	2.67675	0.00413937	0.145639	2	70661248	70662108	-1	Gm26558	protein_coding	predicted gene, 26558 [Source:MGI Symbol;Acc:MGI:5477052]
ENSMUSG00000028671	4.9937	2.32011	1.13676	0.00416366	0.145639	4	135963727	135968178	1	Gale	protein_coding	galactose-4-epimerase, UDP [Source:MGI Symbol;Acc:MGI:1921496]
ENSMUSG00000032691	4.95937	2.31016	-0.805746	0.00416366	0.145639	11	59541568	59566956	1	Nlrp3	protein_coding	NLR family, pyrin domain containing 3 [Source:MGI Symbol;Acc:MGI:2653833]
ENSMUSG00000034685	2.9044	1.53824	3.92818	0.00416921	0.145639	11	102436981	102447682	-1	Fam171a2	protein_coding	family with sequence similarity 171, member A2 [Source:MGI Symbol;Acc:MGI:2448496]
ENSMUSG00000029838	-2.22758	-1.15548	4.34803	0.00419642	0.146221	6	36714929	36810220	-1	Ptn	protein_coding	pleiotrophin [Source:MGI Symbol;Acc:MGI:97804]
ENSMUSG00000035559	2.50689	1.3259	3.35768	0.00434066	0.150868	8	70758649	70760921	-1	Mpv17l2	protein_coding	MPV17 mitochondrial membrane protein-like 2 [Source:MGI Symbol;Acc:MGI:2681846]
ENSMUSG00000086602	3.33554	1.73792	2.20037	0.0043799	0.151771	15	89520096	89523677	-1	Gm15609	processed_transcript	predicted gene 15609 [Source:MGI Symbol;Acc:MGI:3783055]
ENSMUSG00000009687	2.26542	1.17978	2.87546	0.00438854	0.151771	7	31032722	31042481	-1	Fxyd5	protein_coding	FXYD domain-containing ion transport regulator 5 [Source:MGI Symbol;Acc:MGI:1201785]
ENSMUSG00000029762	2.36444	1.2415	2.27432	0.00440866	0.152088	6	34354119	34368463	1	Akr1b8	protein_coding	aldo-keto reductase family 1, member B8 [Source:MGI Symbol;Acc:MGI:107673]
ENSMUSG00000021508	7.94769	2.99054	0.918558	0.0044492	0.152221	13	56288647	56296551	-1	Cxcl14	protein_coding	chemokine (C-X-C motif) ligand 14 [Source:MGI Symbol;Acc:MGI:1888514]
ENSMUSG00000026204	7.58775	2.92367	1.44787	0.0044492	0.152221	1	75247027	75264502	-1	Ptprn	protein_coding	protein tyrosine phosphatase, receptor type, N [Source:MGI Symbol;Acc:MGI:102765]
ENSMUSG00000029730	-2.15681	-1.1089	5.12895	0.00445895	0.152221	5	138164583	138172422	-1	Mcm7	protein_coding	minichromosome maintenance deficient 7 (S. cerevisiae) [Source:MGI Symbol;Acc:MGI:1298398]
ENSMUSG00000096351	2.41808	1.27386	3.35711	0.00446371	0.152221	4	156246973	156255338	-1	Samd11	protein_coding	sterile alpha motif domain containing 11 [Source:MGI Symbol;Acc:MGI:2446220]
ENSMUSG00000071637	2.48571	1.31366	4.17451	0.0044674	0.152221	16	15887286	15888466	1	Cebpd	pseudogene	CCAAT/enhancer binding protein (C/EBP), delta [Source:MGI Symbol;Acc:MGI:103573]
ENSMUSG00000044285	2.31741	1.21251	4.06373	0.00455196	0.154722	14	46084126	46084815	1	Gm1821	processed_pseudogene	predicted gene 1821 [Source:MGI Symbol;Acc:MGI:3037679]
ENSMUSG00000068601	2.29148	1.19628	3.40513	0.00458437	0.155079	6	39419887	39421294	1	Gm10244	antisense	predicted gene 10244 [Source:MGI Symbol;Acc:MGI:3642504]
ENSMUSG00000001020	2.50763	1.32633	1.27451	0.00458483	0.155079	3	90603771	90606045	1	S100a4	protein_coding	S100 calcium binding protein A4 [Source:MGI Symbol;Acc:MGI:1330282]
ENSMUSG00000026357	11.7107	3.54976	-1.27453	0.00462618	0.15579	1	144752683	144775435	-1	Rgs18	protein_coding	regulator of G-protein signaling 18 [Source:MGI Symbol;Acc:MGI:1927498]
ENSMUSG00000035365	-2.5762	-1.36525	1.9684	0.00463388	0.15579	10	88091432	88146941	-1	Parpbp	protein_coding	PARP1 binding protein [Source:MGI Symbol;Acc:MGI:1922567]
ENSMUSG00000090602	-3.51623	-1.81403	2.12764	0.00465582	0.15579	9	17030045	17030899	1	Gm5611	protein_coding	predicted gene 5611 [Source:MGI Symbol;Acc:MGI:3647121]
ENSMUSG00000007872	2.66194	1.41248	4.97972	0.00465876	0.15579	4	136143497	136145755	1	Id3	protein_coding	inhibitor of DNA binding 3 [Source:MGI Symbol;Acc:MGI:96398]
ENSMUSG00000057143	-2.28576	-1.19268	3.09075	0.004662	0.15579	7	104338754	104353362	-1	Trim12c	protein_coding	tripartite motif-containing 12C [Source:MGI Symbol;Acc:MGI:4821183]
ENSMUSG00000008845	2.28257	1.19066	1.91777	0.00471333	0.157126	6	124304651	124330527	1	Cd163	protein_coding	CD163 antigen [Source:MGI Symbol;Acc:MGI:2135946]
ENSMUSG00000028796	2.27759	1.18751	5.23115	0.00473853	0.157587	4	128654702	128752881	1	Phc2	protein_coding	polyhomeotic-like 2 (Drosophila) [Source:MGI Symbol;Acc:MGI:1860454]
ENSMUSG00000024137	2.74656	1.45762	3.73948	0.00475359	0.15771	17	24443792	24455311	-1	E4f1	protein_coding	E4F transcription factor 1 [Source:MGI Symbol;Acc:MGI:109530]
ENSMUSG00000073982	2.33858	1.22563	3.53901	0.0048073	0.159111	7	102239123	102250123	-1	Rhog	protein_coding	ras homolog gene family, member G [Source:MGI Symbol;Acc:MGI:1928370]
ENSMUSG00000033777	2.37508	1.24798	0.870817	0.00485811	0.16041	X	106143204	106160493	1	Tlr13	protein_coding	toll-like receptor 13 [Source:MGI Symbol;Acc:MGI:3045213]
ENSMUSG00000030838	-2.22868	-1.15619	4.28877	0.00488216	0.160821	7	46195350	46238503	-1	Ush1c	protein_coding	Usher syndrome 1C [Source:MGI Symbol;Acc:MGI:1919338]
ENSMUSG00000002897	2.37677	1.249	3.02557	0.00494448	0.162488	6	120463197	120483727	1	Il17ra	protein_coding	interleukin 17 receptor A [Source:MGI Symbol;Acc:MGI:107399]
ENSMUSG00000021287	2.3936	1.25918	2.7932	0.00496117	0.162651	12	111803192	111813873	-1	Xrcc3	protein_coding	X-ray repair complementing defective repair in Chinese hamster cells 3 [Source:MGI Symbol;Acc:MGI:1921585]
ENSMUSG00000025049	-2.15315	-1.10645	4.28962	0.00497411	0.162691	19	47067748	47083479	1	Taf5	protein_coding	TAF5 RNA polymerase II, TATA box binding protein (TBP)-associated factor [Source:MGI Symbol;Acc:MGI:2442144]
ENSMUSG00000027715	-2.13297	-1.09286	5.49309	0.00501	0.163256	3	36564865	36572150	-1	Ccna2	protein_coding	cyclin A2 [Source:MGI Symbol;Acc:MGI:108069]
ENSMUSG00000022322	-2.27771	-1.18759	2.73571	0.00501493	0.163256	8	4735980	4779534	-1	Shcbp1	protein_coding	Shc SH2-domain binding protein 1 [Source:MGI Symbol;Acc:MGI:1338802]
ENSMUSG00000036246	2.7849	1.47762	2.57695	0.00512159	0.166338	8	69808679	69821870	1	Gmip	protein_coding	Gem-interacting protein [Source:MGI Symbol;Acc:MGI:1926066]
ENSMUSG00000095990	-3.21469	-1.68468	0.676008	0.00514293	0.166508	17	17121415	17146831	1	Zfp97	protein_coding	zinc finger protein 97 [Source:MGI Symbol;Acc:MGI:105921]
ENSMUSG00000045999	2.28462	1.19196	7.26511	0.00515084	0.166508	NA	NA	NA	NA	NA	NA	NA
ENSMUSG00000038070	-2.18235	-1.12588	3.80903	0.0051983	0.16746	4	84884309	85131921	1	Cntln	protein_coding	centlein, centrosomal protein [Source:MGI Symbol;Acc:MGI:2443104]
ENSMUSG00000024056	-2.23339	-1.15923	2.90311	0.00520446	0.16746	17	71496100	71526857	-1	Ndc80	protein_coding	NDC80 homolog, kinetochore complex component (S. cerevisiae) [Source:MGI Symbol;Acc:MGI:1914302]
ENSMUSG00000039396	-2.38848	-1.25609	2.70878	0.00523555	0.168071	8	53586867	53639065	-1	Neil3	protein_coding	nei like 3 (E. coli) [Source:MGI Symbol;Acc:MGI:2384588]
ENSMUSG00000038147	2.35226	1.23405	1.53684	0.00531578	0.169985	1	171839697	171890718	1	Cd84	protein_coding	CD84 antigen [Source:MGI Symbol;Acc:MGI:1336885]
ENSMUSG00000020901	3.70514	1.88953	0.449297	0.00532565	0.169985	11	68432121	68497849	1	Pik3r5	protein_coding	phosphoinositide-3-kinase, regulatory subunit 5, p101 [Source:MGI Symbol;Acc:MGI:2443588]
ENSMUSG00000021965	-2.47335	-1.30646	2.10492	0.00533196	0.169985	14	57806561	57826163	-1	Ska3	protein_coding	spindle and kinetochore associated complex subunit 3 [Source:MGI Symbol;Acc:MGI:3041235]
ENSMUSG00000060002	-2.10105	-1.07111	7.73004	0.00540363	0.171875	10	88452745	88504073	-1	Chpt1	protein_coding	choline phosphotransferase 1 [Source:MGI Symbol;Acc:MGI:2384841]
ENSMUSG00000028068	-2.30356	-1.20387	4.21023	0.00542567	0.172181	3	88081971	88121048	1	Iqgap3	protein_coding	IQ motif containing GTPase activating protein 3 [Source:MGI Symbol;Acc:MGI:3028642]
ENSMUSG00000020017	3.25147	1.70109	-0.0407661	0.0055098	0.173891	10	93488768	93519304	1	Hal	protein_coding	histidine ammonia lyase [Source:MGI Symbol;Acc:MGI:96010]
ENSMUSG00000021747	-2.3139	-1.21033	2.98999	0.00552013	0.173891	14	8431192	8666240	-1	4930452B06Rik	protein_coding	RIKEN cDNA 4930452B06 gene [Source:MGI Symbol;Acc:MGI:1926154]
ENSMUSG00000022186	-2.08639	-1.06101	9.16342	0.00554174	0.173891	15	4026383	4155344	1	Oxct1	protein_coding	3-oxoacid CoA transferase 1 [Source:MGI Symbol;Acc:MGI:1914291]
ENSMUSG00000034652	2.7038	1.43499	1.02471	0.00554223	0.173891	11	114890041	114904654	1	Cd300a	protein_coding	CD300A antigen [Source:MGI Symbol;Acc:MGI:2443411]
ENSMUSG00000069633	2.70053	1.43324	2.17652	0.00554223	0.173891	8	3457105	3467680	-1	Pex11g	protein_coding	peroxisomal biogenesis factor 11 gamma [Source:MGI Symbol;Acc:MGI:1920905]
ENSMUSG00000035910	-3.15762	-1.65884	-0.00825143	0.00555539	0.17391	13	25056004	25210706	1	Dcdc2a	protein_coding	doublecortin domain containing 2a [Source:MGI Symbol;Acc:MGI:2652818]
ENSMUSG00000073471	-2.23015	-1.15714	4.03803	0.00558455	0.174429	17	7945653	7979824	1	Rsph3a	protein_coding	radial spoke 3A homolog (Chlamydomonas) [Source:MGI Symbol;Acc:MGI:1914082]
ENSMUSG00000035722	2.43049	1.28125	4.18893	0.00560263	0.174601	10	79996494	80015572	1	Abca7	protein_coding	ATP-binding cassette, sub-family A (ABC1), member 7 [Source:MGI Symbol;Acc:MGI:1351646]
ENSMUSG00000042675	2.26868	1.18186	4.33902	0.00562659	0.174954	7	126776955	126780514	1	Ypel3	protein_coding	yippee-like 3 (Drosophila) [Source:MGI Symbol;Acc:MGI:1913340]
ENSMUSG00000020407	-2.20585	-1.14133	3.85764	0.00565717	0.175511	11	9118103	9136170	1	Upp1	protein_coding	uridine phosphorylase 1 [Source:MGI Symbol;Acc:MGI:1097668]
ENSMUSG00000017146	-2.20116	-1.13827	2.79134	0.00570948	0.175872	11	101488764	101551955	-1	Brca1	protein_coding	breast cancer 1 [Source:MGI Symbol;Acc:MGI:104537]
ENSMUSG00000027792	-2.11268	-1.07908	5.0093	0.00573917	0.175872	3	73635808	73708415	-1	Bche	protein_coding	butyrylcholinesterase [Source:MGI Symbol;Acc:MGI:894278]
ENSMUSG00000000028	-2.23118	-1.15781	3.09844	0.0057417	0.175872	16	18780447	18811987	-1	Cdc45	protein_coding	cell division cycle 45 [Source:MGI Symbol;Acc:MGI:1338073]
ENSMUSG00000087132	4.64886	2.21688	1.29371	0.00575757	0.175872	19	4439003	4448332	1	A930001C03Rik	processed_transcript	RIKEN cDNA A930001C03 gene [Source:MGI Symbol;Acc:MGI:2441838]
ENSMUSG00000045551	4.7605	2.25111	-1.29757	0.00575757	0.175872	17	17876471	17883940	-1	Fpr1	protein_coding	formyl peptide receptor 1 [Source:MGI Symbol;Acc:MGI:107443]
ENSMUSG00000051067	4.67882	2.22614	2.12776	0.00575757	0.175872	10	80832807	80844039	-1	Lingo3	protein_coding	leucine rich repeat and Ig domain containing 3 [Source:MGI Symbol;Acc:MGI:3609246]
ENSMUSG00000030433	3.97902	1.99241	2.04829	0.00575757	0.175872	7	4956134	4964390	-1	Sbk2	protein_coding	SH3-binding domain kinase family, member 2 [Source:MGI Symbol;Acc:MGI:2685925]
ENSMUSG00000052539	-2.09065	-1.06395	6.61115	0.00578752	0.176332	3	104013259	104220374	-1	Magi3	protein_coding	membrane associated guanylate kinase, WW and PDZ domain containing 3 [Source:MGI Symbol;Acc:MGI:1923484]
ENSMUSG00000028064	3.53237	1.82064	0.602903	0.00580764	0.176332	3	88435959	88461182	-1	Sema4a	protein_coding	sema domain, immunoglobulin domain (Ig), transmembrane domain (TM) and short cytoplasmic domain, (semaphorin) 4A [Source:MGI Symbol;Acc:MGI:107560]
ENSMUSG00000019564	2.44926	1.29235	1.66952	0.00581078	0.176332	10	79927043	79955018	1	Arid3a	protein_coding	AT rich interactive domain 3A (BRIGHT-like) [Source:MGI Symbol;Acc:MGI:1328360]
ENSMUSG00000025395	-2.15608	-1.10841	3.45227	0.00586651	0.177635	10	128015168	128030037	1	Prim1	protein_coding	DNA primase, p49 subunit [Source:MGI Symbol;Acc:MGI:97757]
ENSMUSG00000034311	-2.14015	-1.09771	4.11057	0.00588268	0.177736	X	100625737	100727214	1	Kif4	protein_coding	kinesin family member 4 [Source:MGI Symbol;Acc:MGI:108389]
ENSMUSG00000042828	2.10686	1.0751	7.76464	0.00593793	0.179016	7	128003989	128011393	1	Trim72	protein_coding	tripartite motif-containing 72 [Source:MGI Symbol;Acc:MGI:3612190]
ENSMUSG00000002055	-2.22177	-1.15171	3.47669	0.00596151	0.179337	11	78301529	78322457	1	Spag5	protein_coding	sperm associated antigen 5 [Source:MGI Symbol;Acc:MGI:1927470]
ENSMUSG00000033031	-2.16758	-1.11609	3.8471	0.00598339	0.179605	16	48994185	49019709	1	C330027C09Rik	protein_coding	RIKEN cDNA C330027C09 gene [Source:MGI Symbol;Acc:MGI:2146335]
ENSMUSG00000003534	2.12111	1.08482	6.15748	0.00601073	0.180036	17	35681567	35704621	-1	Ddr1	protein_coding	discoidin domain receptor family, member 1 [Source:MGI Symbol;Acc:MGI:99216]
ENSMUSG00000041130	2.28553	1.19253	5.17031	0.00605106	0.180769	17	24669752	24682015	1	Zfp598	protein_coding	zinc finger protein 598 [Source:MGI Symbol;Acc:MGI:2670965]
ENSMUSG00000018411	-2.87799	-1.52506	5.65473	0.00606127	0.180769	11	104231390	104332090	1	Mapt	protein_coding	microtubule-associated protein tau [Source:MGI Symbol;Acc:MGI:97180]
ENSMUSG00000063253	-2.11406	-1.08001	4.94708	0.00619632	0.183734	8	83434493	83458391	-1	Scoc	protein_coding	short coiled-coil protein [Source:MGI Symbol;Acc:MGI:1927654]
ENSMUSG00000001948	-2.34613	-1.23028	1.87325	0.00620485	0.183734	9	37603295	37613720	-1	Spa17	protein_coding	sperm autoantigenic protein 17 [Source:MGI Symbol;Acc:MGI:1333778]
ENSMUSG00000004931	3.37893	1.75657	4.85901	0.00623177	0.183734	10	81268172	81273246	1	Apba3	protein_coding	amyloid beta (A4) precursor protein-binding, family A, member 3 [Source:MGI Symbol;Acc:MGI:1888527]
ENSMUSG00000056553	-3.65139	-1.86845	0.625168	0.00623177	0.183734	12	116485720	117276849	1	Ptprn2	protein_coding	protein tyrosine phosphatase, receptor type, N polypeptide 2 [Source:MGI Symbol;Acc:MGI:107418]
ENSMUSG00000004054	2.4431	1.28871	5.01074	0.00624156	0.183734	19	5689131	5702862	1	Map3k11	protein_coding	mitogen-activated protein kinase kinase kinase 11 [Source:MGI Symbol;Acc:MGI:1346880]
ENSMUSG00000028832	-2.11079	-1.07779	4.53613	0.00626311	0.183734	4	134468320	134473843	1	Stmn1	protein_coding	stathmin 1 [Source:MGI Symbol;Acc:MGI:96739]
ENSMUSG00000033207	-2.61646	-1.38762	2.27196	0.00626692	0.183734	19	23302609	23448322	-1	Mamdc2	protein_coding	MAM domain containing 2 [Source:MGI Symbol;Acc:MGI:1918988]
ENSMUSG00000070867	2.10999	1.07724	5.36198	0.00629236	0.183734	4	114406724	114615098	1	Trabd2b	protein_coding	TraB domain containing 2B [Source:MGI Symbol;Acc:MGI:3650152]
ENSMUSG00000097185	3.06803	1.61731	2.90903	0.00629251	0.183734	10	112928501	112931155	1	Gm26596	protein_coding	predicted gene, 26596 [Source:MGI Symbol;Acc:MGI:5477090]
ENSMUSG00000043015	-2.46889	-1.30387	1.9315	0.00629795	0.183734	1	52630703	52651919	1	Tmem194b	protein_coding	transmembrane protein 194B [Source:MGI Symbol;Acc:MGI:2444113]
ENSMUSG00000026196	-2.30872	-1.20709	2.53257	0.00630641	0.183734	1	71027498	71103146	-1	Bard1	protein_coding	BRCA1 associated RING domain 1 [Source:MGI Symbol;Acc:MGI:1328361]
ENSMUSG00000058715	2.68725	1.42613	0.812258	0.00633823	0.183799	1	171229572	171234365	-1	Fcer1g	protein_coding	Fc receptor, IgE, high affinity I, gamma polypeptide [Source:MGI Symbol;Acc:MGI:95496]
ENSMUSG00000067931	-2.24747	-1.1683	3.35889	0.00634446	0.183799	17	21567046	21588697	1	Zfp948	protein_coding	zinc finger protein 948 [Source:MGI Symbol;Acc:MGI:3040683]
ENSMUSG00000020251	-2.56761	-1.36043	1.14945	0.00634842	0.183799	10	82650433	82690650	-1	Glt8d2	protein_coding	glycosyltransferase 8 domain containing 2 [Source:MGI Symbol;Acc:MGI:1922032]
ENSMUSG00000022040	-2.07041	-1.04991	7.01156	0.00637916	0.184304	14	66084377	66124500	-1	Ephx2	protein_coding	epoxide hydrolase 2, cytoplasmic [Source:MGI Symbol;Acc:MGI:99500]
ENSMUSG00000017499	-2.27731	-1.18733	2.11781	0.00642261	0.185174	11	98907801	98923940	1	Cdc6	protein_coding	cell division cycle 6 [Source:MGI Symbol;Acc:MGI:1345150]
ENSMUSG00000058966	3.73941	1.90281	1.73502	0.0064686	0.185516	7	126816885	126830219	1	Fam57b	protein_coding	family with sequence similarity 57, member B [Source:MGI Symbol;Acc:MGI:1916202]
ENSMUSG00000042351	3.76304	1.9119	0.0165389	0.0064686	0.185516	15	80623505	80650559	1	Grap2	protein_coding	GRB2-related adaptor protein 2 [Source:MGI Symbol;Acc:MGI:1333842]
ENSMUSG00000025533	2.32914	1.2198	2.9491	0.00647458	0.185516	5	130011258	130029247	-1	Asl	protein_coding	argininosuccinate lyase [Source:MGI Symbol;Acc:MGI:88084]
ENSMUSG00000043421	2.3956	1.26039	1.94924	0.00650193	0.185915	6	29272488	29275446	1	Hilpda	protein_coding	hypoxia inducible lipid droplet associated [Source:MGI Symbol;Acc:MGI:1916823]
ENSMUSG00000019966	-2.07476	-1.05295	6.46202	0.00657563	0.187635	10	100015630	100100413	1	Kitl	protein_coding	kit ligand [Source:MGI Symbol;Acc:MGI:96974]
ENSMUSG00000032113	-2.16475	-1.1142	2.69478	0.00659873	0.187908	9	36708482	36727065	-1	Chek1	protein_coding	checkpoint kinase 1 [Source:MGI Symbol;Acc:MGI:1202065]
ENSMUSG00000000531	2.44058	1.28722	3.15721	0.00663369	0.188516	15	101224207	101232755	1	Grasp	protein_coding	GRP1 (general receptor for phosphoinositides 1)-associated scaffold protein [Source:MGI Symbol;Acc:MGI:1860303]
ENSMUSG00000005087	2.08772	1.06193	4.83772	0.00668115	0.189477	2	102811141	102901665	-1	Cd44	protein_coding	CD44 antigen [Source:MGI Symbol;Acc:MGI:88338]
ENSMUSG00000027641	-2.11942	-1.08367	3.8355	0.00674423	0.190622	2	157145893	157204534	-1	Rbl1	protein_coding	retinoblastoma-like 1 (p107) [Source:MGI Symbol;Acc:MGI:103300]
ENSMUSG00000054874	2.27823	1.18792	5.11182	0.00674903	0.190622	19	5664635	5688908	-1	Pcnxl3	protein_coding	pecanex-like 3 (Drosophila) [Source:MGI Symbol;Acc:MGI:1861733]
ENSMUSG00000086584	2.5767	1.36552	1.81328	0.00678265	0.191183	11	12314514	12351028	1	Gm12002	antisense	predicted gene 12002 [Source:MGI Symbol;Acc:MGI:3651521]
ENSMUSG00000022667	7.11565	2.831	-1.25956	0.00679944	0.191267	16	44765736	44794978	1	Cd200r1	protein_coding	CD200 receptor 1 [Source:MGI Symbol;Acc:MGI:1889024]
ENSMUSG00000020834	2.57306	1.36348	2.42663	0.00687534	0.192621	11	78032280	78037866	1	Dhrs13	protein_coding	dehydrogenase/reductase (SDR family) member 13 [Source:MGI Symbol;Acc:MGI:1917701]
ENSMUSG00000040061	2.60614	1.38191	0.919306	0.00687534	0.192621	2	118707517	118728438	-1	Plcb2	protein_coding	phospholipase C, beta 2 [Source:MGI Symbol;Acc:MGI:107465]
ENSMUSG00000080893	-2.10203	-1.07178	5.4666	0.00691412	0.193317	5	130188395	130188796	1	Gm15920	processed_pseudogene	predicted gene 15920 [Source:MGI Symbol;Acc:MGI:3801934]
ENSMUSG00000049537	-2.08898	-1.0628	5.36416	0.00697876	0.193737	5	83278145	83355195	-1	Tecrl	protein_coding	trans-2,3-enoyl-CoA reductase-like [Source:MGI Symbol;Acc:MGI:2444966]
ENSMUSG00000058624	2.09784	1.0689	3.36164	0.00698636	0.193737	19	21391307	21473445	-1	Gda	protein_coding	guanine deaminase [Source:MGI Symbol;Acc:MGI:95678]
ENSMUSG00000040747	2.30508	1.20481	1.05865	0.00698907	0.193737	3	106759921	106790149	-1	Cd53	protein_coding	CD53 antigen [Source:MGI Symbol;Acc:MGI:88341]
ENSMUSG00000040663	5.12828	2.35847	0.650357	0.00700323	0.193737	19	4214238	4223490	1	Clcf1	protein_coding	cardiotrophin-like cytokine factor 1 [Source:MGI Symbol;Acc:MGI:1930088]
ENSMUSG00000024330	5.06244	2.33983	2.04926	0.00700323	0.193737	17	34039437	34066685	1	Col11a2	protein_coding	collagen, type XI, alpha 2 [Source:MGI Symbol;Acc:MGI:88447]
ENSMUSG00000034201	2.39574	1.26047	3.89007	0.00701299	0.193737	11	5054132	5065327	-1	Gas2l1	protein_coding	growth arrest-specific 2 like 1 [Source:MGI Symbol;Acc:MGI:1926176]
ENSMUSG00000090307	3.49615	1.80577	-0.501146	0.0070758	0.193927	17	43588340	43592442	-1	1700071M16Rik	antisense	RIKEN cDNA 1700071M16 gene [Source:MGI Symbol;Acc:MGI:1920754]
ENSMUSG00000085326	3.51785	1.8147	0.907912	0.0070758	0.193927	11	109437172	109438145	-1	Gm15642	antisense	predicted gene 15642 [Source:MGI Symbol;Acc:MGI:3783086]
ENSMUSG00000020395	-4.13157	-2.04669	0.710176	0.0070758	0.193927	11	46325150	46389515	-1	Itk	protein_coding	IL2 inducible T cell kinase [Source:MGI Symbol;Acc:MGI:96621]
ENSMUSG00000069041	-4.13157	-2.04669	0.0221555	0.0070758	0.193927	3	40708871	40726094	1	Slc25a31	protein_coding	solute carrier family 25 (mitochondrial carrier; adenine nucleotide translocator), member 31 [Source:MGI Symbol;Acc:MGI:1920583]
ENSMUSG00000038502	2.15888	1.11028	6.40251	0.00711544	0.194185	7	44863068	44869788	-1	Ptov1	protein_coding	prostate tumor over expressed gene 1 [Source:MGI Symbol;Acc:MGI:1933946]
ENSMUSG00000057396	-2.54206	-1.346	2.33429	0.00711852	0.194185	13	67128228	67141787	1	Zfp759	protein_coding	zinc finger protein 759 [Source:MGI Symbol;Acc:MGI:2446280]
ENSMUSG00000058571	-2.08374	-1.05917	4.92425	0.00713213	0.194185	14	116925297	117979529	1	Gpc6	protein_coding	glypican 6 [Source:MGI Symbol;Acc:MGI:1346322]
ENSMUSG00000006403	2.38771	1.25563	3.59574	0.0071412	0.194185	1	171250421	171260637	1	Adamts4	protein_coding	a disintegrin-like and metallopeptidase (reprolysin type) with thrombospondin type 1 motif, 4 [Source:MGI Symbol;Acc:MGI:1339949]
ENSMUSG00000048442	2.32542	1.21749	3.72219	0.00725372	0.196858	11	115899966	115906269	1	Smim5	protein_coding	small integral membrane protein 5 [Source:MGI Symbol;Acc:MGI:1913778]
ENSMUSG00000006442	2.24177	1.16464	3.77186	0.00728764	0.197392	4	148591503	148594993	1	Srm	protein_coding	spermidine synthase [Source:MGI Symbol;Acc:MGI:102690]
ENSMUSG00000027956	-2.15936	-1.1106	5.31685	0.00732011	0.197886	3	79812564	79852773	-1	Tmem144	protein_coding	transmembrane protein 144 [Source:MGI Symbol;Acc:MGI:1917902]
ENSMUSG00000041180	-2.15869	-1.11016	3.83366	0.00736016	0.198581	19	36554639	36621135	1	Hectd2	protein_coding	HECT domain containing 2 [Source:MGI Symbol;Acc:MGI:2442663]
ENSMUSG00000037572	-2.12108	-1.0848	3.09069	0.00739244	0.199065	14	47240944	47276857	-1	Wdhd1	protein_coding	WD repeat and HMG-box DNA binding protein 1 [Source:MGI Symbol;Acc:MGI:2443514]
ENSMUSG00000037166	3.02466	1.59677	1.56985	0.00747515	0.200902	7	29289320	29293390	1	Ppp1r14a	protein_coding	protein phosphatase 1, regulatory (inhibitor) subunit 14A [Source:MGI Symbol;Acc:MGI:1931139]
ENSMUSG00000064358	-2.02523	-1.01809	14.6594	0.00757714	0.202504	MT	8607	9390	1	mt-Co3	protein_coding	mitochondrially encoded cytochrome c oxidase III [Source:MGI Symbol;Acc:MGI:102502]
ENSMUSG00000024885	3.40922	1.76944	0.489435	0.00759263	0.202504	19	3913493	3929761	-1	Aldh3b1	protein_coding	aldehyde dehydrogenase 3 family, member B1 [Source:MGI Symbol;Acc:MGI:1914939]
ENSMUSG00000022102	3.4078	1.76884	-0.0713877	0.00759263	0.202504	14	70766036	70778495	1	Dok2	protein_coding	docking protein 2 [Source:MGI Symbol;Acc:MGI:1332623]
ENSMUSG00000033900	-2.12405	-1.08682	3.04327	0.00759315	0.202504	3	82358044	82395268	1	Map9	protein_coding	microtubule-associated protein 9 [Source:MGI Symbol;Acc:MGI:2442208]
ENSMUSG00000046056	2.39829	1.262	1.30272	0.00762439	0.202946	7	30734739	30756134	1	Sbsn	protein_coding	suprabasin [Source:MGI Symbol;Acc:MGI:2446326]
ENSMUSG00000064357	-2.02347	-1.01683	14.1173	0.00765203	0.203271	MT	7927	8607	1	mt-Atp6	protein_coding	mitochondrially encoded ATP synthase 6 [Source:MGI Symbol;Acc:MGI:99927]
ENSMUSG00000044134	2.38592	1.25454	3.92411	0.0076659	0.203271	5	121848984	121854632	1	Fam109a	protein_coding	family with sequence similarity 109, member A [Source:MGI Symbol;Acc:MGI:2442708]
ENSMUSG00000056267	-2.18929	-1.13046	2.90822	0.00768354	0.20335	9	99243367	99300404	1	Cep70	protein_coding	centrosomal protein 70 [Source:MGI Symbol;Acc:MGI:1915371]
ENSMUSG00000078772	-3.0601	-1.61358	0.709327	0.00769939	0.203381	4	19605451	19651130	1	Gm12353	protein_coding	predicted gene 12353 [Source:MGI Symbol;Acc:MGI:3699710]
ENSMUSG00000045932	-2.10352	-1.07281	3.95495	0.00780709	0.205152	19	34550694	34576419	1	Ifit2	protein_coding	interferon-induced protein with tetratricopeptide repeats 2 [Source:MGI Symbol;Acc:MGI:99449]
ENSMUSG00000040836	2.56924	1.36134	1.70266	0.00781001	0.205152	1	165295789	165326745	1	Gpr161	protein_coding	G protein-coupled receptor 161 [Source:MGI Symbol;Acc:MGI:2685054]
ENSMUSG00000038379	-2.239	-1.16285	2.5677	0.00781079	0.205152	9	83834689	83872389	1	Ttk	protein_coding	Ttk protein kinase [Source:MGI Symbol;Acc:MGI:1194921]
ENSMUSG00000003762	2.35129	1.23345	3.26554	0.00784306	0.20561	7	27233023	27262252	1	Adck4	protein_coding	aarF domain containing kinase 4 [Source:MGI Symbol;Acc:MGI:1924139]
ENSMUSG00000020218	-2.38034	-1.25117	3.54951	0.00790209	0.206377	10	121033960	121100650	1	Wif1	protein_coding	Wnt inhibitory factor 1 [Source:MGI Symbol;Acc:MGI:1344332]
ENSMUSG00000048280	-2.3397	-1.22633	2.43404	0.00790209	0.206377	13	67667437	67687071	-1	Zfp738	protein_coding	zinc finger protein 738 [Source:MGI Symbol;Acc:MGI:3040706]
ENSMUSG00000021950	2.2177	1.14906	1.07112	0.00791847	0.206416	14	34085981	34100571	1	Anxa8	protein_coding	annexin A8 [Source:MGI Symbol;Acc:MGI:1201374]
ENSMUSG00000018381	2.13962	1.09735	5.87054	0.00800065	0.207869	11	95830074	95842476	-1	Abi3	protein_coding	ABI gene family, member 3 [Source:MGI Symbol;Acc:MGI:1913860]
ENSMUSG00000026480	2.27769	1.18757	1.01755	0.0080042	0.207869	1	152800194	152836991	1	Ncf2	protein_coding	neutrophil cytosolic factor 2 [Source:MGI Symbol;Acc:MGI:97284]
ENSMUSG00000034349	-2.02642	-1.01894	6.20593	0.00802959	0.208139	3	69004738	69034623	1	Smc4	protein_coding	structural maintenance of chromosomes 4 [Source:MGI Symbol;Acc:MGI:1917349]
ENSMUSG00000039109	2.03793	1.02711	4.00878	0.00805725	0.208466	13	36867178	37050244	-1	F13a1	protein_coding	coagulation factor XIII, A1 subunit [Source:MGI Symbol;Acc:MGI:1921395]
ENSMUSG00000044244	2.89213	1.53213	0.882164	0.0080729	0.208482	9	100457719	100486788	-1	Il20rb	protein_coding	interleukin 20 receptor beta [Source:MGI Symbol;Acc:MGI:2143266]
ENSMUSG00000022999	2.49597	1.3196	3.33776	0.00814158	0.209476	15	98903921	98918231	-1	Lmbr1l	protein_coding	limb region 1 like [Source:MGI Symbol;Acc:MGI:1289247]
ENSMUSG00000024235	2.50119	1.32262	2.73484	0.00814158	0.209476	18	4331327	4353015	-1	Map3k8	protein_coding	mitogen-activated protein kinase kinase kinase 8 [Source:MGI Symbol;Acc:MGI:1346878]
ENSMUSG00000030087	2.23771	1.16202	3.74743	0.00820591	0.209763	6	90462576	90475238	1	Klf15	protein_coding	Kruppel-like factor 15 [Source:MGI Symbol;Acc:MGI:1929988]
ENSMUSG00000001025	2.05239	1.0373	4.09329	0.00822474	0.209763	3	90612882	90624181	1	S100a6	protein_coding	S100 calcium binding protein A6 (calcyclin) [Source:MGI Symbol;Acc:MGI:1339467]
ENSMUSG00000021453	2.84832	1.51011	5.82807	0.00822837	0.209763	13	51846678	51848468	1	Gadd45g	protein_coding	growth arrest and DNA-damage-inducible 45 gamma [Source:MGI Symbol;Acc:MGI:1346325]
ENSMUSG00000030162	2.82925	1.50042	-0.123576	0.00822837	0.209763	6	129485246	129507165	-1	Olr1	protein_coding	oxidized low density lipoprotein (lectin-like) receptor 1 [Source:MGI Symbol;Acc:MGI:1261434]
ENSMUSG00000052160	2.82464	1.49807	0.802287	0.00822837	0.209763	12	112760655	112768986	1	Pld4	protein_coding	phospholipase D family, member 4 [Source:MGI Symbol;Acc:MGI:2144765]
ENSMUSG00000041431	-2.08699	-1.06143	3.69646	0.00826491	0.210308	13	100778650	100786570	-1	Ccnb1	protein_coding	cyclin B1 [Source:MGI Symbol;Acc:MGI:88302]
ENSMUSG00000086863	-2.46368	-1.30081	2.62971	0.00828623	0.210464	6	145182275	145187630	1	Gm15543	antisense	predicted gene 15543 [Source:MGI Symbol;Acc:MGI:3782992]
ENSMUSG00000037204	2.21939	1.15016	4.05856	0.00831512	0.210744	15	101284301	101290934	1	Atg101	protein_coding	autophagy related 101 [Source:MGI Symbol;Acc:MGI:1915368]
ENSMUSG00000026270	2.39995	1.26301	2.97497	0.00832763	0.210744	1	92934376	92947941	1	Capn10	protein_coding	calpain 10 [Source:MGI Symbol;Acc:MGI:1344392]
ENSMUSG00000056054	2.20219	1.13894	0.787912	0.00835307	0.210955	3	90668978	90670035	1	S100a8	protein_coding	S100 calcium binding protein A8 (calgranulin A) [Source:MGI Symbol;Acc:MGI:88244]
ENSMUSG00000053398	2.7577	1.46346	1.23556	0.0083664	0.210955	3	98313170	98339990	-1	Phgdh	protein_coding	3-phosphoglycerate dehydrogenase [Source:MGI Symbol;Acc:MGI:1355330]
ENSMUSG00000058099	3.1618	1.66075	0.167729	0.00840554	0.211557	15	82997721	83033306	-1	Nfam1	protein_coding	Nfat activating molecule with ITAM motif 1 [Source:MGI Symbol;Acc:MGI:1921289]
ENSMUSG00000066687	2.06612	1.04692	4.60837	0.0085002	0.211799	9	48654311	48835945	-1	Zbtb16	protein_coding	zinc finger and BTB domain containing 16 [Source:MGI Symbol;Acc:MGI:103222]
ENSMUSG00000020303	2.13273	1.0927	3.98938	0.00854847	0.211799	11	31357307	31370074	-1	Stc2	protein_coding	stanniocalcin 2 [Source:MGI Symbol;Acc:MGI:1316731]
ENSMUSG00000034317	-2.14565	-1.10142	3.43841	0.00856685	0.211799	3	69035288	69044755	-1	Trim59	protein_coding	tripartite motif-containing 59 [Source:MGI Symbol;Acc:MGI:1914199]
ENSMUSG00000021125	5.66816	2.50288	0.303249	0.00856715	0.211799	12	79130777	79156301	1	Arg2	protein_coding	arginase type II [Source:MGI Symbol;Acc:MGI:1330806]
ENSMUSG00000050105	5.55512	2.47382	2.44616	0.00856715	0.211799	4	134251110	134254106	-1	Grrp1	protein_coding	glycine/arginine rich protein 1 [Source:MGI Symbol;Acc:MGI:1919940]
ENSMUSG00000079662	5.59339	2.48372	0.957807	0.00856715	0.211799	NA	NA	NA	NA	NA	NA	NA
ENSMUSG00000023033	5.62923	2.49294	-0.883989	0.00856715	0.211799	15	100869858	101045938	1	Scn8a	protein_coding	sodium channel, voltage-gated, type VIII, alpha [Source:MGI Symbol;Acc:MGI:103169]
ENSMUSG00000074677	5.67095	2.50359	-1.44257	0.00856715	0.211799	3	15795145	15848528	-1	Sirpb1c	protein_coding	signal-regulatory protein beta 1C [Source:MGI Symbol;Acc:MGI:3807521]
ENSMUSG00000070720	5.62923	2.49294	1.73308	0.00856715	0.211799	4	131921771	131923140	1	Tmem200b	protein_coding	transmembrane protein 200B [Source:MGI Symbol;Acc:MGI:3646343]
ENSMUSG00000022568	2.35667	1.23675	5.26213	0.00859292	0.211799	15	76047158	76069784	-1	Scrib	protein_coding	scribbled homolog (Drosophila) [Source:MGI Symbol;Acc:MGI:2145950]
ENSMUSG00000097811	2.59179	1.37395	2.60241	0.00859842	0.211799	10	77486664	77516430	1	2810425M01Rik	lincRNA	RIKEN cDNA 2810425M01 gene [Source:MGI Symbol;Acc:MGI:1917222]
ENSMUSG00000022489	2.59418	1.37528	0.985242	0.00859842	0.211799	15	103503298	103530052	1	Pde1b	protein_coding	phosphodiesterase 1B, Ca2+-calmodulin dependent [Source:MGI Symbol;Acc:MGI:97523]
ENSMUSG00000098973	2.11291	1.07923	6.33111	0.00861658	0.211808	9	110281287	110281409	1	Mir6236	miRNA	microRNA 6236 [Source:MGI Symbol;Acc:MGI:5530929]
ENSMUSG00000002297	-2.11669	-1.08181	3.37048	0.00862932	0.211808	5	8396973	8422716	-1	Dbf4	protein_coding	DBF4 homolog (S. cerevisiae) [Source:MGI Symbol;Acc:MGI:1351328]
ENSMUSG00000034981	-2.01599	-1.01149	7.17492	0.00866917	0.21241	5	91517615	91626894	1	Parm1	protein_coding	prostate androgen-regulated mucin-like protein 1 [Source:MGI Symbol;Acc:MGI:2443349]
ENSMUSG00000035455	-2.07689	-1.05443	3.32454	0.00888105	0.216296	11	11787431	11808962	-1	Fignl1	protein_coding	fidgetin-like 1 [Source:MGI Symbol;Acc:MGI:1890648]
ENSMUSG00000005442	2.06902	1.04895	6.28249	0.00888159	0.216296	7	25267704	25294159	1	Cic	protein_coding	capicua homolog (Drosophila) [Source:MGI Symbol;Acc:MGI:1918972]
ENSMUSG00000030978	-2.01011	-1.00728	5.98978	0.00889339	0.216296	7	102441695	102469771	1	Rrm1	protein_coding	ribonucleotide reductase M1 [Source:MGI Symbol;Acc:MGI:98180]
ENSMUSG00000032400	-2.19553	-1.13457	2.82356	0.00889935	0.216296	9	64137144	64173104	-1	Zwilch	protein_coding	zwilch kinetochore protein [Source:MGI Symbol;Acc:MGI:1915264]
ENSMUSG00000022475	2.08909	1.06287	5.612	0.00890575	0.216296	15	97792664	97844502	-1	Hdac7	protein_coding	histone deacetylase 7 [Source:MGI Symbol;Acc:MGI:1891835]
ENSMUSG00000024084	-2.6941	-1.4298	1.8418	0.00893011	0.216508	17	79051906	79090243	1	Qpct	protein_coding	glutaminyl-peptide cyclotransferase (glutaminyl cyclase) [Source:MGI Symbol;Acc:MGI:1917786]
ENSMUSG00000030604	-3.08213	-1.62393	0.462081	0.00899366	0.217669	7	27810813	27818669	1	Zfp626	protein_coding	zinc finger protein 626 [Source:MGI Symbol;Acc:MGI:1918413]
ENSMUSG00000057577	2.46057	1.29899	1.34213	0.00914289	0.220895	5	48924116	48924491	1	Gm10025	pseudogene	predicted gene 10025 [Source:MGI Symbol;Acc:MGI:3708717]
ENSMUSG00000094030	2.07263	1.05146	2.55151	0.00915909	0.220901	16	82828382	82829881	1	Gm21833	protein_coding	predicted gene, 21833 [Source:MGI Symbol;Acc:MGI:5433997]
ENSMUSG00000097432	2.46091	1.29919	2.45485	0.00918308	0.221095	NA	NA	NA	NA	NA	NA	NA
ENSMUSG00000015947	2.4338	1.28321	0.538444	0.00928043	0.223052	3	96282909	96293969	-1	Fcgr1	protein_coding	Fc receptor, IgG, high affinity I [Source:MGI Symbol;Acc:MGI:95498]
ENSMUSG00000030761	2.41007	1.26907	2.07646	0.00935046	0.224346	7	98051060	98119524	-1	Myo7a	protein_coding	myosin VIIA [Source:MGI Symbol;Acc:MGI:104510]
ENSMUSG00000020773	2.34492	1.22954	4.82589	0.0094004	0.224934	11	116105752	116127210	-1	Trim47	protein_coding	tripartite motif-containing 47 [Source:MGI Symbol;Acc:MGI:1917374]
ENSMUSG00000070003	2.9067	1.53938	4.24104	0.00942045	0.224934	8	70597491	70608314	-1	Ssbp4	protein_coding	single stranded DNA binding protein 4 [Source:MGI Symbol;Acc:MGI:1924150]
ENSMUSG00000024810	2.15298	1.10633	1.86865	0.00942361	0.224934	19	29925114	29960718	1	Il33	protein_coding	interleukin 33 [Source:MGI Symbol;Acc:MGI:1924375]
ENSMUSG00000022474	2.30425	1.2043	3.4679	0.00946513	0.225537	15	81951108	81960930	-1	Pmm1	protein_coding	phosphomannomutase 1 [Source:MGI Symbol;Acc:MGI:1353418]
ENSMUSG00000059974	-2.28101	-1.18967	2.5341	0.00948787	0.225691	9	28994750	29963141	-1	Ntm	protein_coding	neurotrimin [Source:MGI Symbol;Acc:MGI:2446259]
ENSMUSG00000020866	2.02782	1.01993	6.52745	0.00953466	0.226416	11	94408391	94474198	-1	Cacna1g	protein_coding	calcium channel, voltage-dependent, T type, alpha 1G subunit [Source:MGI Symbol;Acc:MGI:1201678]
ENSMUSG00000036078	2.09866	1.06947	4.02641	0.00962784	0.228237	4	41738493	41756157	-1	Sigmar1	protein_coding	sigma non-opioid intracellular receptor 1 [Source:MGI Symbol;Acc:MGI:1195268]
ENSMUSG00000030339	2.10272	1.07226	4.94908	0.00971214	0.229504	6	125306571	125313885	-1	Ltbr	protein_coding	lymphotoxin B receptor [Source:MGI Symbol;Acc:MGI:104875]
ENSMUSG00000020808	-2.84468	-1.50827	2.79261	0.00973091	0.229504	11	72042032	72047370	1	Fam64a	protein_coding	family with sequence similarity 64, member A [Source:MGI Symbol;Acc:MGI:1924434]
ENSMUSG00000055968	2.81327	1.49225	2.09765	0.00973091	0.229504	8	88138079	88138517	-1	Gm9988	pseudogene	predicted gene 9988 [Source:MGI Symbol;Acc:MGI:3708787]
ENSMUSG00000042489	-2.05208	-1.03708	3.48073	0.00979936	0.230726	4	126556935	126593903	1	Clspn	protein_coding	claspin [Source:MGI Symbol;Acc:MGI:2445153]
ENSMUSG00000044857	2.13381	1.09343	4.99334	0.00990216	0.232751	17	27189601	27204438	-1	Lemd2	protein_coding	LEM domain containing 2 [Source:MGI Symbol;Acc:MGI:2385045]
ENSMUSG00000004100	3.21456	1.68462	3.19727	0.00992827	0.23297	9	20888175	20892178	1	Ppan	protein_coding	peter pan homolog (Drosophila) [Source:MGI Symbol;Acc:MGI:2178445]
ENSMUSG00000031955	2.14591	1.10159	5.11117	0.00994757	0.233029	8	111710485	111743849	-1	Bcar1	protein_coding	breast cancer anti-estrogen resistance 1 [Source:MGI Symbol;Acc:MGI:108091]
ENSMUSG00000046179	-2.1642	-1.11383	2.89705	0.0100057	0.233996	7	48866429	48881596	-1	E2f8	protein_coding	E2F transcription factor 8 [Source:MGI Symbol;Acc:MGI:1922038]
ENSMUSG00000056718	-2.67816	-1.42124	1.91597	0.0100452	0.234107	2	5862080	5862934	-1	Gm13199	protein_coding	predicted gene 13199 [Source:MGI Symbol;Acc:MGI:3649231]
ENSMUSG00000036875	-2.14211	-1.09903	2.78451	0.010068	0.234107	10	62947026	62974185	1	Dna2	protein_coding	DNA replication helicase 2 homolog (yeast) [Source:MGI Symbol;Acc:MGI:2443732]
ENSMUSG00000074519	-2.17237	-1.11927	2.25023	0.0101006	0.234107	2	178023284	178034022	1	Etohi1	protein_coding	ethanol induced 1 [Source:MGI Symbol;Acc:MGI:1261426]
ENSMUSG00000022371	-1.98601	-0.989874	6.78743	0.0101684	0.234107	15	55307750	55520803	1	Col14a1	protein_coding	collagen, type XIV, alpha 1 [Source:MGI Symbol;Acc:MGI:1341272]
ENSMUSG00000032977	2.22107	1.15125	3.81616	0.0102154	0.234107	10	77486656	77515813	-1	Fam207a	protein_coding	family with sequence similarity 207, member A [Source:MGI Symbol;Acc:MGI:1916334]
ENSMUSG00000029910	-2.04609	-1.03287	3.82072	0.0102365	0.234107	6	66535390	66541033	1	Mad2l1	protein_coding	MAD2 mitotic arrest deficient-like 1 [Source:MGI Symbol;Acc:MGI:1860374]
ENSMUSG00000022111	-2.05585	-1.03973	4.09696	0.0102432	0.234107	14	101653967	101696124	1	Uchl3	protein_coding	ubiquitin carboxyl-terminal esterase L3 (ubiquitin thiolesterase) [Source:MGI Symbol;Acc:MGI:1355274]
ENSMUSG00000010048	2.06682	1.04741	5.13732	0.0102625	0.234107	9	107587642	107593385	1	Ifrd2	protein_coding	interferon-related developmental regulator 2 [Source:MGI Symbol;Acc:MGI:1316708]
ENSMUSG00000064350	-2.08987	-1.06341	5.69041	0.0102825	0.234107	MT	5260	5326	-1	mt-Ty	Mt_tRNA	mitochondrially encoded tRNA tyrosine [Source:MGI Symbol;Acc:MGI:102470]
ENSMUSG00000063886	-2.24479	-1.16658	4.96888	0.0103102	0.234107	NA	NA	NA	NA	NA	NA	NA
ENSMUSG00000027358	2.47518	1.30753	1.38622	0.0103526	0.234107	2	133552159	133562885	1	Bmp2	protein_coding	bone morphogenetic protein 2 [Source:MGI Symbol;Acc:MGI:88177]
ENSMUSG00000022952	2.46786	1.30326	1.23968	0.0103526	0.234107	16	92601466	92826149	-1	Runx1	protein_coding	runt related transcription factor 1 [Source:MGI Symbol;Acc:MGI:99852]
ENSMUSG00000087024	3.20745	1.68143	-0.354114	0.0103533	0.234107	X	134684562	134686462	-1	B230119M05Rik	processed_transcript	RIKEN cDNA B230119M05 gene [Source:MGI Symbol;Acc:MGI:1925233]
ENSMUSG00000074292	-3.41919	-1.77365	0.705324	0.0103533	0.234107	8	67352104	67365004	-1	Gm10660	lincRNA	predicted gene 10660 [Source:MGI Symbol;Acc:MGI:3642761]
ENSMUSG00000087070	3.16391	1.66171	2.55263	0.0103533	0.234107	4	55410443	55418842	-1	Gm12505	lincRNA	predicted gene 12505 [Source:MGI Symbol;Acc:MGI:3651173]
ENSMUSG00000023829	3.21005	1.6826	1.00374	0.0103533	0.234107	17	12648874	12675838	-1	Slc22a1	protein_coding	solute carrier family 22 (organic cation transporter), member 1 [Source:MGI Symbol;Acc:MGI:108111]
ENSMUSG00000030595	2.46288	1.30035	3.7218	0.0103784	0.234107	7	28758251	28767512	-1	Nfkbib	protein_coding	nuclear factor of kappa light polypeptide gene enhancer in B cells inhibitor, beta [Source:MGI Symbol;Acc:MGI:104752]
ENSMUSG00000029401	2.44803	1.29162	2.44454	0.0103784	0.234107	5	124463265	124478366	-1	Rilpl2	protein_coding	Rab interacting lysosomal protein-like 2 [Source:MGI Symbol;Acc:MGI:1933112]
ENSMUSG00000028312	-1.99439	-0.995947	4.9877	0.0103801	0.234107	4	52439243	52488260	1	Smc2	protein_coding	structural maintenance of chromosomes 2 [Source:MGI Symbol;Acc:MGI:106067]
ENSMUSG00000000555	1.99314	0.995044	6.83	0.0103891	0.234107	15	103344289	103366763	-1	Itga5	protein_coding	integrin alpha 5 (fibronectin receptor alpha) [Source:MGI Symbol;Acc:MGI:96604]
ENSMUSG00000028780	-2.02119	-1.0152	5.22752	0.0104062	0.234107	5	17574281	17730268	1	Sema3c	protein_coding	sema domain, immunoglobulin domain (Ig), short basic domain, secreted, (semaphorin) 3C [Source:MGI Symbol;Acc:MGI:107557]
ENSMUSG00000001755	2.14155	1.09865	3.95063	0.0104075	0.234107	11	101082565	101086619	1	Coasy	protein_coding	Coenzyme A synthase [Source:MGI Symbol;Acc:MGI:1918993]
ENSMUSG00000020059	-2.12706	-1.08886	4.25558	0.0104075	0.234107	10	88459569	88473236	1	Sycp3	protein_coding	synaptonemal complex protein 3 [Source:MGI Symbol;Acc:MGI:109542]
ENSMUSG00000031284	2.04011	1.02865	2.78751	0.0104156	0.234107	X	143518591	143797796	1	Pak3	protein_coding	p21 protein (Cdc42/Rac)-activated kinase 3 [Source:MGI Symbol;Acc:MGI:1339656]
ENSMUSG00000067279	-1.98721	-0.990747	6.98759	0.0104647	0.23483	19	36731737	36736653	-1	Ppp1r3c	protein_coding	protein phosphatase 1, regulatory (inhibitor) subunit 3C [Source:MGI Symbol;Acc:MGI:1858229]
ENSMUSG00000064345	-1.96537	-0.974803	13.7008	0.0105055	0.235134	MT	3914	4951	1	mt-Nd2	protein_coding	mitochondrially encoded NADH dehydrogenase 2 [Source:MGI Symbol;Acc:MGI:102500]
ENSMUSG00000026395	2.13402	1.09357	1.82234	0.0105122	0.235134	1	138062861	138175708	-1	Ptprc	protein_coding	protein tyrosine phosphatase, receptor type, C [Source:MGI Symbol;Acc:MGI:97810]
ENSMUSG00000030887	-2.01017	-1.00732	4.54592	0.0105532	0.23567	7	120659296	120670343	-1	Pdzd9	protein_coding	PDZ domain containing 9 [Source:MGI Symbol;Acc:MGI:1915233]
ENSMUSG00000003541	2.09211	1.06496	5.64757	0.0105834	0.235966	17	35821684	35822923	1	Ier3	protein_coding	immediate early response 3 [Source:MGI Symbol;Acc:MGI:104814]
ENSMUSG00000041598	2.06678	1.04739	3.87114	0.0106046	0.23606	11	113726850	113751881	-1	Cdc42ep4	protein_coding	CDC42 effector protein (Rho GTPase binding) 4 [Source:MGI Symbol;Acc:MGI:1929760]
ENSMUSG00000050721	2.0899	1.06344	4.15737	0.0106575	0.236856	9	65554386	65580040	-1	Plekho2	protein_coding	pleckstrin homology domain containing, family O member 2 [Source:MGI Symbol;Acc:MGI:2143132]
ENSMUSG00000095098	3.05882	1.61298	4.05906	0.0106976	0.236988	19	5456789	5457397	-1	Ccdc85b	protein_coding	coiled-coil domain containing 85B [Source:MGI Symbol;Acc:MGI:2147607]
ENSMUSG00000026580	3.02617	1.59749	1.17806	0.0106976	0.236988	1	164115264	164150026	1	Selp	protein_coding	selectin, platelet [Source:MGI Symbol;Acc:MGI:98280]
ENSMUSG00000030677	-2.18209	-1.12571	3.39808	0.0107217	0.237143	7	127027732	127042420	-1	Kif22	protein_coding	kinesin family member 22 [Source:MGI Symbol;Acc:MGI:109233]
ENSMUSG00000020427	1.98951	0.99241	4.51415	0.0107964	0.237493	11	7206086	7213923	-1	Igfbp3	protein_coding	insulin-like growth factor binding protein 3 [Source:MGI Symbol;Acc:MGI:96438]
ENSMUSG00000027469	-2.00651	-1.00469	4.60043	0.010797	0.237493	2	152847964	152895321	1	Tpx2	protein_coding	TPX2, microtubule-associated protein homolog (Xenopus laevis) [Source:MGI Symbol;Acc:MGI:1919369]
ENSMUSG00000016024	2.16712	1.11578	2.66806	0.0108014	0.237493	2	158306493	158332852	1	Lbp	protein_coding	lipopolysaccharide binding protein [Source:MGI Symbol;Acc:MGI:1098776]
ENSMUSG00000060882	-2.10873	-1.07637	4.06705	0.010806	0.237493	6	21215503	21729805	1	Kcnd2	protein_coding	potassium voltage-gated channel, Shal-related family, member 2 [Source:MGI Symbol;Acc:MGI:102663]
ENSMUSG00000035478	2.10523	1.07398	5.97827	0.0108605	0.23818	10	80392539	80399550	-1	Mbd3	protein_coding	methyl-CpG binding domain protein 3 [Source:MGI Symbol;Acc:MGI:1333812]
ENSMUSG00000034612	2.08179	1.05782	2.82272	0.0108716	0.23818	10	82985498	83195900	1	Chst11	protein_coding	carbohydrate sulfotransferase 11 [Source:MGI Symbol;Acc:MGI:1927166]
ENSMUSG00000033799	-1.99974	-0.999815	5.15464	0.0109729	0.23971	13	3566036	3611108	-1	Fam208b	protein_coding	family with sequence similarity 208, member B [Source:MGI Symbol;Acc:MGI:2145274]
ENSMUSG00000052942	2.99632	1.58319	0.182184	0.0109761	0.23971	19	28258851	28680077	-1	Glis3	protein_coding	GLIS family zinc finger 3 [Source:MGI Symbol;Acc:MGI:2444289]
ENSMUSG00000031805	2.20175	1.13865	4.39046	0.0110017	0.239891	8	71676296	71690575	1	Jak3	protein_coding	Janus kinase 3 [Source:MGI Symbol;Acc:MGI:99928]
ENSMUSG00000029641	4.27046	2.09439	1.13496	0.0110379	0.240303	5	146845071	146847726	1	Rasl11a	protein_coding	RAS-like, family 11, member A [Source:MGI Symbol;Acc:MGI:1916145]
ENSMUSG00000042895	-2.11089	-1.07785	5.58208	0.0111206	0.241434	15	41865293	41869720	-1	Abra	protein_coding	actin-binding Rho activating protein [Source:MGI Symbol;Acc:MGI:2444891]
ENSMUSG00000031697	-2.07561	-1.05354	3.13594	0.0111246	0.241434	8	85299632	85308278	1	Orc6	protein_coding	origin recognition complex, subunit 6 [Source:MGI Symbol;Acc:MGI:1929285]
ENSMUSG00000064137	-3.00543	-1.58757	-0.30264	0.0112006	0.242703	X	37874778	37878944	-1	Rhox8	protein_coding	reproductive homeobox 8 [Source:MGI Symbol;Acc:MGI:3579898]
ENSMUSG00000036446	-1.97239	-0.979944	6.13658	0.0112615	0.243641	10	97565501	97572703	1	Lum	protein_coding	lumican [Source:MGI Symbol;Acc:MGI:109347]
ENSMUSG00000040520	-2.02614	-1.01873	4.23026	0.01136	0.24539	4	26324506	26346891	-1	Manea	protein_coding	mannosidase, endo-alpha [Source:MGI Symbol;Acc:MGI:2444484]
ENSMUSG00000074802	-2.06192	-1.04398	4.0731	0.0114224	0.245808	10	89408823	89443967	-1	Gas2l3	protein_coding	growth arrest-specific 2 like 3 [Source:MGI Symbol;Acc:MGI:1918780]
ENSMUSG00000061816	-2.05231	-1.03725	4.49931	0.0114224	0.245808	1	66924295	66945404	-1	Myl1	protein_coding	myosin, light polypeptide 1 [Source:MGI Symbol;Acc:MGI:97269]
ENSMUSG00000096993	-2.11768	-1.08248	2.96419	0.0114325	0.245808	9	36767910	36782675	1	Gm26787	antisense	predicted gene, 26787 [Source:MGI Symbol;Acc:MGI:5477281]
ENSMUSG00000052688	2.27251	1.18428	1.45487	0.0114955	0.246482	1	131688695	131715439	1	Rab7b	protein_coding	RAB7B, member RAS oncogene family [Source:MGI Symbol;Acc:MGI:2442295]
ENSMUSG00000001228	-2.01214	-1.00873	4.28832	0.0114994	0.246482	17	56303321	56323486	1	Uhrf1	protein_coding	ubiquitin-like, containing PHD and RING finger domains, 1 [Source:MGI Symbol;Acc:MGI:1338889]
ENSMUSG00000027966	-2.19056	-1.1313	2.7088	0.0116683	0.249715	3	114030540	114220718	1	Col11a1	protein_coding	collagen, type XI, alpha 1 [Source:MGI Symbol;Acc:MGI:88446]
ENSMUSG00000028776	2.04321	1.03084	4.86867	0.0117251	0.250045	4	130164454	130175122	-1	Tinagl1	protein_coding	tubulointerstitial nephritis antigen-like 1 [Source:MGI Symbol;Acc:MGI:2137617]
ENSMUSG00000026315	2.72625	1.44692	0.872131	0.0117277	0.250045	1	107590006	107610484	1	Serpinb8	protein_coding	serine (or cysteine) peptidase inhibitor, clade B, member 8 [Source:MGI Symbol;Acc:MGI:894657]
ENSMUSG00000031629	-2.1679	-1.1163	2.18855	0.0117378	0.250045	8	46552055	46580007	1	Cenpu	protein_coding	centromere protein U [Source:MGI Symbol;Acc:MGI:1919126]
ENSMUSG00000015337	2.41653	1.27293	4.44975	0.0118174	0.250193	2	30171493	30174069	1	Endog	protein_coding	endonuclease G [Source:MGI Symbol;Acc:MGI:1261433]
ENSMUSG00000015143	1.96375	0.973614	5.97361	0.0118542	0.250193	12	80167542	80260371	-1	Actn1	protein_coding	actinin, alpha 1 [Source:MGI Symbol;Acc:MGI:2137706]
ENSMUSG00000029322	3.3703	1.75288	0.145551	0.0118676	0.250193	5	100553725	100572245	-1	Plac8	protein_coding	placenta-specific 8 [Source:MGI Symbol;Acc:MGI:2445289]
ENSMUSG00000035506	3.45293	1.78782	0.468654	0.0118676	0.250193	16	33517328	33664135	1	Slc12a8	protein_coding	solute carrier family 12 (potassium/chloride transporters), member 8 [Source:MGI Symbol;Acc:MGI:2443672]
ENSMUSG00000029700	3.38839	1.7606	-0.237703	0.0118676	0.250193	6	24088283	24168092	-1	Slc13a1	protein_coding	solute carrier family 13 (sodium/sulfate symporters), member 1 [Source:MGI Symbol;Acc:MGI:1859937]
ENSMUSG00000029627	2.4424	1.2883	2.28646	0.0119027	0.250193	5	145194946	145201868	-1	Zkscan14	protein_coding	zinc finger with KRAB and SCAN domains 14 [Source:MGI Symbol;Acc:MGI:1914485]
ENSMUSG00000027947	2.53308	1.34089	0.982023	0.0119101	0.250193	3	89864059	89913196	-1	Il6ra	protein_coding	interleukin 6 receptor, alpha [Source:MGI Symbol;Acc:MGI:105304]
ENSMUSG00000020876	2.18431	1.12718	3.76505	0.0119253	0.250193	11	96767555	96777559	-1	Snx11	protein_coding	sorting nexin 11 [Source:MGI Symbol;Acc:MGI:1921729]
ENSMUSG00000002006	2.50918	1.32722	1.62019	0.0119255	0.250193	X	73793359	73824969	-1	Pdzd4	protein_coding	PDZ domain containing 4 [Source:MGI Symbol;Acc:MGI:2443483]
ENSMUSG00000073236	-2.49959	-1.32169	2.18884	0.0119329	0.250193	2	153341157	153346073	-1	2500004C02Rik	processed_transcript	RIKEN cDNA 2500004C02 gene [Source:MGI Symbol;Acc:MGI:1919576]
ENSMUSG00000061603	-1.94865	-0.962475	7.69114	0.0119432	0.250193	12	52699383	53151015	1	Akap6	protein_coding	A kinase (PRKA) anchor protein 6 [Source:MGI Symbol;Acc:MGI:3050566]
ENSMUSG00000097469	-2.14376	-1.10014	2.31456	0.0121188	0.253489	9	20432760	20563282	1	Gm26733	lincRNA	predicted gene, 26733 [Source:MGI Symbol;Acc:MGI:5477227]
ENSMUSG00000026786	2.2329	1.15892	1.40703	0.0122252	0.255329	2	22774094	22875653	1	Apbb1ip	protein_coding	amyloid beta (A4) precursor protein-binding, family B, member 1 interacting protein [Source:MGI Symbol;Acc:MGI:1861354]
ENSMUSG00000022865	-1.94903	-0.962753	6.6014	0.0122505	0.255474	16	78301496	78359785	1	Cxadr	protein_coding	coxsackie virus and adenovirus receptor [Source:MGI Symbol;Acc:MGI:1201679]
ENSMUSG00000056481	2.22693	1.15506	3.80885	0.012272	0.255538	19	5068078	5070637	1	Cd248	protein_coding	CD248 antigen, endosialin [Source:MGI Symbol;Acc:MGI:1917695]
ENSMUSG00000030423	-2.03858	-1.02756	3.67495	0.0123258	0.256273	7	38262820	38271348	-1	Pop4	protein_coding	processing of precursor 4, ribonuclease P/MRP family, (S. cerevisiae) [Source:MGI Symbol;Acc:MGI:1913411]
ENSMUSG00000002020	3.20066	1.67837	3.36286	0.0125015	0.259537	12	84783212	84876532	-1	Ltbp2	protein_coding	latent transforming growth factor beta binding protein 2 [Source:MGI Symbol;Acc:MGI:99502]
ENSMUSG00000001349	2.24115	1.16424	2.53498	0.0125226	0.259586	9	22099281	22109630	1	Cnn1	protein_coding	calponin 1 [Source:MGI Symbol;Acc:MGI:104979]
ENSMUSG00000028435	5.26466	2.39634	-1.28088	0.0125993	0.260787	4	41092722	41098183	-1	Aqp3	protein_coding	aquaporin 3 [Source:MGI Symbol;Acc:MGI:1333777]
ENSMUSG00000022199	2.16576	1.11488	3.77243	0.0126534	0.261516	14	54906727	54913132	-1	Slc22a17	protein_coding	solute carrier family 22 (organic cation transporter), member 17 [Source:MGI Symbol;Acc:MGI:1926225]
ENSMUSG00000095253	-2.02374	-1.01702	3.54509	0.0126997	0.261734	17	32815449	32830261	-1	Zfp799	protein_coding	zinc finger protein 799 [Source:MGI Symbol;Acc:MGI:2443934]
ENSMUSG00000039031	-1.95014	-0.963578	5.87463	0.0127414	0.261734	10	26753421	26918648	1	Arhgap18	protein_coding	Rho GTPase activating protein 18 [Source:MGI Symbol;Acc:MGI:1921160]
ENSMUSG00000006589	2.26538	1.17975	3.77816	0.0127439	0.261734	8	122574637	122576907	-1	Aprt	protein_coding	adenine phosphoribosyl transferase [Source:MGI Symbol;Acc:MGI:88061]
ENSMUSG00000030811	2.25555	1.17348	3.07266	0.0127439	0.261734	7	127745201	127769476	1	Fbxl19	protein_coding	F-box and leucine-rich repeat protein 19 [Source:MGI Symbol;Acc:MGI:3039600]
ENSMUSG00000074219	2.15867	1.11015	3.59526	0.0127583	0.261734	8	83932329	83955205	-1	Gm10644	protein_coding	predicted gene 10644 [Source:MGI Symbol;Acc:MGI:3704314]
ENSMUSG00000092203	2.25835	1.17527	3.23569	0.0128618	0.263157	17	34950238	34952471	-1	1110038B12Rik	processed_transcript	RIKEN cDNA 1110038B12 gene [Source:MGI Symbol;Acc:MGI:1916013]
ENSMUSG00000026070	-2.13888	-1.09685	1.75786	0.0128948	0.263157	1	40465552	40500854	1	Il18r1	protein_coding	interleukin 18 receptor 1 [Source:MGI Symbol;Acc:MGI:105383]
ENSMUSG00000046341	-1.96743	-0.976312	5.08033	0.012899	0.263157	4	69925630	69926079	-1	Gm11223	processed_pseudogene	predicted gene 11223 [Source:MGI Symbol;Acc:MGI:3651631]
ENSMUSG00000024008	2.26279	1.17811	2.47336	0.0129225	0.263157	17	29156550	29237797	-1	Cpne5	protein_coding	copine V [Source:MGI Symbol;Acc:MGI:2385908]
ENSMUSG00000095438	-2.23004	-1.15707	1.16562	0.0129225	0.263157	18	10781723	10785883	-1	Gm21747	antisense	predicted gene, 21747 [Source:MGI Symbol;Acc:MGI:5433911]
ENSMUSG00000002341	3.19776	1.67706	-0.340852	0.0129825	0.263604	8	70093085	70120873	-1	Ncan	protein_coding	neurocan [Source:MGI Symbol;Acc:MGI:104694]
ENSMUSG00000002108	3.14532	1.65321	2.11144	0.0129825	0.263604	2	91184061	91202834	-1	Nr1h3	protein_coding	nuclear receptor subfamily 1, group H, member 3 [Source:MGI Symbol;Acc:MGI:1352462]
ENSMUSG00000043154	-1.92967	-0.948355	8.23755	0.0130411	0.264407	9	101105084	101251795	-1	Ppp2r3a	protein_coding	protein phosphatase 2, regulatory subunit B'', alpha [Source:MGI Symbol;Acc:MGI:2442104]
ENSMUSG00000048603	1.9876	0.991027	4.29365	0.0132207	0.267656	13	98316422	98324415	1	Gm9828	antisense	predicted gene 9828 [Source:MGI Symbol;Acc:MGI:3642913]
ENSMUSG00000031903	2.34987	1.23258	2.56125	0.0132425	0.267708	8	106150399	106164713	1	Pla2g15	protein_coding	phospholipase A2, group XV [Source:MGI Symbol;Acc:MGI:2178076]
ENSMUSG00000031380	2.34567	1.23	1.70167	0.0133093	0.268666	X	164373378	164402650	1	Figf	protein_coding	c-fos induced growth factor [Source:MGI Symbol;Acc:MGI:108037]
ENSMUSG00000016255	2.99981	1.58487	-0.337855	0.0133443	0.26898	2	174450695	174457882	1	Tubb1	protein_coding	tubulin, beta 1 class VI [Source:MGI Symbol;Acc:MGI:107814]
ENSMUSG00000040441	2.15463	1.10744	4.28004	0.0134017	0.269411	10	127172426	127180645	-1	Slc26a10	protein_coding	solute carrier family 26, member 10 [Source:MGI Symbol;Acc:MGI:2143920]
ENSMUSG00000022881	-2.01207	-1.00868	3.33281	0.0134045	0.269411	16	23113943	23127737	-1	Rfc4	protein_coding	replication factor C (activator 1) 4 [Source:MGI Symbol;Acc:MGI:2146571]
ENSMUSG00000047554	-1.97422	-0.981285	4.44228	0.0134666	0.270267	7	109972187	109986929	-1	Tmem41b	protein_coding	transmembrane protein 41B [Source:MGI Symbol;Acc:MGI:1289225]
ENSMUSG00000027499	-1.93713	-0.95392	6.69921	0.013548	0.271385	3	7366669	7445366	1	Pkia	protein_coding	protein kinase inhibitor, alpha [Source:MGI Symbol;Acc:MGI:104747]
ENSMUSG00000078495	-2.44803	-1.29162	0.785509	0.013581	0.271385	4	147753974	147809788	-1	Gm13157	protein_coding	predicted gene 13157 [Source:MGI Symbol;Acc:MGI:3651978]
ENSMUSG00000097167	2.37508	1.24798	2.02043	0.013581	0.271385	3	95217457	95226658	1	Gm16740	antisense	predicted gene, 16740 [Source:MGI Symbol;Acc:MGI:4439664]
ENSMUSG00000022440	1.94358	0.958713	5.53439	0.0136478	0.272327	15	78523346	78529625	-1	C1qtnf6	protein_coding	C1q and tumor necrosis factor related protein 6 [Source:MGI Symbol;Acc:MGI:1919959]
ENSMUSG00000040659	1.97544	0.982174	4.80961	0.0137981	0.274738	4	141858142	141874920	-1	Efhd2	protein_coding	EF hand domain containing 2 [Source:MGI Symbol;Acc:MGI:106504]
ENSMUSG00000029371	2.88937	1.53076	-0.645288	0.0138082	0.274738	5	90759360	90761624	1	Cxcl5	protein_coding	chemokine (C-X-C motif) ligand 5 [Source:MGI Symbol;Acc:MGI:1096868]
ENSMUSG00000019853	-2.51062	-1.32804	1.41302	0.0138445	0.275065	10	18540123	18546076	-1	Hebp2	protein_coding	heme binding protein 2 [Source:MGI Symbol;Acc:MGI:1860084]
ENSMUSG00000039656	2.05303	1.03776	5.35792	0.0139007	0.275289	17	34031812	34038393	1	Rxrb	protein_coding	retinoid X receptor beta [Source:MGI Symbol;Acc:MGI:98215]
ENSMUSG00000027474	2.4497	1.2926	3.26128	0.0139051	0.275289	2	153065955	153081735	1	Ccm2l	protein_coding	cerebral cavernous malformation 2-like [Source:MGI Symbol;Acc:MGI:2385159]
ENSMUSG00000086894	2.8059	1.48846	2.76028	0.0139462	0.275289	5	144277061	144280513	1	Gm15708	sense_intronic	predicted gene 15708 [Source:MGI Symbol;Acc:MGI:3783149]
ENSMUSG00000024446	2.87934	1.52574	2.84254	0.0139462	0.275289	17	36255645	36258069	-1	Rpp21	protein_coding	ribonuclease P 21 subunit [Source:MGI Symbol;Acc:MGI:1914926]
ENSMUSG00000032401	-2.8574	-1.5147	0.644359	0.014039	0.275289	9	64117147	64138118	1	Lctl	protein_coding	lactase-like [Source:MGI Symbol;Acc:MGI:2183549]
ENSMUSG00000003070	2.47047	1.30478	1.13469	0.0140582	0.275289	10	80179482	80190010	1	Efna2	protein_coding	ephrin A2 [Source:MGI Symbol;Acc:MGI:102707]
ENSMUSG00000056724	2.62575	1.39273	3.54821	0.0140582	0.275289	9	110624789	110654161	-1	Nbeal2	protein_coding	neurobeachin-like 2 [Source:MGI Symbol;Acc:MGI:2448554]
ENSMUSG00000040751	2.68686	1.42592	0.809388	0.0141247	0.275289	5	134600022	134615025	-1	Lat2	protein_coding	linker for activation of T cells family, member 2 [Source:MGI Symbol;Acc:MGI:1926479]
ENSMUSG00000033214	2.72595	1.44676	0.219083	0.0141247	0.275289	14	111675115	111683134	1	Slitrk5	protein_coding	SLIT and NTRK-like family, member 5 [Source:MGI Symbol;Acc:MGI:2679448]
ENSMUSG00000023019	2.07236	1.05128	5.79671	0.0141705	0.275289	15	99717515	99725005	1	Gpd1	protein_coding	glycerol-3-phosphate dehydrogenase 1 (soluble) [Source:MGI Symbol;Acc:MGI:95679]
ENSMUSG00000081219	-4.0786	-2.02807	0.0797524	0.0141733	0.275289	2	122466935	122467526	-1	Bambi-ps1	processed_pseudogene	BMP and activin membrane-bound inhibitor, pseudogene (Xenopus laevis) [Source:MGI Symbol;Acc:MGI:1932402]
ENSMUSG00000079489	-4.07726	-2.0276	-0.640627	0.0141733	0.275289	14	56733657	56734954	-1	C030013D06Rik	sense_intronic	RIKEN cDNA C030013D06 gene [Source:MGI Symbol;Acc:MGI:1924626]
ENSMUSG00000049551	4.75424	2.24921	1.35726	0.0141733	0.275289	5	135248938	135251230	-1	Fzd9	protein_coding	frizzled homolog 9 (Drosophila) [Source:MGI Symbol;Acc:MGI:1313278]
ENSMUSG00000015627	4.56407	2.19032	0.239177	0.0141733	0.275289	2	180325133	180334699	-1	Gata5	protein_coding	GATA binding protein 5 [Source:MGI Symbol;Acc:MGI:109497]
ENSMUSG00000097008	4.59713	2.20073	1.45711	0.0141733	0.275289	10	42761596	42763635	-1	Gm26860	lincRNA	predicted gene, 26860 [Source:MGI Symbol;Acc:MGI:5477354]
ENSMUSG00000075227	4.53563	2.1813	2.92341	0.0141733	0.275289	19	6061192	6062472	1	Znhit2	protein_coding	zinc finger, HIT domain containing 2 [Source:MGI Symbol;Acc:MGI:1352481]
ENSMUSG00000058600	1.91418	0.936728	6.59601	0.01427	0.2765	15	34440505	34443640	-1	Rpl30	protein_coding	ribosomal protein L30 [Source:MGI Symbol;Acc:MGI:98037]
ENSMUSG00000031787	2.24759	1.16838	3.39909	0.0142756	0.2765	8	95081201	95099874	1	Katnb1	protein_coding	katanin p80 (WD40-containing) subunit B 1 [Source:MGI Symbol;Acc:MGI:1921437]
ENSMUSG00000049553	1.93614	0.953185	5.89674	0.0143653	0.277849	6	71909053	71979356	1	Polr1a	protein_coding	polymerase (RNA) I polypeptide A [Source:MGI Symbol;Acc:MGI:1096397]
ENSMUSG00000031262	-2.107	-1.07519	2.75437	0.0145204	0.280458	X	134308084	134362639	1	Cenpi	protein_coding	centromere protein I [Source:MGI Symbol;Acc:MGI:2147897]
ENSMUSG00000020766	2.14013	1.0977	3.93703	0.0146123	0.281806	11	116008457	116012719	-1	Galk1	protein_coding	galactokinase 1 [Source:MGI Symbol;Acc:MGI:95730]
ENSMUSG00000038208	2.0601	1.04271	3.68884	0.0146308	0.281806	11	98388677	98400490	-1	Pgap3	protein_coding	post-GPI attachment to proteins 3 [Source:MGI Symbol;Acc:MGI:2444461]
ENSMUSG00000028567	-1.94011	-0.95614	5.0848	0.0146917	0.282587	4	108834601	108862127	1	Txndc12	protein_coding	thioredoxin domain containing 12 (endoplasmic reticulum) [Source:MGI Symbol;Acc:MGI:1913323]
ENSMUSG00000031527	-1.95498	-0.967155	4.49815	0.0147659	0.283619	8	35465265	35495533	-1	Eri1	protein_coding	exoribonuclease 1 [Source:MGI Symbol;Acc:MGI:1914526]
ENSMUSG00000025508	1.92823	0.947278	7.16079	0.014814	0.284096	7	141447370	141451585	1	Rplp2	protein_coding	ribosomal protein, large P2 [Source:MGI Symbol;Acc:MGI:1914436]
ENSMUSG00000068874	1.96058	0.971277	4.23215	0.0148368	0.284096	3	94933056	94944758	1	Selenbp1	protein_coding	selenium binding protein 1 [Source:MGI Symbol;Acc:MGI:96825]
ENSMUSG00000057788	2.06112	1.04343	4.68885	0.0148522	0.284096	8	70292866	70302489	-1	Ddx49	protein_coding	DEAD (Asp-Glu-Ala-Asp) box polypeptide 49 [Source:MGI Symbol;Acc:MGI:2136689]
ENSMUSG00000045751	-2.02943	-1.02107	2.80146	0.0148961	0.284544	4	24496451	24602950	1	Mms22l	protein_coding	MMS22-like, DNA repair protein [Source:MGI Symbol;Acc:MGI:2684980]
ENSMUSG00000020689	1.99092	0.993435	2.99183	0.0149437	0.285061	11	104608000	104670476	1	Itgb3	protein_coding	integrin beta 3 [Source:MGI Symbol;Acc:MGI:96612]
ENSMUSG00000051355	-1.95383	-0.966307	4.15845	0.0149799	0.285358	11	22896136	22982382	-1	Commd1	protein_coding	COMM domain containing 1 [Source:MGI Symbol;Acc:MGI:109474]
ENSMUSG00000006678	-1.93959	-0.955753	4.02781	0.0150785	0.286203	X	93304767	93632155	-1	Pola1	protein_coding	polymerase (DNA directed), alpha 1 [Source:MGI Symbol;Acc:MGI:99660]
ENSMUSG00000047423	2.13099	1.09152	4.20009	0.0150816	0.286203	19	5425157	5427313	1	AI837181	protein_coding	expressed sequence AI837181 [Source:MGI Symbol;Acc:MGI:2147598]
ENSMUSG00000020238	2.20935	1.14362	5.01892	0.0150912	0.286203	10	81486249	81496392	-1	Ncln	protein_coding	nicalin homolog (zebrafish) [Source:MGI Symbol;Acc:MGI:1926081]
ENSMUSG00000040204	-1.96856	-0.977141	3.3117	0.0151067	0.286203	9	65890237	65903266	1	2810417H13Rik	protein_coding	RIKEN cDNA 2810417H13 gene [Source:MGI Symbol;Acc:MGI:1915276]
ENSMUSG00000035000	-1.98471	-0.988931	3.51132	0.0151936	0.287299	2	62330073	62412231	-1	Dpp4	protein_coding	dipeptidylpeptidase 4 [Source:MGI Symbol;Acc:MGI:94919]
ENSMUSG00000045327	2.1988	1.13671	2.16648	0.015206	0.287299	3	96606659	96629820	-1	6330549D23Rik	transcribed_processed_pseudogene	RIKEN cDNA 6330549D23 gene [Source:MGI Symbol;Acc:MGI:2442586]
ENSMUSG00000015854	3.51842	1.81493	-1.37045	0.0152936	0.287387	3	87357881	87371073	1	Cd5l	protein_coding	CD5 antigen-like [Source:MGI Symbol;Acc:MGI:1334419]
ENSMUSG00000037990	4.07539	2.02694	0.486301	0.0152936	0.287387	10	58813359	59138916	1	Sh3rf3	protein_coding	SH3 domain containing ring finger 3 [Source:MGI Symbol;Acc:MGI:2444637]
ENSMUSG00000017002	3.42403	1.7757	-0.573806	0.0152936	0.287387	2	164354070	164389095	-1	Slpi	protein_coding	secretory leukocyte peptidase inhibitor [Source:MGI Symbol;Acc:MGI:109297]
ENSMUSG00000018486	4.07728	2.02761	-0.818951	0.0152936	0.287387	11	103727364	103749821	-1	Wnt9b	protein_coding	wingless-type MMTV integration site family, member 9B [Source:MGI Symbol;Acc:MGI:1197020]
ENSMUSG00000009293	1.9591	0.97019	5.54003	0.0153598	0.288241	10	77622275	77645993	1	Ube2g2	protein_coding	ubiquitin-conjugating enzyme E2G 2 [Source:MGI Symbol;Acc:MGI:1343188]
ENSMUSG00000043059	2.35459	1.23548	3.40614	0.0153873	0.288365	5	31198981	31202303	-1	Zfp513	protein_coding	zinc finger protein 513 [Source:MGI Symbol;Acc:MGI:2141255]
ENSMUSG00000004266	2.20293	1.13942	1.33975	0.0154476	0.288719	6	124720707	124738714	-1	Ptpn6	protein_coding	protein tyrosine phosphatase, non-receptor type 6 [Source:MGI Symbol;Acc:MGI:96055]
ENSMUSG00000027452	-1.93175	-0.949906	7.07936	0.0154477	0.288719	2	150618105	150668500	-1	Acss1	protein_coding	acyl-CoA synthetase short-chain family member 1 [Source:MGI Symbol;Acc:MGI:1915988]
ENSMUSG00000001227	2.35508	1.23578	3.03641	0.0156476	0.292061	17	56123085	56140343	-1	Sema6b	protein_coding	sema domain, transmembrane domain (TM), and cytoplasmic domain, (semaphorin) 6B [Source:MGI Symbol;Acc:MGI:1202889]
ENSMUSG00000019942	-1.9306	-0.949047	4.53572	0.015695	0.292552	10	69336635	69352938	-1	Cdk1	protein_coding	cyclin-dependent kinase 1 [Source:MGI Symbol;Acc:MGI:88351]
ENSMUSG00000019845	-2.42895	-1.28033	1.16544	0.0157822	0.293782	10	39134023	39151058	1	Tube1	protein_coding	epsilon-tubulin 1 [Source:MGI Symbol;Acc:MGI:1919174]
ENSMUSG00000059897	-2.13494	-1.09419	2.53115	0.0159252	0.295789	8	69226343	69228980	1	Zfp930	protein_coding	zinc finger protein 930 [Source:MGI Symbol;Acc:MGI:2675306]
ENSMUSG00000038650	1.96857	0.977147	5.48464	0.0159679	0.295789	7	141160328	141172851	-1	Rnh1	protein_coding	ribonuclease/angiogenin inhibitor 1 [Source:MGI Symbol;Acc:MGI:1195456]
ENSMUSG00000028962	2.01042	1.0075	5.24541	0.0159681	0.295789	5	24423837	24440950	1	Slc4a2	protein_coding	solute carrier family 4 (anion exchanger), member 2 [Source:MGI Symbol;Acc:MGI:109351]
ENSMUSG00000056501	1.95541	0.967472	5.45815	0.0159753	0.295789	2	167688915	167690418	1	Cebpb	protein_coding	CCAAT/enhancer binding protein (C/EBP), beta [Source:MGI Symbol;Acc:MGI:88373]
ENSMUSG00000053347	-1.95327	-0.965892	3.91703	0.0160228	0.296273	17	21962552	22071168	1	Zfp943	protein_coding	zinc finger prtoein 943 [Source:MGI Symbol;Acc:MGI:1921920]
ENSMUSG00000002083	3.28611	1.71638	2.69828	0.0160785	0.296907	7	16309616	16318205	1	Bbc3	protein_coding	BCL2 binding component 3 [Source:MGI Symbol;Acc:MGI:2181667]
ENSMUSG00000024914	1.91734	0.939108	6.82352	0.016138	0.29747	19	5422805	5424979	-1	Drap1	protein_coding	Dr1 associated protein 1 (negative cofactor 2 alpha) [Source:MGI Symbol;Acc:MGI:1913806]
ENSMUSG00000056486	-1.92223	-0.942782	4.8909	0.0161519	0.29747	2	73610660	73775346	-1	Chn1	protein_coding	chimerin 1 [Source:MGI Symbol;Acc:MGI:1915674]
ENSMUSG00000038437	1.90877	0.932645	6.5037	0.0161884	0.297747	11	97663414	97685463	1	Mllt6	protein_coding	myeloid/lymphoid or mixed-lineage leukemia (trithorax homolog, Drosophila); translocated to, 6 [Source:MGI Symbol;Acc:MGI:1935145]
ENSMUSG00000021047	-2.25119	-1.17068	1.80756	0.016282	0.299071	12	46694517	46818775	-1	Nova1	protein_coding	neuro-oncological ventral antigen 1 [Source:MGI Symbol;Acc:MGI:104297]
ENSMUSG00000030016	-1.8994	-0.925545	6.18303	0.0163172	0.299321	6	83914353	83986869	1	Zfp638	protein_coding	zinc finger protein 638 [Source:MGI Symbol;Acc:MGI:1203484]
ENSMUSG00000030987	1.9325	0.950472	4.6144	0.0164037	0.300511	7	102267824	102436848	1	Stim1	protein_coding	stromal interaction molecule 1 [Source:MGI Symbol;Acc:MGI:107476]
ENSMUSG00000040093	2.03439	1.0246	2.97385	0.0164291	0.300579	2	118528757	118549687	-1	Bmf	protein_coding	BCL2 modifying factor [Source:MGI Symbol;Acc:MGI:2176433]
ENSMUSG00000049092	-2.58466	-1.36997	1.66434	0.0164836	0.301179	14	45219719	45281230	1	Gpr137c	protein_coding	G protein-coupled receptor 137C [Source:MGI Symbol;Acc:MGI:1917963]
ENSMUSG00000023150	-1.88338	-0.913323	9.54823	0.0165421	0.301591	1	151344477	151364422	1	Ivns1abp	protein_coding	influenza virus NS1A binding protein [Source:MGI Symbol;Acc:MGI:2152389]
ENSMUSG00000026546	3.08909	1.62718	-0.25529	0.0166166	0.301591	1	172520801	172545870	1	Cfap45	protein_coding	cilia and flagella associated protein 45 [Source:MGI Symbol;Acc:MGI:1919120]
ENSMUSG00000028003	-3.56395	-1.83348	-0.0483909	0.0166166	0.301591	3	82892579	82903973	-1	Lrat	protein_coding	lecithin-retinol acyltransferase (phosphatidylcholine-retinol-O-acyltransferase) [Source:MGI Symbol;Acc:MGI:1891259]
ENSMUSG00000020598	3.14114	1.65129	1.21542	0.0166166	0.301591	12	44328885	44601846	1	Nrcam	protein_coding	neuronal cell adhesion molecule [Source:MGI Symbol;Acc:MGI:104750]
ENSMUSG00000040543	3.21439	1.68454	1.76731	0.0166166	0.301591	11	72047528	72135778	-1	Pitpnm3	protein_coding	PITPNM family member 3 [Source:MGI Symbol;Acc:MGI:2685726]
ENSMUSG00000034998	-1.9687	-0.977246	4.06557	0.0166367	0.301591	17	88440711	88490533	1	Foxn2	protein_coding	forkhead box N2 [Source:MGI Symbol;Acc:MGI:1347478]
ENSMUSG00000037999	-2.02789	-1.01998	3.53287	0.0166974	0.302297	5	62602445	62766159	-1	Arap2	protein_coding	ArfGAP with RhoGAP domain, ankyrin repeat and PH domain 2 [Source:MGI Symbol;Acc:MGI:2684416]
ENSMUSG00000022026	2.56089	1.35665	-0.780707	0.0167626	0.302862	14	80000302	80021930	1	Olfm4	protein_coding	olfactomedin 4 [Source:MGI Symbol;Acc:MGI:2685142]
ENSMUSG00000047155	2.28862	1.19448	1.22226	0.0167723	0.302862	4	115106323	115134281	-1	Cyp4x1	protein_coding	cytochrome P450, family 4, subfamily x, polypeptide 1 [Source:MGI Symbol;Acc:MGI:1932403]
ENSMUSG00000027242	-1.94089	-0.956719	3.95982	0.0167946	0.302872	2	121506723	121544860	1	Wdr76	protein_coding	WD repeat domain 76 [Source:MGI Symbol;Acc:MGI:1926186]
ENSMUSG00000029553	2.57708	1.36574	-0.711696	0.0168959	0.304176	6	16833373	16898441	-1	Tfec	protein_coding	transcription factor EC [Source:MGI Symbol;Acc:MGI:1333760]
ENSMUSG00000067276	-1.9198	-0.940955	3.9162	0.0169367	0.304176	X	143802231	143827414	-1	Capn6	protein_coding	calpain 6 [Source:MGI Symbol;Acc:MGI:1100850]
ENSMUSG00000037326	3.02966	1.59916	3.27067	0.0169728	0.304176	17	25959556	25985680	-1	Capn15	protein_coding	calpain 15 [Source:MGI Symbol;Acc:MGI:1355075]
ENSMUSG00000030589	3.08241	1.62406	2.50305	0.0169728	0.304176	7	29134854	29153961	1	Rasgrp4	protein_coding	RAS guanyl releasing protein 4 [Source:MGI Symbol;Acc:MGI:2386851]
ENSMUSG00000044737	-1.96179	-0.97217	1.92856	0.0169988	0.304176	7	43690418	43695536	1	Klk14	protein_coding	kallikrein related-peptidase 14 [Source:MGI Symbol;Acc:MGI:2447564]
ENSMUSG00000074406	2.61592	1.38732	3.19868	0.0170216	0.304176	7	4915217	4922003	1	Zfp628	protein_coding	zinc finger protein 628 [Source:MGI Symbol;Acc:MGI:2665174]
ENSMUSG00000099143	1.89592	0.922895	5.71445	0.0170296	0.304176	7	142576853	142576923	1	Gm27483	misc_RNA	predicted gene, 27483 [Source:MGI Symbol;Acc:MGI:5530865]
ENSMUSG00000028541	2.17672	1.12216	3.4685	0.0170425	0.304176	4	117869260	117883487	-1	B4galt2	protein_coding	UDP-Gal:betaGlcNAc beta 1,4- galactosyltransferase, polypeptide 2 [Source:MGI Symbol;Acc:MGI:1858493]
ENSMUSG00000028917	1.96946	0.977798	6.32749	0.0170704	0.304283	4	141625734	141664899	-1	Plekhm2	protein_coding	pleckstrin homology domain containing, family M (with RUN domain) member 2 [Source:MGI Symbol;Acc:MGI:1916832]
ENSMUSG00000029861	-3.23263	-1.69271	0.529788	0.0171947	0.305927	6	42315312	42324643	-1	Fam131b	protein_coding	family with sequence similarity 131, member B [Source:MGI Symbol;Acc:MGI:1923406]
ENSMUSG00000060019	2.18347	1.12662	5.83324	0.0172144	0.305927	8	106572966	106573461	-1	Gm10073	protein_coding	predicted pseudogene 10073 [Source:MGI Symbol;Acc:MGI:3641908]
ENSMUSG00000030590	2.66537	1.41433	3.39876	0.0172351	0.305927	7	29152511	29156234	-1	Fam98c	protein_coding	family with sequence similarity 98, member C [Source:MGI Symbol;Acc:MGI:1921083]
ENSMUSG00000004814	2.7026	1.43435	-0.399046	0.0173121	0.305927	5	135569937	135573049	-1	Ccl24	protein_coding	chemokine (C-C motif) ligand 24 [Source:MGI Symbol;Acc:MGI:1928953]
ENSMUSG00000022559	2.73638	1.45227	3.52016	0.0173121	0.305927	15	76535730	76538746	-1	Fbxl6	protein_coding	F-box and leucine-rich repeat protein 6 [Source:MGI Symbol;Acc:MGI:1354705]
ENSMUSG00000040165	2.88022	1.52618	0.784277	0.017317	0.305927	8	3940222	3954746	-1	Cd209c	protein_coding	CD209c antigen [Source:MGI Symbol;Acc:MGI:2157945]
ENSMUSG00000074912	2.86679	1.51944	1.78631	0.017317	0.305927	2	119321187	119326194	-1	Gm14207	processed_transcript	predicted gene 14207 [Source:MGI Symbol;Acc:MGI:3649550]
ENSMUSG00000085289	2.91258	1.5423	1.32686	0.0173655	0.306392	18	39367038	39389425	-1	Gm15337	antisense	predicted gene 15337 [Source:MGI Symbol;Acc:MGI:3705103]
ENSMUSG00000097340	-2.28809	-1.19414	1.22652	0.0175179	0.308689	X	94793103	94798237	1	Gm26617	lincRNA	predicted gene, 26617 [Source:MGI Symbol;Acc:MGI:5477111]
ENSMUSG00000022193	1.93552	0.952724	5.83202	0.0175722	0.309253	14	54614120	54617995	-1	Psmb5	protein_coding	proteasome (prosome, macropain) subunit, beta type 5 [Source:MGI Symbol;Acc:MGI:1194513]
ENSMUSG00000027454	-1.99304	-0.994968	2.30156	0.0176236	0.309764	2	150905400	150931280	1	Gins1	protein_coding	GINS complex subunit 1 (Psf1 homolog) [Source:MGI Symbol;Acc:MGI:1916520]
ENSMUSG00000034616	2.29567	1.19892	3.04378	0.0177226	0.31111	19	4261668	4269172	-1	Ssh3	protein_coding	slingshot homolog 3 (Drosophila) [Source:MGI Symbol;Acc:MGI:2683546]
ENSMUSG00000037362	-1.94161	-0.957257	4.35461	0.0178425	0.312819	15	54745702	54754039	1	Nov	protein_coding	nephroblastoma overexpressed gene [Source:MGI Symbol;Acc:MGI:109185]
ENSMUSG00000064354	-1.86734	-0.900986	14.4203	0.017868	0.312871	MT	7013	7696	1	mt-Co2	protein_coding	mitochondrially encoded cytochrome c oxidase II [Source:MGI Symbol;Acc:MGI:102503]
ENSMUSG00000001120	2.33315	1.22228	2.05753	0.0179351	0.313599	10	76761857	76961887	-1	Pcbp3	protein_coding	poly(rC) binding protein 3 [Source:MGI Symbol;Acc:MGI:1890470]
ENSMUSG00000058818	2.2329	1.15892	0.730146	0.017974	0.313599	7	3711409	3720391	-1	Pirb	protein_coding	paired Ig-like receptor B [Source:MGI Symbol;Acc:MGI:894311]
ENSMUSG00000043091	1.9182	0.939751	4.34052	0.0179775	0.313599	15	99029891	99038105	1	Tuba1c	protein_coding	tubulin, alpha 1C [Source:MGI Symbol;Acc:MGI:1095409]
ENSMUSG00000033450	-2.40944	-1.2687	1.35335	0.0181557	0.316284	17	7926000	7934897	1	Tagap	protein_coding	T cell activation Rho GTPase activating protein [Source:MGI Symbol;Acc:MGI:3615484]
ENSMUSG00000042423	1.97589	0.982499	4.49552	0.018177	0.316284	7	127485221	127491513	1	Fbrs	protein_coding	fibrosin [Source:MGI Symbol;Acc:MGI:104648]
ENSMUSG00000027331	-1.95119	-0.964353	4.17292	0.0182525	0.317201	2	118814003	118853957	1	Knstrn	protein_coding	kinetochore-localized astrin/SPAG5 binding [Source:MGI Symbol;Acc:MGI:1289298]
ENSMUSG00000041736	2.09836	1.06926	4.90668	0.0182866	0.317395	15	83563573	83574201	1	Tspo	protein_coding	translocator protein [Source:MGI Symbol;Acc:MGI:88222]
ENSMUSG00000024871	-1.9471	-0.961329	5.23248	0.0183895	0.318782	19	4003321	4007005	1	Doc2g	protein_coding	double C2, gamma [Source:MGI Symbol;Acc:MGI:1926250]
ENSMUSG00000074811	5.19132	2.3761	2.01147	0.0185506	0.320374	19	46003478	46006173	1	Hps6	protein_coding	Hermansky-Pudlak syndrome 6 [Source:MGI Symbol;Acc:MGI:2181763]
ENSMUSG00000031832	4.93702	2.30364	2.64678	0.0185506	0.320374	8	119597975	119605222	-1	Taf1c	protein_coding	TATA box binding protein (Tbp)-associated factor, RNA polymerase I, C [Source:MGI Symbol;Acc:MGI:109576]
ENSMUSG00000069755	-4.44705	-2.15285	-0.0960339	0.0185506	0.320374	12	20899822	20900867	-1	Zfp125	protein_coding	zinc finger protein 125 [Source:MGI Symbol;Acc:MGI:1336211]
ENSMUSG00000020143	2.09483	1.06683	0.952807	0.0186364	0.321454	11	34226815	34783892	-1	Dock2	protein_coding	dedicator of cyto-kinesis 2 [Source:MGI Symbol;Acc:MGI:2149010]
ENSMUSG00000022453	2.0848	1.05991	3.22934	0.0188088	0.323426	15	82329532	82338826	-1	Naga	protein_coding	N-acetyl galactosaminidase, alpha [Source:MGI Symbol;Acc:MGI:1261422]
ENSMUSG00000032175	2.07843	1.05549	3.92731	0.0188088	0.323426	9	21104069	21127346	-1	Tyk2	protein_coding	tyrosine kinase 2 [Source:MGI Symbol;Acc:MGI:1929470]
ENSMUSG00000020101	1.94067	0.956552	4.36854	0.0188398	0.323426	10	60346851	60372684	1	4632428N05Rik	protein_coding	RIKEN cDNA 4632428N05 gene [Source:MGI Symbol;Acc:MGI:1921298]
ENSMUSG00000058569	1.87075	0.903614	6.31721	0.0188466	0.323426	13	55593135	55597663	1	Tmed9	protein_coding	transmembrane emp24 protein transport domain containing 9 [Source:MGI Symbol;Acc:MGI:1914761]
ENSMUSG00000082894	2.31494	1.21097	1.57282	0.0188673	0.323426	X	47724528	47726413	1	Gm6480	processed_pseudogene	predicted pseudogene 6480 [Source:MGI Symbol;Acc:MGI:3647765]
ENSMUSG00000015882	-1.92113	-0.941953	4.14422	0.0189537	0.324505	5	45697181	45857615	-1	Lcorl	protein_coding	ligand dependent nuclear receptor corepressor-like [Source:MGI Symbol;Acc:MGI:2651932]
ENSMUSG00000058709	1.99038	0.993042	5.3579	0.0189994	0.324782	7	27158658	27166802	-1	Egln2	protein_coding	egl-9 family hypoxia-inducible factor 2 [Source:MGI Symbol;Acc:MGI:1932287]
ENSMUSG00000079428	-1.91851	-0.939989	2.98443	0.0190167	0.324782	X	136214779	136226100	1	Tceal7	protein_coding	transcription elongation factor A (SII)-like 7 [Source:MGI Symbol;Acc:MGI:1915746]
ENSMUSG00000026890	2.26599	1.18014	2.23529	0.0191196	0.325765	2	36081953	36105408	-1	Lhx6	protein_coding	LIM homeobox protein 6 [Source:MGI Symbol;Acc:MGI:1306803]
ENSMUSG00000073530	-2.38211	-1.25224	1.01719	0.0191212	0.325765	1	158711727	158980490	-1	Pappa2	protein_coding	pappalysin 2 [Source:MGI Symbol;Acc:MGI:3051647]
ENSMUSG00000026355	-1.87026	-0.903236	5.38663	0.0192528	0.327487	1	128331590	128359664	-1	Mcm6	protein_coding	minichromosome maintenance deficient 6 (MIS5 homolog, S. pombe) (S. cerevisiae) [Source:MGI Symbol;Acc:MGI:1298227]
ENSMUSG00000025925	-1.98573	-0.989671	2.74056	0.0192695	0.327487	1	15805646	15844052	1	Terf1	protein_coding	telomeric repeat binding factor 1 [Source:MGI Symbol;Acc:MGI:109634]
ENSMUSG00000057924	-2.53496	-1.34196	1.31798	0.0193831	0.329014	8	69372145	69373383	-1	Gm10033	protein_coding	predicted gene 10033 [Source:MGI Symbol;Acc:MGI:3642803]
ENSMUSG00000029456	2.5195	1.33314	1.97167	0.0196525	0.33318	5	121621026	121660514	-1	Acad10	protein_coding	acyl-Coenzyme A dehydrogenase family, member 10 [Source:MGI Symbol;Acc:MGI:1919235]
ENSMUSG00000025161	2.00496	1.00358	2.95612	0.0197093	0.333735	11	120948480	120960868	1	Slc16a3	protein_coding	solute carrier family 16 (monocarboxylic acid transporters), member 3 [Source:MGI Symbol;Acc:MGI:1933438]
ENSMUSG00000002963	2.06423	1.0456	3.87666	0.0198124	0.335071	7	44857139	44862992	1	Pnkp	protein_coding	polynucleotide kinase 3'- phosphatase [Source:MGI Symbol;Acc:MGI:1891698]
ENSMUSG00000094344	2.53585	1.34247	1.24655	0.0199286	0.336387	4	32964888	32965232	1	Gm11942	processed_pseudogene	predicted gene 11942 [Source:MGI Symbol;Acc:MGI:3650608]
ENSMUSG00000029029	2.28545	1.19248	2.92148	0.0199387	0.336387	4	154142372	154167420	1	Wrap73	protein_coding	WD repeat containing, antisense to Trp73 [Source:MGI Symbol;Acc:MGI:1891749]
ENSMUSG00000029622	1.87278	0.905182	5.55016	0.0199863	0.336781	5	145114215	145130705	1	Arpc1b	protein_coding	actin related protein 2/3 complex, subunit 1B [Source:MGI Symbol;Acc:MGI:1343142]
ENSMUSG00000056260	-1.94146	-0.957145	3.93762	0.0201297	0.33855	3	106684987	106736577	1	Lrif1	protein_coding	ligand dependent nuclear receptor interacting factor 1 [Source:MGI Symbol;Acc:MGI:2445214]
ENSMUSG00000022543	4.47091	2.16057	0.161885	0.0201796	0.33855	16	4968936	4978962	1	4930451G09Rik	protein_coding	RIKEN cDNA 4930451G09 gene [Source:MGI Symbol;Acc:MGI:1921934]
ENSMUSG00000083907	4.28069	2.09784	0.0995834	0.0201796	0.33855	5	35554184	35555970	1	Plk-ps1	processed_pseudogene	polo-like kinase, pseudogene 1 [Source:MGI Symbol;Acc:MGI:103247]
ENSMUSG00000051652	2.50777	1.32641	0.986196	0.0202102	0.33855	10	77897575	77902536	-1	Lrrc3	protein_coding	leucine rich repeat containing 3 [Source:MGI Symbol;Acc:MGI:2447899]
ENSMUSG00000042073	2.28622	1.19296	2.15567	0.0202378	0.33855	9	106447788	106452922	1	Abhd14b	protein_coding	abhydrolase domain containing 14b [Source:MGI Symbol;Acc:MGI:1923741]
ENSMUSG00000071041	2.26176	1.17744	3.76265	0.0202378	0.33855	8	100030558	100032102	1	Gm15210	processed_pseudogene	predicted gene 15210 [Source:MGI Symbol;Acc:MGI:3705743]
ENSMUSG00000078684	-1.93591	-0.953012	4.45032	0.0202863	0.338952	3	88775216	88825587	1	5830417I10Rik	unprocessed_pseudogene	RIKEN cDNA 5830417I10 gene [Source:MGI Symbol;Acc:MGI:1923272]
ENSMUSG00000042622	2.00875	1.0063	4.12919	0.0203855	0.339976	15	79347541	79359072	1	Maff	protein_coding	v-maf musculoaponeurotic fibrosarcoma oncogene family, protein F (avian) [Source:MGI Symbol;Acc:MGI:96910]
ENSMUSG00000022636	-1.94257	-0.95797	3.09765	0.0203966	0.339976	16	52248996	52454074	-1	Alcam	protein_coding	activated leukocyte cell adhesion molecule [Source:MGI Symbol;Acc:MGI:1313266]
ENSMUSG00000002064	1.89462	0.92191	4.91692	0.0204294	0.340114	11	78245746	78255496	1	Sdf2	protein_coding	stromal cell derived factor 2 [Source:MGI Symbol;Acc:MGI:108019]
ENSMUSG00000052551	2.60588	1.38177	1.48307	0.0204952	0.3408	13	8202866	8768747	1	Adarb2	protein_coding	adenosine deaminase, RNA-specific, B2 [Source:MGI Symbol;Acc:MGI:2151118]
ENSMUSG00000079362	-2.30554	-1.20511	3.74207	0.0205513	0.340907	5	105214907	105293695	-1	Gbp6	protein_coding	guanylate binding protein 6 [Source:MGI Symbol;Acc:MGI:2140937]
ENSMUSG00000021597	-1.90393	-0.928981	4.32801	0.0205706	0.340907	13	77043088	77135473	-1	Ankrd32	protein_coding	ankyrin repeat domain 32 [Source:MGI Symbol;Acc:MGI:2145448]
ENSMUSG00000038225	-1.97421	-0.981273	2.77839	0.0205983	0.340907	8	46575579	46617212	-1	Primpol	protein_coding	primase and polymerase (DNA-directed) [Source:MGI Symbol;Acc:MGI:3603756]
ENSMUSG00000026274	-2.02895	-1.02074	2.55607	0.0206324	0.340907	1	93308770	93343482	-1	Pask	protein_coding	PAS domain containing serine/threonine kinase [Source:MGI Symbol;Acc:MGI:2155936]
ENSMUSG00000020974	-2.02093	-1.01502	1.86675	0.0206324	0.340907	12	69201779	69228190	-1	Pole2	protein_coding	polymerase (DNA directed), epsilon 2 (p59 subunit) [Source:MGI Symbol;Acc:MGI:1197514]
ENSMUSG00000037235	1.85786	0.893646	6.29346	0.0206491	0.340907	5	34173883	34187720	-1	Mxd4	protein_coding	Max dimerization protein 4 [Source:MGI Symbol;Acc:MGI:104991]
ENSMUSG00000060216	2.05913	1.04203	2.76304	0.0207413	0.34158	11	70432635	70440828	1	Arrb2	protein_coding	arrestin, beta 2 [Source:MGI Symbol;Acc:MGI:99474]
ENSMUSG00000029366	-1.91929	-0.940571	3.72273	0.020742	0.34158	5	88764996	88783281	1	Dck	protein_coding	deoxycytidine kinase [Source:MGI Symbol;Acc:MGI:102726]
ENSMUSG00000037996	-2.119	-1.08338	2.86927	0.0207638	0.34158	4	86983124	87230477	-1	Slc24a2	protein_coding	solute carrier family 24 (sodium/potassium/calcium exchanger), member 2 [Source:MGI Symbol;Acc:MGI:1923626]
ENSMUSG00000024968	1.96791	0.976662	4.06985	0.0208114	0.341797	19	7267325	7275225	1	Rcor2	protein_coding	REST corepressor 2 [Source:MGI Symbol;Acc:MGI:1859854]
ENSMUSG00000029066	1.87975	0.910543	4.9112	0.0208407	0.341797	4	155802878	155809975	1	Mrpl20	protein_coding	mitochondrial ribosomal protein L20 [Source:MGI Symbol;Acc:MGI:2137221]
ENSMUSG00000023505	-2.00328	-1.00236	3.39787	0.0208534	0.341797	6	124829547	124833701	1	Cdca3	protein_coding	cell division cycle associated 3 [Source:MGI Symbol;Acc:MGI:1315198]
ENSMUSG00000024276	-1.86378	-0.898234	5.47124	0.0208755	0.341797	18	23954688	23964671	1	Zfp397	protein_coding	zinc finger protein 397 [Source:MGI Symbol;Acc:MGI:1916506]
ENSMUSG00000059070	1.88285	0.91292	6.4796	0.0209275	0.342244	7	45715457	45720835	1	Rpl18	protein_coding	ribosomal protein L18 [Source:MGI Symbol;Acc:MGI:98003]
ENSMUSG00000029713	1.89391	0.921368	6.68496	0.0210282	0.342857	5	137528127	137533510	-1	Gnb2	protein_coding	guanine nucleotide binding protein (G protein), beta 2 [Source:MGI Symbol;Acc:MGI:95784]
ENSMUSG00000029096	1.9461	0.960583	4.79395	0.0210447	0.342857	5	35652023	35679782	-1	Htra3	protein_coding	HtrA serine peptidase 3 [Source:MGI Symbol;Acc:MGI:1925808]
ENSMUSG00000003190	2.62439	1.39198	2.78865	0.0210639	0.342857	7	44991222	44998712	-1	Bcl2l12	protein_coding	BCL2-like 12 (proline rich) [Source:MGI Symbol;Acc:MGI:1922986]
ENSMUSG00000021696	-2.77487	-1.47242	0.298842	0.0210639	0.342857	13	108214404	108287105	1	Elovl7	protein_coding	ELOVL family member 7, elongation of long chain fatty acids (yeast) [Source:MGI Symbol;Acc:MGI:1921809]
ENSMUSG00000035439	-1.91539	-0.937638	4.28187	0.0211351	0.342897	8	71248561	71272934	-1	Haus8	protein_coding	4HAUS augmin-like complex, subunit 8 [Source:MGI Symbol;Acc:MGI:1923728]
ENSMUSG00000066363	3.25608	1.70313	-0.0994752	0.0211899	0.342897	12	104214544	104221129	1	Serpina3f	protein_coding	serine (or cysteine) peptidase inhibitor, clade A, member 3F [Source:MGI Symbol;Acc:MGI:2182838]
ENSMUSG00000038805	3.29927	1.72215	-1.19642	0.0211899	0.342897	17	85613608	85629302	1	Six3	protein_coding	sine oculis-related homeobox 3 [Source:MGI Symbol;Acc:MGI:102764]
ENSMUSG00000051184	3.34167	1.74057	2.10065	0.0211899	0.342897	7	5015501	5018486	1	Zfp524	protein_coding	zinc finger protein 524 [Source:MGI Symbol;Acc:MGI:1916740]
ENSMUSG00000022479	2.298	1.20038	0.605136	0.0212249	0.342897	15	97854425	97910630	-1	Vdr	protein_coding	vitamin D receptor [Source:MGI Symbol;Acc:MGI:103076]
ENSMUSG00000024769	1.96439	0.974082	4.7353	0.0212593	0.342897	19	6306456	6325652	1	Cdc42bpg	protein_coding	CDC42 binding protein kinase gamma (DMPK-like) [Source:MGI Symbol;Acc:MGI:2652845]
ENSMUSG00000006576	1.86251	0.897252	7.18041	0.0212767	0.342897	1	75546266	75562172	1	Slc4a3	protein_coding	solute carrier family 4 (anion exchanger), member 3 [Source:MGI Symbol;Acc:MGI:109350]
ENSMUSG00000046947	1.95701	0.968653	3.55459	0.0212936	0.342897	6	39573873	39588769	1	Adck2	protein_coding	aarF domain containing kinase 2 [Source:MGI Symbol;Acc:MGI:1889336]
ENSMUSG00000035004	2.10158	1.07147	0.899036	0.0213003	0.342897	7	121064067	121074530	-1	Igsf6	protein_coding	immunoglobulin superfamily, member 6 [Source:MGI Symbol;Acc:MGI:1891393]
ENSMUSG00000035085	2.59351	1.37491	0.640112	0.0213383	0.342897	11	83437677	83441233	1	1700020L24Rik	protein_coding	RIKEN cDNA 1700020L24 gene [Source:MGI Symbol;Acc:MGI:1913580]
ENSMUSG00000079014	2.66275	1.41292	1.54795	0.0213383	0.342897	12	104263122	104269372	1	Serpina3i	protein_coding	serine (or cysteine) peptidase inhibitor, clade A, member 3I [Source:MGI Symbol;Acc:MGI:2182841]
ENSMUSG00000041378	1.94804	0.96202	5.2259	0.0214662	0.344458	16	18776847	18778260	1	Cldn5	protein_coding	claudin 5 [Source:MGI Symbol;Acc:MGI:1276112]
ENSMUSG00000026107	-1.87827	-0.909408	5.35721	0.0215092	0.344458	1	51465862	51478425	-1	Nabp1	protein_coding	nucleic acid binding protein 1 [Source:MGI Symbol;Acc:MGI:1923258]
ENSMUSG00000001435	1.86844	0.901836	6.27951	0.02151	0.344458	10	77052178	77166548	-1	Col18a1	protein_coding	collagen, type XVIII, alpha 1 [Source:MGI Symbol;Acc:MGI:88451]
ENSMUSG00000034382	2.69256	1.42898	0.789583	0.0215967	0.34507	17	47436615	47470638	1	AI661453	protein_coding	expressed sequence AI661453 [Source:MGI Symbol;Acc:MGI:2146908]
ENSMUSG00000041058	-1.84677	-0.885002	6.10127	0.021598	0.34507	4	19608303	19708993	-1	Wwp1	protein_coding	WW domain containing E3 ubiquitin protein ligase 1 [Source:MGI Symbol;Acc:MGI:1861728]
ENSMUSG00000067608	-1.92938	-0.948135	4.04958	0.0216546	0.345165	19	9283238	9284494	1	Pcna-ps2	protein_coding	proliferating cell nuclear antigen pseudogene 2 [Source:MGI Symbol;Acc:MGI:97505]
ENSMUSG00000086712	-3.22482	-1.68922	-0.619924	0.0217781	0.345165	4	53261356	53270232	-1	AI427809	lincRNA	expressed sequence AI427809 [Source:MGI Symbol;Acc:MGI:2140270]
ENSMUSG00000074529	3.17427	1.66642	-0.582745	0.0217781	0.345165	2	177903340	177925613	-1	C330013J21Rik	protein_coding	RIKEN cDNA C330013J21 gene [Source:MGI Symbol;Acc:MGI:1925953]
ENSMUSG00000084989	3.13705	1.64941	-0.0849544	0.0217781	0.345165	1	93168725	93231072	1	Crocc2	protein_coding	ciliary rootlet coiled-coil, rootletin family member 2 [Source:MGI Symbol;Acc:MGI:3045962]
ENSMUSG00000055978	3.10171	1.63307	-0.0536068	0.0217781	0.345165	7	45648595	45666308	-1	Fut2	protein_coding	fucosyltransferase 2 [Source:MGI Symbol;Acc:MGI:109374]
ENSMUSG00000035383	-3.19788	-1.67712	0.00446849	0.0217781	0.345165	10	88091072	88092375	1	Pmch	protein_coding	pro-melanin-concentrating hormone [Source:MGI Symbol;Acc:MGI:97629]
ENSMUSG00000025359	3.17844	1.66832	0.341526	0.0217781	0.345165	10	128706258	128720238	1	Pmel	protein_coding	premelanosome protein [Source:MGI Symbol;Acc:MGI:98301]
ENSMUSG00000031389	2.69999	1.43295	0.533557	0.0218283	0.345171	X	73891442	73921870	-1	Arhgap4	protein_coding	Rho GTPase activating protein 4 [Source:MGI Symbol;Acc:MGI:2159577]
ENSMUSG00000066235	2.74088	1.45464	2.57734	0.0218283	0.345171	9	121981606	121996026	-1	Pomgnt2	protein_coding	protein O-linked mannose beta 1,4-N-acetylglucosaminyltransferase 2 [Source:MGI Symbol;Acc:MGI:2143424]
ENSMUSG00000036905	2.12367	1.08656	2.09781	0.0219607	0.34596	4	136880129	136886187	-1	C1qb	protein_coding	complement component 1, q subcomponent, beta polypeptide [Source:MGI Symbol;Acc:MGI:88224]
ENSMUSG00000032344	-2.25961	-1.17607	1.3243	0.0219666	0.34596	9	78430526	78443237	-1	Mb21d1	protein_coding	Mab-21 domain containing 1 [Source:MGI Symbol;Acc:MGI:2442261]
ENSMUSG00000054499	2.75397	1.46151	3.12191	0.0220182	0.34596	7	25202840	25219859	-1	Dedd2	protein_coding	death effector domain-containing DNA binding protein 2 [Source:MGI Symbol;Acc:MGI:1914629]
ENSMUSG00000036136	2.78476	1.47755	-0.18693	0.0220182	0.34596	12	31073968	31079937	1	Fam110c	protein_coding	family with sequence similarity 110, member C [Source:MGI Symbol;Acc:MGI:1918813]
ENSMUSG00000030530	1.8707	0.903575	6.60507	0.0220297	0.34596	7	80388585	80405436	-1	Furin	protein_coding	furin (paired basic amino acid cleaving enzyme) [Source:MGI Symbol;Acc:MGI:97513]
ENSMUSG00000026819	-1.97614	-0.982687	4.19613	0.0220415	0.34596	2	32414487	32451445	-1	Slc25a25	protein_coding	solute carrier family 25 (mitochondrial carrier, phosphate carrier), member 25 [Source:MGI Symbol;Acc:MGI:1915913]
ENSMUSG00000096463	1.87374	0.905921	2.86555	0.0220538	0.34596	14	73661225	73662721	1	Gm21750	protein_coding	predicted gene, 21750 [Source:MGI Symbol;Acc:MGI:5433914]
ENSMUSG00000080717	3.05425	1.61082	0.447972	0.0220778	0.34596	16	97997323	98010000	1	B230307C23Rik	protein_coding	RIKEN cDNA B230307C23 gene [Source:MGI Symbol;Acc:MGI:3643396]
ENSMUSG00000028540	2.87168	1.5219	2.42017	0.0221453	0.346236	4	117888643	117892032	-1	Dph2	protein_coding	DPH2 homolog (S. cerevisiae) [Source:MGI Symbol;Acc:MGI:1914978]
ENSMUSG00000021071	2.8289	1.50024	-0.684772	0.0221453	0.346236	12	70244539	70347614	-1	Trim9	protein_coding	tripartite motif-containing 9 [Source:MGI Symbol;Acc:MGI:2137354]
ENSMUSG00000039470	-1.85914	-0.894637	4.80853	0.0222083	0.346829	8	40423815	40510268	1	Zdhhc2	protein_coding	zinc finger, DHHC domain containing 2 [Source:MGI Symbol;Acc:MGI:1923452]
ENSMUSG00000086544	-2.01368	-1.00983	2.62339	0.0222614	0.34702	2	73596526	73616012	1	Chn1os3	antisense	chimerin 1, opposite strand 3 [Source:MGI Symbol;Acc:MGI:3705094]
ENSMUSG00000022346	1.96636	0.975528	4.70035	0.0222705	0.34702	15	61985341	61990374	1	Myc	protein_coding	myelocytomatosis oncogene [Source:MGI Symbol;Acc:MGI:97250]
ENSMUSG00000096201	2.27592	1.18645	0.585276	0.0223653	0.348105	9	3036877	3038316	1	Gm10715	protein_coding	predicted gene 10715 [Source:MGI Symbol;Acc:MGI:3642376]
ENSMUSG00000079685	-1.97604	-0.98261	2.5337	0.0224567	0.349136	10	7444873	7473477	-1	Ulbp1	protein_coding	UL16 binding protein 1 [Source:MGI Symbol;Acc:MGI:1925027]
ENSMUSG00000095891	1.92062	0.941573	1.7784	0.022507	0.349527	9	3025417	3033289	1	Gm10717	protein_coding	predicted gene 10717 [Source:MGI Symbol;Acc:MGI:3642031]
ENSMUSG00000030122	1.82845	0.870619	7.97814	0.0225648	0.350032	6	124913681	124917946	-1	Ptms	protein_coding	parathymosin [Source:MGI Symbol;Acc:MGI:1916452]
ENSMUSG00000074129	1.82549	0.868283	8.57615	0.0226031	0.350234	7	45125558	45136231	-1	Rpl13a	protein_coding	ribosomal protein L13A [Source:MGI Symbol;Acc:MGI:1351455]
ENSMUSG00000062694	1.84887	0.886642	6.0141	0.0226447	0.350488	6	112459501	112472871	1	Cav3	protein_coding	caveolin 3 [Source:MGI Symbol;Acc:MGI:107570]
ENSMUSG00000022148	2.01372	1.00986	1.29437	0.0227326	0.351064	15	6579871	6663313	1	Fyb	protein_coding	FYN binding protein [Source:MGI Symbol;Acc:MGI:1346327]
ENSMUSG00000090626	-2.01598	-1.01148	2.17121	0.0227326	0.351064	9	72450394	72492212	-1	Tex9	protein_coding	testis expressed gene 9 [Source:MGI Symbol;Acc:MGI:1201610]
ENSMUSG00000039178	-1.90697	-0.931281	3.91213	0.0228553	0.352464	5	53809606	53903965	1	Tbc1d19	protein_coding	TBC1 domain family, member 19 [Source:MGI Symbol;Acc:MGI:1914499]
ENSMUSG00000001891	-1.82682	-0.869332	7.77691	0.0228741	0.352464	11	21321138	21371201	-1	Ugp2	protein_coding	UDP-glucose pyrophosphorylase 2 [Source:MGI Symbol;Acc:MGI:2183447]
ENSMUSG00000085626	2.22726	1.15527	1.8802	0.0231031	0.355204	4	119223174	119224815	1	Gm12898	processed_transcript	predicted gene 12898 [Source:MGI Symbol;Acc:MGI:3650325]
ENSMUSG00000040390	2.26008	1.17637	4.33682	0.0231031	0.355204	7	27656375	27674598	-1	Map3k10	protein_coding	mitogen-activated protein kinase kinase kinase 10 [Source:MGI Symbol;Acc:MGI:1346879]
ENSMUSG00000017716	-1.8793	-0.910197	3.85797	0.0231421	0.355409	11	117849251	117855743	1	Birc5	protein_coding	baculoviral IAP repeat-containing 5 [Source:MGI Symbol;Acc:MGI:1203517]
ENSMUSG00000072812	2.10706	1.07523	4.13617	0.0232207	0.356223	12	112772194	112802657	-1	Ahnak2	protein_coding	AHNAK nucleoprotein 2 [Source:MGI Symbol;Acc:MGI:2144831]
ENSMUSG00000085795	2.02708	1.0194	3.92248	0.0233092	0.357185	8	26977336	26981461	1	Zfp703	protein_coding	zinc finger protein 703 [Source:MGI Symbol;Acc:MGI:2662729]
ENSMUSG00000095280	1.9638	0.973651	1.4501	0.02334	0.357262	14	19415857	19418930	-1	Gm21738	protein_coding	predicted gene, 21738 [Source:MGI Symbol;Acc:MGI:5433902]
ENSMUSG00000059456	1.91529	0.937564	3.15935	0.0234442	0.358119	14	66153257	66281052	-1	Ptk2b	protein_coding	PTK2 protein tyrosine kinase 2 beta [Source:MGI Symbol;Acc:MGI:104908]
ENSMUSG00000026639	2.20322	1.13961	2.80944	0.0234476	0.358119	1	193207699	193343878	1	Lamb3	protein_coding	laminin, beta 3 [Source:MGI Symbol;Acc:MGI:99915]
ENSMUSG00000064264	2.26092	1.17691	3.14698	0.0235417	0.35916	7	24507006	24515682	1	Zfp428	protein_coding	zinc finger protein 428 [Source:MGI Symbol;Acc:MGI:1916463]
ENSMUSG00000020949	-1.82372	-0.866884	6.8285	0.0236388	0.360113	12	65062436	65073944	-1	Fkbp3	protein_coding	FK506 binding protein 3 [Source:MGI Symbol;Acc:MGI:1353460]
ENSMUSG00000041476	-1.82006	-0.863989	7.97904	0.0236605	0.360113	X	157698910	157752591	1	Smpx	protein_coding	small muscle protein, X-linked [Source:MGI Symbol;Acc:MGI:1913356]
ENSMUSG00000082946	2.4072	1.26736	0.0618146	0.0236821	0.360113	NA	NA	NA	NA	NA	NA	NA
ENSMUSG00000020024	-1.84532	-0.883874	4.95189	0.0237239	0.360354	10	94688790	94790336	1	Cep83	protein_coding	centrosomal protein 83 [Source:MGI Symbol;Acc:MGI:1924298]
ENSMUSG00000006299	1.85224	0.889268	6.36138	0.0238634	0.361456	1	74279840	74284738	-1	Aamp	protein_coding	angio-associated migratory protein [Source:MGI Symbol;Acc:MGI:107809]
ENSMUSG00000067212	2.19068	1.13138	1.83343	0.0238694	0.361456	17	36029773	36032855	-1	H2-T23	protein_coding	histocompatibility 2, T region locus 23 [Source:MGI Symbol;Acc:MGI:95957]
ENSMUSG00000002319	1.87997	0.910709	5.55925	0.0238746	0.361456	14	55625400	55637895	-1	Ipo4	protein_coding	importin 4 [Source:MGI Symbol;Acc:MGI:1923001]
ENSMUSG00000035829	-2.03212	-1.02298	3.00109	0.0239024	0.361481	2	28446800	28455508	1	Ppp1r26	protein_coding	protein phosphatase 1, regulatory subunit 26 [Source:MGI Symbol;Acc:MGI:2685193]
ENSMUSG00000035202	1.81305	0.858422	10.4211	0.0239833	0.362108	9	123366940	123462664	1	Lars2	protein_coding	leucyl-tRNA synthetase, mitochondrial [Source:MGI Symbol;Acc:MGI:2142973]
ENSMUSG00000029598	1.90917	0.932948	5.13665	0.0239961	0.362108	5	120483282	120503625	-1	Plbd2	protein_coding	phospholipase B domain containing 2 [Source:MGI Symbol;Acc:MGI:1919022]
ENSMUSG00000074623	-2.51366	-1.32979	1.53842	0.0241631	0.364232	2	160311393	160334162	-1	Gm826	protein_coding	predicted gene 826 [Source:MGI Symbol;Acc:MGI:2685672]
ENSMUSG00000052934	1.92136	0.942127	5.51095	0.0241968	0.364345	8	121549440	121578806	-1	Fbxo31	protein_coding	F-box protein 31 [Source:MGI Symbol;Acc:MGI:1354708]
ENSMUSG00000038252	-1.85874	-0.894325	5.1501	0.0242802	0.365077	6	125168007	125191701	-1	Ncapd2	protein_coding	non-SMC condensin I complex, subunit D2 [Source:MGI Symbol;Acc:MGI:1915548]
ENSMUSG00000075389	2.20281	1.13935	2.1704	0.0243143	0.365077	11	120185400	120189852	-1	2810410L24Rik	processed_transcript	RIKEN cDNA 2810410L24 gene [Source:MGI Symbol;Acc:MGI:1923627]
ENSMUSG00000035183	-1.91368	-0.936346	3.1076	0.0243244	0.365077	2	125068124	125088677	1	Slc24a5	protein_coding	solute carrier family 24, member 5 [Source:MGI Symbol;Acc:MGI:2677271]
ENSMUSG00000041592	2.25711	1.17447	1.77414	0.0244954	0.367246	11	113776374	114067046	-1	Sdk2	protein_coding	sidekick homolog 2 (chicken) [Source:MGI Symbol;Acc:MGI:2443847]
ENSMUSG00000036334	-1.85696	-0.892946	4.1301	0.0245608	0.367811	3	59316735	59344394	-1	Igsf10	protein_coding	immunoglobulin superfamily, member 10 [Source:MGI Symbol;Acc:MGI:1923481]
ENSMUSG00000028483	-1.83154	-0.873056	5.02621	0.0246513	0.367811	4	83417724	83467676	1	Snapc3	protein_coding	small nuclear RNA activating complex, polypeptide 3 [Source:MGI Symbol;Acc:MGI:1916338]
ENSMUSG00000023806	-2.52717	-1.33752	2.30008	0.0246652	0.367811	17	6904716	6948356	-1	Rsph3b	protein_coding	radial spoke 3B homolog (Chlamydomonas) [Source:MGI Symbol;Acc:MGI:3630308]
ENSMUSG00000021719	-1.89526	-0.922399	3.42909	0.0246768	0.367811	13	104947153	105054930	-1	Rgs7bp	protein_coding	regulator of G-protein signalling 7 binding protein [Source:MGI Symbol;Acc:MGI:106334]
ENSMUSG00000038047	-1.87029	-0.903261	3.73777	0.0246836	0.367811	4	86578855	86612055	-1	Haus6	protein_coding	HAUS augmin-like complex, subunit 6 [Source:MGI Symbol;Acc:MGI:1923389]
ENSMUSG00000020205	-1.92557	-0.945286	5.5299	0.0246923	0.367811	10	111506286	111508645	1	Phlda1	protein_coding	pleckstrin homology-like domain, family A, member 1 [Source:MGI Symbol;Acc:MGI:1096880]
ENSMUSG00000037624	-2.04118	-1.0294	2.69329	0.0247541	0.368337	1	189207930	189402273	-1	Kcnk2	protein_coding	potassium channel, subfamily K, member 2 [Source:MGI Symbol;Acc:MGI:109366]
ENSMUSG00000052336	-1.97381	-0.980981	2.52729	0.0248545	0.369434	9	119901616	120068283	-1	Cx3cr1	protein_coding	chemokine (C-X3-C motif) receptor 1 [Source:MGI Symbol;Acc:MGI:1333815]
ENSMUSG00000022364	-1.8922	-0.920067	3.56913	0.0249565	0.370553	15	57912199	57970067	1	Tbc1d31	protein_coding	TBC1 domain family, member 31 [Source:MGI Symbol;Acc:MGI:2684931]
ENSMUSG00000037344	2.267	1.18078	2.85804	0.0250145	0.370927	5	137314558	137333597	-1	Slc12a9	protein_coding	solute carrier family 12 (potassium/chloride transporters), member 9 [Source:MGI Symbol;Acc:MGI:1933532]
ENSMUSG00000081471	1.8883	0.917089	2.74864	0.0250587	0.370927	X	72467302	72470389	1	Gm14735	processed_pseudogene	predicted gene 14735 [Source:MGI Symbol;Acc:MGI:3705690]
ENSMUSG00000071748	-1.84788	-0.885872	4.57699	0.0250863	0.370927	X	68821093	68825318	1	Gm14698	protein_coding	predicted gene 14698 [Source:MGI Symbol;Acc:MGI:3709613]
ENSMUSG00000031788	2.01179	1.00848	5.56166	0.0250886	0.370927	8	95099832	95142540	-1	Kifc3	protein_coding	kinesin family member C3 [Source:MGI Symbol;Acc:MGI:109202]
ENSMUSG00000025758	-1.87696	-0.908396	3.60799	0.0251891	0.371651	3	40799951	40816881	1	Plk4	protein_coding	polo-like kinase 4 [Source:MGI Symbol;Acc:MGI:101783]
ENSMUSG00000075028	1.83917	0.879052	4.79422	0.0252266	0.371651	2	92965151	93046167	-1	Prdm11	protein_coding	PR domain containing 11 [Source:MGI Symbol;Acc:MGI:2685553]
ENSMUSG00000044150	-1.98294	-0.987645	2.65721	0.0252275	0.371651	X	159526688	159593081	1	A830080D01Rik	protein_coding	RIKEN cDNA A830080D01 gene [Source:MGI Symbol;Acc:MGI:2685992]
ENSMUSG00000031155	2.20833	1.14295	1.98224	0.0252811	0.371651	X	7878262	7883432	1	Pim2	protein_coding	proviral integration site 2 [Source:MGI Symbol;Acc:MGI:97587]
ENSMUSG00000021250	-1.9718	-0.979516	7.75559	0.0252921	0.371651	12	85473890	85477273	1	Fos	protein_coding	FBJ osteosarcoma oncogene [Source:MGI Symbol;Acc:MGI:95574]
ENSMUSG00000032484	2.08872	1.06262	0.292636	0.0252984	0.371651	9	110419747	110423012	1	Ngp	protein_coding	neutrophilic granule protein [Source:MGI Symbol;Acc:MGI:105983]
ENSMUSG00000020185	-1.98291	-0.987623	2.98392	0.0253382	0.371841	10	110745439	110787384	1	E2f7	protein_coding	E2F transcription factor 7 [Source:MGI Symbol;Acc:MGI:1289147]
ENSMUSG00000000567	-2.01032	-1.00742	2.92817	0.0254366	0.372891	11	112782224	112787760	1	Sox9	protein_coding	SRY (sex determining region Y)-box 9 [Source:MGI Symbol;Acc:MGI:98371]
ENSMUSG00000030641	-2.0894	-1.06309	2.0379	0.0254684	0.372962	7	92857529	92874213	-1	Ddias	protein_coding	DNA damage-induced apoptosis suppressor [Source:MGI Symbol;Acc:MGI:1921291]
ENSMUSG00000075015	1.81072	0.856562	4.81329	0.0255218	0.373351	2	98662237	98664083	1	Gm10801	protein_coding	predicted gene 10801 [Source:MGI Symbol;Acc:MGI:3641656]
ENSMUSG00000024965	2.24955	1.16964	1.98706	0.0255648	0.373585	19	6998958	7019469	-1	Fermt3	protein_coding	fermitin family homolog 3 (Drosophila) [Source:MGI Symbol;Acc:MGI:2147790]
ENSMUSG00000025094	-2.08446	-1.05967	1.72743	0.025647	0.374392	19	59260878	59296012	1	Slc18a2	protein_coding	solute carrier family 18 (vesicular monoamine), member 2 [Source:MGI Symbol;Acc:MGI:106677]
ENSMUSG00000022013	-1.81998	-0.863919	5.70872	0.0257218	0.37509	14	77826217	77874917	-1	Dnajc15	protein_coding	DnaJ (Hsp40) homolog, subfamily C, member 15 [Source:MGI Symbol;Acc:MGI:1913398]
ENSMUSG00000003581	2.0878	1.06198	3.44512	0.0257826	0.37545	11	4135202	4141172	1	Rnf215	protein_coding	ring finger protein 215 [Source:MGI Symbol;Acc:MGI:1918923]
ENSMUSG00000019992	-2.29115	-1.19607	1.64252	0.0258073	0.37545	10	20347819	20361669	1	Mtfr2	protein_coding	mitochondrial fission regulator 2 [Source:MGI Symbol;Acc:MGI:1919054]
ENSMUSG00000028614	-1.84426	-0.883045	4.55875	0.0258277	0.37545	4	107367784	107416346	1	Ndc1	protein_coding	NDC1 transmembrane nucleoporin [Source:MGI Symbol;Acc:MGI:1920037]
ENSMUSG00000060636	1.81085	0.856667	5.86236	0.0259262	0.376214	16	33056453	33060189	1	Rpl35a	protein_coding	ribosomal protein L35A [Source:MGI Symbol;Acc:MGI:1928894]
ENSMUSG00000019464	1.84798	0.885946	5.31873	0.0259346	0.376214	8	83666833	83672753	1	Ptger1	protein_coding	prostaglandin E receptor 1 (subtype EP1) [Source:MGI Symbol;Acc:MGI:97793]
ENSMUSG00000022422	-2.06085	-1.04324	1.29316	0.0261104	0.377481	15	55076099	55090491	-1	Dscc1	protein_coding	defective in sister chromatid cohesion 1 homolog (S. cerevisiae) [Source:MGI Symbol;Acc:MGI:1919357]
ENSMUSG00000086421	-2.14883	-1.10355	1.74182	0.0261104	0.377481	2	118829874	118834122	-1	Gm14091	antisense	predicted gene 14091 [Source:MGI Symbol;Acc:MGI:3650488]
ENSMUSG00000071984	-1.83954	-0.879346	5.90386	0.0261381	0.377481	17	7738569	7827302	-1	Fndc1	protein_coding	fibronectin type III domain containing 1 [Source:MGI Symbol;Acc:MGI:1915905]
ENSMUSG00000097030	-2.29796	-1.20035	0.927448	0.0261485	0.377481	17	32810144	32821697	1	Gm26693	antisense	predicted gene, 26693 [Source:MGI Symbol;Acc:MGI:5477187]
ENSMUSG00000003123	1.93554	0.952737	4.44225	0.026158	0.377481	7	25379527	25398710	-1	Lipe	protein_coding	lipase, hormone sensitive [Source:MGI Symbol;Acc:MGI:96790]
ENSMUSG00000047419	-1.80081	-0.848644	8.70815	0.0262131	0.377883	13	93040713	93144724	-1	Cmya5	protein_coding	cardiomyopathy associated 5 [Source:MGI Symbol;Acc:MGI:1923719]
ENSMUSG00000089662	-2.64639	-1.40402	-0.0375956	0.026285	0.378183	2	130803501	130803982	-1	Gm14057	transcribed_processed_pseudogene	predicted gene 14057 [Source:MGI Symbol;Acc:MGI:3705433]
ENSMUSG00000035133	-1.80761	-0.854081	6.3601	0.0262885	0.378183	12	52516077	52567852	1	Arhgap5	protein_coding	Rho GTPase activating protein 5 [Source:MGI Symbol;Acc:MGI:1332637]
ENSMUSG00000003346	2.07506	1.05315	5.14529	0.0263278	0.378356	10	80583654	80590341	-1	Abhd17a	protein_coding	abhydrolase domain containing 17A [Source:MGI Symbol;Acc:MGI:106388]
ENSMUSG00000091811	1.99192	0.99416	3.51349	0.0266323	0.382316	7	16272014	16273692	-1	Inafm1	protein_coding	InaF motif containing 1 [Source:MGI Symbol;Acc:MGI:1913550]
ENSMUSG00000043872	-1.94549	-0.960131	3.31462	0.0267093	0.382316	4	127047094	127061152	-1	Zmym1	protein_coding	zinc finger, MYM domain containing 1 [Source:MGI Symbol;Acc:MGI:1915560]
ENSMUSG00000030774	2.15532	1.1079	0.87782	0.0268346	0.382316	7	97842935	97912381	1	Pak1	protein_coding	p21 protein (Cdc42/Rac)-activated kinase 1 [Source:MGI Symbol;Acc:MGI:1339975]
ENSMUSG00000078861	-2.12497	-1.08744	1.93754	0.0268346	0.382316	2	178067695	178078476	-1	Zfp931	protein_coding	zinc finger protein 931 [Source:MGI Symbol;Acc:MGI:2441662]
ENSMUSG00000028063	1.82538	0.868199	6.79902	0.0268458	0.382316	3	88480147	88509956	-1	Lmna	protein_coding	lamin A [Source:MGI Symbol;Acc:MGI:96794]
ENSMUSG00000056268	-1.81882	-0.863002	5.07799	0.0268513	0.382316	1	138963435	139178960	1	Dennd1b	protein_coding	DENN/MADD domain containing 1B [Source:MGI Symbol;Acc:MGI:2447812]
ENSMUSG00000032842	2.6152	1.38692	2.78344	0.0268514	0.382316	17	46303221	46328352	-1	Abcc10	protein_coding	ATP-binding cassette, sub-family C (CFTR/MRP), member 10 [Source:MGI Symbol;Acc:MGI:2386976]
ENSMUSG00000047246	-2.66862	-1.41609	1.9289	0.0268514	0.382316	13	23583742	23621124	-1	Hist1h2be	protein_coding	histone cluster 1, H2be [Source:MGI Symbol;Acc:MGI:2448380]
ENSMUSG00000022805	2.60352	1.38046	0.0376946	0.0268514	0.382316	16	38297754	38342143	-1	Maats1	protein_coding	MYCBP-associated, testis expressed 1 [Source:MGI Symbol;Acc:MGI:2443598]
ENSMUSG00000060950	2.20196	1.13879	3.1868	0.0269575	0.383433	12	111678105	111683902	1	Trmt61a	protein_coding	tRNA methyltransferase 61A [Source:MGI Symbol;Acc:MGI:2443487]
ENSMUSG00000021112	-1.81461	-0.859658	5.87094	0.0270925	0.384958	12	78748947	78840711	1	Mpp5	protein_coding	membrane protein, palmitoylated 5 (MAGUK p55 subfamily member 5) [Source:MGI Symbol;Acc:MGI:1927339]
ENSMUSG00000028861	-1.82846	-0.870629	5.13353	0.0271363	0.385185	4	126046925	126055532	1	Mrps15	protein_coding	mitochondrial ribosomal protein S15 [Source:MGI Symbol;Acc:MGI:1913657]
ENSMUSG00000021904	1.90685	0.931189	3.11217	0.0271972	0.385313	14	31217860	31230350	1	Sema3g	protein_coding	sema domain, immunoglobulin domain (Ig), short basic domain, secreted, (semaphorin) 3G [Source:MGI Symbol;Acc:MGI:3041242]
ENSMUSG00000046311	-1.82363	-0.866813	5.08765	0.0272009	0.385313	11	49203292	49218816	1	Zfp62	protein_coding	zinc finger protein 62 [Source:MGI Symbol;Acc:MGI:99662]
ENSMUSG00000003808	1.89655	0.92338	4.62593	0.0272841	0.386098	8	84856989	84869257	1	Farsa	protein_coding	phenylalanyl-tRNA synthetase, alpha subunit [Source:MGI Symbol;Acc:MGI:1913840]
ENSMUSG00000047330	1.95909	0.970184	1.80032	0.027373	0.386272	1	78816758	78820028	1	Kcne4	protein_coding	potassium voltage-gated channel, Isk-related subfamily, gene 4 [Source:MGI Symbol;Acc:MGI:1891125]
ENSMUSG00000098112	2.13235	1.09244	0.530101	0.0274072	0.386272	15	100641077	100669553	-1	Bin2	protein_coding	bridging integrator 2 [Source:MGI Symbol;Acc:MGI:3611448]
ENSMUSG00000015852	-2.1617	-1.11217	1.32276	0.0274072	0.386272	3	87250758	87263738	-1	Fcrls	protein_coding	Fc receptor-like S, scavenger receptor [Source:MGI Symbol;Acc:MGI:1933397]
ENSMUSG00000023348	2.017	1.01221	4.16875	0.0274078	0.386272	5	137309654	137314404	-1	Trip6	protein_coding	thyroid hormone receptor interactor 6 [Source:MGI Symbol;Acc:MGI:1343458]
ENSMUSG00000053158	2.21088	1.14462	3.15898	0.0275875	0.388409	7	80377758	80387946	-1	Fes	protein_coding	feline sarcoma oncogene [Source:MGI Symbol;Acc:MGI:95514]
ENSMUSG00000062510	-2.02052	-1.01473	1.97274	0.0278419	0.391493	1	191063012	191086474	1	Nsl1	protein_coding	NSL1, MIND kinetochore complex component, homolog (S. cerevisiae) [Source:MGI Symbol;Acc:MGI:2685830]
ENSMUSG00000033735	1.87861	0.909668	5.04671	0.0279351	0.391493	6	85133678	85137766	-1	Spr	protein_coding	sepiapterin reductase [Source:MGI Symbol;Acc:MGI:103078]
ENSMUSG00000021596	1.943	0.958284	1.66596	0.0279474	0.391493	13	76384535	77031810	1	Mctp1	protein_coding	multiple C2 domains, transmembrane 1 [Source:MGI Symbol;Acc:MGI:1926021]
ENSMUSG00000051790	1.90069	0.926522	4.21839	0.0279618	0.391493	11	69823122	69837784	-1	Nlgn2	protein_coding	neuroligin 2 [Source:MGI Symbol;Acc:MGI:2681835]
ENSMUSG00000024799	2.68067	1.4226	1.23297	0.0279759	0.391493	19	6062821	6068373	-1	Tm7sf2	protein_coding	transmembrane 7 superfamily member 2 [Source:MGI Symbol;Acc:MGI:1920416]
ENSMUSG00000059842	2.70953	1.43804	1.84676	0.0279759	0.391493	2	154613297	154646821	1	Zfp341	protein_coding	zinc finger protein 341 [Source:MGI Symbol;Acc:MGI:2682937]
ENSMUSG00000035293	-1.8416	-0.880962	4.02059	0.0281233	0.392822	12	51348061	51376986	1	G2e3	protein_coding	G2/M-phase specific E3 ubiquitin ligase [Source:MGI Symbol;Acc:MGI:2444298]
ENSMUSG00000020399	2.39877	1.26229	-0.495299	0.0281275	0.392822	11	46454935	46481255	1	Havcr2	protein_coding	hepatitis A virus cellular receptor 2 [Source:MGI Symbol;Acc:MGI:2159682]
ENSMUSG00000003348	1.97215	0.979772	2.92972	0.0281565	0.392832	10	80685256	80701820	-1	Mob3a	protein_coding	MOB kinase activator 3A [Source:MGI Symbol;Acc:MGI:3050117]
ENSMUSG00000004730	1.89773	0.924278	1.91962	0.0282435	0.392839	17	57358686	57483529	1	Adgre1	protein_coding	adhesion G protein-coupled receptor E1 [Source:MGI Symbol;Acc:MGI:106912]
ENSMUSG00000027222	2.21471	1.14711	3.40008	0.0282583	0.392839	2	92374676	92381217	1	Pex16	protein_coding	peroxisomal biogenesis factor 16 [Source:MGI Symbol;Acc:MGI:1338829]
ENSMUSG00000017386	2.00337	1.00243	3.73978	0.0283234	0.392839	11	78158499	78165589	-1	Traf4	protein_coding	TNF receptor associated factor 4 [Source:MGI Symbol;Acc:MGI:1202880]
ENSMUSG00000085166	-2.05663	-1.04028	2.24124	0.0283427	0.392839	5	34650718	34652477	1	Gm15522	antisense	predicted gene 15522 [Source:MGI Symbol;Acc:MGI:3782969]
ENSMUSG00000027613	1.85507	0.891473	5.37382	0.0283638	0.392839	2	155819832	155826925	-1	Eif6	protein_coding	eukaryotic translation initiation factor 6 [Source:MGI Symbol;Acc:MGI:1196288]
ENSMUSG00000015340	1.89299	0.920668	2.05072	0.0284357	0.392839	X	9435252	9487771	-1	Cybb	protein_coding	cytochrome b-245, beta polypeptide [Source:MGI Symbol;Acc:MGI:88574]
ENSMUSG00000096736	2.72264	1.44501	-0.885986	0.0285004	0.392839	9	3034599	3035805	1	Gm17535	protein_coding	predicted gene, 17535 [Source:MGI Symbol;Acc:MGI:4937169]
ENSMUSG00000016194	2.78606	1.47823	0.904421	0.0285004	0.392839	1	193221634	193264075	-1	Hsd11b1	protein_coding	hydroxysteroid 11-beta dehydrogenase 1 [Source:MGI Symbol;Acc:MGI:103562]
ENSMUSG00000020782	2.75529	1.46221	3.55198	0.0285004	0.392839	11	115824049	115855780	1	Llgl2	protein_coding	lethal giant larvae homolog 2 (Drosophila) [Source:MGI Symbol;Acc:MGI:1918843]
ENSMUSG00000038576	-2.64973	-1.40585	0.468617	0.0285004	0.392839	1	182763860	182896591	1	Susd4	protein_coding	sushi domain containing 4 [Source:MGI Symbol;Acc:MGI:2138351]
ENSMUSG00000060445	-3.04437	-1.60614	-0.198963	0.0285004	0.392839	2	178345293	178407685	-1	Sycp2	protein_coding	synaptonemal complex protein 2 [Source:MGI Symbol;Acc:MGI:1933281]
ENSMUSG00000034800	2.73396	1.45099	1.61753	0.0285004	0.392839	2	127574662	127587094	-1	Zfp661	protein_coding	zinc finger protein 661 [Source:MGI Symbol;Acc:MGI:1919430]
ENSMUSG00000018761	1.92052	0.941499	3.45296	0.0285253	0.392839	11	69656697	69662642	-1	Mpdu1	protein_coding	mannose-P-dolichol utilization defect 1 [Source:MGI Symbol;Acc:MGI:1346040]
ENSMUSG00000026399	-1.88562	-0.915037	3.23969	0.0285809	0.392966	1	130439027	130462744	-1	Cd55	protein_coding	CD55 antigen [Source:MGI Symbol;Acc:MGI:104850]
ENSMUSG00000039891	-1.78505	-0.835967	8.13826	0.0286235	0.392966	10	17796226	17845665	1	Txlnb	protein_coding	taxilin beta [Source:MGI Symbol;Acc:MGI:2671945]
ENSMUSG00000018102	-1.98045	-0.98583	4.26201	0.0286492	0.392966	13	23684199	23692488	1	Hist1h2bc	protein_coding	histone cluster 1, H2bc [Source:MGI Symbol;Acc:MGI:1915274]
ENSMUSG00000048534	4.05563	2.01993	-1.26857	0.0287281	0.392966	9	45079183	45108530	1	Amica1	protein_coding	adhesion molecule, interacts with CXADR antigen 1 [Source:MGI Symbol;Acc:MGI:2685484]
ENSMUSG00000085587	4.00092	2.00033	5.23085	0.0287281	0.392966	X	10717473	10718710	-1	Gm14493	antisense	predicted gene 14493 [Source:MGI Symbol;Acc:MGI:3705313]
ENSMUSG00000026475	2.06554	1.04652	3.56384	0.0288344	0.392966	1	153740349	153745468	1	Rgs16	protein_coding	regulator of G-protein signaling 16 [Source:MGI Symbol;Acc:MGI:108407]
ENSMUSG00000021622	-1.78446	-0.835489	9.42724	0.0289317	0.392966	13	91853387	91876885	-1	Ckmt2	protein_coding	creatine kinase, mitochondrial 2 [Source:MGI Symbol;Acc:MGI:1923972]
ENSMUSG00000097221	2.87037	1.52124	3.41932	0.028962	0.392966	15	12321438	12321899	-1	1810049J17Rik	protein_coding	RIKEN cDNA 1810049J17 gene [Source:MGI Symbol;Acc:MGI:3704453]
ENSMUSG00000022144	2.83872	1.50524	0.126791	0.028962	0.392966	15	7811011	7837575	1	Gdnf	protein_coding	glial cell line derived neurotrophic factor [Source:MGI Symbol;Acc:MGI:107430]
ENSMUSG00000031712	-3.10823	-1.63609	1.40575	0.028962	0.392966	8	82331637	82403222	-1	Il15	protein_coding	interleukin 15 [Source:MGI Symbol;Acc:MGI:103014]
ENSMUSG00000017344	-3.07907	-1.6225	1.83765	0.028962	0.392966	11	78499091	78502324	1	Vtn	protein_coding	vitronectin [Source:MGI Symbol;Acc:MGI:98940]
ENSMUSG00000029455	1.81199	0.857574	6.52269	0.0290065	0.392966	5	121566027	121593824	-1	Aldh2	protein_coding	aldehyde dehydrogenase 2, mitochondrial [Source:MGI Symbol;Acc:MGI:99600]
ENSMUSG00000039741	1.97567	0.982342	4.37733	0.0290944	0.392966	11	120232947	120292296	1	Bahcc1	protein_coding	BAH domain and coiled-coil containing 1 [Source:MGI Symbol;Acc:MGI:2679272]
ENSMUSG00000071266	-1.9021	-0.927596	2.66934	0.0291367	0.392966	17	22424222	22456689	1	Zfp946	protein_coding	zinc finger protein 946 [Source:MGI Symbol;Acc:MGI:1921399]
ENSMUSG00000040356	1.85746	0.893333	4.82607	0.0292391	0.392966	17	34839228	34850210	-1	Skiv2l	protein_coding	superkiller viralicidic activity 2-like (S. cerevisiae) [Source:MGI Symbol;Acc:MGI:1099835]
ENSMUSG00000073761	2.80982	1.49048	-0.253013	0.029313	0.392966	4	123859679	123863165	1	4933427I04Rik	protein_coding	Riken cDNA 4933427I04 gene [Source:MGI Symbol;Acc:MGI:3613760]
ENSMUSG00000037280	2.83376	1.50272	-0.442686	0.029313	0.392966	15	100691813	100729376	-1	Galnt6	protein_coding	UDP-N-acetyl-alpha-D-galactosamine:polypeptide N-acetylgalactosaminyltransferase 6 [Source:MGI Symbol;Acc:MGI:1891640]
ENSMUSG00000085857	-2.91551	-1.54375	-0.0217974	0.029313	0.392966	1	121489296	121493203	-1	Gm15392	antisense	predicted gene 15392 [Source:MGI Symbol;Acc:MGI:3705317]
ENSMUSG00000028833	2.16102	1.11171	4.45882	0.0293454	0.392966	4	126743750	126753438	-1	Ncdn	protein_coding	neurochondrin [Source:MGI Symbol;Acc:MGI:1347351]
ENSMUSG00000026197	2.16909	1.11709	3.15847	0.0293454	0.392966	1	75168646	75171629	1	Zfand2b	protein_coding	zinc finger, AN1 type domain 2B [Source:MGI Symbol;Acc:MGI:1916068]
ENSMUSG00000080242	3.66971	1.87567	4.2715	0.0293458	0.392966	6	37806086	37806550	1	Gm15487	processed_pseudogene	predicted gene 15487 [Source:MGI Symbol;Acc:MGI:3709610]
ENSMUSG00000054945	-3.3093	-1.72653	0.134029	0.0293458	0.392966	5	90367204	90368487	1	Gm9958	protein_coding	predicted gene 9958 [Source:MGI Symbol;Acc:MGI:3641866]
ENSMUSG00000049511	3.08601	1.62574	-0.717023	0.0293458	0.392966	9	81628291	81633828	-1	Htr1b	protein_coding	5-hydroxytryptamine (serotonin) receptor 1B [Source:MGI Symbol;Acc:MGI:96274]
ENSMUSG00000070527	3.23475	1.69365	-0.055807	0.0293458	0.392966	7	62417593	62420139	-1	Mkrn3	protein_coding	makorin, ring finger protein, 3 [Source:MGI Symbol;Acc:MGI:2181178]
ENSMUSG00000071562	3.06535	1.61605	-1.53366	0.0293458	0.392966	16	36277148	36285371	1	Stfa1	protein_coding	stefin A1 [Source:MGI Symbol;Acc:MGI:106198]
ENSMUSG00000022831	1.91838	0.939887	2.63487	0.0294178	0.392966	16	36934983	36963212	1	Hcls1	protein_coding	hematopoietic cell specific Lyn substrate 1 [Source:MGI Symbol;Acc:MGI:104568]
ENSMUSG00000059049	-1.89268	-0.920428	2.70319	0.0294515	0.392966	4	82897920	83052339	-1	Frem1	protein_coding	Fras1 related extracellular matrix protein 1 [Source:MGI Symbol;Acc:MGI:2670972]
ENSMUSG00000044030	1.89305	0.920712	4.5816	0.0294515	0.392966	7	19004065	19006761	1	Irf2bp1	protein_coding	interferon regulatory factor 2 binding protein 1 [Source:MGI Symbol;Acc:MGI:2442159]
ENSMUSG00000086382	3.46694	1.79366	-0.710295	0.0294795	0.392966	2	73584850	73589208	1	Chrna1os	antisense	cholinergic receptor, nicotinic, alpha polypeptide 1 (muscle), opposite strand [Source:MGI Symbol;Acc:MGI:3651120]
ENSMUSG00000098635	2.95592	1.56361	-0.545203	0.0294795	0.392966	10	13091581	13091817	-1	Gm27741	misc_RNA	predicted gene, 27741 [Source:MGI Symbol;Acc:MGI:5531123]
ENSMUSG00000026068	3.51209	1.81233	-0.588179	0.0294795	0.392966	1	40515362	40551705	1	Il18rap	protein_coding	interleukin 18 receptor accessory protein [Source:MGI Symbol;Acc:MGI:1338888]
ENSMUSG00000071068	3.02667	1.59773	-0.766203	0.0294795	0.392966	17	48300038	48312534	1	Treml2	protein_coding	triggering receptor expressed on myeloid cells-like 2 [Source:MGI Symbol;Acc:MGI:2147038]
ENSMUSG00000040978	-2.07585	-1.0537	2.00984	0.0294829	0.392966	11	9048594	9069356	1	Gm11992	protein_coding	predicted gene 11992 [Source:MGI Symbol;Acc:MGI:3651127]
ENSMUSG00000063108	-1.82427	-0.86732	4.10045	0.029498	0.392966	9	20432972	20460162	-1	Zfp26	protein_coding	zinc finger protein 26 [Source:MGI Symbol;Acc:MGI:99173]
ENSMUSG00000029121	-2.32249	-1.21567	1.56802	0.0296653	0.394475	5	37241940	37292133	1	Crmp1	protein_coding	collapsin response mediator protein 1 [Source:MGI Symbol;Acc:MGI:107793]
ENSMUSG00000082488	-1.83401	-0.874999	5.42849	0.0296681	0.394475	13	91861432	91862044	1	1700119I11Rik	antisense	RIKEN cDNA 1700119I11 gene [Source:MGI Symbol;Acc:MGI:1925729]
ENSMUSG00000090570	1.83256	0.873859	4.62416	0.0298857	0.396988	9	107300380	107301838	-1	Gm17041	antisense	predicted gene 17041 [Source:MGI Symbol;Acc:MGI:4937868]
ENSMUSG00000086237	-2.02076	-1.0149	2.03632	0.0300044	0.398183	16	45736503	45737318	1	Gm15591	antisense	predicted gene 15591 [Source:MGI Symbol;Acc:MGI:3783038]
ENSMUSG00000037221	2.19117	1.1317	3.25041	0.0300763	0.398755	5	137596645	137601058	-1	Mospd3	protein_coding	motile sperm domain containing 3 [Source:MGI Symbol;Acc:MGI:1916179]
ENSMUSG00000097505	-1.94488	-0.959679	2.70802	0.0301393	0.399085	6	148988729	148991431	1	Gm26540	lincRNA	predicted gene, 26540 [Source:MGI Symbol;Acc:MGI:5477034]
ENSMUSG00000022439	2.11287	1.0792	0.92316	0.0301587	0.399085	15	84324026	84342978	1	Parvg	protein_coding	parvin, gamma [Source:MGI Symbol;Acc:MGI:2158329]
ENSMUSG00000045257	-1.96845	-0.977057	1.67928	0.0302351	0.399714	17	80290212	80297473	1	Morn2	protein_coding	MORN repeat containing 2 [Source:MGI Symbol;Acc:MGI:2674071]
ENSMUSG00000040464	-1.81807	-0.862407	3.94488	0.030277	0.399887	5	5537454	5559538	-1	Gtpbp10	protein_coding	GTP-binding protein 10 (putative) [Source:MGI Symbol;Acc:MGI:2385599]
ENSMUSG00000030036	1.92512	0.94495	3.93176	0.0303472	0.400433	6	83115496	83118898	1	Mogs	protein_coding	mannosyl-oligosaccharide glucosidase [Source:MGI Symbol;Acc:MGI:1929872]
ENSMUSG00000086841	2.0226	1.01621	3.37149	0.03043	0.400524	11	62602877	62604807	1	2410006H16Rik	processed_transcript	RIKEN cDNA 2410006H16 gene [Source:MGI Symbol;Acc:MGI:1916471]
ENSMUSG00000046546	1.86346	0.897985	4.86819	0.0304515	0.400524	16	30599723	30602797	1	Fam43a	protein_coding	family with sequence similarity 43, member A [Source:MGI Symbol;Acc:MGI:2676309]
ENSMUSG00000079049	2.43601	1.28452	0.707462	0.0305084	0.400524	13	32881833	32898161	-1	Serpinb1c	protein_coding	serine (or cysteine) peptidase inhibitor, clade B, member 1c [Source:MGI Symbol;Acc:MGI:2445363]
ENSMUSG00000071649	1.98158	0.986653	4.47495	0.0305479	0.400524	19	8920374	8927234	1	B3gat3	protein_coding	beta-1,3-glucuronyltransferase 3 (glucuronosyltransferase I) [Source:MGI Symbol;Acc:MGI:1919977]
ENSMUSG00000054793	1.97215	0.979771	4.01353	0.0305479	0.400524	7	24482023	24504539	1	Cadm4	protein_coding	cell adhesion molecule 4 [Source:MGI Symbol;Acc:MGI:2449088]
ENSMUSG00000036867	1.931	0.949348	3.6923	0.0305504	0.400524	9	63953076	64022059	-1	Smad6	protein_coding	SMAD family member 6 [Source:MGI Symbol;Acc:MGI:1336883]
ENSMUSG00000054939	-2.29556	-1.19885	1.70448	0.0305563	0.400524	16	3847268	3858880	1	Zfp174	protein_coding	zinc finger protein 174 [Source:MGI Symbol;Acc:MGI:2686600]
ENSMUSG00000004947	2.0479	1.03414	3.33591	0.0306179	0.400617	5	135994800	136032872	1	Dtx2	protein_coding	deltex 2 homolog (Drosophila) [Source:MGI Symbol;Acc:MGI:1921448]
ENSMUSG00000004328	1.81679	0.861391	3.1529	0.0306212	0.400617	7	17031507	17062427	-1	Hif3a	protein_coding	hypoxia inducible factor 3, alpha subunit [Source:MGI Symbol;Acc:MGI:1859778]
ENSMUSG00000057667	2.06573	1.04665	2.43844	0.0307807	0.40185	7	19505814	19508331	-1	Bloc1s3	protein_coding	biogenesis of lysosomal organelles complex-1, subunit 3 [Source:MGI Symbol;Acc:MGI:2678952]
ENSMUSG00000045319	1.9813	0.986446	2.76317	0.0307818	0.40185	2	6097607	6130211	-1	Proser2	protein_coding	proline and serine rich 2 [Source:MGI Symbol;Acc:MGI:2442238]
ENSMUSG00000020189	-1.77188	-0.825281	7.58972	0.0308023	0.40185	10	111164802	111297247	1	Osbpl8	protein_coding	oxysterol binding protein-like 8 [Source:MGI Symbol;Acc:MGI:2443807]
ENSMUSG00000013787	1.81043	0.856332	5.97739	0.0308663	0.402307	17	34898469	34914052	1	Ehmt2	protein_coding	euchromatic histone lysine N-methyltransferase 2 [Source:MGI Symbol;Acc:MGI:2148922]
ENSMUSG00000058748	-2.04069	-1.02906	2.24317	0.0310239	0.40398	8	4613167	4629549	1	Zfp958	protein_coding	zinc finger protein 958 [Source:MGI Symbol;Acc:MGI:2385298]
ENSMUSG00000030733	1.82806	0.870316	5.70075	0.031137	0.405073	7	126466994	126475130	-1	Sh2b1	protein_coding	SH2B adaptor protein 1 [Source:MGI Symbol;Acc:MGI:1201407]
ENSMUSG00000096433	-1.89364	-0.921165	3.49607	0.0312639	0.406343	17	22197265	22225614	-1	Gm4944	protein_coding	predicted gene 4944 [Source:MGI Symbol;Acc:MGI:3643318]
ENSMUSG00000032802	1.84945	0.887094	6.06341	0.0313085	0.406541	2	152105516	152111376	1	Srxn1	protein_coding	sulfiredoxin 1 homolog (S. cerevisiae) [Source:MGI Symbol;Acc:MGI:104971]
ENSMUSG00000091390	2.50111	1.32257	2.28719	0.031404	0.407015	17	57041775	57047143	1	Gm17168	antisense	predicted gene 17168 [Source:MGI Symbol;Acc:MGI:4937995]
ENSMUSG00000021379	-2.50226	-1.32323	1.15309	0.031404	0.407015	13	48261427	48264036	1	Id4	protein_coding	inhibitor of DNA binding 4 [Source:MGI Symbol;Acc:MGI:99414]
ENSMUSG00000000552	2.25317	1.17195	3.29667	0.031433	0.407015	15	103313895	103340086	-1	Zfp385a	protein_coding	zinc finger protein 385A [Source:MGI Symbol;Acc:MGI:1352495]
ENSMUSG00000019158	2.14482	1.10086	4.88286	0.0316545	0.409204	7	16452779	16455489	1	Tmem160	protein_coding	transmembrane protein 160 [Source:MGI Symbol;Acc:MGI:1916344]
ENSMUSG00000062312	1.84663	0.884894	4.62178	0.0316644	0.409204	11	98412470	98437716	1	Erbb2	protein_coding	v-erb-b2 erythroblastic leukemia viral oncogene homolog 2, neuro/glioblastoma derived oncogene homolog (avian) [Source:MGI Symbol;Acc:MGI:95410]
ENSMUSG00000024339	2.15423	1.10717	4.01276	0.0316906	0.409204	17	34203527	34216321	1	Tap2	protein_coding	transporter 2, ATP-binding cassette, sub-family B (MDR/TAP) [Source:MGI Symbol;Acc:MGI:98484]
ENSMUSG00000021903	1.84762	0.885672	3.85526	0.0317287	0.409315	14	32028989	32062197	1	Galnt15	protein_coding	UDP-N-acetyl-alpha-D-galactosamine:polypeptide N-acetylgalactosaminyltransferase 15 [Source:MGI Symbol;Acc:MGI:1926004]
ENSMUSG00000024942	1.85639	0.892497	4.54571	0.0318228	0.409819	19	5988546	6015825	-1	Capn1	protein_coding	calpain 1 [Source:MGI Symbol;Acc:MGI:88263]
ENSMUSG00000060802	-1.79059	-0.840436	6.04881	0.0318473	0.409819	2	122147686	122153083	1	B2m	protein_coding	beta-2 microglobulin [Source:MGI Symbol;Acc:MGI:88127]
ENSMUSG00000020847	1.96064	0.971324	3.0491	0.0318564	0.409819	11	75830999	75938429	-1	Rph3al	protein_coding	rabphilin 3A-like (without C2 domains) [Source:MGI Symbol;Acc:MGI:1923492]
ENSMUSG00000069117	1.76529	0.819906	6.54397	0.0319439	0.410308	13	97760130	97760588	-1	Gm10260	protein_coding	predicted gene 10260 [Source:MGI Symbol;Acc:MGI:3642298]
ENSMUSG00000021464	2.0166	1.01192	2.68179	0.0319564	0.410308	13	53109312	53286124	-1	Ror2	protein_coding	receptor tyrosine kinase-like orphan receptor 2 [Source:MGI Symbol;Acc:MGI:1347521]
ENSMUSG00000025104	-1.7908	-0.840606	4.73542	0.0319839	0.410308	7	81881251	81934473	-1	Hdgfrp3	protein_coding	hepatoma-derived growth factor, related protein 3 [Source:MGI Symbol;Acc:MGI:1352760]
ENSMUSG00000047141	-1.82788	-0.870169	3.9893	0.0320128	0.410308	16	64780351	64786321	-1	Zfp654	protein_coding	zinc finger protein 654 [Source:MGI Symbol;Acc:MGI:1919270]
ENSMUSG00000026768	-1.80802	-0.854413	4.05934	0.0322075	0.412423	2	12106632	12301922	-1	Itga8	protein_coding	integrin alpha 8 [Source:MGI Symbol;Acc:MGI:109442]
ENSMUSG00000040212	2.04816	1.03433	2.59284	0.0322376	0.412427	7	45918023	45921426	-1	Emp3	protein_coding	epithelial membrane protein 3 [Source:MGI Symbol;Acc:MGI:1098729]
ENSMUSG00000074207	2.01959	1.01407	2.48997	0.0323065	0.412548	3	138260991	138290698	1	Adh1	protein_coding	alcohol dehydrogenase 1 (class I) [Source:MGI Symbol;Acc:MGI:87921]
ENSMUSG00000051235	-2.03266	-1.02337	1.84823	0.0323065	0.412548	12	11240926	11265787	-1	Gen1	protein_coding	Gen homolog 1, endonuclease (Drosophila) [Source:MGI Symbol;Acc:MGI:2443149]
ENSMUSG00000097695	1.75803	0.813958	7.87895	0.0323553	0.4127	8	58171435	58298866	1	Gm26905	lincRNA	predicted gene, 26905 [Source:MGI Symbol;Acc:MGI:5477399]
ENSMUSG00000057672	1.82307	0.866368	5.38706	0.032378	0.4127	8	83669762	83699179	-1	Pkn1	protein_coding	protein kinase N1 [Source:MGI Symbol;Acc:MGI:108022]
ENSMUSG00000041658	-2.23393	-1.15958	1.25579	0.0325841	0.41441	X	153139981	153171943	1	Rragb	protein_coding	Ras-related GTP binding B [Source:MGI Symbol;Acc:MGI:3038613]
ENSMUSG00000036782	-1.77525	-0.828019	4.76259	0.0325959	0.41441	X	23219271	23365082	-1	Klhl13	protein_coding	kelch-like 13 [Source:MGI Symbol;Acc:MGI:1914705]
ENSMUSG00000086289	-1.81536	-0.860259	3.68065	0.0326018	0.41441	8	25037052	25041757	1	Gm16933	processed_transcript	predicted gene, 16933 [Source:MGI Symbol;Acc:MGI:4439857]
ENSMUSG00000022177	-1.88888	-0.917529	3.27017	0.032747	0.415874	14	54541785	54554361	-1	Haus4	protein_coding	HAUS augmin-like complex, subunit 4 [Source:MGI Symbol;Acc:MGI:1261794]
ENSMUSG00000041164	1.8235	0.866711	5.79516	0.0329426	0.417506	11	6389074	6406158	1	Zmiz2	protein_coding	zinc finger, MIZ-type containing 2 [Source:MGI Symbol;Acc:MGI:106374]
ENSMUSG00000025245	-1.79368	-0.842921	4.4983	0.0329565	0.417506	9	123694416	123717625	-1	Lztfl1	protein_coding	leucine zipper transcription factor-like 1 [Source:MGI Symbol;Acc:MGI:1934860]
ENSMUSG00000021367	-1.87388	-0.906026	2.63604	0.0329845	0.417506	13	42301270	42307989	1	Edn1	protein_coding	endothelin 1 [Source:MGI Symbol;Acc:MGI:95283]
ENSMUSG00000031292	-1.97903	-0.984796	2.0214	0.0330003	0.417506	X	160771923	160994704	-1	Cdkl5	protein_coding	cyclin-dependent kinase-like 5 [Source:MGI Symbol;Acc:MGI:1278336]
ENSMUSG00000097335	-1.90275	-0.928083	2.55011	0.033034	0.417506	11	80017354	80029868	-1	Gm26563	lincRNA	predicted gene, 26563 [Source:MGI Symbol;Acc:MGI:5477057]
ENSMUSG00000000325	1.82099	0.864725	5.25126	0.0331918	0.417506	16	18348182	18407076	1	Arvcf	protein_coding	armadillo repeat gene deleted in velo-cardio-facial syndrome [Source:MGI Symbol;Acc:MGI:109620]
ENSMUSG00000041406	-1.90161	-0.927218	2.76306	0.0332292	0.417506	1	163945993	163994796	-1	BC055324	protein_coding	cDNA sequence BC055324 [Source:MGI Symbol;Acc:MGI:3590554]
ENSMUSG00000084917	-2.0205	-1.01471	2.56624	0.0332522	0.417506	9	80118895	80121937	-1	Gm17477	lincRNA	predicted gene, 17477 [Source:MGI Symbol;Acc:MGI:4937111]
ENSMUSG00000029729	-1.79195	-0.84153	4.90504	0.0332522	0.417506	5	138085084	138107822	1	Zkscan1	protein_coding	zinc finger with KRAB and SCAN domains 1 [Source:MGI Symbol;Acc:MGI:1921820]
ENSMUSG00000022528	-1.83297	-0.87418	5.02294	0.0333264	0.417506	16	30064384	30067796	1	Hes1	protein_coding	hairy and enhancer of split 1 (Drosophila) [Source:MGI Symbol;Acc:MGI:104853]
ENSMUSG00000086607	2.10271	1.07225	1.25142	0.0333552	0.417506	18	57373455	57552397	-1	4930511M06Rik	processed_transcript	RIKEN cDNA 4930511M06 gene [Source:MGI Symbol;Acc:MGI:1922334]
ENSMUSG00000016758	2.14052	1.09796	2.59962	0.0333552	0.417506	15	83526862	83544635	1	Bik	protein_coding	BCL2-interacting killer [Source:MGI Symbol;Acc:MGI:1206591]
ENSMUSG00000025145	2.11048	1.07757	3.39357	0.0333552	0.417506	11	120713925	120721128	1	Lrrc45	protein_coding	leucine rich repeat containing 45 [Source:MGI Symbol;Acc:MGI:2387183]
ENSMUSG00000097318	2.49693	1.32015	0.732187	0.0333573	0.417506	16	33379855	33380727	-1	1700007L15Rik	lincRNA	RIKEN cDNA 1700007L15 gene [Source:MGI Symbol;Acc:MGI:1916581]
ENSMUSG00000035984	-2.61525	-1.38695	0.138526	0.0333573	0.417506	18	34562634	34579115	-1	Nme5	protein_coding	NME/NM23 family member 5 [Source:MGI Symbol;Acc:MGI:1922783]
ENSMUSG00000028132	-2.44867	-1.292	1.86579	0.0333865	0.417506	3	121201761	121283098	-1	Tmem56	protein_coding	transmembrane protein 56 [Source:MGI Symbol;Acc:MGI:1923195]
ENSMUSG00000014778	2.03021	1.02163	3.8652	0.0334375	0.417506	8	105329163	105347953	-1	Fhod1	protein_coding	formin homology 2 domain containing 1 [Source:MGI Symbol;Acc:MGI:2679008]
ENSMUSG00000072966	-1.91405	-0.936626	2.29183	0.0334401	0.417506	X	135839034	135844730	1	Gprasp2	protein_coding	G protein-coupled receptor associated sorting protein 2 [Source:MGI Symbol;Acc:MGI:2442071]
ENSMUSG00000027737	1.95259	0.965387	3.97598	0.0334474	0.417506	3	49892526	50443614	-1	Slc7a11	protein_coding	solute carrier family 7 (cationic amino acid transporter, y+ system), member 11 [Source:MGI Symbol;Acc:MGI:1347355]
ENSMUSG00000015112	-1.7601	-0.815654	6.74915	0.0334901	0.417573	6	6041218	6217173	-1	Slc25a13	protein_coding	solute carrier family 25 (mitochondrial carrier, adenine nucleotide translocator), member 13 [Source:MGI Symbol;Acc:MGI:1354721]
ENSMUSG00000049124	2.16021	1.11117	2.78658	0.0335432	0.417573	17	26098872	26099257	-1	Gm8186	protein_coding	predicted gene 8186 [Source:MGI Symbol;Acc:MGI:3643110]
ENSMUSG00000053137	2.14637	1.1019	1.82905	0.0335432	0.417573	15	89142486	89149606	-1	Mapk11	protein_coding	mitogen-activated protein kinase 11 [Source:MGI Symbol;Acc:MGI:1338024]
ENSMUSG00000023861	-1.76896	-0.8229	5.9104	0.033618	0.418129	17	8282904	8297661	1	Mpc1	protein_coding	mitochondrial pyruvate carrier 1 [Source:MGI Symbol;Acc:MGI:1915240]
ENSMUSG00000019841	-1.76641	-0.820821	5.5745	0.0336715	0.418419	10	39732118	39875211	1	Rev3l	protein_coding	REV3-like, catalytic subunit of DNA polymerase zeta RAD54 like (S. cerevisiae) [Source:MGI Symbol;Acc:MGI:1337131]
ENSMUSG00000063087	1.99615	0.997222	1.54556	0.0337327	0.418487	18	5491503	5593505	-1	Gm10125	processed_transcript	predicted gene 10125 [Source:MGI Symbol;Acc:MGI:3642044]
ENSMUSG00000026893	-1.77709	-0.829518	4.78859	0.0337373	0.418487	2	62664285	62694109	1	Gca	protein_coding	grancalcin [Source:MGI Symbol;Acc:MGI:1918521]
ENSMUSG00000050541	1.79702	0.845609	4.94247	0.0338252	0.418796	11	43774606	43901210	-1	Adra1b	protein_coding	adrenergic receptor, alpha 1b [Source:MGI Symbol;Acc:MGI:104774]
ENSMUSG00000035027	1.83502	0.875796	6.2826	0.0338352	0.418796	10	81105915	81124697	1	Map2k2	protein_coding	mitogen-activated protein kinase kinase 2 [Source:MGI Symbol;Acc:MGI:1346867]
ENSMUSG00000030587	2.0969	1.06826	3.29241	0.033883	0.418796	7	29246561	29248432	-1	2200002D01Rik	protein_coding	RIKEN cDNA 2200002D01 gene [Source:MGI Symbol;Acc:MGI:1919525]
ENSMUSG00000025036	2.11379	1.07983	1.42863	0.033883	0.418796	19	46573365	46596898	1	Sfxn2	protein_coding	sideroflexin 2 [Source:MGI Symbol;Acc:MGI:2137678]
ENSMUSG00000085457	1.90201	0.927527	2.82502	0.0340001	0.41987	13	33935567	33960181	1	1110046J04Rik	antisense	RIKEN cDNA 1110046J04 gene [Source:MGI Symbol;Acc:MGI:1916058]
ENSMUSG00000063446	1.84549	0.884003	2.01867	0.0341564	0.421245	4	49059273	49340259	1	Lppr1	protein_coding	lipid phosphate phosphatase-related protein type 1 [Source:MGI Symbol;Acc:MGI:2445015]
ENSMUSG00000056917	1.9586	0.969823	4.72952	0.0342363	0.421245	19	5651185	5663707	-1	Sipa1	protein_coding	signal-induced proliferation associated gene 1 [Source:MGI Symbol;Acc:MGI:107576]
ENSMUSG00000047746	-1.75625	-0.812501	7.60627	0.0342429	0.421245	16	36963460	36990467	-1	Fbxo40	protein_coding	F-box protein 40 [Source:MGI Symbol;Acc:MGI:2443753]
ENSMUSG00000079227	2.01051	1.00756	0.568612	0.0342497	0.421245	9	124121543	124147699	1	Ccr5	protein_coding	chemokine (C-C motif) receptor 5 [Source:MGI Symbol;Acc:MGI:107182]
ENSMUSG00000009207	-1.80253	-0.850022	4.40668	0.0342633	0.421245	2	74520291	74579435	-1	Lnp	protein_coding	limb and neural patterns [Source:MGI Symbol;Acc:MGI:1918115]
ENSMUSG00000055116	1.92514	0.944962	2.96079	0.0343961	0.421885	7	113207465	113314122	1	Arntl	protein_coding	aryl hydrocarbon receptor nuclear translocator-like [Source:MGI Symbol;Acc:MGI:1096381]
ENSMUSG00000032507	1.92902	0.947868	2.70745	0.0343961	0.421885	9	113963637	114046191	-1	Fbxl2	protein_coding	F-box and leucine-rich repeat protein 2 [Source:MGI Symbol;Acc:MGI:1919429]
ENSMUSG00000035885	1.75095	0.808139	7.38752	0.0344408	0.421885	19	7215158	7217616	-1	Cox8a	protein_coding	cytochrome c oxidase subunit VIIIa [Source:MGI Symbol;Acc:MGI:105959]
ENSMUSG00000048707	2.35091	1.23322	2.00709	0.0344768	0.421885	2	25262618	25269885	1	Tprn	protein_coding	taperin [Source:MGI Symbol;Acc:MGI:2139535]
ENSMUSG00000034949	2.32596	1.21783	2.05388	0.0344768	0.421885	10	81233155	81252123	1	Zfr2	protein_coding	zinc finger RNA binding protein 2 [Source:MGI Symbol;Acc:MGI:2143792]
ENSMUSG00000031604	-1.81155	-0.857224	3.96468	0.0345304	0.421885	8	64718139	64733792	-1	Msmo1	protein_coding	methylsterol monoxygenase 1 [Source:MGI Symbol;Acc:MGI:1913484]
ENSMUSG00000029715	2.17309	1.11975	2.61461	0.0345747	0.421885	5	137501438	137502518	-1	Pop7	protein_coding	processing of precursor 7, ribonuclease P family, (S. cerevisiae) [Source:MGI Symbol;Acc:MGI:1921347]
ENSMUSG00000036687	-2.27036	-1.18292	1.74484	0.0345747	0.421885	5	139802485	139819917	-1	Tmem184a	protein_coding	transmembrane protein 184a [Source:MGI Symbol;Acc:MGI:2385897]
ENSMUSG00000032397	-1.79108	-0.840832	3.74421	0.0345892	0.421885	9	64281607	64304792	1	Tipin	protein_coding	timeless interacting protein [Source:MGI Symbol;Acc:MGI:1921571]
ENSMUSG00000087221	-1.9506	-0.96392	4.16327	0.0346879	0.422716	15	4020114	4027405	-1	BC037032	processed_transcript	cDNA Sequence BC037032 [Source:MGI Symbol;Acc:MGI:3040924]
ENSMUSG00000047030	1.83465	0.875506	4.49166	0.0347757	0.423313	2	167481133	167492887	-1	Spata2	protein_coding	spermatogenesis associated 2 [Source:MGI Symbol;Acc:MGI:2146885]
ENSMUSG00000046111	-1.7906	-0.840441	4.16203	0.0347979	0.423313	9	15316915	15357788	-1	Cep295	protein_coding	centrosomal protein 295 [Source:MGI Symbol;Acc:MGI:2442521]
ENSMUSG00000037685	-1.78237	-0.833797	5.27487	0.0350985	0.426597	5	67618140	67847434	-1	Atp8a1	protein_coding	ATPase, aminophospholipid transporter (APLT), class I, type 8A, member 1 [Source:MGI Symbol;Acc:MGI:1330848]
ENSMUSG00000021733	-1.77143	-0.824916	4.90445	0.0351988	0.427006	14	14703025	14799943	1	Slc4a7	protein_coding	solute carrier family 4, sodium bicarbonate cotransporter, member 7 [Source:MGI Symbol;Acc:MGI:2443878]
ENSMUSG00000030074	-2.11203	-1.07863	1.45645	0.0353031	0.427006	6	100704734	100805081	1	Gxylt2	protein_coding	glucoside xylosyltransferase 2 [Source:MGI Symbol;Acc:MGI:2682940]
ENSMUSG00000021575	-2.04184	-1.02987	2.29139	0.0353263	0.427006	13	74211118	74292331	-1	Ahrr	protein_coding	aryl-hydrocarbon receptor repressor [Source:MGI Symbol;Acc:MGI:1333776]
ENSMUSG00000028282	-1.78116	-0.832814	4.33896	0.0354552	0.427006	4	32615451	32653265	1	Casp8ap2	protein_coding	caspase 8 associated protein 2 [Source:MGI Symbol;Acc:MGI:1349399]
ENSMUSG00000086287	2.60246	1.37988	-0.0770351	0.0355119	0.427006	18	23750447	23752305	-1	Gm15972	antisense	predicted gene 15972 [Source:MGI Symbol;Acc:MGI:3801965]
ENSMUSG00000027412	2.61514	1.38689	1.79313	0.0355119	0.427006	2	160880670	160906002	1	Lpin3	protein_coding	lipin 3 [Source:MGI Symbol;Acc:MGI:1891342]
ENSMUSG00000075600	2.57629	1.36529	1.1059	0.0355119	0.427006	15	75754432	75841915	-1	Zc3h3	protein_coding	zinc finger CCCH type containing 3 [Source:MGI Symbol;Acc:MGI:2663721]
ENSMUSG00000024182	1.7933	0.842613	4.91982	0.0355335	0.427006	17	26138688	26195811	1	Axin1	protein_coding	axin 1 [Source:MGI Symbol;Acc:MGI:1096327]
ENSMUSG00000051950	-1.82042	-0.864269	3.58745	0.0355477	0.427006	5	149678230	149762599	1	B3glct	protein_coding	beta-3-glucosyltransferase [Source:MGI Symbol;Acc:MGI:2685903]
ENSMUSG00000039244	1.98685	0.990486	4.03354	0.0355518	0.427006	5	143301195	143315360	-1	E130309D02Rik	protein_coding	RIKEN cDNA E130309D02 gene [Source:MGI Symbol;Acc:MGI:2442621]
ENSMUSG00000038323	-1.89857	-0.924912	2.25089	0.035611	0.427006	1	57377620	57385423	1	1700066M21Rik	protein_coding	RIKEN cDNA 1700066M21 gene [Source:MGI Symbol;Acc:MGI:1920717]
ENSMUSG00000003549	1.94365	0.958768	3.61305	0.0356271	0.427006	7	19344778	19356524	1	Ercc1	protein_coding	excision repair cross-complementing rodent repair deficiency, complementation group 1 [Source:MGI Symbol;Acc:MGI:95412]
ENSMUSG00000041921	-1.80997	-0.855968	4.20411	0.03563	0.427006	2	71453276	71525194	1	Metap1d	protein_coding	methionyl aminopeptidase type 1D (mitochondrial) [Source:MGI Symbol;Acc:MGI:1913809]
ENSMUSG00000032997	2.36617	1.24256	4.56855	0.0356531	0.427006	1	75474569	75479307	-1	Chpf	protein_coding	chondroitin polymerizing factor [Source:MGI Symbol;Acc:MGI:106576]
ENSMUSG00000034334	-2.35892	-1.23813	1.03847	0.0356531	0.427006	13	92449622	92484031	-1	Fam151b	protein_coding	family with sequence similarity 151, member B [Source:MGI Symbol;Acc:MGI:1921192]
ENSMUSG00000087006	2.35565	1.23613	3.57408	0.0356531	0.427006	2	93955810	93957201	-1	Gm13889	protein_coding	predicted gene 13889 [Source:MGI Symbol;Acc:MGI:3652053]
ENSMUSG00000038515	2.15684	1.10892	1.53253	0.0356865	0.427006	8	13176869	13200624	-1	Grtp1	protein_coding	GH regulated TBC protein 1 [Source:MGI Symbol;Acc:MGI:1914040]
ENSMUSG00000034551	-2.22326	-1.15268	1.80556	0.0356865	0.427006	X	111569931	111697079	-1	Hdx	protein_coding	highly divergent homeobox [Source:MGI Symbol;Acc:MGI:2685226]
ENSMUSG00000002699	2.08081	1.05715	0.584609	0.0357537	0.427074	11	34046920	34092295	1	Lcp2	protein_coding	lymphocyte cytosolic protein 2 [Source:MGI Symbol;Acc:MGI:1321402]
ENSMUSG00000048677	2.10638	1.07477	2.0107	0.0357537	0.427074	7	145253923	145283927	-1	Tpcn2	protein_coding	two pore segment channel 2 [Source:MGI Symbol;Acc:MGI:2385297]
ENSMUSG00000020893	1.77968	0.831617	5.16138	0.035807	0.427293	11	69095217	69109960	1	Per1	protein_coding	period circadian clock 1 [Source:MGI Symbol;Acc:MGI:1098283]
ENSMUSG00000038583	-1.73785	-0.797305	11.4662	0.0358337	0.427293	10	53337686	53345999	1	Pln	protein_coding	phospholamban [Source:MGI Symbol;Acc:MGI:97622]
ENSMUSG00000073147	1.86273	0.89742	3.68708	0.0360526	0.429534	5	23382308	23434269	-1	5031425E22Rik	lincRNA	RIKEN cDNA 5031425E22 gene [Source:MGI Symbol;Acc:MGI:1923227]
ENSMUSG00000056394	-1.77229	-0.825617	4.4321	0.0361033	0.429729	7	13277283	13311433	1	Lig1	protein_coding	ligase I, DNA, ATP-dependent [Source:MGI Symbol;Acc:MGI:101789]
ENSMUSG00000017446	1.80512	0.852093	3.87361	0.0361778	0.429729	11	118428203	118449963	1	C1qtnf1	protein_coding	C1q and tumor necrosis factor related protein 1 [Source:MGI Symbol;Acc:MGI:1919254]
ENSMUSG00000048416	-1.73912	-0.798359	7.57564	0.0362065	0.429729	3	67374097	67400003	1	Mlf1	protein_coding	myeloid leukemia factor 1 [Source:MGI Symbol;Acc:MGI:1341819]
ENSMUSG00000036138	1.81976	0.863747	4.93515	0.0362145	0.429729	9	119339676	119350299	1	Acaa1a	protein_coding	acetyl-Coenzyme A acyltransferase 1A [Source:MGI Symbol;Acc:MGI:2148491]
ENSMUSG00000017664	1.83513	0.875878	4.11642	0.03624	0.429729	2	165276554	165287869	-1	Slc35c2	protein_coding	solute carrier family 35, member C2 [Source:MGI Symbol;Acc:MGI:2385166]
ENSMUSG00000003363	1.92823	0.947279	4.38982	0.0362549	0.429729	7	27532000	27553218	-1	Pld3	protein_coding	phospholipase D family, member 3 [Source:MGI Symbol;Acc:MGI:1333782]
ENSMUSG00000066842	-1.74609	-0.804131	6.1382	0.0363004	0.429801	1	150562524	150993435	-1	Hmcn1	protein_coding	hemicentin 1 [Source:MGI Symbol;Acc:MGI:2685047]
ENSMUSG00000040690	1.92755	0.946768	4.42255	0.0363229	0.429801	4	130047840	130099283	1	Col16a1	protein_coding	collagen, type XVI, alpha 1 [Source:MGI Symbol;Acc:MGI:1095396]
ENSMUSG00000033128	1.85123	0.888481	5.66421	0.0365222	0.431007	15	78877190	78894585	1	Gga1	protein_coding	golgi associated, gamma adaptin ear containing, ARF binding protein 1 [Source:MGI Symbol;Acc:MGI:2146207]
ENSMUSG00000000058	-1.75856	-0.814392	5.45494	0.0365293	0.431007	6	17281185	17289115	1	Cav2	protein_coding	caveolin 2 [Source:MGI Symbol;Acc:MGI:107571]
ENSMUSG00000042118	2.62152	1.3904	0.199687	0.0366424	0.431007	13	93655720	93674302	-1	Bhmt2	protein_coding	betaine-homocysteine methyltransferase 2 [Source:MGI Symbol;Acc:MGI:1891379]
ENSMUSG00000084883	2.63275	1.39657	3.69744	0.0366424	0.431007	12	108206345	108275417	-1	Ccdc85c	protein_coding	coiled-coil domain containing 85C [Source:MGI Symbol;Acc:MGI:3644008]
ENSMUSG00000047842	-2.66734	-1.4154	0.955026	0.0366424	0.431007	13	52504375	52530836	-1	Diras2	protein_coding	DIRAS family, GTP-binding RAS-like 2 [Source:MGI Symbol;Acc:MGI:1915453]
ENSMUSG00000027977	-2.56838	-1.36086	-0.0464137	0.0366424	0.431007	3	123526166	123690853	-1	Ndst3	protein_coding	N-deacetylase/N-sulfotransferase (heparan glucosaminyl) 3 [Source:MGI Symbol;Acc:MGI:1932544]
ENSMUSG00000049555	-2.6681	-1.41581	0.990294	0.0366424	0.431007	9	110865711	110880113	-1	Tmie	protein_coding	transmembrane inner ear [Source:MGI Symbol;Acc:MGI:2159400]
ENSMUSG00000048200	2.10469	1.07361	3.30415	0.0367876	0.432118	7	141461094	141466613	1	Cracr2b	protein_coding	calcium release activated channel regulator 2B [Source:MGI Symbol;Acc:MGI:2446129]
ENSMUSG00000014349	1.74363	0.802096	6.38238	0.0368842	0.432118	11	96047432	96065388	-1	Ube2z	protein_coding	ubiquitin-conjugating enzyme E2Z (putative) [Source:MGI Symbol;Acc:MGI:1343160]
ENSMUSG00000007570	2.18908	1.13033	3.08046	0.0368876	0.432118	17	28313530	28326568	1	Fance	protein_coding	Fanconi anemia, complementation group E [Source:MGI Symbol;Acc:MGI:1920025]
ENSMUSG00000062209	-1.76033	-0.815846	4.75324	0.0369113	0.432118	1	68032186	69108059	-1	Erbb4	protein_coding	v-erb-a erythroblastic leukemia viral oncogene homolog 4 (avian) [Source:MGI Symbol;Acc:MGI:104771]
ENSMUSG00000029168	-2.41156	-1.26997	0.613794	0.0369238	0.432118	5	30711564	30799375	1	Dpysl5	protein_coding	dihydropyrimidinase-like 5 [Source:MGI Symbol;Acc:MGI:1929772]
ENSMUSG00000080058	2.38537	1.25421	6.25472	0.0369238	0.432118	8	70699538	70700080	-1	Gm11175	protein_coding	predicted gene 11175 [Source:MGI Symbol;Acc:MGI:3809055]
ENSMUSG00000047686	-1.94435	-0.959289	2.28743	0.0370524	0.432608	X	106837082	106840644	-1	Zcchc5	protein_coding	zinc finger, CCHC domain containing 5 [Source:MGI Symbol;Acc:MGI:2685221]
ENSMUSG00000085024	1.98836	0.991578	1.23826	0.0371461	0.432608	13	23427975	23431022	-1	C230035I16Rik	lincRNA	RIKEN cDNA C230035I16 gene [Source:MGI Symbol;Acc:MGI:2444850]
ENSMUSG00000028670	1.97642	0.982889	4.51277	0.0371461	0.432608	4	135968224	135972626	-1	Lypla2	protein_coding	lysophospholipase 2 [Source:MGI Symbol;Acc:MGI:1347000]
ENSMUSG00000023707	1.9834	0.987979	3.27554	0.0371461	0.432608	5	124112297	124115483	1	Ogfod2	protein_coding	2-oxoglutarate and iron-dependent oxygenase domain containing 2 [Source:MGI Symbol;Acc:MGI:1913877]
ENSMUSG00000063382	1.88184	0.912144	4.88843	0.037154	0.432608	9	44499136	44510388	1	Bcl9l	protein_coding	B cell CLL/lymphoma 9-like [Source:MGI Symbol;Acc:MGI:1933114]
ENSMUSG00000097876	-1.86468	-0.898929	2.9266	0.037154	0.432608	16	57167401	57174413	1	Gm16892	lincRNA	predicted gene, 16892 [Source:MGI Symbol;Acc:MGI:4439816]
ENSMUSG00000026672	-1.7639	-0.818772	5.69326	0.0371841	0.432608	2	5020642	5064051	-1	Optn	protein_coding	optineurin [Source:MGI Symbol;Acc:MGI:1918898]
ENSMUSG00000044042	-1.74386	-0.802287	5.78712	0.0372236	0.432704	2	113327736	113716767	1	Fmn1	protein_coding	formin 1 [Source:MGI Symbol;Acc:MGI:101815]
ENSMUSG00000086806	-1.73695	-0.796559	7.68742	0.037274	0.432928	4	148001091	148004014	-1	Gm13054	antisense	predicted gene 13054 [Source:MGI Symbol;Acc:MGI:3702728]
ENSMUSG00000036202	-1.74418	-0.802546	5.81866	0.0374668	0.434804	2	52072837	52122383	1	Rif1	protein_coding	Rap1 interacting factor 1 homolog (yeast) [Source:MGI Symbol;Acc:MGI:1098622]
ENSMUSG00000024542	-1.77349	-0.826591	4.14252	0.0376994	0.43696	18	67800107	67885168	1	Cep192	protein_coding	centrosomal protein 192 [Source:MGI Symbol;Acc:MGI:1918049]
ENSMUSG00000056071	1.7984	0.846712	1.77064	0.0377318	0.43696	3	90692632	90695721	-1	S100a9	protein_coding	S100 calcium binding protein A9 (calgranulin B) [Source:MGI Symbol;Acc:MGI:1338947]
ENSMUSG00000096919	2.75305	1.46103	1.82387	0.0377787	0.43696	X	81070694	81073102	-1	Gm26775	lincRNA	predicted gene, 26775 [Source:MGI Symbol;Acc:MGI:5477269]
ENSMUSG00000091900	-2.98921	-1.57976	1.58379	0.0377787	0.43696	7	116082863	116084635	-1	Gm4353	protein_coding	predicted gene 4353 [Source:MGI Symbol;Acc:MGI:3782538]
ENSMUSG00000074923	1.86121	0.89624	4.42284	0.0378931	0.437918	2	118663303	118698020	1	Pak6	protein_coding	p21 protein (Cdc42/Rac)-activated kinase 6 [Source:MGI Symbol;Acc:MGI:2679420]
ENSMUSG00000027115	-2.02897	-1.02075	2.01824	0.038074	0.439545	2	109280738	109341747	1	Kif18a	protein_coding	kinesin family member 18A [Source:MGI Symbol;Acc:MGI:2446977]
ENSMUSG00000042761	1.99694	0.997789	0.532822	0.0380973	0.439545	9	87144306	87184045	1	Mrap2	protein_coding	melanocortin 2 receptor accessory protein 2 [Source:MGI Symbol;Acc:MGI:3609239]
ENSMUSG00000020284	1.88311	0.913121	3.45176	0.0381577	0.439877	10	77978524	77986905	1	1810043G02Rik	protein_coding	RIKEN cDNA 1810043G02 gene [Source:MGI Symbol;Acc:MGI:1915134]
ENSMUSG00000059027	-2.33326	-1.22235	1.12059	0.0382983	0.440034	4	109651529	109657853	-1	9630013D21Rik	processed_transcript	RIKEN cDNA 9630013D21 gene [Source:MGI Symbol;Acc:MGI:2442649]
ENSMUSG00000097470	-2.4522	-1.29408	0.265522	0.0382983	0.440034	13	67660457	67661445	1	Gm26587	processed_pseudogene	predicted gene, 26587 [Source:MGI Symbol;Acc:MGI:5477081]
ENSMUSG00000032338	2.39738	1.26146	2.62211	0.0382983	0.440034	9	58823512	58860955	1	Hcn4	protein_coding	hyperpolarization-activated, cyclic nucleotide-gated K+ 4 [Source:MGI Symbol;Acc:MGI:1298209]
ENSMUSG00000028958	2.40119	1.26375	2.57993	0.0382983	0.440034	5	24445458	24447854	-1	Tmub1	protein_coding	transmembrane and ubiquitin-like domain containing 1 [Source:MGI Symbol;Acc:MGI:1923764]
ENSMUSG00000041571	1.77717	0.829584	6.31076	0.0384391	0.441286	7	15917208	15922402	-1	Sepw1	protein_coding	selenoprotein W, muscle 1 [Source:MGI Symbol;Acc:MGI:1100878]
ENSMUSG00000053964	1.80704	0.853625	3.47522	0.0385112	0.441498	7	28833854	28841708	1	Lgals4	protein_coding	lectin, galactose binding, soluble 4 [Source:MGI Symbol;Acc:MGI:107536]
ENSMUSG00000031016	-1.76098	-0.816381	4.16739	0.0385212	0.441498	7	110122350	110142112	1	Wee1	protein_coding	WEE 1 homolog 1 (S. pombe) [Source:MGI Symbol;Acc:MGI:103075]
ENSMUSG00000001128	1.93951	0.955693	1.91534	0.0386218	0.442285	X	20925454	20931555	-1	Cfp	protein_coding	complement factor properdin [Source:MGI Symbol;Acc:MGI:97545]
ENSMUSG00000021109	-1.72749	-0.788676	7.29752	0.0387448	0.442977	12	73901375	73947530	1	Hif1a	protein_coding	hypoxia inducible factor 1, alpha subunit [Source:MGI Symbol;Acc:MGI:106918]
ENSMUSG00000037361	-1.76639	-0.820802	4.41922	0.0387571	0.442977	12	4817608	4827658	1	Sf3b6	protein_coding	splicing factor 3B, subunit 6 [Source:MGI Symbol;Acc:MGI:1913305]
ENSMUSG00000007038	1.87796	0.909164	4.23138	0.0387781	0.442977	17	34931253	34935953	1	Neu1	protein_coding	neuraminidase 1 [Source:MGI Symbol;Acc:MGI:97305]
ENSMUSG00000040563	2.78032	1.47525	1.75138	0.038877	0.443376	9	21937033	21948907	1	Lppr2	protein_coding	lipid phosphate phosphatase-related protein type 2 [Source:MGI Symbol;Acc:MGI:2384575]
ENSMUSG00000024530	2.79323	1.48194	-0.727296	0.038877	0.443376	18	67464849	67480581	1	Slmo1	protein_coding	slowmo homolog 1 (Drosophila) [Source:MGI Symbol;Acc:MGI:2442865]
ENSMUSG00000048191	1.97878	0.984611	1.39549	0.0389223	0.443432	7	141633456	141655319	-1	Muc6	protein_coding	mucin 6, gastric [Source:MGI Symbol;Acc:MGI:2663233]
ENSMUSG00000020736	1.87741	0.908744	2.95647	0.0389655	0.443432	11	115490420	115491862	-1	Nt5c	protein_coding	5',3'-nucleotidase, cytosolic [Source:MGI Symbol;Acc:MGI:1354954]
ENSMUSG00000025869	1.78446	0.83549	4.27692	0.0390234	0.443432	13	54584185	54590090	-1	Nop16	protein_coding	NOP16 nucleolar protein [Source:MGI Symbol;Acc:MGI:107862]
ENSMUSG00000002767	1.75633	0.812566	5.85278	0.0390512	0.443432	17	46646229	46650139	1	Mrpl2	protein_coding	mitochondrial ribosomal protein L2 [Source:MGI Symbol;Acc:MGI:1351622]
ENSMUSG00000002104	2.10923	1.07672	3.66794	0.0390874	0.443432	2	91035620	91045729	1	Rapsn	protein_coding	receptor-associated protein of the synapse [Source:MGI Symbol;Acc:MGI:99422]
ENSMUSG00000025933	-2.08567	-1.06051	1.3328	0.0390874	0.443432	1	21218575	21230167	1	Tmem14a	protein_coding	transmembrane protein 14A [Source:MGI Symbol;Acc:MGI:1922962]
ENSMUSG00000074505	-2.02938	-1.02104	1.90822	0.0391411	0.443432	9	15910205	16378231	-1	Fat3	protein_coding	FAT tumor suppressor homolog 3 (Drosophila) [Source:MGI Symbol;Acc:MGI:2444314]
ENSMUSG00000079139	-1.89521	-0.92236	5.13956	0.0391648	0.443432	1	135231995	135233225	1	Gm4204	processed_pseudogene	predicted gene 4204 [Source:MGI Symbol;Acc:MGI:3782381]
ENSMUSG00000080907	-2.05805	-1.04128	1.96397	0.0391696	0.443432	3	116968267	116984406	1	4930455H04Rik	protein_coding	RIKEN cDNA 4930455H04 gene [Source:MGI Symbol;Acc:MGI:1921904]
ENSMUSG00000022994	1.72764	0.788803	7.62673	0.0393518	0.445049	15	98589994	98607633	-1	Adcy6	protein_coding	adenylate cyclase 6 [Source:MGI Symbol;Acc:MGI:87917]
ENSMUSG00000051557	1.87748	0.908799	3.47552	0.0393767	0.445049	4	155887879	155891781	-1	Pusl1	protein_coding	pseudouridylate synthase-like 1 [Source:MGI Symbol;Acc:MGI:3047787]
ENSMUSG00000038112	-1.83258	-0.873879	2.66933	0.0395172	0.446274	9	39587396	39604403	-1	AW551984	protein_coding	expressed sequence AW551984 [Source:MGI Symbol;Acc:MGI:2143322]
ENSMUSG00000024042	-1.74903	-0.806553	5.89605	0.0397582	0.447246	17	31844248	31855792	-1	Sik1	protein_coding	salt inducible kinase 1 [Source:MGI Symbol;Acc:MGI:104754]
ENSMUSG00000057219	2.41137	1.26985	1.80496	0.0397862	0.447246	11	115475667	115490467	1	Armc7	protein_coding	armadillo repeat containing 7 [Source:MGI Symbol;Acc:MGI:2679719]
ENSMUSG00000031823	1.7777	0.830014	5.00732	0.0398434	0.447246	8	120081095	120101482	-1	Zdhhc7	protein_coding	zinc finger, DHHC domain containing 7 [Source:MGI Symbol;Acc:MGI:2142662]
ENSMUSG00000040564	2.86329	1.51767	-0.835468	0.0398613	0.447246	7	19689484	19692658	-1	Apoc1	protein_coding	apolipoprotein C-I [Source:MGI Symbol;Acc:MGI:88053]
ENSMUSG00000077167	-3.42294	-1.77523	-0.335612	0.0398613	0.447246	10	91118291	91118536	-1	Gm24119	snoRNA	predicted gene, 24119 [Source:MGI Symbol;Acc:MGI:5453896]
ENSMUSG00000031828	2.82327	1.49737	1.39731	0.0398613	0.447246	8	119862305	119876988	1	Klhl36	protein_coding	kelch-like 36 [Source:MGI Symbol;Acc:MGI:2385305]
ENSMUSG00000050447	2.82327	1.49737	0.286309	0.0398613	0.447246	2	50066429	50193569	1	Lypd6	protein_coding	LY6/PLAUR domain containing 6 [Source:MGI Symbol;Acc:MGI:2443848]
ENSMUSG00000006517	2.9331	1.55242	2.607	0.0398613	0.447246	8	122433596	122443422	-1	Mvd	protein_coding	mevalonate (diphospho) decarboxylase [Source:MGI Symbol;Acc:MGI:2179327]
ENSMUSG00000079671	-1.83854	-0.878557	2.86009	0.0399438	0.447756	1	9560832	9631175	-1	2610203C22Rik	processed_transcript	RIKEN cDNA 2610203C22 gene [Source:MGI Symbol;Acc:MGI:1919731]
ENSMUSG00000031099	-1.75395	-0.810609	3.46669	0.0399713	0.447756	X	47809368	47892974	-1	Smarca1	protein_coding	SWI/SNF related, matrix associated, actin dependent regulator of chromatin, subfamily a, member 1 [Source:MGI Symbol;Acc:MGI:1935127]
ENSMUSG00000091367	-1.75686	-0.813	3.7997	0.0400792	0.448578	10	18011268	18011505	1	Gm17711	pseudogene	predicted gene, 17711 [Source:MGI Symbol;Acc:MGI:4937345]
ENSMUSG00000033191	1.74199	0.800738	6.60234	0.0401094	0.448578	4	118471191	118490061	-1	Tie1	protein_coding	tyrosine kinase with immunoglobulin-like and EGF-like domains 1 [Source:MGI Symbol;Acc:MGI:99906]
ENSMUSG00000063804	-2.23514	-1.16036	0.786697	0.0401732	0.44893	10	45376620	45470201	-1	Lin28b	protein_coding	lin-28 homolog B (C. elegans) [Source:MGI Symbol;Acc:MGI:3584032]
ENSMUSG00000079173	4.20201	2.07108	-0.750423	0.0402554	0.449347	5	137378637	137477064	-1	Zan	protein_coding	zonadhesin [Source:MGI Symbol;Acc:MGI:106656]
ENSMUSG00000024331	-1.73327	-0.793492	5.71382	0.0402753	0.449347	18	20030633	20059554	-1	Dsc2	protein_coding	desmocollin 2 [Source:MGI Symbol;Acc:MGI:103221]
ENSMUSG00000005958	1.90341	0.928585	3.88227	0.0403728	0.450072	16	21204755	21223305	1	Ephb3	protein_coding	Eph receptor B3 [Source:MGI Symbol;Acc:MGI:104770]
ENSMUSG00000038725	-1.74971	-0.807112	4.14552	0.0405311	0.450805	15	44457553	44597143	1	Pkhd1l1	protein_coding	polycystic kidney and hepatic disease 1-like 1 [Source:MGI Symbol;Acc:MGI:2183153]
ENSMUSG00000025804	1.88667	0.915845	0.662664	0.0405673	0.450805	9	123962126	123968692	-1	Ccr1	protein_coding	chemokine (C-C motif) receptor 1 [Source:MGI Symbol;Acc:MGI:104618]
ENSMUSG00000030730	-3.13907	-1.65034	0.190509	0.040601	0.450805	7	126445858	126463108	-1	Atp2a1	protein_coding	ATPase, Ca++ transporting, cardiac muscle, fast twitch 1 [Source:MGI Symbol;Acc:MGI:105058]
ENSMUSG00000063681	3.49067	1.80351	-0.760716	0.040601	0.450805	1	139197056	139377100	-1	Crb1	protein_coding	crumbs family member 1, photoreceptor morphogenesis associated [Source:MGI Symbol;Acc:MGI:2136343]
ENSMUSG00000065530	-3.1121	-1.63789	-0.997347	0.040601	0.450805	16	77598936	77599000	1	Mir99a	miRNA	microRNA 99a [Source:MGI Symbol;Acc:MGI:2676912]
ENSMUSG00000022488	1.82377	0.866925	2.1164	0.0407198	0.451359	15	103453825	103498800	1	Nckap1l	protein_coding	NCK associated protein 1 like [Source:MGI Symbol;Acc:MGI:1926063]
ENSMUSG00000050410	-1.80725	-0.853793	3.54619	0.0407814	0.451359	17	35512734	35516824	-1	Tcf19	protein_coding	transcription factor 19 [Source:MGI Symbol;Acc:MGI:103180]
ENSMUSG00000040086	-1.75275	-0.809616	4.74408	0.040793	0.451359	3	154786291	155055407	-1	Tnni3k	protein_coding	TNNI3 interacting kinase [Source:MGI Symbol;Acc:MGI:2443276]
ENSMUSG00000026669	-1.8815	-0.911885	2.21958	0.0408026	0.451359	2	4989714	5012791	-1	Mcm10	protein_coding	minichromosome maintenance deficient 10 (S. cerevisiae) [Source:MGI Symbol;Acc:MGI:1917274]
ENSMUSG00000089663	-3.41118	-1.77027	-0.0976699	0.0408681	0.451359	16	22548553	22551149	1	Gm15651	processed_transcript	predicted gene 15651 [Source:MGI Symbol;Acc:MGI:3783095]
ENSMUSG00000048807	3.75304	1.90806	2.72379	0.0408681	0.451359	11	3907021	3914664	-1	Slc35e4	protein_coding	solute carrier family 35, member E4 [Source:MGI Symbol;Acc:MGI:2144150]
ENSMUSG00000020902	1.7229	0.784836	7.05429	0.0408862	0.451359	11	68209364	68400823	-1	Ntn1	protein_coding	netrin 1 [Source:MGI Symbol;Acc:MGI:105088]
ENSMUSG00000041748	-1.94653	-0.960905	2.854	0.0409113	0.451359	NA	NA	NA	NA	NA	NA	NA
ENSMUSG00000062300	1.7829	0.834225	4.71715	0.0410216	0.451877	7	19716644	19749573	-1	Pvrl2	protein_coding	poliovirus receptor-related 2 [Source:MGI Symbol;Acc:MGI:97822]
ENSMUSG00000035203	1.75414	0.810764	6.89873	0.0410354	0.451877	7	5080235	5098178	1	Epn1	protein_coding	epsin 1 [Source:MGI Symbol;Acc:MGI:1333763]
ENSMUSG00000094627	-1.7634	-0.818363	4.56635	0.0410625	0.451877	9	22320314	22321410	-1	Gm10182	processed_pseudogene	predicted pseudogene 10182 [Source:MGI Symbol;Acc:MGI:3704327]
ENSMUSG00000071647	1.85963	0.895012	3.66555	0.0410887	0.451877	19	8929694	8941563	1	Eml3	protein_coding	echinoderm microtubule associated protein like 3 [Source:MGI Symbol;Acc:MGI:2387612]
ENSMUSG00000038422	2.309	1.20727	1.88794	0.0411363	0.452043	4	62499008	62503467	-1	Hdhd3	protein_coding	haloacid dehalogenase-like hydrolase domain containing 3 [Source:MGI Symbol;Acc:MGI:1919998]
ENSMUSG00000025372	1.97104	0.978955	2.66793	0.0411877	0.45225	11	119942763	120006782	1	Baiap2	protein_coding	brain-specific angiogenesis inhibitor 1-associated protein 2 [Source:MGI Symbol;Acc:MGI:2137336]
ENSMUSG00000078435	-2.42423	-1.27753	1.07963	0.0413973	0.453899	10	82128013	82153065	1	AU041133	protein_coding	expressed sequence AU041133 [Source:MGI Symbol;Acc:MGI:2143755]
ENSMUSG00000013858	1.76744	0.821663	6.36941	0.0414034	0.453899	10	79974948	79984330	-1	Tmem259	protein_coding	transmembrane protein 259 [Source:MGI Symbol;Acc:MGI:2177957]
ENSMUSG00000040483	-2.05256	-1.03743	2.14401	0.0414443	0.453989	11	72301629	72313733	1	Xaf1	protein_coding	XIAP associated factor 1 [Source:MGI Symbol;Acc:MGI:3772572]
ENSMUSG00000034175	1.82257	0.865976	4.27425	0.0414942	0.454176	11	5098926	5106093	1	Rhbdd3	protein_coding	rhomboid domain containing 3 [Source:MGI Symbol;Acc:MGI:2444684]
ENSMUSG00000034993	1.74641	0.804389	5.14695	0.041532	0.454232	11	101458745	101466230	-1	Vat1	protein_coding	vesicle amine transport protein 1 homolog (T californica) [Source:MGI Symbol;Acc:MGI:1349450]
ENSMUSG00000055424	2.10696	1.07516	2.1389	0.0416508	0.454463	5	31240675	31241232	-1	Gm9970	protein_coding	predicted gene 9970 [Source:MGI Symbol;Acc:MGI:3642876]
ENSMUSG00000074934	2.1246	1.08719	-0.326668	0.0416508	0.454463	2	113746164	113758646	-1	Grem1	protein_coding	gremlin 1 [Source:MGI Symbol;Acc:MGI:1344337]
ENSMUSG00000009566	2.05627	1.04003	2.91849	0.0416515	0.454463	2	32682609	32704145	-1	Fpgs	protein_coding	folylpolyglutamyl synthetase [Source:MGI Symbol;Acc:MGI:95576]
ENSMUSG00000028159	1.8537	0.890406	2.76667	0.0417694	0.455392	3	137931007	137981545	-1	Dapp1	protein_coding	dual adaptor for phosphotyrosine and 3-phosphoinositides 1 [Source:MGI Symbol;Acc:MGI:1347063]
ENSMUSG00000072902	1.80833	0.854662	3.97919	0.0420097	0.457028	11	59002910	59007293	1	Gm10435	antisense	predicted gene 10435 [Source:MGI Symbol;Acc:MGI:3642820]
ENSMUSG00000026586	-1.74479	-0.803057	5.38569	0.0420413	0.457028	1	163245119	163313710	-1	Prrx1	protein_coding	paired related homeobox 1 [Source:MGI Symbol;Acc:MGI:97712]
ENSMUSG00000075702	1.86293	0.897576	3.9062	0.042091	0.457028	11	3514684	3517351	1	Selm	protein_coding	selenoprotein M [Source:MGI Symbol;Acc:MGI:2149786]
ENSMUSG00000011877	1.78972	0.839731	5.91331	0.0421004	0.457028	11	77493562	77507786	1	Git1	protein_coding	G protein-coupled receptor kinase-interactor 1 [Source:MGI Symbol;Acc:MGI:1927140]
ENSMUSG00000056383	-1.88396	-0.913765	2.67416	0.0421169	0.457028	7	41372923	41393260	-1	AI987944	protein_coding	expressed sequence AI987944 [Source:MGI Symbol;Acc:MGI:2142079]
ENSMUSG00000023990	1.83325	0.874403	4.85625	0.0421172	0.457028	17	47737030	47792419	1	Tfeb	protein_coding	transcription factor EB [Source:MGI Symbol;Acc:MGI:103270]
ENSMUSG00000039461	1.79764	0.846107	4.31285	0.0421984	0.457525	9	108302958	108306160	-1	Tcta	protein_coding	T cell leukemia translocation altered gene [Source:MGI Symbol;Acc:MGI:1918829]
ENSMUSG00000037544	-1.81165	-0.857307	3.1688	0.0422492	0.457525	14	47387779	47418407	-1	Dlgap5	protein_coding	discs, large (Drosophila) homolog-associated protein 5 [Source:MGI Symbol;Acc:MGI:2183453]
ENSMUSG00000079470	-1.92733	-0.946605	1.32612	0.0422831	0.457525	1	78658038	78671512	1	Utp14b	protein_coding	UTP14, U3 small nucleolar ribonucleoprotein, homolog B (yeast) [Source:MGI Symbol;Acc:MGI:2445092]
ENSMUSG00000006931	1.75756	0.813573	4.88692	0.042295	0.457525	11	100408456	100414836	-1	P3h4	protein_coding	prolyl 3-hydroxylase family member 4 (non-enzymatic) [Source:MGI Symbol;Acc:MGI:1913430]
ENSMUSG00000031592	-1.71228	-0.775916	6.82837	0.0423519	0.45772	8	41239759	41334086	1	Pcm1	protein_coding	pericentriolar material 1 [Source:MGI Symbol;Acc:MGI:1277958]
ENSMUSG00000059316	1.7651	0.819749	4.882	0.042398	0.45772	2	29802634	29817522	1	Slc27a4	protein_coding	solute carrier family 27 (fatty acid transporter), member 4 [Source:MGI Symbol;Acc:MGI:1347347]
ENSMUSG00000038235	1.72001	0.782414	5.97067	0.0424121	0.45772	1	171437535	171464603	1	F11r	protein_coding	F11 receptor [Source:MGI Symbol;Acc:MGI:1321398]
ENSMUSG00000048218	1.85446	0.891001	2.09048	0.0424936	0.457887	15	97244074	97247287	-1	Amigo2	protein_coding	adhesion molecule with Ig like domain 2 [Source:MGI Symbol;Acc:MGI:2145995]
ENSMUSG00000040414	1.86202	0.896869	4.12292	0.0424936	0.457887	19	43663822	43674881	-1	Slc25a28	protein_coding	solute carrier family 25, member 28 [Source:MGI Symbol;Acc:MGI:2180509]
ENSMUSG00000037474	-1.75825	-0.814141	3.1237	0.0426285	0.458984	1	191537356	191575544	-1	Dtl	protein_coding	denticleless homolog (Drosophila) [Source:MGI Symbol;Acc:MGI:1924093]
ENSMUSG00000042066	1.83191	0.873348	5.01287	0.0426804	0.459187	1	132356315	132391281	-1	Tmcc2	protein_coding	transmembrane and coiled-coil domains 2 [Source:MGI Symbol;Acc:MGI:1916125]
ENSMUSG00000043510	-1.99763	-0.99829	2.66942	0.042718	0.459235	5	110829070	110839777	-1	Hscb	protein_coding	HscB iron-sulfur cluster co-chaperone homolog (E. coli) [Source:MGI Symbol;Acc:MGI:2141135]
ENSMUSG00000097346	1.7088	0.772985	6.62473	0.042892	0.46057	13	97751112	97760965	1	Gm26619	lincRNA	predicted gene, 26619 [Source:MGI Symbol;Acc:MGI:5477113]
ENSMUSG00000095432	-1.88887	-0.917524	2.15449	0.0429086	0.46057	13	67538641	67553138	-1	Zfp748	protein_coding	zinc finger protein 748 [Source:MGI Symbol;Acc:MGI:1916455]
ENSMUSG00000050234	2.04904	1.03495	2.57993	0.0430344	0.461031	4	127311421	127314039	-1	Gja4	protein_coding	gap junction protein, alpha 4 [Source:MGI Symbol;Acc:MGI:95715]
ENSMUSG00000058396	1.83402	0.875007	2.6038	0.0430347	0.461031	10	127747276	127751732	-1	Gpr182	protein_coding	G protein-coupled receptor 182 [Source:MGI Symbol;Acc:MGI:109545]
ENSMUSG00000089711	2.44064	1.28726	0.637864	0.0431407	0.461031	10	76293165	76294860	1	Gm16240	antisense	predicted gene 16240 [Source:MGI Symbol;Acc:MGI:3801994]
ENSMUSG00000096010	-2.6181	-1.38852	0.192647	0.0431407	0.461031	6	136801553	136804431	-1	Hist4h4	protein_coding	histone cluster 4, H4 [Source:MGI Symbol;Acc:MGI:2448443]
ENSMUSG00000029127	2.48809	1.31504	1.73639	0.0431407	0.461031	5	38189735	38220457	-1	Zbtb49	protein_coding	zinc finger and BTB domain containing 49 [Source:MGI Symbol;Acc:MGI:1922329]
ENSMUSG00000086430	-1.95938	-0.970397	2.57613	0.043151	0.461031	2	5037280	5041133	1	4930551O13Rik	antisense	RIKEN cDNA 4930551O13 gene [Source:MGI Symbol;Acc:MGI:1922513]
ENSMUSG00000020253	2.08335	1.0589	2.87981	0.0432529	0.461464	9	106194172	106199746	-1	Ppm1m	protein_coding	protein phosphatase 1M [Source:MGI Symbol;Acc:MGI:1915155]
ENSMUSG00000097138	-2.14163	-1.09871	1.30685	0.0432581	0.461464	6	47546666	47551704	1	Gm26625	lincRNA	predicted gene, 26625 [Source:MGI Symbol;Acc:MGI:5477119]
ENSMUSG00000025192	1.8759	0.907579	2.23552	0.0433491	0.461976	19	43689672	43733697	1	Entpd7	protein_coding	ectonucleoside triphosphate diphosphohydrolase 7 [Source:MGI Symbol;Acc:MGI:2135885]
ENSMUSG00000036264	-1.92584	-0.945486	2.93928	0.0433727	0.461976	11	52764634	53188538	1	Fstl4	protein_coding	follistatin-like 4 [Source:MGI Symbol;Acc:MGI:2443199]
ENSMUSG00000030096	1.70712	0.771567	7.45434	0.0434638	0.462591	6	91684067	91759063	1	Slc6a6	protein_coding	solute carrier family 6 (neurotransmitter transporter, taurine), member 6 [Source:MGI Symbol;Acc:MGI:98488]
ENSMUSG00000025277	1.84608	0.884466	3.14331	0.0435319	0.46296	14	8002902	8056555	1	Abhd6	protein_coding	abhydrolase domain containing 6 [Source:MGI Symbol;Acc:MGI:1913332]
ENSMUSG00000035275	-1.83294	-0.874158	2.94959	0.0436454	0.463812	4	101068983	101152370	1	Raver2	protein_coding	ribonucleoprotein, PTB-binding 2 [Source:MGI Symbol;Acc:MGI:2443623]
ENSMUSG00000020897	-1.87576	-0.907476	2.73193	0.0437511	0.464579	11	69045647	69051664	1	Aurkb	protein_coding	aurora kinase B [Source:MGI Symbol;Acc:MGI:107168]
ENSMUSG00000028957	-1.744	-0.802397	4.88745	0.04401	0.466971	4	151003652	151044665	-1	Per3	protein_coding	period circadian clock 3 [Source:MGI Symbol;Acc:MGI:1277134]
ENSMUSG00000090110	-1.92089	-0.941778	1.69163	0.0444317	0.471085	X	75404846	75416584	-1	Mtcp1	protein_coding	mature T cell proliferation 1 [Source:MGI Symbol;Acc:MGI:102699]
ENSMUSG00000029925	2.0303	1.02169	0.476044	0.0445259	0.471723	6	38875404	39084585	1	Tbxas1	protein_coding	thromboxane A synthase 1, platelet [Source:MGI Symbol;Acc:MGI:98497]
ENSMUSG00000021057	-1.86909	-0.902337	3.23585	0.0446377	0.472546	12	76324891	76334153	1	Akap5	protein_coding	A kinase (PRKA) anchor protein 5 [Source:MGI Symbol;Acc:MGI:2685104]
ENSMUSG00000066553	-1.73218	-0.792586	4.61549	0.0447454	0.473325	12	24638669	24639010	-1	Gm6969	processed_pseudogene	predicted pseudogene 6969 [Source:MGI Symbol;Acc:MGI:3645320]
ENSMUSG00000046404	-1.87473	-0.90668	2.64088	0.0449855	0.475181	1	130717327	130724358	1	Yod1	protein_coding	YOD1 OTU deubiquitinating enzyme 1 homologue (S. cerevisiae) [Source:MGI Symbol;Acc:MGI:2442596]
ENSMUSG00000015312	2.21613	1.14804	5.1486	0.0450116	0.475181	10	80930091	80932204	1	Gadd45b	protein_coding	growth arrest and DNA-damage-inducible 45 beta [Source:MGI Symbol;Acc:MGI:107776]
ENSMUSG00000069184	-2.72364	-1.44554	1.01368	0.0450236	0.475181	13	74371426	74376566	-1	Zfp72	protein_coding	zinc finger protein 72 [Source:MGI Symbol;Acc:MGI:3033356]
ENSMUSG00000089824	-1.75738	-0.813426	3.42042	0.0450849	0.475466	2	156091958	156111978	-1	Rbm12	protein_coding	RNA binding motif protein 12 [Source:MGI Symbol;Acc:MGI:1922960]
ENSMUSG00000007877	1.73362	0.793784	8.38138	0.0451383	0.475667	11	98383811	98384953	1	Tcap	protein_coding	titin-cap [Source:MGI Symbol;Acc:MGI:1330233]
ENSMUSG00000013646	1.75892	0.814688	5.13025	0.0452019	0.475867	11	58330724	58347728	1	Sh3bp5l	protein_coding	SH3 binding domain protein 5 like [Source:MGI Symbol;Acc:MGI:1933124]
ENSMUSG00000046865	1.71558	0.7787	4.97082	0.0453191	0.475867	7	28169748	28179269	1	Fbl	protein_coding	fibrillarin [Source:MGI Symbol;Acc:MGI:95486]
ENSMUSG00000025732	1.78859	0.838823	5.43246	0.0453281	0.475867	17	25863698	25868738	-1	Fam195a	protein_coding	family with sequence similarity 195, member A [Source:MGI Symbol;Acc:MGI:1915491]
ENSMUSG00000024887	-1.72973	-0.790545	4.50531	0.0453399	0.475867	19	31984654	32061469	-1	Asah2	protein_coding	N-acylsphingosine amidohydrolase 2 [Source:MGI Symbol;Acc:MGI:1859310]
ENSMUSG00000032609	1.74556	0.80369	5.11866	0.0453476	0.475867	9	108447636	108461581	-1	Klhdc8b	protein_coding	kelch domain containing 8B [Source:MGI Symbol;Acc:MGI:1925517]
ENSMUSG00000086354	-1.73082	-0.791459	4.95988	0.0453635	0.475867	2	76722776	76786708	1	Gm13938	antisense	predicted gene 13938 [Source:MGI Symbol;Acc:MGI:3651046]
ENSMUSG00000053317	1.77583	0.828493	2.98185	0.0454043	0.475867	4	47474658	47483242	1	Sec61b	protein_coding	Sec61 beta subunit [Source:MGI Symbol;Acc:MGI:1913462]
ENSMUSG00000041238	-1.74733	-0.805148	3.51334	0.0454317	0.475867	18	11633276	11743207	1	Rbbp8	protein_coding	retinoblastoma binding protein 8 [Source:MGI Symbol;Acc:MGI:2442995]
ENSMUSG00000038150	1.72627	0.787655	5.49402	0.0455061	0.476286	11	98581256	98587368	-1	Ormdl3	protein_coding	ORM1-like 3 (S. cerevisiae) [Source:MGI Symbol;Acc:MGI:1913862]
ENSMUSG00000052854	-1.7033	-0.768328	5.17418	0.0456085	0.476997	X	138914430	139010532	1	Nrk	protein_coding	Nik related kinase [Source:MGI Symbol;Acc:MGI:1351326]
ENSMUSG00000022064	-1.76242	-0.817561	3.44971	0.0457	0.477594	14	99099433	99254493	1	Pibf1	protein_coding	progesterone immunomodulatory binding factor 1 [Source:MGI Symbol;Acc:MGI:1261910]
ENSMUSG00000073131	-1.72756	-0.788738	4.5591	0.0457842	0.478113	X	71815924	71839757	1	Vma21	protein_coding	VMA21 vacuolar H+-ATPase homolog (S. cerevisiae) [Source:MGI Symbol;Acc:MGI:1914298]
ENSMUSG00000097070	1.88557	0.915003	5.64876	0.0458344	0.478278	NA	NA	NA	NA	NA	NA	NA
ENSMUSG00000047090	1.76321	0.818202	3.45097	0.0459165	0.478775	10	128800036	128804370	-1	Tmem198b	protein_coding	transmembrane protein 198b [Source:MGI Symbol;Acc:MGI:1921077]
ENSMUSG00000026004	-1.7371	-0.796677	4.69099	0.046052	0.479826	1	66719248	66817562	-1	Kansl1l	protein_coding	KAT8 regulatory NSL complex subunit 1-like [Source:MGI Symbol;Acc:MGI:1915941]
ENSMUSG00000022614	1.8323	0.873656	4.59673	0.0461148	0.479852	15	89351004	89355659	-1	Lmf2	protein_coding	lipase maturation factor 2 [Source:MGI Symbol;Acc:MGI:2146015]
ENSMUSG00000046711	1.73365	0.793816	4.13173	0.0461935	0.479852	17	27556620	27563674	1	Hmga1	protein_coding	high mobility group AT-hook 1 [Source:MGI Symbol;Acc:MGI:96160]
ENSMUSG00000068396	1.70494	0.769722	5.4986	0.0463129	0.479852	6	71124610	71124963	1	Rpl34-ps1	processed_pseudogene	ribosomal protein L34, pseudogene 1 [Source:MGI Symbol;Acc:MGI:3704270]
ENSMUSG00000030513	-1.76473	-0.819445	5.38421	0.0463561	0.479852	7	65861734	66050340	1	Pcsk6	protein_coding	proprotein convertase subtilisin/kexin type 6 [Source:MGI Symbol;Acc:MGI:102897]
ENSMUSG00000038007	1.71987	0.782296	4.05769	0.046408	0.479852	4	86874396	86934822	1	Acer2	protein_coding	alkaline ceramidase 2 [Source:MGI Symbol;Acc:MGI:1920932]
ENSMUSG00000036403	-1.74603	-0.804075	3.73031	0.0464202	0.479852	5	76588698	76646466	1	Cep135	protein_coding	centrosomal protein 135 [Source:MGI Symbol;Acc:MGI:2681869]
ENSMUSG00000044519	1.6982	0.764004	4.96415	0.0464239	0.479852	14	33967070	33978764	-1	Zfp488	protein_coding	zinc finger protein 488 [Source:MGI Symbol;Acc:MGI:2686052]
ENSMUSG00000040084	-1.74701	-0.804891	4.06939	0.0464304	0.479852	2	118598211	118641591	1	Bub1b	protein_coding	budding uninhibited by benzimidazoles 1 homolog, beta (S. cerevisiae) [Source:MGI Symbol;Acc:MGI:1333889]
ENSMUSG00000040462	1.71792	0.780665	5.41502	0.0464364	0.479852	10	127094259	127121160	-1	Os9	protein_coding	amplified in osteosarcoma [Source:MGI Symbol;Acc:MGI:1924301]
ENSMUSG00000070002	1.87965	0.910462	3.81974	0.0465284	0.479852	8	70539675	70592858	1	Ell	protein_coding	elongation factor RNA polymerase II [Source:MGI Symbol;Acc:MGI:109377]
ENSMUSG00000045103	-1.69302	-0.759602	7.33783	0.0465781	0.479852	X	82948870	85206141	1	Dmd	protein_coding	dystrophin, muscular dystrophy [Source:MGI Symbol;Acc:MGI:94909]
ENSMUSG00000032519	2.07804	1.05522	3.48985	0.0466466	0.479852	9	120110374	120124504	1	Slc25a38	protein_coding	solute carrier family 25, member 38 [Source:MGI Symbol;Acc:MGI:2384782]
ENSMUSG00000079084	-1.75854	-0.814376	3.23525	0.046647	0.479852	9	13246982	13289409	1	Ccdc82	protein_coding	coiled-coil domain containing 82 [Source:MGI Symbol;Acc:MGI:1913646]
ENSMUSG00000085881	2.34232	1.22794	0.408707	0.0466584	0.479852	13	74008152	74009354	-1	Gm15912	antisense	predicted gene 15912 [Source:MGI Symbol;Acc:MGI:3801895]
ENSMUSG00000030744	1.68979	0.756842	8.5661	0.0467382	0.479852	7	99477896	99483738	-1	Rps3	protein_coding	ribosomal protein S3 [Source:MGI Symbol;Acc:MGI:1350917]
ENSMUSG00000003269	1.70902	0.773167	5.44802	0.0468286	0.479852	7	45806637	45814581	-1	Cyth2	protein_coding	cytohesin 2 [Source:MGI Symbol;Acc:MGI:1334255]
ENSMUSG00000043964	1.92253	0.943008	3.30137	0.0468407	0.479852	7	127769815	127775150	1	Orai3	protein_coding	ORAI calcium release-activated calcium modulator 3 [Source:MGI Symbol;Acc:MGI:3039586]
ENSMUSG00000085563	-2.20004	-1.13753	1.66146	0.0469306	0.479852	1	180952064	180958149	-1	2210411M09Rik	antisense	RIKEN cDNA 2210411M09 gene [Source:MGI Symbol;Acc:MGI:1917426]
ENSMUSG00000031264	2.19279	1.13277	-0.189302	0.0469306	0.479852	X	134542336	134583570	-1	Btk	protein_coding	Bruton agammaglobulinemia tyrosine kinase [Source:MGI Symbol;Acc:MGI:88216]
ENSMUSG00000026656	2.23257	1.15871	0.120825	0.0469306	0.479852	1	170958617	170976547	-1	Fcgr2b	protein_coding	Fc receptor, IgG, low affinity IIb [Source:MGI Symbol;Acc:MGI:95499]
ENSMUSG00000087413	-1.83879	-0.878758	2.56407	0.0469358	0.479852	4	82508016	82547292	1	Gm11266	antisense	predicted gene 11266 [Source:MGI Symbol;Acc:MGI:3649705]
ENSMUSG00000085022	-1.83763	-0.877848	3.16753	0.0469358	0.479852	4	82065431	82102808	1	Gm5860	lincRNA	predicted gene 5860 [Source:MGI Symbol;Acc:MGI:3646172]
ENSMUSG00000037313	-1.72085	-0.783119	4.19945	0.046959	0.479852	5	33658128	33678995	1	Tacc3	protein_coding	transforming, acidic coiled-coil containing protein 3 [Source:MGI Symbol;Acc:MGI:1341163]
ENSMUSG00000095567	1.7204	0.782748	5.22051	0.046966	0.479852	4	156236010	156247616	1	Noc2l	protein_coding	nucleolar complex associated 2 homolog (S. cerevisiae) [Source:MGI Symbol;Acc:MGI:1931051]
ENSMUSG00000087594	2.48718	1.31451	0.0246729	0.0470487	0.479852	2	145675367	145753672	1	BC039771	processed_transcript	cDNA sequence BC039771 [Source:MGI Symbol;Acc:MGI:3040676]
ENSMUSG00000049307	2.51309	1.32946	0.634086	0.0470487	0.479852	9	14748459	14752122	-1	Fut4	protein_coding	fucosyltransferase 4 [Source:MGI Symbol;Acc:MGI:95594]
ENSMUSG00000032740	-1.70055	-0.766	5.46833	0.0470555	0.479852	11	29373658	29510808	1	Ccdc88a	protein_coding	coiled coil domain containing 88A [Source:MGI Symbol;Acc:MGI:1925177]
ENSMUSG00000046699	-1.73808	-0.797498	3.49616	0.0471136	0.479852	X	64264885	64276996	-1	Slitrk4	protein_coding	SLIT and NTRK-like family, member 4 [Source:MGI Symbol;Acc:MGI:2442509]
ENSMUSG00000031257	-2.00394	-1.00284	1.1659	0.0471348	0.479852	X	134086421	134221956	-1	Nox1	protein_coding	NADPH oxidase 1 [Source:MGI Symbol;Acc:MGI:2450016]
ENSMUSG00000050505	-2.01701	-1.01222	0.555023	0.0471348	0.479852	14	88464743	88471396	-1	Pcdh20	protein_coding	protocadherin 20 [Source:MGI Symbol;Acc:MGI:2443376]
ENSMUSG00000023972	1.83092	0.872571	4.28302	0.0471472	0.479852	17	46564451	46629504	-1	Ptk7	protein_coding	PTK7 protein tyrosine kinase 7 [Source:MGI Symbol;Acc:MGI:1918711]
ENSMUSG00000042284	-1.69991	-0.765461	5.86984	0.0471926	0.479852	13	114958079	115101964	-1	Itga1	protein_coding	integrin alpha 1 [Source:MGI Symbol;Acc:MGI:96599]
ENSMUSG00000028229	-1.7198	-0.78224	4.74402	0.0472054	0.479852	4	19575162	19606932	1	Rmdn1	protein_coding	regulator of microtubule dynamics 1 [Source:MGI Symbol;Acc:MGI:1913552]
ENSMUSG00000030816	1.72695	0.788228	5.71792	0.0472309	0.479852	7	127588698	127603605	1	Rnf40	protein_coding	ring finger protein 40 [Source:MGI Symbol;Acc:MGI:2142048]
ENSMUSG00000013921	1.90475	0.929601	2.60033	0.0472988	0.480191	7	30291672	30308367	1	Clip3	protein_coding	CAP-GLY domain containing linker protein 3 [Source:MGI Symbol;Acc:MGI:1923936]
ENSMUSG00000060843	-1.70241	-0.767575	5.37854	0.0473748	0.48061	10	63430098	65003667	1	Ctnna3	protein_coding	catenin (cadherin associated protein), alpha 3 [Source:MGI Symbol;Acc:MGI:2661445]
ENSMUSG00000064363	-1.6844	-0.752232	14.7226	0.0474721	0.481245	MT	10167	11544	1	mt-Nd4	protein_coding	mitochondrially encoded NADH dehydrogenase 4 [Source:MGI Symbol;Acc:MGI:102498]
ENSMUSG00000035024	-1.72955	-0.790401	4.59563	0.0475518	0.481701	9	27030175	27095311	1	Ncapd3	protein_coding	non-SMC condensin II complex, subunit D3 [Source:MGI Symbol;Acc:MGI:2142989]
ENSMUSG00000037108	-2.0001	-1.00007	1.38408	0.0476671	0.482516	5	137787798	137822621	1	Zcwpw1	protein_coding	zinc finger, CW type with PWWP domain 1 [Source:MGI Symbol;Acc:MGI:2685899]
ENSMUSG00000040712	1.79108	0.840832	5.20628	0.047715	0.482649	11	70669463	70688105	-1	Camta2	protein_coding	calmodulin binding transcription activator 2 [Source:MGI Symbol;Acc:MGI:2135957]
ENSMUSG00000030678	1.70623	0.770811	6.35371	0.0478187	0.483166	7	127022143	127026479	-1	Maz	protein_coding	MYC-associated zinc finger protein (purine-binding transcription factor) [Source:MGI Symbol;Acc:MGI:1338823]
ENSMUSG00000032763	1.73292	0.793203	4.80287	0.047918	0.483166	10	78574500	78584498	1	Ilvbl	protein_coding	ilvB (bacterial acetolactate synthase)-like [Source:MGI Symbol;Acc:MGI:1351911]
ENSMUSG00000038039	-1.70732	-0.771735	4.89768	0.0479325	0.483166	10	58255497	58305599	1	Gcc2	protein_coding	GRIP and coiled-coil domain containing 2 [Source:MGI Symbol;Acc:MGI:1917547]
ENSMUSG00000034656	-1.99737	-0.998101	2.73797	0.0479337	0.483166	8	84388440	84640246	1	Cacna1a	protein_coding	calcium channel, voltage-dependent, P/Q type, alpha 1A subunit [Source:MGI Symbol;Acc:MGI:109482]
ENSMUSG00000028104	1.71026	0.774213	4.92512	0.0479403	0.483166	3	96577872	96594181	-1	Polr3gl	protein_coding	polymerase (RNA) III (DNA directed) polypeptide G like [Source:MGI Symbol;Acc:MGI:1917120]
ENSMUSG00000022797	-1.68479	-0.752568	8.04728	0.0480688	0.484109	16	32608920	32632794	1	Tfrc	protein_coding	transferrin receptor [Source:MGI Symbol;Acc:MGI:98822]
ENSMUSG00000008855	1.71854	0.781186	6.37641	0.0481504	0.484448	11	102194432	102230166	-1	Hdac5	protein_coding	histone deacetylase 5 [Source:MGI Symbol;Acc:MGI:1333784]
ENSMUSG00000075602	1.72535	0.786888	3.97169	0.0481723	0.484448	15	74994877	74998031	-1	Ly6a	protein_coding	lymphocyte antigen 6 complex, locus A [Source:MGI Symbol;Acc:MGI:107527]
ENSMUSG00000018040	1.72686	0.788149	5.05509	0.0484042	0.485463	15	83113433	83122801	-1	Rrp7a	protein_coding	ribosomal RNA processing 7 homolog A (S. cerevisiae) [Source:MGI Symbol;Acc:MGI:1922028]
ENSMUSG00000032363	1.75166	0.80872	4.76978	0.04844	0.485463	9	90163069	90208071	1	Adamts7	protein_coding	a disintegrin-like and metallopeptidase (reprolysin type) with thrombospondin type 1 motif, 7 [Source:MGI Symbol;Acc:MGI:1347346]
ENSMUSG00000022978	-1.88352	-0.913428	1.79599	0.0485737	0.485463	16	90719312	90727404	-1	Mis18a	protein_coding	MIS18 kinetochore protein homolog A (S. pombe) [Source:MGI Symbol;Acc:MGI:1913828]
ENSMUSG00000022676	-1.90927	-0.933019	2.44539	0.0485737	0.485463	16	14705852	14709395	1	Snai2	protein_coding	snail family zinc finger 2 [Source:MGI Symbol;Acc:MGI:1096393]
ENSMUSG00000015134	2.07477	1.05295	1.02765	0.0485761	0.485463	7	66390892	66427517	-1	Aldh1a3	protein_coding	aldehyde dehydrogenase family 1, subfamily A3 [Source:MGI Symbol;Acc:MGI:1861722]
ENSMUSG00000056019	-2.14398	-1.10029	1.20392	0.0485761	0.485463	8	71882068	71892565	1	Zfp709	protein_coding	zinc finger protein 709 [Source:MGI Symbol;Acc:MGI:2384299]
ENSMUSG00000024134	1.70684	0.771328	3.71481	0.0486006	0.485463	17	85684277	85688274	-1	Six2	protein_coding	sine oculis-related homeobox 2 [Source:MGI Symbol;Acc:MGI:102778]
ENSMUSG00000025747	1.70187	0.767119	3.9309	0.0486742	0.485463	5	30058202	30073617	-1	Tyms	protein_coding	thymidylate synthase [Source:MGI Symbol;Acc:MGI:98878]
ENSMUSG00000015461	1.82862	0.870756	4.46475	0.0486773	0.485463	17	34647146	34655074	1	Atf6b	protein_coding	activating transcription factor 6 beta [Source:MGI Symbol;Acc:MGI:105121]
ENSMUSG00000002603	1.82822	0.870441	4.4665	0.0486773	0.485463	7	25687002	25705077	1	Tgfb1	protein_coding	transforming growth factor, beta 1 [Source:MGI Symbol;Acc:MGI:98725]
ENSMUSG00000068290	1.70988	0.773898	5.55073	0.048734	0.485463	2	130653960	130664659	-1	Ddrgk1	protein_coding	DDRGK domain containing 1 [Source:MGI Symbol;Acc:MGI:1924256]
ENSMUSG00000061979	1.80091	0.848724	4.43392	0.0487375	0.485463	5	134148054	134176774	-1	Wbscr16	protein_coding	Williams-Beuren syndrome chromosome region 16 homolog (human) [Source:MGI Symbol;Acc:MGI:2137600]
ENSMUSG00000048612	1.71811	0.78082	3.76218	0.048778	0.485463	19	37899036	38043577	-1	Myof	protein_coding	myoferlin [Source:MGI Symbol;Acc:MGI:1919192]
ENSMUSG00000020865	2.0199	1.01428	1.08656	0.048843	0.485463	11	94343295	94392997	-1	Abcc3	protein_coding	ATP-binding cassette, sub-family C (CFTR/MRP), member 3 [Source:MGI Symbol;Acc:MGI:1923658]
ENSMUSG00000031887	2.03493	1.02498	2.40756	0.048843	0.485463	8	105258286	105264609	-1	Tradd	protein_coding	TNFRSF1A-associated via death domain [Source:MGI Symbol;Acc:MGI:109200]
ENSMUSG00000018932	1.73519	0.795091	5.79708	0.0488684	0.485463	11	60932033	60952811	1	Map2k3	protein_coding	mitogen-activated protein kinase kinase 3 [Source:MGI Symbol;Acc:MGI:1346868]
ENSMUSG00000012483	-1.7302	-0.790942	3.30534	0.0488684	0.485463	6	8255936	8259173	-1	Rpa3	protein_coding	replication protein A3 [Source:MGI Symbol;Acc:MGI:1915490]
ENSMUSG00000021377	-1.68484	-0.752609	6.46542	0.0490262	0.485987	13	47084775	47106201	-1	Dek	protein_coding	DEK oncogene (DNA binding) [Source:MGI Symbol;Acc:MGI:1926209]
ENSMUSG00000091443	-2.11338	-1.07955	1.11985	0.0490375	0.485987	8	13076077	13082740	1	Gm17023	antisense	predicted gene 17023 [Source:MGI Symbol;Acc:MGI:4937850]
ENSMUSG00000037661	2.23053	1.15739	-0.0247012	0.0490375	0.485987	3	30855950	30897192	1	Gpr160	protein_coding	G protein-coupled receptor 160 [Source:MGI Symbol;Acc:MGI:1919112]
ENSMUSG00000025348	1.72936	0.790237	7.48936	0.0490612	0.485987	10	128933813	128958277	1	Itga7	protein_coding	integrin alpha 7 [Source:MGI Symbol;Acc:MGI:102700]
ENSMUSG00000043556	2.62754	1.39371	1.23167	0.0492097	0.486415	15	26543084	26895049	-1	Fbxl7	protein_coding	F-box and leucine-rich repeat protein 7 [Source:MGI Symbol;Acc:MGI:3052506]
ENSMUSG00000086603	-2.58963	-1.37274	0.541218	0.0492097	0.486415	2	60125096	60125819	1	Gm13620	lincRNA	predicted gene 13620 [Source:MGI Symbol;Acc:MGI:3650077]
ENSMUSG00000025257	-2.52498	-1.33627	0.21223	0.0492097	0.486415	X	152004582	152016295	-1	Ribc1	protein_coding	RIB43A domain with coiled-coils 1 [Source:MGI Symbol;Acc:MGI:1913861]
ENSMUSG00000024772	1.69245	0.759114	6.40231	0.0492988	0.486903	19	6276725	6300096	1	Ehd1	protein_coding	EH-domain containing 1 [Source:MGI Symbol;Acc:MGI:1341878]
ENSMUSG00000030313	-1.69719	-0.763144	5.27139	0.0493293	0.486903	6	148988071	149101680	-1	Dennd5b	protein_coding	DENN/MADD domain containing 5B [Source:MGI Symbol;Acc:MGI:2444273]
ENSMUSG00000027353	-1.80681	-0.853448	2.75617	0.0493905	0.487103	2	132816141	132844197	1	Mcm8	protein_coding	minichromosome maintenance deficient 8 (S. cerevisiae) [Source:MGI Symbol;Acc:MGI:1913884]
ENSMUSG00000057440	-1.75122	-0.80836	3.21908	0.0494198	0.487103	18	7347962	7626863	-1	Mpp7	protein_coding	membrane protein, palmitoylated 7 (MAGUK p55 subfamily member 7) [Source:MGI Symbol;Acc:MGI:1922989]
ENSMUSG00000039976	1.69187	0.758618	6.58398	0.0494907	0.487106	11	119143045	119228499	-1	Tbc1d16	protein_coding	TBC1 domain family, member 16 [Source:MGI Symbol;Acc:MGI:2652878]
ENSMUSG00000016984	-1.75987	-0.815469	2.78263	0.0495216	0.487106	11	17938756	17953875	-1	Etaa1	protein_coding	Ewing tumor-associated antigen 1 [Source:MGI Symbol;Acc:MGI:1915395]
ENSMUSG00000057335	-1.70127	-0.76661	5.0748	0.0495255	0.487106	1	176733653	176814067	-1	Cep170	protein_coding	centrosomal protein 170 [Source:MGI Symbol;Acc:MGI:1918348]
ENSMUSG00000028364	1.69881	0.764528	5.12685	0.0496867	0.488203	4	63959785	64047015	-1	Tnc	protein_coding	tenascin C [Source:MGI Symbol;Acc:MGI:101922]
ENSMUSG00000045672	1.86269	0.897387	3.069	0.0497426	0.488203	4	63214004	63334991	1	Col27a1	protein_coding	collagen, type XXVII, alpha 1 [Source:MGI Symbol;Acc:MGI:2672118]
ENSMUSG00000035673	1.86405	0.89844	5.75011	0.0497426	0.488203	10	80057416	80102698	-1	Sbno2	protein_coding	strawberry notch homolog 2 (Drosophila) [Source:MGI Symbol;Acc:MGI:2448490]
ENSMUSG00000007833	2.06009	1.04271	4.14191	0.0497863	0.488286	7	45140684	45154584	-1	Aldh16a1	protein_coding	aldehyde dehydrogenase 16 family, member A1 [Source:MGI Symbol;Acc:MGI:1916998]
ENSMUSG00000019948	-1.78973	-0.839743	3.13307	0.0498762	0.488822	10	89711973	89732295	-1	Actr6	protein_coding	ARP6 actin-related protein 6 [Source:MGI Symbol;Acc:MGI:1914269]
ENSMUSG00000055805	1.90115	0.926875	3.36062	0.0499256	0.488903	11	103171107	103198901	1	Fmnl1	protein_coding	formin-like 1 [Source:MGI Symbol;Acc:MGI:1888994]
ENSMUSG00000031400	1.7797	0.831631	2.99902	0.0499549	0.488903	X	74409483	74429194	-1	G6pdx	protein_coding	glucose-6-phosphate dehydrogenase X-linked [Source:MGI Symbol;Acc:MGI:105979]
ENSMUSG00000045193	1.6915	0.758299	5.65437	0.0500274	0.489152	10	80165985	80172786	1	Cirbp	protein_coding	cold inducible RNA binding protein [Source:MGI Symbol;Acc:MGI:893588]
ENSMUSG00000019773	-1.7991	-0.847277	2.41339	0.0501012	0.489152	10	5799160	5805600	-1	Fbxo5	protein_coding	F-box protein 5 [Source:MGI Symbol;Acc:MGI:1914391]
ENSMUSG00000021012	-1.68313	-0.75115	6.42168	0.0501219	0.489152	12	98746968	98787774	1	Zc3h14	protein_coding	zinc finger CCCH type containing 14 [Source:MGI Symbol;Acc:MGI:1919824]
ENSMUSG00000029403	-1.96358	-0.973485	2.4185	0.0501855	0.489152	5	92006074	92043883	-1	Cdkl2	protein_coding	cyclin-dependent kinase-like 2 (CDC2-related kinase) [Source:MGI Symbol;Acc:MGI:1858227]
ENSMUSG00000003344	1.8978	0.924327	4.88767	0.0502368	0.489152	10	80642617	80657071	-1	Btbd2	protein_coding	BTB (POZ) domain containing 2 [Source:MGI Symbol;Acc:MGI:1933831]
ENSMUSG00000047098	1.80866	0.854923	4.06265	0.0502921	0.489152	14	55591708	55603693	1	Rnf31	protein_coding	ring finger protein 31 [Source:MGI Symbol;Acc:MGI:1934704]
ENSMUSG00000094786	-1.7879	-0.838269	3.09659	0.0502927	0.489152	2	177498215	177509763	1	Gm14403	protein_coding	predicted gene 14403 [Source:MGI Symbol;Acc:MGI:3649813]
ENSMUSG00000023953	-1.78425	-0.835322	3.56255	0.0502927	0.489152	17	46172004	46202625	-1	Polh	protein_coding	polymerase (DNA directed), eta (RAD 30 related) [Source:MGI Symbol;Acc:MGI:1891457]
ENSMUSG00000032449	-1.68582	-0.753452	6.16541	0.0502979	0.489152	9	97074961	97111157	-1	Slc25a36	protein_coding	solute carrier family 25, member 36 [Source:MGI Symbol;Acc:MGI:1924909]
ENSMUSG00000044730	1.77455	0.827455	3.35384	0.0503774	0.489582	4	124937048	124944656	1	9930104L06Rik	processed_transcript	RIKEN cDNA 9930104L06 gene [Source:MGI Symbol;Acc:MGI:3041172]
ENSMUSG00000073889	1.85727	0.89318	3.04009	0.0505009	0.489892	4	41699989	41769474	1	Il11ra1	protein_coding	interleukin 11 receptor, alpha chain 1 [Source:MGI Symbol;Acc:MGI:107426]
ENSMUSG00000059498	1.80292	0.850338	1.19873	0.0505645	0.489892	1	171051174	171064935	-1	Fcgr3	protein_coding	Fc receptor, IgG, low affinity III [Source:MGI Symbol;Acc:MGI:95500]
ENSMUSG00000037820	1.6772	0.746051	7.9877	0.0506321	0.489892	2	158116402	158146436	-1	Tgm2	protein_coding	transglutaminase 2, C polypeptide [Source:MGI Symbol;Acc:MGI:98731]
ENSMUSG00000050821	2.1181	1.08277	3.79098	0.0506882	0.489892	16	20693282	20703048	1	Fam131a	protein_coding	family with sequence similarity 131, member A [Source:MGI Symbol;Acc:MGI:1925658]
ENSMUSG00000086324	-2.12831	-1.08971	2.22392	0.0506882	0.489892	16	35966752	35983230	-1	Gm15564	antisense	predicted gene 15564 [Source:MGI Symbol;Acc:MGI:3783013]
ENSMUSG00000097704	-2.24	-1.1635	0.791773	0.0506882	0.489892	10	52358767	52358853	1	Gm26741	protein_coding	predicted gene, 26741 [Source:MGI Symbol;Acc:MGI:5477235]
ENSMUSG00000030108	2.06739	1.04781	0.356627	0.0506882	0.489892	6	121300227	121337733	1	Slc6a13	protein_coding	solute carrier family 6 (neurotransmitter transporter, GABA), member 13 [Source:MGI Symbol;Acc:MGI:95629]
ENSMUSG00000021636	-2.08523	-1.0602	0.881375	0.0506919	0.489892	13	100595957	100616971	-1	Marveld2	protein_coding	MARVEL (membrane-associating) domain containing 2 [Source:MGI Symbol;Acc:MGI:2446166]
ENSMUSG00000048922	-1.78848	-0.838734	2.96914	0.0508779	0.491143	14	67676331	67715841	-1	Cdca2	protein_coding	cell division cycle associated 2 [Source:MGI Symbol;Acc:MGI:1919787]
ENSMUSG00000002477	-1.69036	-0.757327	4.45052	0.0509457	0.491143	18	10617796	10628230	1	Snrpd1	protein_coding	small nuclear ribonucleoprotein D1 [Source:MGI Symbol;Acc:MGI:98344]
ENSMUSG00000041741	-1.70247	-0.767626	5.23234	0.050952	0.491143	6	141249269	141505940	1	Pde3a	protein_coding	phosphodiesterase 3A, cGMP inhibited [Source:MGI Symbol;Acc:MGI:1860764]
ENSMUSG00000027333	1.79251	0.841982	4.36819	0.050963	0.491143	2	131491496	131525922	1	Smox	protein_coding	spermine oxidase [Source:MGI Symbol;Acc:MGI:2445356]
ENSMUSG00000003421	1.83744	0.877696	4.23771	0.0510879	0.492005	7	45062429	45078503	1	Nosip	protein_coding	nitric oxide synthase interacting protein [Source:MGI Symbol;Acc:MGI:1913644]
ENSMUSG00000071267	-1.78231	-0.833745	3.2069	0.0513379	0.493099	17	21926960	21962464	-1	Zfp942	protein_coding	zinc finger protein 942 [Source:MGI Symbol;Acc:MGI:1920483]
ENSMUSG00000028100	2.26908	1.18211	1.10584	0.0513587	0.493099	3	96706067	96708562	-1	Nudt17	protein_coding	nudix (nucleoside diphosphate linked moiety X)-type motif 17 [Source:MGI Symbol;Acc:MGI:1925623]
ENSMUSG00000026726	-1.89024	-0.918567	1.29873	0.051361	0.493099	2	13276338	13491813	-1	Cubn	protein_coding	cubilin (intrinsic factor-cobalamin receptor) [Source:MGI Symbol;Acc:MGI:1931256]
ENSMUSG00000060962	2.00317	1.00228	0.35675	0.0513793	0.493099	7	30763756	30781063	1	Dmkn	protein_coding	dermokine [Source:MGI Symbol;Acc:MGI:1920962]
ENSMUSG00000019139	1.98551	0.989509	4.73686	0.0513793	0.493099	8	70594481	70597288	1	Isyna1	protein_coding	myo-inositol 1-phosphate synthase A1 [Source:MGI Symbol;Acc:MGI:1919030]
ENSMUSG00000060887	2.6336	1.39703	-0.762402	0.0514833	0.493335	NA	NA	NA	NA	NA	NA	NA
ENSMUSG00000019320	2.61219	1.38526	0.599385	0.0514833	0.493335	17	24696234	24700529	1	Noxo1	protein_coding	NADPH oxidase organizer 1 [Source:MGI Symbol;Acc:MGI:1919143]
ENSMUSG00000041797	-1.70653	-0.771067	4.25588	0.0515106	0.493335	11	110100749	110168196	-1	Abca9	protein_coding	ATP-binding cassette, sub-family A (ABC1), member 9 [Source:MGI Symbol;Acc:MGI:2386796]
ENSMUSG00000048546	1.7158	0.778882	4.97476	0.0516058	0.493695	15	81848270	81858326	-1	Tob2	protein_coding	transducer of ERBB2, 2 [Source:MGI Symbol;Acc:MGI:1888525]
ENSMUSG00000029510	1.88157	0.911939	2.09061	0.0516194	0.493695	5	138273655	138280005	-1	Gpc2	protein_coding	glypican 2 (cerebroglycan) [Source:MGI Symbol;Acc:MGI:1919201]
ENSMUSG00000024164	-1.68083	-0.749176	7.29713	0.0517043	0.49373	17	57203970	57228136	-1	C3	protein_coding	complement component 3 [Source:MGI Symbol;Acc:MGI:88227]
ENSMUSG00000069910	-1.80867	-0.854931	2.42234	0.0517298	0.49373	11	34809190	34833641	-1	Spdl1	protein_coding	spindle apparatus coiled-coil protein 1 [Source:MGI Symbol;Acc:MGI:1917635]
ENSMUSG00000034105	1.805	0.852	3.50788	0.0517298	0.49373	8	119760587	119778416	-1	Tldc1	protein_coding	TBC/LysM associated domain containing 1 [Source:MGI Symbol;Acc:MGI:1921597]
ENSMUSG00000034738	-1.73617	-0.795911	2.97659	0.0518526	0.494204	2	69135800	69189330	1	Nostrin	protein_coding	nitric oxide synthase trafficker [Source:MGI Symbol;Acc:MGI:3606242]
ENSMUSG00000026384	-1.72658	-0.787918	4.30057	0.0518947	0.494204	1	119652467	119837613	-1	Ptpn4	protein_coding	protein tyrosine phosphatase, non-receptor type 4 [Source:MGI Symbol;Acc:MGI:1099792]
ENSMUSG00000051721	-1.93119	-0.949493	2.38413	0.0519072	0.494204	12	4843303	4856925	1	BC068281	protein_coding	cDNA sequence BC068281 [Source:MGI Symbol;Acc:MGI:3040699]
ENSMUSG00000035109	1.7197	0.78216	4.60884	0.0519362	0.494204	2	125627447	125724148	-1	Shc4	protein_coding	SHC (Src homology 2 domain containing) family, member 4 [Source:MGI Symbol;Acc:MGI:2655364]
ENSMUSG00000086341	1.78981	0.839804	4.91836	0.0519577	0.494204	14	55567219	55575991	-1	Gm15932	antisense	predicted gene 15932 [Source:MGI Symbol;Acc:MGI:3802106]
ENSMUSG00000082585	-1.70964	-0.773695	2.94011	0.052011	0.494235	15	74093686	74094333	-1	Gm15387	processed_pseudogene	predicted gene 15387 [Source:MGI Symbol;Acc:MGI:3705374]
ENSMUSG00000044533	1.67394	0.743247	8.18725	0.0520702	0.494235	17	24718116	24721929	1	Rps2	protein_coding	ribosomal protein S2 [Source:MGI Symbol;Acc:MGI:105110]
ENSMUSG00000029675	1.69419	0.760592	7.77391	0.0520993	0.494235	5	134702593	134747323	-1	Eln	protein_coding	elastin [Source:MGI Symbol;Acc:MGI:95317]
ENSMUSG00000030055	1.7663	0.820733	4.06895	0.0521035	0.494235	6	87788853	87812164	-1	Rab43	protein_coding	RAB43, member RAS oncogene family [Source:MGI Symbol;Acc:MGI:1917084]
ENSMUSG00000023938	1.84622	0.884573	4.54338	0.0521593	0.494426	17	45506841	45520842	1	Aars2	protein_coding	alanyl-tRNA synthetase 2, mitochondrial (putative) [Source:MGI Symbol;Acc:MGI:2681839]
ENSMUSG00000003970	1.67967	0.748174	8.06975	0.0522264	0.494724	15	76904071	76906318	1	Rpl8	protein_coding	ribosomal protein L8 [Source:MGI Symbol;Acc:MGI:1350927]
ENSMUSG00000029372	1.90188	0.927427	0.39043	0.0523165	0.495156	5	90768518	90770063	1	Ppbp	protein_coding	pro-platelet basic protein [Source:MGI Symbol;Acc:MGI:1888712]
ENSMUSG00000022558	1.73265	0.792976	5.35742	0.0523578	0.495156	15	76380261	76453038	1	Mroh1	protein_coding	maestro heat-like repeat family member 1 [Source:MGI Symbol;Acc:MGI:2442558]
ENSMUSG00000028369	-1.71629	-0.779291	4.14432	0.0523792	0.495156	4	58042442	58206859	-1	Svep1	protein_coding	sushi, von Willebrand factor type A, EGF and pentraxin domain containing 1 [Source:MGI Symbol;Acc:MGI:1928849]
ENSMUSG00000015605	1.68123	0.749514	6.82102	0.0526227	0.496964	17	46546839	46556162	-1	Srf	protein_coding	serum response factor [Source:MGI Symbol;Acc:MGI:106658]
ENSMUSG00000034108	1.81068	0.856533	3.66818	0.0526684	0.496964	19	4825366	4839322	-1	Ccs	protein_coding	copper chaperone for superoxide dismutase [Source:MGI Symbol;Acc:MGI:1333783]
ENSMUSG00000092417	2.00259	1.00186	2.804	0.0526984	0.496964	17	35121455	35124814	1	Gpank1	protein_coding	G patch domain and ankyrin repeats 1 [Source:MGI Symbol;Acc:MGI:2148975]
ENSMUSG00000060166	1.81275	0.85818	5.04262	0.0527138	0.496964	16	18220754	18235136	-1	Zdhhc8	protein_coding	zinc finger, DHHC domain containing 8 [Source:MGI Symbol;Acc:MGI:1338012]
ENSMUSG00000004151	-1.71043	-0.774359	3.74934	0.0527915	0.497359	12	38779380	38868215	1	Etv1	protein_coding	ets variant 1 [Source:MGI Symbol;Acc:MGI:99254]
ENSMUSG00000039704	-1.73257	-0.792917	3.88377	0.0528974	0.497708	15	9140621	9198318	1	Lmbrd2	protein_coding	LMBR1 domain containing 2 [Source:MGI Symbol;Acc:MGI:2444173]
ENSMUSG00000036002	1.74818	0.80585	4.91188	0.0529209	0.497708	4	43032414	43046220	-1	Fam214b	protein_coding	family with sequence similarity 214, member B [Source:MGI Symbol;Acc:MGI:2441854]
ENSMUSG00000029482	2.15868	1.11015	3.13363	0.053008	0.497708	5	125475814	125517410	1	Aacs	protein_coding	acetoacetyl-CoA synthetase [Source:MGI Symbol;Acc:MGI:1926144]
ENSMUSG00000049037	2.18439	1.12723	0.0601169	0.053008	0.497708	6	122921848	122934619	1	Clec4a1	protein_coding	C-type lectin domain family 4, member a1 [Source:MGI Symbol;Acc:MGI:3036291]
ENSMUSG00000020838	2.17016	1.1178	0.765308	0.053008	0.497708	11	76998603	77032340	1	Slc6a4	protein_coding	solute carrier family 6 (neurotransmitter transporter, serotonin), member 4 [Source:MGI Symbol;Acc:MGI:96285]
ENSMUSG00000079597	1.88568	0.915084	-0.278533	0.0530857	0.497764	16	36184212	36188111	1	Gm5483	protein_coding	predicted gene 5483 [Source:MGI Symbol;Acc:MGI:3645124]
ENSMUSG00000033880	-1.85678	-0.892803	3.42511	0.0530857	0.497764	11	118392751	118402092	-1	Lgals3bp	protein_coding	lectin, galactoside-binding, soluble, 3 binding protein [Source:MGI Symbol;Acc:MGI:99554]
ENSMUSG00000019428	1.71511	0.7783	6.52296	0.0532216	0.498525	8	70527724	70535328	1	Fkbp8	protein_coding	FK506 binding protein 8 [Source:MGI Symbol;Acc:MGI:1341070]
ENSMUSG00000024392	1.67621	0.745206	7.46736	0.0532634	0.498525	17	35135178	35147322	1	Bag6	protein_coding	BCL2-associated athanogene 6 [Source:MGI Symbol;Acc:MGI:1919439]
ENSMUSG00000004842	-2.01557	-1.01119	2.63664	0.0533107	0.498525	16	65520511	65535005	1	Pou1f1	protein_coding	POU domain, class 1, transcription factor 1 [Source:MGI Symbol;Acc:MGI:97588]
ENSMUSG00000024180	1.98116	0.986342	2.05688	0.0533107	0.498525	17	26113316	26123254	1	Tmem8	protein_coding	transmembrane protein 8 (five membrane-spanning domains) [Source:MGI Symbol;Acc:MGI:1926283]
ENSMUSG00000034413	-1.7384	-0.797761	4.27916	0.0533997	0.499021	17	26414829	26446349	1	Neurl1b	protein_coding	neuralized homolog 1b (Drosophila) [Source:MGI Symbol;Acc:MGI:3643092]
ENSMUSG00000006215	1.8388	0.878766	4.5164	0.0534638	0.499189	4	141444654	141467930	1	Zbtb17	protein_coding	zinc finger and BTB domain containing 17 [Source:MGI Symbol;Acc:MGI:107410]
ENSMUSG00000017009	1.68052	0.748905	4.73761	0.0534971	0.499189	2	164424247	164443887	-1	Sdc4	protein_coding	syndecan 4 [Source:MGI Symbol;Acc:MGI:1349164]
ENSMUSG00000029228	-1.82311	-0.866402	3.22616	0.0535406	0.499189	5	74592447	74702912	-1	Lnx1	protein_coding	ligand of numb-protein X 1 [Source:MGI Symbol;Acc:MGI:1278335]
ENSMUSG00000025225	1.77553	0.828248	4.99168	0.0537375	0.499189	19	46304737	46312090	1	Nfkb2	protein_coding	nuclear factor of kappa light polypeptide gene enhancer in B cells 2, p49/p100 [Source:MGI Symbol;Acc:MGI:1099800]
ENSMUSG00000004667	1.80743	0.853944	5.66181	0.053738	0.499189	10	80035949	80039795	-1	Polr2e	protein_coding	polymerase (RNA) II (DNA directed) polypeptide E [Source:MGI Symbol;Acc:MGI:1913670]
ENSMUSG00000098206	2.65825	1.41047	0.0102141	0.0538136	0.499189	1	137966531	137969918	1	A430106G13Rik	lincRNA	RIKEN cDNA A430106G13 gene [Source:MGI Symbol;Acc:MGI:2443823]
ENSMUSG00000027316	2.7173	1.44217	0.781113	0.0538136	0.499189	2	131039632	131043088	-1	Gfra4	protein_coding	glial cell line derived neurotrophic factor family receptor alpha 4 [Source:MGI Symbol;Acc:MGI:1341873]
ENSMUSG00000097109	2.78515	1.47775	-0.931254	0.0538136	0.499189	1	21959842	21962530	1	Gm26580	lincRNA	predicted gene, 26580 [Source:MGI Symbol;Acc:MGI:5477074]
ENSMUSG00000097593	2.66174	1.41237	-0.22786	0.0538136	0.499189	18	80323335	80326605	1	Gm26676	antisense	predicted gene, 26676 [Source:MGI Symbol;Acc:MGI:5477170]
ENSMUSG00000025017	2.66058	1.41174	-0.301387	0.0538136	0.499189	19	41274218	41385070	-1	Pik3ap1	protein_coding	phosphoinositide-3-kinase adaptor protein 1 [Source:MGI Symbol;Acc:MGI:1933177]
ENSMUSG00000086720	3.08879	1.62704	0.0919294	0.0538136	0.499189	6	32303829	32316614	1	Plxna4os3	antisense	plexin A4, opposite strand 3 [Source:MGI Symbol;Acc:MGI:3651753]
ENSMUSG00000044148	-1.70608	-0.770688	4.25008	0.0538994	0.499558	X	12654879	12673668	-1	1810030O07Rik	protein_coding	RIKEN cDNA 1810030O07 gene [Source:MGI Symbol;Acc:MGI:1916405]
ENSMUSG00000022385	-2.25131	-1.17077	2.38485	0.0539255	0.499558	15	85859707	85876572	1	Gtse1	protein_coding	G two S phase expressed protein 1 [Source:MGI Symbol;Acc:MGI:1352755]
ENSMUSG00000028101	1.72062	0.78293	4.1324	0.0539851	0.499669	3	96696384	96706070	1	Pias3	protein_coding	protein inhibitor of activated STAT 3 [Source:MGI Symbol;Acc:MGI:1913126]
ENSMUSG00000043889	-2.21315	-1.1461	1.51036	0.0540095	0.499669	13	81064684	81065803	1	Gm8399	pseudogene	predicted gene 8399 [Source:MGI Symbol;Acc:MGI:3647971]
ENSMUSG00000066829	-1.71007	-0.774052	3.51068	0.0540692	0.499888	9	22276748	22307638	-1	Zfp810	protein_coding	zinc finger protein 810 [Source:MGI Symbol;Acc:MGI:2384563]
ENSMUSG00000030528	-1.71113	-0.774945	3.36359	0.0541918	0.500341	7	80454993	80535119	-1	Blm	protein_coding	Bloom syndrome, RecQ helicase-like [Source:MGI Symbol;Acc:MGI:1328362]
ENSMUSG00000029599	1.71677	0.779696	5.57092	0.0541918	0.500341	5	120612739	120628592	1	Ddx54	protein_coding	DEAD (Asp-Glu-Ala-Asp) box polypeptide 54 [Source:MGI Symbol;Acc:MGI:1919240]
ENSMUSG00000000743	1.68713	0.754574	5.83384	0.0542354	0.500341	8	123204264	123212763	-1	Chmp1a	protein_coding	charged multivesicular body protein 1A [Source:MGI Symbol;Acc:MGI:1920159]
ENSMUSG00000026622	-1.7517	-0.808756	3.33431	0.0542896	0.500341	1	191821444	191833050	1	Nek2	protein_coding	NIMA (never in mitosis gene a)-related expressed kinase 2 [Source:MGI Symbol;Acc:MGI:109359]
ENSMUSG00000028030	-1.74261	-0.801253	3.4379	0.0543207	0.500341	3	132684144	132841688	1	Tbck	protein_coding	TBC1 domain containing kinase [Source:MGI Symbol;Acc:MGI:2445052]
ENSMUSG00000047180	1.88301	0.91304	2.91509	0.0543347	0.500341	1	36264597	36274679	-1	Neurl3	protein_coding	neuralized homolog 3 homolog (Drosophila) [Source:MGI Symbol;Acc:MGI:2429944]
ENSMUSG00000033365	1.74807	0.80576	5.39312	0.0543846	0.500342	4	117894486	117914999	-1	Ipo13	protein_coding	importin 13 [Source:MGI Symbol;Acc:MGI:2385205]
ENSMUSG00000029674	1.75597	0.81227	3.28302	0.0544172	0.500342	5	134656039	134688598	-1	Limk1	protein_coding	LIM-domain containing, protein kinase [Source:MGI Symbol;Acc:MGI:104572]
ENSMUSG00000020886	1.89092	0.919088	2.53777	0.0545133	0.500342	11	70017085	70045532	1	Dlg4	protein_coding	discs, large homolog 4 (Drosophila) [Source:MGI Symbol;Acc:MGI:1277959]
ENSMUSG00000024429	1.71808	0.780793	5.06488	0.0545196	0.500342	17	35979851	35989462	1	Gnl1	protein_coding	guanine nucleotide binding protein-like 1 [Source:MGI Symbol;Acc:MGI:95764]
ENSMUSG00000013629	1.75826	0.814147	4.54543	0.0545513	0.500342	5	31054780	31078479	1	Cad	protein_coding	carbamoyl-phosphate synthetase 2, aspartate transcarbamylase, and dihydroorotase [Source:MGI Symbol;Acc:MGI:1916969]
ENSMUSG00000023892	-1.7746	-0.827491	2.84673	0.0545513	0.500342	17	21450352	21465591	1	Zfp51	protein_coding	zinc finger protein 51 [Source:MGI Symbol;Acc:MGI:99198]
ENSMUSG00000031433	-1.72326	-0.785138	3.30914	0.0546634	0.501039	X	139889511	139998595	-1	Rbm41	protein_coding	RNA binding motif protein 41 [Source:MGI Symbol;Acc:MGI:2444923]
ENSMUSG00000044783	-1.69124	-0.758079	5.09958	0.0547235	0.501259	1	88262471	88277633	-1	Hjurp	protein_coding	Holliday junction recognition protein [Source:MGI Symbol;Acc:MGI:2685821]
ENSMUSG00000087497	1.83183	0.873286	2.09757	0.0548389	0.501298	11	64079484	64083259	1	2810001G20Rik	antisense	RIKEN cDNA 2810001G20 gene [Source:MGI Symbol;Acc:MGI:1913706]
ENSMUSG00000038173	-1.87174	-0.904381	1.37818	0.0548389	0.501298	8	46986925	47094895	1	Enpp6	protein_coding	ectonucleotide pyrophosphatase/phosphodiesterase 6 [Source:MGI Symbol;Acc:MGI:2445171]
ENSMUSG00000090663	1.71567	0.778775	4.6629	0.0548437	0.501298	NA	NA	NA	NA	NA	NA	NA
ENSMUSG00000036109	-1.81755	-0.861997	1.98938	0.0548723	0.501298	X	51117269	51206532	-1	Mbnl3	protein_coding	muscleblind-like 3 (Drosophila) [Source:MGI Symbol;Acc:MGI:2444912]
ENSMUSG00000034647	-1.68037	-0.748777	5.13166	0.0549106	0.501317	17	65967501	66077089	-1	Ankrd12	protein_coding	ankyrin repeat domain 12 [Source:MGI Symbol;Acc:MGI:1914357]
ENSMUSG00000057234	-1.74794	-0.805654	2.98203	0.0551492	0.503164	2	109092297	109280748	-1	Mettl15	protein_coding	methyltransferase like 15 [Source:MGI Symbol;Acc:MGI:1924144]
ENSMUSG00000032288	1.69387	0.760323	4.52898	0.0551865	0.503173	9	56937475	56938398	1	Imp3	protein_coding	IMP3, U3 small nucleolar ribonucleoprotein, homolog (yeast) [Source:MGI Symbol;Acc:MGI:1916119]
ENSMUSG00000042451	1.99688	0.997746	1.61697	0.0554029	0.504483	1	134193448	134201232	1	Mybph	protein_coding	myosin binding protein H [Source:MGI Symbol;Acc:MGI:1858196]
ENSMUSG00000042743	1.98722	0.990751	1.28083	0.0554029	0.504483	13	104109741	104141735	1	Sgtb	protein_coding	small glutamine-rich tetratricopeptide repeat (TPR)-containing, beta [Source:MGI Symbol;Acc:MGI:2444615]
ENSMUSG00000025137	1.71077	0.774649	5.16608	0.0555141	0.505071	11	120610087	120617936	-1	Pcyt2	protein_coding	phosphate cytidylyltransferase 2, ethanolamine [Source:MGI Symbol;Acc:MGI:1915921]
ENSMUSG00000059422	-2.16363	-1.11346	3.58905	0.0555652	0.505071	9	78820638	78821838	-1	Gm8116	processed_pseudogene	predicted gene 8116 [Source:MGI Symbol;Acc:MGI:3648797]
ENSMUSG00000019732	1.77256	0.825833	3.74492	0.0556006	0.505071	8	72424176	72443870	-1	Calr3	protein_coding	calreticulin 3 [Source:MGI Symbol;Acc:MGI:1920566]
ENSMUSG00000083529	1.9463	0.96073	0.416897	0.0557583	0.505071	NA	NA	NA	NA	NA	NA	NA
ENSMUSG00000004934	1.96944	0.977788	4.01605	0.0557583	0.505071	10	81153266	81167923	-1	Pias4	protein_coding	protein inhibitor of activated STAT 4 [Source:MGI Symbol;Acc:MGI:2136940]
ENSMUSG00000051111	-2.02817	-1.02018	0.0438095	0.0557583	0.505071	13	95954594	96132577	-1	Sv2c	protein_coding	synaptic vesicle glycoprotein 2c [Source:MGI Symbol;Acc:MGI:1922459]
ENSMUSG00000045374	1.96352	0.973441	3.9064	0.0557583	0.505071	11	75440944	75454717	-1	Wdr81	protein_coding	WD repeat domain 81 [Source:MGI Symbol;Acc:MGI:2681828]
ENSMUSG00000018378	1.69951	0.765117	6.11314	0.0557588	0.505071	11	88098058	88194140	1	Cuedc1	protein_coding	CUE domain containing 1 [Source:MGI Symbol;Acc:MGI:2144281]
ENSMUSG00000041268	-1.6762	-0.745196	5.41827	0.0559535	0.506503	9	54365158	54501760	-1	Dmxl2	protein_coding	Dmx-like 2 [Source:MGI Symbol;Acc:MGI:2444630]
ENSMUSG00000034880	1.68511	0.752844	5.16952	0.0560797	0.506524	8	71464926	71465752	1	Mrpl34	protein_coding	mitochondrial ribosomal protein L34 [Source:MGI Symbol;Acc:MGI:2137227]
ENSMUSG00000090551	3.26452	1.70687	2.97322	0.0560831	0.506524	4	108847399	108848619	-1	A730015C16Rik	protein_coding	RIKEN cDNA A730015C16 gene [Source:MGI Symbol;Acc:MGI:3704235]
ENSMUSG00000028370	1.80772	0.854175	1.34359	0.0561014	0.506524	4	65124174	65357509	1	Pappa	protein_coding	pregnancy-associated plasma protein A [Source:MGI Symbol;Acc:MGI:97479]
ENSMUSG00000069743	-1.78821	-0.838513	1.74618	0.0561579	0.506524	17	21816876	21845759	-1	Zfp820	protein_coding	zinc finger protein 820 [Source:MGI Symbol;Acc:MGI:1922674]
ENSMUSG00000089417	-1.68358	-0.751536	3.68136	0.0561925	0.506524	3	69085105	69085447	-1	Gm22009	scaRNA	predicted gene, 22009 [Source:MGI Symbol;Acc:MGI:5451786]
ENSMUSG00000020911	1.81295	0.858336	2.55016	0.0562544	0.506524	11	100140810	100148665	-1	Krt19	protein_coding	keratin 19 [Source:MGI Symbol;Acc:MGI:96693]
ENSMUSG00000028556	-1.67415	-0.743428	5.17024	0.0562654	0.506524	4	98936665	99120915	-1	Dock7	protein_coding	dedicator of cytokinesis 7 [Source:MGI Symbol;Acc:MGI:1914549]
ENSMUSG00000034445	1.88301	0.91304	2.78071	0.0562986	0.506524	19	10577454	10588548	1	Cyb561a3	protein_coding	cytochrome b561 family, member A3 [Source:MGI Symbol;Acc:MGI:2686925]
ENSMUSG00000007279	-1.82671	-0.869247	2.95477	0.0563174	0.506524	7	109798676	109865679	-1	Scube2	protein_coding	signal peptide, CUB domain, EGF-like 2 [Source:MGI Symbol;Acc:MGI:1928765]
ENSMUSG00000056427	1.74865	0.806239	3.98807	0.056321	0.506524	11	35121224	35708507	1	Slit3	protein_coding	slit homolog 3 (Drosophila) [Source:MGI Symbol;Acc:MGI:1315202]
ENSMUSG00000054855	2.04278	1.03054	2.94636	0.0566059	0.508463	15	98663421	98677461	-1	Rnd1	protein_coding	Rho family GTPase 1 [Source:MGI Symbol;Acc:MGI:2444878]
ENSMUSG00000034007	-1.674	-0.743303	4.82338	0.05661	0.508463	9	55549883	55919605	-1	Scaper	protein_coding	S phase cyclin A-associated protein in the ER [Source:MGI Symbol;Acc:MGI:1925976]
ENSMUSG00000027635	-1.72639	-0.78776	3.12462	0.0567143	0.508956	2	156995265	157007154	-1	Dsn1	protein_coding	DSN1, MIND kinetochore complex component, homolog (S. cerevisiae) [Source:MGI Symbol;Acc:MGI:1914184]
ENSMUSG00000041642	2.21687	1.14852	1.09537	0.0567749	0.508956	1	136131389	136177998	1	Kif21b	protein_coding	kinesin family member 21B [Source:MGI Symbol;Acc:MGI:109234]
ENSMUSG00000025648	2.24027	1.16367	1.59579	0.0567749	0.508956	9	108991778	109032228	1	Pfkfb4	protein_coding	6-phosphofructo-2-kinase/fructose-2,6-biphosphatase 4 [Source:MGI Symbol;Acc:MGI:2687284]
ENSMUSG00000028484	-1.65911	-0.730412	5.80435	0.0568418	0.509119	4	83455680	83486459	-1	Psip1	protein_coding	PC4 and SFRS1 interacting protein 1 [Source:MGI Symbol;Acc:MGI:2142116]
ENSMUSG00000035064	1.68006	0.748513	4.97963	0.0568666	0.509119	7	120842831	120907219	1	Eef2k	protein_coding	eukaryotic elongation factor-2 kinase [Source:MGI Symbol;Acc:MGI:1195261]
ENSMUSG00000036091	2.34677	1.23068	-0.254234	0.0569975	0.509962	9	107580818	107587359	1	Hyal3	protein_coding	hyaluronoglucosaminidase 3 [Source:MGI Symbol;Acc:MGI:1330288]
ENSMUSG00000022623	1.73651	0.796195	5.8005	0.0570651	0.510006	15	89499623	89560261	1	Shank3	protein_coding	SH3/ankyrin domain gene 3 [Source:MGI Symbol;Acc:MGI:1930016]
ENSMUSG00000022003	1.7945	0.84358	2.79642	0.0570759	0.510006	14	75761999	75787037	-1	Slc25a30	protein_coding	solute carrier family 25, member 30 [Source:MGI Symbol;Acc:MGI:1914804]
ENSMUSG00000025742	-1.66507	-0.73558	5.00633	0.0571632	0.510457	X	167346322	167382749	-1	Prps2	protein_coding	phosphoribosyl pyrophosphate synthetase 2 [Source:MGI Symbol;Acc:MGI:97776]
ENSMUSG00000052302	-2.00248	-1.00179	1.10017	0.0572652	0.510868	10	121263824	121311189	-1	Tbc1d30	protein_coding	TBC1 domain family, member 30 [Source:MGI Symbol;Acc:MGI:1921944]
ENSMUSG00000032171	1.71641	0.779395	5.1187	0.0573097	0.510868	9	20652130	20666584	1	Pin1	protein_coding	protein (peptidyl-prolyl cis/trans isomerase) NIMA-interacting 1 [Source:MGI Symbol;Acc:MGI:1346036]
ENSMUSG00000028763	1.65651	0.728148	9.73913	0.0573197	0.510868	4	137468769	137570630	1	Hspg2	protein_coding	perlecan (heparan sulfate proteoglycan 2) [Source:MGI Symbol;Acc:MGI:96257]
ENSMUSG00000060279	1.68669	0.754195	5.94381	0.0574479	0.511681	7	44900373	44929496	-1	Ap2a1	protein_coding	adaptor-related protein complex 2, alpha 1 subunit [Source:MGI Symbol;Acc:MGI:101921]
ENSMUSG00000046556	1.8149	0.859886	3.82896	0.0575073	0.511881	8	95326137	95331950	-1	Zfp319	protein_coding	zinc finger protein 319 [Source:MGI Symbol;Acc:MGI:1890618]
ENSMUSG00000037907	1.81129	0.85702	3.99696	0.0576156	0.512516	11	77470485	77489678	-1	Ankrd13b	protein_coding	ankyrin repeat domain 13b [Source:MGI Symbol;Acc:MGI:2144501]
ENSMUSG00000050107	-1.97594	-0.982537	1.31435	0.0576752	0.512718	11	73135485	73138294	-1	Gsg2	protein_coding	germ cell-specific gene 2 [Source:MGI Symbol;Acc:MGI:1194498]
ENSMUSG00000003573	1.75101	0.808186	4.52821	0.0578196	0.513672	8	70282827	70294361	1	Homer3	protein_coding	homer homolog 3 (Drosophila) [Source:MGI Symbol;Acc:MGI:1347359]
ENSMUSG00000033685	1.65689	0.728479	6.90179	0.0578955	0.513873	7	100493337	100502020	1	Ucp2	protein_coding	uncoupling protein 2 (mitochondrial, proton carrier) [Source:MGI Symbol;Acc:MGI:109354]
ENSMUSG00000041120	1.857	0.892974	3.38684	0.0579163	0.513873	4	139082284	139092993	-1	Nbl1	protein_coding	neuroblastoma, suppression of tumorigenicity 1 [Source:MGI Symbol;Acc:MGI:104591]
ENSMUSG00000022565	1.66107	0.732115	8.59695	0.058027	0.513875	15	76170974	76232574	-1	Plec	protein_coding	plectin [Source:MGI Symbol;Acc:MGI:1277961]
ENSMUSG00000079415	3.49529	1.80541	-1.15543	0.0580525	0.513875	19	12763660	12765632	-1	Cntf	protein_coding	ciliary neurotrophic factor [Source:MGI Symbol;Acc:MGI:88439]
ENSMUSG00000097571	-1.85424	-0.890824	1.1822	0.0581017	0.513875	X	103493558	103506425	1	Jpx	lincRNA	Jpx transcript, Xist activator (non-protein coding) [Source:MGI Symbol;Acc:MGI:2180008]
ENSMUSG00000042429	1.68766	0.755023	4.47814	0.0581057	0.513875	1	134199223	134235431	-1	Adora1	protein_coding	adenosine A1 receptor [Source:MGI Symbol;Acc:MGI:99401]
ENSMUSG00000075027	1.79247	0.841953	3.28538	0.0581389	0.513875	2	93027956	93044732	1	4631405J19Rik	processed_transcript	RIKEN cDNA 4631405J19 gene [Source:MGI Symbol;Acc:MGI:3045383]
ENSMUSG00000024037	1.77353	0.826621	3.7743	0.0581389	0.513875	17	31494323	31519974	-1	Wdr4	protein_coding	WD repeat domain 4 [Source:MGI Symbol;Acc:MGI:1889002]
ENSMUSG00000074826	1.65065	0.723034	6.12621	0.0582846	0.514835	13	66904914	66909236	1	Gm10767	protein_coding	predicted gene 10767 [Source:MGI Symbol;Acc:MGI:3642136]
ENSMUSG00000054099	-1.68302	-0.751054	3.85157	0.0585543	0.51641	5	8422850	8454797	1	Slc25a40	protein_coding	solute carrier family 25, member 40 [Source:MGI Symbol;Acc:MGI:2442486]
ENSMUSG00000079555	-1.71185	-0.775557	3.18186	0.058564	0.51641	5	34153880	34169527	-1	Haus3	protein_coding	HAUS augmin-like complex, subunit 3 [Source:MGI Symbol;Acc:MGI:2387633]
ENSMUSG00000012296	1.81476	0.859782	4.58523	0.0585957	0.51641	17	46257851	46283026	-1	Tjap1	protein_coding	tight junction associated protein 1 [Source:MGI Symbol;Acc:MGI:1921344]
ENSMUSG00000078695	-1.69564	-0.761828	4.20726	0.058645	0.51641	11	97685826	97688621	1	Cisd3	protein_coding	CDGSH iron sulfur domain 3 [Source:MGI Symbol;Acc:MGI:101788]
ENSMUSG00000024026	-1.65099	-0.72333	6.72691	0.058673	0.51641	17	30592866	30612659	-1	Glo1	protein_coding	glyoxalase 1 [Source:MGI Symbol;Acc:MGI:95742]
ENSMUSG00000061758	-1.67028	-0.740086	5.09713	0.0586956	0.51641	6	34384218	34396950	1	Akr1b10	protein_coding	aldo-keto reductase family 1, member B10 (aldose reductase) [Source:MGI Symbol;Acc:MGI:1915111]
ENSMUSG00000038633	-1.65305	-0.725133	6.35557	0.0587236	0.51641	1	182275772	182282804	-1	Degs1	protein_coding	degenerative spermatocyte homolog 1 (Drosophila) [Source:MGI Symbol;Acc:MGI:1097711]
ENSMUSG00000030046	-1.77976	-0.831685	1.72371	0.0589252	0.517565	6	87429002	87434512	1	Bmp10	protein_coding	bone morphogenetic protein 10 [Source:MGI Symbol;Acc:MGI:1338820]
ENSMUSG00000028128	-1.75684	-0.812979	3.15189	0.0590422	0.517565	3	121723537	121735048	1	F3	protein_coding	coagulation factor III [Source:MGI Symbol;Acc:MGI:88381]
ENSMUSG00000028718	-1.75686	-0.813003	2.60164	0.0590422	0.517565	4	115000159	115043196	1	Stil	protein_coding	Scl/Tal1 interrupting locus [Source:MGI Symbol;Acc:MGI:107477]
ENSMUSG00000086918	-1.72125	-0.783457	3.19276	0.0591089	0.517565	9	79793641	79803235	1	4930429F24Rik	processed_transcript	RIKEN cDNA 4930429F24 gene [Source:MGI Symbol;Acc:MGI:1921883]
ENSMUSG00000024940	1.71831	0.78099	5.71225	0.0591089	0.517565	19	5740904	5758532	1	Ltbp3	protein_coding	latent transforming growth factor beta binding protein 3 [Source:MGI Symbol;Acc:MGI:1101355]
ENSMUSG00000040710	-1.73776	-0.797227	3.43519	0.0591727	0.517565	1	95587682	95667571	-1	St8sia4	protein_coding	ST8 alpha-N-acetyl-neuraminide alpha-2,8-sialyltransferase 4 [Source:MGI Symbol;Acc:MGI:106018]
ENSMUSG00000004263	1.68986	0.756903	5.93872	0.0592532	0.517565	6	124739189	124756524	-1	Atn1	protein_coding	atrophin 1 [Source:MGI Symbol;Acc:MGI:104725]
ENSMUSG00000021773	-2.11192	-1.07855	2.77662	0.0593409	0.517565	14	21845861	21848977	-1	Comtd1	protein_coding	catechol-O-methyltransferase domain containing 1 [Source:MGI Symbol;Acc:MGI:1916406]
ENSMUSG00000075033	2.03015	1.02159	0.790075	0.0593409	0.517565	16	55839953	55895279	-1	Nxpe3	protein_coding	neurexophilin and PC-esterase domain family, member 3 [Source:MGI Symbol;Acc:MGI:2686598]
ENSMUSG00000026520	2.03391	1.02426	3.30985	0.0593409	0.517565	1	180904293	180908088	1	Pycr2	protein_coding	pyrroline-5-carboxylate reductase family, member 2 [Source:MGI Symbol;Acc:MGI:1277956]
ENSMUSG00000042190	1.77056	0.824202	2.93013	0.0595496	0.517565	5	113612354	113650426	-1	Cmklr1	protein_coding	chemokine-like receptor 1 [Source:MGI Symbol;Acc:MGI:109603]
ENSMUSG00000035215	1.76017	0.815715	2.31779	0.0595664	0.517565	10	80852825	80855209	-1	Lsm7	protein_coding	LSM7 homolog, U6 small nuclear RNA associated (S. cerevisiae) [Source:MGI Symbol;Acc:MGI:1913344]
ENSMUSG00000027342	-1.65465	-0.726524	5.40323	0.0595856	0.517565	2	132249162	132253314	-1	Pcna	protein_coding	proliferating cell nuclear antigen [Source:MGI Symbol;Acc:MGI:97503]
ENSMUSG00000027993	-1.69809	-0.763917	3.71673	0.0596884	0.517565	3	84160439	84306877	-1	Trim2	protein_coding	tripartite motif-containing 2 [Source:MGI Symbol;Acc:MGI:1933163]
ENSMUSG00000050211	-1.80501	-0.852011	2.83219	0.0597525	0.517565	2	120166412	120245335	-1	Pla2g4e	protein_coding	phospholipase A2, group IVE [Source:MGI Symbol;Acc:MGI:1919144]
ENSMUSG00000032332	1.67964	0.748156	4.07976	0.0597634	0.517565	9	79598991	79718831	-1	Col12a1	protein_coding	collagen, type XII, alpha 1 [Source:MGI Symbol;Acc:MGI:88448]
ENSMUSG00000086350	-1.85347	-0.890228	2.40694	0.0597853	0.517565	1	178313328	178318549	-1	B230369F24Rik	antisense	RIKEN cDNA B230369F24 gene [Source:MGI Symbol;Acc:MGI:2443392]
ENSMUSG00000009555	1.69575	0.761925	4.60559	0.0598056	0.517565	2	32705784	32713076	-1	Cdk9	protein_coding	cyclin-dependent kinase 9 (CDC2-related kinase) [Source:MGI Symbol;Acc:MGI:1328368]
ENSMUSG00000060441	1.98375	0.988233	1.16095	0.0598746	0.517565	7	104263386	104288094	-1	Trim5	protein_coding	tripartite motif-containing 5 [Source:MGI Symbol;Acc:MGI:3646853]
ENSMUSG00000033278	-1.64858	-0.721225	7.0178	0.0601192	0.517565	17	66666848	67354459	-1	Ptprm	protein_coding	protein tyrosine phosphatase, receptor type, M [Source:MGI Symbol;Acc:MGI:102694]
ENSMUSG00000026811	1.67181	0.741407	5.62408	0.06012	0.517565	2	32599709	32620806	1	St6galnac6	protein_coding	ST6 (alpha-N-acetyl-neuraminyl-2,3-beta-galactosyl-1,3)-N-acetylgalactosaminide alpha-2,6-sialyltransferase 6 [Source:MGI Symbol;Acc:MGI:1355316]
ENSMUSG00000006307	1.69608	0.7622	5.28359	0.0601273	0.517565	7	30568858	30588726	-1	Kmt2b	protein_coding	lysine (K)-specific methyltransferase 2B [Source:MGI Symbol;Acc:MGI:109565]
ENSMUSG00000009772	1.99466	0.996145	1.76244	0.0601499	0.517565	1	132316126	132333488	1	Nuak2	protein_coding	NUAK family, SNF1-like kinase, 2 [Source:MGI Symbol;Acc:MGI:1921387]
ENSMUSG00000040883	1.97434	0.981368	3.28481	0.0601499	0.517565	9	21921010	21927535	-1	Tmem205	protein_coding	transmembrane protein 205 [Source:MGI Symbol;Acc:MGI:3045495]
ENSMUSG00000063052	-1.67935	-0.747903	4.03802	0.0601898	0.517565	3	158036662	158068487	1	Lrrc40	protein_coding	leucine rich repeat containing 40 [Source:MGI Symbol;Acc:MGI:1914394]
ENSMUSG00000004661	1.92702	0.94637	2.08596	0.0601959	0.517565	9	57790353	57836793	-1	Arid3b	protein_coding	AT rich interactive domain 3B (BRIGHT-like) [Source:MGI Symbol;Acc:MGI:1930768]
ENSMUSG00000037692	1.73663	0.796286	5.26623	0.0602466	0.517565	4	133011260	133078110	1	Ahdc1	protein_coding	AT hook, DNA binding motif, containing 1 [Source:MGI Symbol;Acc:MGI:2444218]
ENSMUSG00000032221	-2.02199	-1.01578	0.732918	0.0602598	0.517565	9	72438011	72462025	1	Mns1	protein_coding	meiosis-specific nuclear structural protein 1 [Source:MGI Symbol;Acc:MGI:107933]
ENSMUSG00000024300	1.93811	0.954653	0.724506	0.0602598	0.517565	17	33555719	33607764	1	Myo1f	protein_coding	myosin IF [Source:MGI Symbol;Acc:MGI:107711]
ENSMUSG00000000093	1.95554	0.967569	3.30599	0.0602598	0.517565	11	85832551	85841948	1	Tbx2	protein_coding	T-box 2 [Source:MGI Symbol;Acc:MGI:98494]
ENSMUSG00000055228	-1.98861	-0.991763	1.79918	0.0602598	0.517565	13	62454323	62466709	-1	Zfp935	protein_coding	zinc finger protein 935 [Source:MGI Symbol;Acc:MGI:1918758]
ENSMUSG00000070806	-1.90903	-0.932843	0.199816	0.0602626	0.517565	4	119422814	119467444	1	Zmynd12	protein_coding	zinc finger, MYND domain containing 12 [Source:MGI Symbol;Acc:MGI:2140259]
ENSMUSG00000025870	2.41651	1.27292	1.86903	0.0603104	0.517565	13	54575015	54581128	1	Arl10	protein_coding	ADP-ribosylation factor-like 10 [Source:MGI Symbol;Acc:MGI:1930788]
ENSMUSG00000020014	2.38071	1.25139	0.00562097	0.0603104	0.517565	10	92775619	93081618	-1	Cfap54	protein_coding	cilia and flagella associated protein 54 [Source:MGI Symbol;Acc:MGI:1922208]
ENSMUSG00000019261	2.5012	1.32262	3.91368	0.0603104	0.517565	8	70905974	70917526	1	Map1s	protein_coding	microtubule-associated protein 1S [Source:MGI Symbol;Acc:MGI:2443304]
ENSMUSG00000098274	2.41162	1.27	-0.312256	0.0603104	0.517565	16	55966275	55971435	1	Rpl24	protein_coding	ribosomal protein L24 [Source:MGI Symbol;Acc:MGI:1915443]
ENSMUSG00000027796	-2.61134	-1.38479	1.33719	0.0603104	0.517565	3	54755582	54801257	1	Smad9	protein_coding	SMAD family member 9 [Source:MGI Symbol;Acc:MGI:1859993]
ENSMUSG00000044364	2.44509	1.28989	1.08349	0.0603104	0.517565	2	151702008	151712157	1	Tmem74b	protein_coding	transmembrane protein 74B [Source:MGI Symbol;Acc:MGI:1918629]
ENSMUSG00000044328	2.41455	1.27176	2.79993	0.0603104	0.517565	11	77508099	77515980	-1	Trp53i13	protein_coding	transformation related protein 53 inducible protein 13 [Source:MGI Symbol;Acc:MGI:1915125]
ENSMUSG00000053615	1.80195	0.849561	2.82844	0.0604163	0.518153	2	125505089	125507881	1	Gm9913	protein_coding	predicted gene 9913 [Source:MGI Symbol;Acc:MGI:3642395]
ENSMUSG00000022175	1.68203	0.750202	6.14527	0.060489	0.518456	14	54464164	54471497	1	Lrp10	protein_coding	low-density lipoprotein receptor-related protein 10 [Source:MGI Symbol;Acc:MGI:1929480]
ENSMUSG00000040488	1.68822	0.7555	7.73635	0.0605615	0.518756	7	27305136	27337692	-1	Ltbp4	protein_coding	latent transforming growth factor beta binding protein 4 [Source:MGI Symbol;Acc:MGI:1321395]
ENSMUSG00000050379	-1.6508	-0.723169	5.13834	0.0606335	0.519053	X	36911326	36991794	-1	Sept6	protein_coding	septin 6 [Source:MGI Symbol;Acc:MGI:1888939]
ENSMUSG00000032253	-1.64587	-0.718851	6.11616	0.0607566	0.519713	9	82866159	82975516	-1	Phip	protein_coding	pleckstrin homology domain interacting protein [Source:MGI Symbol;Acc:MGI:1932404]
ENSMUSG00000034853	1.69472	0.761047	3.85313	0.0607856	0.519713	4	106744555	106804998	-1	Acot11	protein_coding	acyl-CoA thioesterase 11 [Source:MGI Symbol;Acc:MGI:1913736]
ENSMUSG00000037940	-1.72306	-0.784977	3.79208	0.0609508	0.520804	8	81342556	82125036	1	Inpp4b	protein_coding	inositol polyphosphate-4-phosphatase, type II [Source:MGI Symbol;Acc:MGI:2158925]
ENSMUSG00000027955	-1.64209	-0.715531	6.89702	0.0611209	0.521634	3	79884533	79946280	1	Fam198b	protein_coding	family with sequence similarity 198, member B [Source:MGI Symbol;Acc:MGI:1915909]
ENSMUSG00000033149	-1.64243	-0.715831	6.68133	0.0611456	0.521634	16	45746243	45953598	-1	Phldb2	protein_coding	pleckstrin homology-like domain, family B, member 2 [Source:MGI Symbol;Acc:MGI:2444981]
ENSMUSG00000029073	1.84912	0.886842	2.64876	0.0611607	0.521634	4	155864723	155869440	-1	Cptp	protein_coding	ceramide-1-phosphate transfer protein [Source:MGI Symbol;Acc:MGI:1933107]
ENSMUSG00000097133	2.20896	1.14337	1.80289	0.06154	0.524224	6	71961145	71963775	-1	Gm26628	lincRNA	predicted gene, 26628 [Source:MGI Symbol;Acc:MGI:5477122]
ENSMUSG00000070691	2.19554	1.13457	-0.473331	0.06154	0.524224	4	135120652	135177990	1	Runx3	protein_coding	runt related transcription factor 3 [Source:MGI Symbol;Acc:MGI:102672]
ENSMUSG00000066880	-1.66281	-0.73362	4.94387	0.0616047	0.524453	8	71908635	71934629	1	Zfp617	protein_coding	zinc finger protein 617 [Source:MGI Symbol;Acc:MGI:2684459]
ENSMUSG00000034111	-1.71056	-0.774468	4.16045	0.0619108	0.526735	12	87166242	87200229	-1	Tmed8	protein_coding	transmembrane emp24 domain containing 8 [Source:MGI Symbol;Acc:MGI:1923480]
ENSMUSG00000031796	-1.66867	-0.738696	4.81854	0.0620032	0.527198	8	95420252	95434869	-1	Cfap20	protein_coding	cilia and flagella associated protein 20 [Source:MGI Symbol;Acc:MGI:107428]
ENSMUSG00000059182	1.68361	0.751559	3.56872	0.0620538	0.527214	6	51859166	52012549	-1	Skap2	protein_coding	src family associated phosphoprotein 2 [Source:MGI Symbol;Acc:MGI:1889206]
ENSMUSG00000059142	-1.68424	-0.752098	4.51354	0.0620811	0.527214	17	22846697	22867134	-1	Zfp945	protein_coding	zinc finger protein 945 [Source:MGI Symbol;Acc:MGI:2445132]
ENSMUSG00000056671	-1.6968	-0.76282	3.19147	0.0621647	0.527352	18	41875696	41951194	-1	Prelid2	protein_coding	PRELI domain containing 2 [Source:MGI Symbol;Acc:MGI:1924869]
ENSMUSG00000037458	-1.63639	-0.710519	7.66435	0.0622006	0.527352	15	38487430	38519266	-1	Azin1	protein_coding	antizyme inhibitor 1 [Source:MGI Symbol;Acc:MGI:1859169]
ENSMUSG00000037405	1.76746	0.821681	4.40714	0.0622515	0.527352	9	21015960	21028797	1	Icam1	protein_coding	intercellular adhesion molecule 1 [Source:MGI Symbol;Acc:MGI:96392]
ENSMUSG00000021710	-1.6557	-0.727439	4.83483	0.0622873	0.527352	13	104023439	104109614	-1	Nln	protein_coding	neurolysin (metallopeptidase M3 family) [Source:MGI Symbol;Acc:MGI:1923055]
ENSMUSG00000037416	-1.64337	-0.71666	6.1524	0.0623579	0.527352	18	49832670	49965473	1	Dmxl1	protein_coding	Dmx-like 1 [Source:MGI Symbol;Acc:MGI:2443926]
ENSMUSG00000039781	2.12909	1.09024	3.49187	0.0623635	0.527352	11	120064430	120086827	-1	Cep131	protein_coding	centrosomal protein 131 [Source:MGI Symbol;Acc:MGI:107440]
ENSMUSG00000073062	-2.05851	-1.0416	1.24858	0.0623635	0.527352	X	94724569	94730187	1	Zxdb	protein_coding	zinc finger, X-linked, duplicated B [Source:MGI Symbol;Acc:MGI:3694898]
ENSMUSG00000089702	-1.77502	-0.827834	2.24421	0.0625695	0.528217	9	15330573	15335345	1	Gm16568	processed_transcript	predicted gene 16568 [Source:MGI Symbol;Acc:MGI:4414988]
ENSMUSG00000036835	1.67528	0.744406	3.61081	0.0625809	0.528217	7	30561868	30563184	-1	Psenen	protein_coding	presenilin enhancer 2 homolog (C. elegans) [Source:MGI Symbol;Acc:MGI:1913590]
ENSMUSG00000053442	1.94163	0.957271	1.80588	0.0626563	0.528217	6	66894654	66896521	-1	4930597O21Rik	protein_coding	RIKEN cDNA 4930597O21 gene [Source:MGI Symbol;Acc:MGI:1922623]
ENSMUSG00000037169	-1.93392	-0.95153	2.98997	0.0626563	0.528217	12	12936096	12941914	-1	Mycn	protein_coding	v-myc myelocytomatosis viral related oncogene, neuroblastoma derived (avian) [Source:MGI Symbol;Acc:MGI:97357]
ENSMUSG00000007216	1.94972	0.96327	3.0181	0.0626563	0.528217	6	48613180	48623227	1	Zfp775	protein_coding	zinc finger protein 775 [Source:MGI Symbol;Acc:MGI:2683557]
ENSMUSG00000037966	1.75055	0.807809	4.7227	0.0626991	0.528257	13	49187485	49196244	1	Ninj1	protein_coding	ninjurin 1 [Source:MGI Symbol;Acc:MGI:1196617]
ENSMUSG00000025579	1.70704	0.771497	6.12737	0.0627638	0.528481	11	119267887	119285454	1	Gaa	protein_coding	glucosidase, alpha, acid [Source:MGI Symbol;Acc:MGI:95609]
ENSMUSG00000024193	1.98125	0.986409	3.71961	0.0628531	0.528591	17	26933127	26937890	1	Phf1	protein_coding	PHD finger protein 1 [Source:MGI Symbol;Acc:MGI:98647]
ENSMUSG00000085286	1.98081	0.98609	1.96295	0.0628531	0.528591	4	149334639	149335897	1	Ube4bos3	antisense	ubiquitination factor E4B, opposite strand 3 [Source:MGI Symbol;Acc:MGI:1921560]
ENSMUSG00000022503	1.72512	0.786699	3.92741	0.0629604	0.529173	16	10411948	10424428	1	Nubp1	protein_coding	nucleotide binding protein 1 [Source:MGI Symbol;Acc:MGI:1347073]
ENSMUSG00000051747	-1.62976	-0.704659	12.328	0.0631914	0.530613	2	76703980	76982547	-1	Ttn	protein_coding	titin [Source:MGI Symbol;Acc:MGI:98864]
ENSMUSG00000004937	1.68614	0.753723	5.99575	0.0632083	0.530613	10	81044075	81060178	-1	Sgta	protein_coding	small glutamine-rich tetratricopeptide repeat (TPR)-containing, alpha [Source:MGI Symbol;Acc:MGI:1098703]
ENSMUSG00000041354	1.69647	0.762537	5.24635	0.0632484	0.530629	17	33929543	33937687	1	Rgl2	protein_coding	ral guanine nucleotide dissociation stimulator-like 2 [Source:MGI Symbol;Acc:MGI:107483]
ENSMUSG00000031827	1.73988	0.798987	3.84719	0.0633162	0.530876	8	119809225	119840579	-1	Cotl1	protein_coding	coactosin-like 1 (Dictyostelium) [Source:MGI Symbol;Acc:MGI:1919292]
ENSMUSG00000042569	1.70002	0.765551	3.94043	0.0633597	0.53092	11	60830631	60860195	1	Dhrs7b	protein_coding	dehydrogenase/reductase (SDR family) member 7B [Source:MGI Symbol;Acc:MGI:2384931]
ENSMUSG00000040549	-1.63677	-0.710851	6.45355	0.0634041	0.530971	2	91526762	91620664	1	Ckap5	protein_coding	cytoskeleton associated protein 5 [Source:MGI Symbol;Acc:MGI:1923036]
ENSMUSG00000045394	2.25952	1.17602	0.0300563	0.063507	0.531192	17	87635979	87651106	1	Epcam	protein_coding	epithelial cell adhesion molecule [Source:MGI Symbol;Acc:MGI:106653]
ENSMUSG00000087689	2.27248	1.18427	-1.06551	0.063507	0.531192	16	36367070	36387406	1	Gm15845	antisense	predicted gene 15845 [Source:MGI Symbol;Acc:MGI:3801825]
ENSMUSG00000024101	1.70583	0.77047	4.41226	0.0637164	0.531566	17	66111546	66120503	1	Wash1	protein_coding	WAS protein family homolog 1 [Source:MGI Symbol;Acc:MGI:1916017]
ENSMUSG00000072893	1.84875	0.886547	2.34715	0.0637191	0.531566	11	59505662	59513647	1	4933439C10Rik	processed_transcript	RIKEN cDNA 4933439C10 gene [Source:MGI Symbol;Acc:MGI:1921726]
ENSMUSG00000029920	-1.65525	-0.727053	4.70786	0.0637705	0.531566	6	65042667	65116050	1	Smarcad1	protein_coding	SWI/SNF-related, matrix-associated actin-dependent regulator of chromatin, subfamily a, containing DEAD/H box 1 [Source:MGI Symbol;Acc:MGI:95453]
ENSMUSG00000015647	1.70112	0.766488	6.40572	0.0638675	0.531566	2	180176373	180225859	-1	Lama5	protein_coding	laminin, alpha 5 [Source:MGI Symbol;Acc:MGI:105382]
ENSMUSG00000069744	1.65309	0.725167	5.16427	0.0638873	0.531566	11	97703399	97713500	1	Psmb3	protein_coding	proteasome (prosome, macropain) subunit, beta type 3 [Source:MGI Symbol;Acc:MGI:1347014]
ENSMUSG00000029821	-1.7198	-0.78224	2.98344	0.0639086	0.531566	6	50189369	50263862	-1	Dfna5	protein_coding	deafness, autosomal dominant 5 (human) [Source:MGI Symbol;Acc:MGI:1889850]
ENSMUSG00000031158	1.72907	0.789999	4.26534	0.0639086	0.531566	X	7899357	7908351	1	Timm17b	protein_coding	translocase of inner mitochondrial membrane 17b [Source:MGI Symbol;Acc:MGI:1343176]
ENSMUSG00000040940	1.69113	0.757985	5.76633	0.0639494	0.531566	7	24902912	24926592	1	Arhgef1	protein_coding	Rho guanine nucleotide exchange factor (GEF) 1 [Source:MGI Symbol;Acc:MGI:1353510]
ENSMUSG00000096969	2.49121	1.31685	2.22322	0.0639824	0.531566	4	123917504	123918022	-1	4930535I16Rik	protein_coding	RIKEN cDNA 4930535I16 gene [Source:MGI Symbol;Acc:MGI:1922470]
ENSMUSG00000038742	2.47958	1.3101	1.91745	0.0639824	0.531566	9	20873809	20879727	-1	Angptl6	protein_coding	angiopoietin-like 6 [Source:MGI Symbol;Acc:MGI:1917976]
ENSMUSG00000020169	-2.43536	-1.28414	1.57298	0.0639824	0.531566	10	116986314	117025040	1	Best3	protein_coding	bestrophin 3 [Source:MGI Symbol;Acc:MGI:3580298]
ENSMUSG00000039148	1.65802	0.729465	5.64057	0.0640118	0.531566	19	5377523	5388703	-1	Sart1	protein_coding	squamous cell carcinoma antigen recognized by T cells 1 [Source:MGI Symbol;Acc:MGI:1309453]
ENSMUSG00000050373	1.74169	0.80049	4.33918	0.0642334	0.533024	2	164785823	164793816	1	Snx21	protein_coding	sorting nexin family member 21 [Source:MGI Symbol;Acc:MGI:1917729]
ENSMUSG00000066357	1.68384	0.751751	5.09136	0.0642642	0.533024	9	108572311	108578739	-1	Wdr6	protein_coding	WD repeat domain 6 [Source:MGI Symbol;Acc:MGI:1930140]
ENSMUSG00000024736	1.74041	0.799424	5.03348	0.0644021	0.533641	19	10857822	10869940	-1	Tmem132a	protein_coding	transmembrane protein 132A [Source:MGI Symbol;Acc:MGI:2147810]
ENSMUSG00000083840	-1.62829	-0.703356	8.63514	0.0644156	0.533641	NA	NA	NA	NA	NA	NA	NA
ENSMUSG00000046516	-1.84472	-0.883399	2.64163	0.0644647	0.53367	16	38346991	38352763	1	Cox17	protein_coding	cytochrome c oxidase assembly protein 17 [Source:MGI Symbol;Acc:MGI:1333806]
ENSMUSG00000078451	1.85073	0.888095	0.734539	0.064496	0.53367	10	41490439	41514284	1	Ppil6	protein_coding	peptidylprolyl isomerase (cyclophilin)-like 6 [Source:MGI Symbol;Acc:MGI:1920325]
ENSMUSG00000039103	-1.62545	-0.700842	9.46195	0.0647877	0.533778	3	152236982	152266350	-1	Nexn	protein_coding	nexilin [Source:MGI Symbol;Acc:MGI:1916060]
ENSMUSG00000041685	-1.64395	-0.717169	5.51829	0.0648392	0.533778	13	98723407	98815449	-1	Fcho2	protein_coding	FCH domain only 2 [Source:MGI Symbol;Acc:MGI:3505790]
ENSMUSG00000058331	-1.92959	-0.948295	0.982444	0.0648829	0.533778	13	67747800	67755228	-1	Zfp85	protein_coding	zinc finger protein 85 [Source:MGI Symbol;Acc:MGI:107767]
ENSMUSG00000072847	-1.84696	-0.88515	1.98541	0.0649138	0.533778	11	61864568	61868058	-1	A530017D24Rik	lincRNA	RIKEN cDNA A530017D24 gene [Source:MGI Symbol;Acc:MGI:2144320]
ENSMUSG00000098090	-1.78872	-0.838929	1.79344	0.0649224	0.533778	17	94750100	94775132	1	2700099C18Rik	transcribed_unprocessed_pseudogene	RIKEN cDNA 2700099C18 gene [Source:MGI Symbol;Acc:MGI:1924272]
ENSMUSG00000001555	1.64481	0.71792	5.51148	0.0649275	0.533778	11	100415697	100424824	1	Fkbp10	protein_coding	FK506 binding protein 10 [Source:MGI Symbol;Acc:MGI:104769]
ENSMUSG00000014226	-1.63484	-0.709148	5.94446	0.0649283	0.533778	1	160202367	160212875	-1	Cacybp	protein_coding	calcyclin binding protein [Source:MGI Symbol;Acc:MGI:1270839]
ENSMUSG00000021938	-1.64693	-0.719777	4.69061	0.0649467	0.533778	14	56722441	56778316	-1	Pspc1	protein_coding	paraspeckle protein 1 [Source:MGI Symbol;Acc:MGI:1913895]
ENSMUSG00000073418	2.15833	1.10991	2.79066	0.0650505	0.533778	17	34728380	34743882	-1	C4b	protein_coding	complement component 4B (Chido blood group) [Source:MGI Symbol;Acc:MGI:88228]
ENSMUSG00000028859	2.19911	1.13692	0.263478	0.0650505	0.533778	4	126024550	126044440	1	Csf3r	protein_coding	colony stimulating factor 3 receptor (granulocyte) [Source:MGI Symbol;Acc:MGI:1339755]
ENSMUSG00000086486	-2.20529	-1.14097	0.244575	0.0650505	0.533778	14	57506744	57510835	-1	Ift88os	antisense	intraflagellar transport 88, opposite strand [Source:MGI Symbol;Acc:MGI:1919181]
ENSMUSG00000039936	2.20602	1.14145	1.5673	0.0650505	0.533778	4	149649168	149702571	-1	Pik3cd	protein_coding	phosphatidylinositol 3-kinase catalytic delta polypeptide [Source:MGI Symbol;Acc:MGI:1098211]
ENSMUSG00000024338	2.18926	1.13045	2.34315	0.0650505	0.533778	17	34197721	34201454	1	Psmb8	protein_coding	proteasome (prosome, macropain) subunit, beta type 8 (large multifunctional peptidase 7) [Source:MGI Symbol;Acc:MGI:1346527]
ENSMUSG00000050856	1.62782	0.70294	7.89273	0.0650851	0.533778	5	108433244	108434448	-1	Atp5k	protein_coding	ATP synthase, H+ transporting, mitochondrial F1F0 complex, subunit E [Source:MGI Symbol;Acc:MGI:106636]
ENSMUSG00000019763	-1.64259	-0.715976	4.90689	0.0650864	0.533778	10	4401915	4432388	-1	Rmnd1	protein_coding	required for meiotic nuclear division 1 homolog (S. cerevisiae) [Source:MGI Symbol;Acc:MGI:1913334]
ENSMUSG00000041632	-1.66523	-0.735723	4.92204	0.0651519	0.533799	13	99344786	99415561	1	Mrps27	protein_coding	mitochondrial ribosomal protein S27 [Source:MGI Symbol;Acc:MGI:1919064]
ENSMUSG00000025323	-1.6823	-0.750436	3.63458	0.0651659	0.533799	12	118234933	118301440	-1	Sp4	protein_coding	trans-acting transcription factor 4 [Source:MGI Symbol;Acc:MGI:107595]
ENSMUSG00000063605	1.92869	0.947623	2.96938	0.0652508	0.534019	8	94902869	94918098	-1	Ccdc102a	protein_coding	coiled-coil domain containing 102A [Source:MGI Symbol;Acc:MGI:2686927]
ENSMUSG00000034653	-1.66083	-0.7319	4.2935	0.0652698	0.534019	18	44827746	44889724	1	Ythdc2	protein_coding	YTH domain containing 2 [Source:MGI Symbol;Acc:MGI:2448561]
ENSMUSG00000040591	1.64734	0.720136	5.46715	0.0653687	0.534358	2	91275068	91444704	-1	1110051M20Rik	protein_coding	RIKEN cDNA 1110051M20 gene [Source:MGI Symbol;Acc:MGI:1915079]
ENSMUSG00000054641	-1.83543	-0.876118	1.44158	0.0653883	0.534358	6	60924976	60989378	1	Mmrn1	protein_coding	multimerin 1 [Source:MGI Symbol;Acc:MGI:1918195]
ENSMUSG00000036469	2.10417	1.07325	-0.179009	0.0657176	0.535551	8	65617900	66471637	1	March1	protein_coding	membrane-associated ring finger (C3HC4) 1 [Source:MGI Symbol;Acc:MGI:1920175]
ENSMUSG00000001865	-2.08762	-1.06186	-0.252767	0.0657176	0.535551	3	20215620	20242181	-1	Cpa3	protein_coding	carboxypeptidase A3, mast cell [Source:MGI Symbol;Acc:MGI:88479]
ENSMUSG00000085297	1.98015	0.985612	1.67123	0.0658151	0.535551	11	105965608	105985694	-1	Gm11651	antisense	predicted gene 11651 [Source:MGI Symbol;Acc:MGI:3651203]
ENSMUSG00000096255	1.75258	0.809478	1.34366	0.0658347	0.535551	17	6430112	6436293	1	Dynlt1b	protein_coding	dynein light chain Tctex-type 1B [Source:MGI Symbol;Acc:MGI:98643]
ENSMUSG00000004085	-1.62479	-0.70025	8.19445	0.0658505	0.535551	2	72285637	72442610	1	Zak	protein_coding	sterile alpha motif and leucine zipper containing kinase AZK [Source:MGI Symbol;Acc:MGI:2443258]
ENSMUSG00000044763	-1.66208	-0.732992	4.47248	0.0658649	0.535551	16	56032609	56037819	-1	Trmt10c	protein_coding	tRNA methyltransferase 10C [Source:MGI Symbol;Acc:MGI:1196261]
ENSMUSG00000019066	1.79427	0.843395	2.56377	0.0658788	0.535551	9	21907491	21918192	-1	Rab3d	protein_coding	RAB3D, member RAS oncogene family [Source:MGI Symbol;Acc:MGI:97844]
ENSMUSG00000097324	1.97942	0.985075	0.251364	0.0659021	0.535551	18	61649625	61665537	-1	Mir143hg	lincRNA	Mir143 and Mir145 host gene (non-coding RNA) [Source:MGI Symbol;Acc:MGI:4439832]
ENSMUSG00000045980	1.98717	0.990718	2.7385	0.0659021	0.535551	11	115187487	115247023	1	Tmem104	protein_coding	transmembrane protein 104 [Source:MGI Symbol;Acc:MGI:2444222]
ENSMUSG00000017418	-1.64339	-0.716672	5.29883	0.0659205	0.535551	2	15049395	15082456	1	Arl5b	protein_coding	ADP-ribosylation factor-like 5B [Source:MGI Symbol;Acc:MGI:1923119]
ENSMUSG00000042380	1.67963	0.748146	4.41808	0.0662751	0.538116	4	127243784	127247809	1	Smim12	protein_coding	small integral membrane protein 12 [Source:MGI Symbol;Acc:MGI:1933141]
ENSMUSG00000029521	-1.81453	-0.859592	2.44203	0.0664058	0.538597	5	110839979	110874145	1	Chek2	protein_coding	checkpoint kinase 2 [Source:MGI Symbol;Acc:MGI:1355321]
ENSMUSG00000032649	-1.8425	-0.881668	2.58469	0.0664119	0.538597	1	152399830	152510695	1	Colgalt2	protein_coding	collagen beta(1-O)galactosyltransferase 2 [Source:MGI Symbol;Acc:MGI:2138232]
ENSMUSG00000031781	1.64004	0.713728	5.92474	0.0665779	0.539374	8	94819818	94838358	-1	Ciapin1	protein_coding	cytokine induced apoptosis inhibitor 1 [Source:MGI Symbol;Acc:MGI:1922083]
ENSMUSG00000045039	1.6682	0.738296	5.89977	0.0665856	0.539374	7	25317164	25365917	1	Megf8	protein_coding	multiple EGF-like-domains 8 [Source:MGI Symbol;Acc:MGI:2446294]
ENSMUSG00000060938	-1.6401	-0.713788	5.1587	0.0667919	0.54073	11	68901583	68906989	1	Rpl26	protein_coding	ribosomal protein L26 [Source:MGI Symbol;Acc:MGI:106022]
ENSMUSG00000034329	-1.75882	-0.814605	2.53455	0.0668483	0.540871	11	86058138	86201193	-1	Brip1	protein_coding	BRCA1 interacting protein C-terminal helicase 1 [Source:MGI Symbol;Acc:MGI:2442836]
ENSMUSG00000074782	-1.88502	-0.914578	1.65351	0.0669561	0.541111	13	91701665	91741872	-1	4833422C13Rik	antisense	RIKEN cDNA 4833422C13 gene [Source:MGI Symbol;Acc:MGI:3603826]
ENSMUSG00000001943	1.86645	0.900294	2.12596	0.0669561	0.541111	9	37539255	37544205	1	Vsig2	protein_coding	V-set and immunoglobulin domain containing 2 [Source:MGI Symbol;Acc:MGI:1928009]
ENSMUSG00000004897	1.62576	0.701116	7.15573	0.0671441	0.542315	3	87906321	87916132	1	Hdgf	protein_coding	hepatoma-derived growth factor [Source:MGI Symbol;Acc:MGI:1194494]
ENSMUSG00000024411	-1.63716	-0.711199	4.89302	0.0672259	0.542659	18	15389394	15403684	-1	Aqp4	protein_coding	aquaporin 4 [Source:MGI Symbol;Acc:MGI:107387]
ENSMUSG00000025647	1.64349	0.716758	4.49607	0.0674461	0.542925	9	109038565	109057777	1	Shisa5	protein_coding	shisa family member 5 [Source:MGI Symbol;Acc:MGI:1915044]
ENSMUSG00000070282	2.2583	1.17524	0.625646	0.0675059	0.542925	9	109827943	109832706	-1	3000002C10Rik	transcribed_processed_pseudogene	RIKEN cDNA 3000002C10 gene [Source:MGI Symbol;Acc:MGI:3036226]
ENSMUSG00000022129	-2.42307	-1.27684	1.66735	0.0675059	0.542925	14	118012792	118052246	-1	Dct	protein_coding	dopachrome tautomerase [Source:MGI Symbol;Acc:MGI:102563]
ENSMUSG00000085840	2.2425	1.16511	0.510319	0.0675059	0.542925	4	78659858	78661588	-1	Gm11261	lincRNA	predicted gene 11261 [Source:MGI Symbol;Acc:MGI:3650239]
ENSMUSG00000025170	-2.42645	-1.27885	1.37587	0.0675059	0.542925	11	121356125	121388251	-1	Rab40b	protein_coding	Rab40B, member RAS oncogene family [Source:MGI Symbol;Acc:MGI:2183451]
ENSMUSG00000045466	2.2768	1.18701	0.72955	0.0675059	0.542925	6	47953390	47965300	1	Zfp956	protein_coding	zinc finger protein 956 [Source:MGI Symbol;Acc:MGI:2141515]
ENSMUSG00000074564	1.81227	0.8578	0.33751	0.0675692	0.542925	9	3015654	3017210	1	Gm10720	protein_coding	predicted gene 10720 [Source:MGI Symbol;Acc:MGI:3641687]
ENSMUSG00000000563	-1.6176	-0.693853	9.06364	0.0675805	0.542925	3	105942698	105960099	-1	Atp5f1	protein_coding	ATP synthase, H+ transporting, mitochondrial F0 complex, subunit B1 [Source:MGI Symbol;Acc:MGI:1100495]
ENSMUSG00000034333	-1.69005	-0.757066	3.69243	0.0676112	0.542925	15	88751660	88784516	1	Zbed4	protein_coding	zinc finger, BED type containing 4 [Source:MGI Symbol;Acc:MGI:2682302]
ENSMUSG00000027936	1.72376	0.785557	4.26115	0.0677416	0.543202	3	90254163	90264125	1	Crtc2	protein_coding	CREB regulated transcription coactivator 2 [Source:MGI Symbol;Acc:MGI:1921593]
ENSMUSG00000030671	-1.69364	-0.760124	3.10055	0.0678151	0.543202	7	114415281	114539251	1	Pde3b	protein_coding	phosphodiesterase 3B, cGMP-inhibited [Source:MGI Symbol;Acc:MGI:1333863]
ENSMUSG00000030120	1.63176	0.706429	6.97068	0.0679368	0.543202	6	124931388	124936138	1	Mlf2	protein_coding	myeloid leukemia factor 2 [Source:MGI Symbol;Acc:MGI:1353554]
ENSMUSG00000085042	-2.55991	-1.35609	1.42491	0.0680405	0.543202	5	135012114	135013253	-1	Abhd11os	antisense	abhydrolase domain containing 11, opposite strand [Source:MGI Symbol;Acc:MGI:1917062]
ENSMUSG00000026407	-2.55743	-1.35469	1.71056	0.0680405	0.543202	1	136052750	136119822	1	Cacna1s	protein_coding	calcium channel, voltage-dependent, L type, alpha 1S subunit [Source:MGI Symbol;Acc:MGI:88294]
ENSMUSG00000053411	2.57875	1.36667	2.73471	0.0680405	0.543202	15	79915807	79971119	-1	Cbx7	protein_coding	chromobox 7 [Source:MGI Symbol;Acc:MGI:1196439]
ENSMUSG00000092596	2.56332	1.35801	2.51789	0.0680405	0.543202	2	173022503	173022956	-1	Gm20490	processed_transcript	predicted gene 20490 [Source:MGI Symbol;Acc:MGI:5141955]
ENSMUSG00000079484	2.51735	1.3319	0.709899	0.0680405	0.543202	2	30266203	30282149	1	Phyhd1	protein_coding	phytanoyl-CoA dioxygenase domain containing 1 [Source:MGI Symbol;Acc:MGI:3612860]
ENSMUSG00000012017	2.50078	1.32238	3.60627	0.0680405	0.543202	16	17797282	17808287	1	Scarf2	protein_coding	scavenger receptor class F, member 2 [Source:MGI Symbol;Acc:MGI:1858430]
ENSMUSG00000078994	2.48116	1.31102	0.552148	0.0680405	0.543202	13	67389309	67399767	-1	Zfp429	protein_coding	zinc finger protein 429 [Source:MGI Symbol;Acc:MGI:1920057]
ENSMUSG00000040687	1.6849	0.752662	3.53592	0.0680766	0.543202	2	91137360	91183837	-1	Madd	protein_coding	MAP-kinase activating death domain [Source:MGI Symbol;Acc:MGI:2444672]
ENSMUSG00000084984	-1.87769	-0.908959	1.52742	0.0682095	0.543287	7	113530489	113564987	-1	Far1os	antisense	fatty acyl CoA reductase 1, opposite strand [Source:MGI Symbol;Acc:MGI:1916545]
ENSMUSG00000029344	1.71953	0.782014	4.44148	0.0682415	0.543287	5	112276691	112315361	1	Tpst2	protein_coding	protein-tyrosine sulfotransferase 2 [Source:MGI Symbol;Acc:MGI:1309516]
ENSMUSG00000027160	-1.6416	-0.715105	4.17586	0.0682546	0.543287	2	110017817	110173360	1	Ccdc34	protein_coding	coiled-coil domain containing 34 [Source:MGI Symbol;Acc:MGI:1915451]
ENSMUSG00000047205	-1.6489	-0.721503	5.02101	0.0682781	0.543287	11	3895240	3901296	1	Dusp18	protein_coding	dual specificity phosphatase 18 [Source:MGI Symbol;Acc:MGI:1922469]
ENSMUSG00000021998	1.63792	0.711864	4.02247	0.0683307	0.543287	14	75131101	75230842	1	Lcp1	protein_coding	lymphocyte cytosolic protein 1 [Source:MGI Symbol;Acc:MGI:104808]
ENSMUSG00000018537	1.66466	0.735224	4.29109	0.0683795	0.543287	11	97688823	97700497	-1	Pcgf2	protein_coding	polycomb group ring finger 2 [Source:MGI Symbol;Acc:MGI:99161]
ENSMUSG00000071652	1.77473	0.827599	3.60702	0.0684649	0.543287	19	8888926	8897890	1	Ints5	protein_coding	integrator complex subunit 5 [Source:MGI Symbol;Acc:MGI:1923578]
ENSMUSG00000027765	-1.75923	-0.814948	3.48368	0.0684649	0.543287	3	61002795	61008982	1	P2ry1	protein_coding	purinergic receptor P2Y, G-protein coupled 1 [Source:MGI Symbol;Acc:MGI:105049]
ENSMUSG00000010307	1.76973	0.823533	3.91043	0.0685161	0.543287	7	47050640	47054776	1	Tmem86a	protein_coding	transmembrane protein 86A [Source:MGI Symbol;Acc:MGI:1915143]
ENSMUSG00000031431	1.62373	0.69931	6.17073	0.0685324	0.543287	X	140539528	140600659	-1	Tsc22d3	protein_coding	TSC22 domain family, member 3 [Source:MGI Symbol;Acc:MGI:1196284]
ENSMUSG00000020561	-1.65847	-0.729853	3.83576	0.0686015	0.543287	12	33429624	33439380	1	Twistnb	protein_coding	twist basic helix-loop-helix transcription factor 1 neighbor [Source:MGI Symbol;Acc:MGI:106292]
ENSMUSG00000042558	1.95935	0.970379	3.59642	0.0686038	0.543287	4	126316047	126321703	-1	Adprhl2	protein_coding	ADP-ribosylhydrolase like 2 [Source:MGI Symbol;Acc:MGI:2140364]
ENSMUSG00000037379	-1.67171	-0.741325	4.10043	0.0686444	0.543287	5	33198184	33218455	-1	Spon2	protein_coding	spondin 2, extracellular matrix protein [Source:MGI Symbol;Acc:MGI:1923724]
ENSMUSG00000034595	1.65448	0.726376	4.68391	0.0687029	0.543287	17	35865593	35875596	1	Ppp1r18	protein_coding	protein phosphatase 1, regulatory subunit 18 [Source:MGI Symbol;Acc:MGI:1923698]
ENSMUSG00000024608	1.61767	0.693921	7.67527	0.0687091	0.543287	18	60774510	60778546	1	Rps14	protein_coding	ribosomal protein S14 [Source:MGI Symbol;Acc:MGI:98107]
ENSMUSG00000005125	1.64134	0.714871	5.0063	0.068813	0.543287	15	66929321	66969640	-1	Ndrg1	protein_coding	N-myc downstream regulated gene 1 [Source:MGI Symbol;Acc:MGI:1341799]
ENSMUSG00000063904	1.64582	0.718811	5.11296	0.0688397	0.543287	19	4907229	4928287	-1	Dpp3	protein_coding	dipeptidylpeptidase 3 [Source:MGI Symbol;Acc:MGI:1922471]
ENSMUSG00000003752	1.84598	0.884387	3.1492	0.0688902	0.543287	7	27207172	27228628	-1	Itpkc	protein_coding	inositol 1,4,5-trisphosphate 3-kinase C [Source:MGI Symbol;Acc:MGI:2442554]
ENSMUSG00000024943	-1.62635	-0.701636	5.5131	0.068898	0.543287	19	23206441	23273897	-1	Smc5	protein_coding	structural maintenance of chromosomes 5 [Source:MGI Symbol;Acc:MGI:2385088]
ENSMUSG00000037613	1.74706	0.804932	2.39259	0.0689385	0.543287	7	143665809	143685872	-1	Tnfrsf23	protein_coding	tumor necrosis factor receptor superfamily, member 23 [Source:MGI Symbol;Acc:MGI:1930269]
ENSMUSG00000026709	-1.65054	-0.722936	4.19309	0.0689516	0.543287	1	161040601	161070658	-1	Dars2	protein_coding	aspartyl-tRNA synthetase 2 (mitochondrial) [Source:MGI Symbol;Acc:MGI:2442510]
ENSMUSG00000040415	1.67688	0.745777	4.83234	0.0689607	0.543287	10	127190378	127195728	-1	Dtx3	protein_coding	deltex 3 homolog (Drosophila) [Source:MGI Symbol;Acc:MGI:2135752]
ENSMUSG00000087595	-2.24743	-1.16827	3.10346	0.0689883	0.543287	2	26138546	26139543	1	1810012K08Rik	lincRNA	RIKEN cDNA 1810012K08 gene [Source:MGI Symbol;Acc:MGI:1916345]
ENSMUSG00000033054	-1.65316	-0.725225	4.08916	0.0691096	0.543727	9	53537047	53574342	1	Npat	protein_coding	nuclear protein in the AT region [Source:MGI Symbol;Acc:MGI:107605]
ENSMUSG00000047648	-1.63302	-0.707542	5.71368	0.0691363	0.543727	10	11281330	11298052	1	Fbxo30	protein_coding	F-box protein 30 [Source:MGI Symbol;Acc:MGI:1919115]
ENSMUSG00000055737	-1.61971	-0.695734	6.83695	0.0691617	0.543727	15	3317760	3583492	-1	Ghr	protein_coding	growth hormone receptor [Source:MGI Symbol;Acc:MGI:95708]
ENSMUSG00000074652	1.64027	0.713932	6.74262	0.0692363	0.544005	2	155611212	155634307	1	Myh7b	protein_coding	myosin, heavy chain 7B, cardiac muscle, beta [Source:MGI Symbol;Acc:MGI:3710243]
ENSMUSG00000041763	-1.62067	-0.696592	6.25706	0.0693309	0.54444	1	43933647	44003000	1	Tpp2	protein_coding	tripeptidyl peptidase II [Source:MGI Symbol;Acc:MGI:102724]
ENSMUSG00000086363	-1.95032	-0.963713	0.800176	0.0694006	0.544666	13	29014399	29040336	1	A330102I10Rik	lincRNA	RIKEN cDNA A330102I10 gene [Source:MGI Symbol;Acc:MGI:1925170]
ENSMUSG00000056069	2.0854	1.06033	0.0927323	0.0694561	0.544666	15	27655071	27681542	-1	Fam105a	protein_coding	family with sequence similarity 105, member A [Source:MGI Symbol;Acc:MGI:2687281]
ENSMUSG00000025223	1.64528	0.718332	5.96274	0.0694775	0.544666	19	46032593	46045214	-1	Ldb1	protein_coding	LIM domain binding 1 [Source:MGI Symbol;Acc:MGI:894762]
ENSMUSG00000024030	1.74359	0.802059	2.75086	0.069689	0.546016	17	31057698	31115777	1	Abcg1	protein_coding	ATP-binding cassette, sub-family G (WHITE), member 1 [Source:MGI Symbol;Acc:MGI:107704]
ENSMUSG00000025155	1.65963	0.730865	4.3859	0.0697534	0.546078	11	120789201	120796403	-1	Dus1l	protein_coding	dihydrouridine synthase 1-like (S. cerevisiae) [Source:MGI Symbol;Acc:MGI:1915980]
ENSMUSG00000021929	-1.62191	-0.697692	6.38323	0.0697757	0.546078	14	61365186	61439947	-1	Kpna3	protein_coding	karyopherin (importin) alpha 3 [Source:MGI Symbol;Acc:MGI:1100863]
ENSMUSG00000040613	1.79781	0.846241	1.28655	0.0698877	0.546646	6	122577792	122602444	-1	Apobec1	protein_coding	apolipoprotein B mRNA editing enzyme, catalytic polypeptide 1 [Source:MGI Symbol;Acc:MGI:103298]
ENSMUSG00000054894	-1.68737	-0.754776	3.71269	0.069989	0.546848	12	69724962	69744658	1	Atp5s	protein_coding	ATP synthase, H+ transporting, mitochondrial F0 complex, subunit S [Source:MGI Symbol;Acc:MGI:1915305]
ENSMUSG00000027709	-1.62275	-0.698442	5.65909	0.0699924	0.546848	3	35959312	36000678	-1	Mccc1	protein_coding	methylcrotonoyl-Coenzyme A carboxylase 1 (alpha) [Source:MGI Symbol;Acc:MGI:1919289]
ENSMUSG00000049823	1.77436	0.827298	3.03515	0.0702141	0.548271	17	34879483	34896867	1	Zbtb12	protein_coding	zinc finger and BTB domain containing 12 [Source:MGI Symbol;Acc:MGI:88133]
ENSMUSG00000049482	1.69223	0.758923	4.66293	0.0702552	0.548283	8	122476143	122484138	1	Ctu2	protein_coding	cytosolic thiouridylase subunit 2 homolog (S. pombe) [Source:MGI Symbol;Acc:MGI:1914215]
ENSMUSG00000024927	1.67633	0.745306	5.00385	0.0704107	0.548839	19	5637483	5648130	1	Rela	protein_coding	v-rel reticuloendotheliosis viral oncogene homolog A (avian) [Source:MGI Symbol;Acc:MGI:103290]
ENSMUSG00000027018	-1.62138	-0.697219	5.20484	0.0704118	0.548839	2	71388958	71441622	1	Hat1	protein_coding	histone aminotransferase 1 [Source:MGI Symbol;Acc:MGI:96013]
ENSMUSG00000033712	1.64751	0.720288	4.96587	0.070482	0.548839	14	70138177	70153811	-1	Ccar2	protein_coding	cell cycle activator and apoptosis regulator 2 [Source:MGI Symbol;Acc:MGI:2444228]
ENSMUSG00000000489	1.70146	0.766771	4.52504	0.0704848	0.548839	15	79995900	80014808	-1	Pdgfb	protein_coding	platelet derived growth factor, B polypeptide [Source:MGI Symbol;Acc:MGI:97528]
ENSMUSG00000038279	1.66834	0.738416	4.83499	0.070644	0.549771	6	125131883	125144753	1	Nop2	protein_coding	NOP2 nucleolar protein [Source:MGI Symbol;Acc:MGI:107891]
ENSMUSG00000021671	-1.671	-0.740716	3.68239	0.0707488	0.550018	13	96388294	96415587	1	Poc5	protein_coding	POC5 centriolar protein homolog (Chlamydomonas) [Source:MGI Symbol;Acc:MGI:1914713]
ENSMUSG00000042903	1.6397	0.713429	5.59949	0.0707552	0.550018	X	101254528	101260873	1	Foxo4	protein_coding	forkhead box O4 [Source:MGI Symbol;Acc:MGI:1891915]
ENSMUSG00000022094	1.63432	0.708687	6.03964	0.0708484	0.55016	14	70303469	70351425	-1	Slc39a14	protein_coding	solute carrier family 39 (zinc transporter), member 14 [Source:MGI Symbol;Acc:MGI:2384851]
ENSMUSG00000033020	1.68735	0.754756	4.89919	0.0708527	0.55016	15	79141351	79151774	1	Polr2f	protein_coding	polymerase (RNA) II (DNA directed) polypeptide F [Source:MGI Symbol;Acc:MGI:1349393]
ENSMUSG00000046562	1.66663	0.736935	4.58868	0.0709385	0.550518	5	115122550	115134975	-1	Unc119b	protein_coding	unc-119 homolog B (C. elegans) [Source:MGI Symbol;Acc:MGI:2147162]
ENSMUSG00000037570	1.67713	0.745992	4.94506	0.0710215	0.550854	15	99242818	99251961	-1	Mcrs1	protein_coding	microspherule protein 1 [Source:MGI Symbol;Acc:MGI:1858420]
ENSMUSG00000028367	1.61254	0.689337	6.73347	0.071085	0.551038	4	57943373	57956411	-1	Txn1	protein_coding	thioredoxin 1 [Source:MGI Symbol;Acc:MGI:98874]
ENSMUSG00000025938	-1.78889	-0.839068	3.60479	0.0712381	0.551867	1	12866549	12992650	-1	Slco5a1	protein_coding	solute carrier organic anion transporter family, member 5A1 [Source:MGI Symbol;Acc:MGI:2443431]
ENSMUSG00000028518	-1.60993	-0.687	7.60909	0.0712715	0.551867	4	105029874	105109890	-1	Prkaa2	protein_coding	protein kinase, AMP-activated, alpha 2 catalytic subunit [Source:MGI Symbol;Acc:MGI:1336173]
ENSMUSG00000038418	1.64788	0.720611	7.61012	0.0713301	0.551926	18	34859823	34864984	1	Egr1	protein_coding	early growth response 1 [Source:MGI Symbol;Acc:MGI:95295]
ENSMUSG00000039713	1.71884	0.781438	4.508	0.0714313	0.551926	4	152072498	152115400	1	Plekhg5	protein_coding	pleckstrin homology domain containing, family G (with RhoGef domain) member 5 [Source:MGI Symbol;Acc:MGI:2652860]
ENSMUSG00000020102	-1.72038	-0.782728	2.45264	0.0714313	0.551926	10	125226464	125328963	-1	Slc16a7	protein_coding	solute carrier family 16 (monocarboxylic acid transporters), member 7 [Source:MGI Symbol;Acc:MGI:1330284]
ENSMUSG00000036057	1.67196	0.741539	5.20691	0.0715025	0.551926	9	110385082	110408213	-1	Ptpn23	protein_coding	protein tyrosine phosphatase, non-receptor type 23 [Source:MGI Symbol;Acc:MGI:2144837]
ENSMUSG00000068220	1.61555	0.692021	6.72242	0.0715151	0.551926	15	78926725	78930465	1	Lgals1	protein_coding	lectin, galactose binding, soluble 1 [Source:MGI Symbol;Acc:MGI:96777]
ENSMUSG00000073489	1.83199	0.873408	0.987663	0.0715578	0.551926	1	173747293	173766943	-1	Ifi204	protein_coding	interferon activated gene 204 [Source:MGI Symbol;Acc:MGI:96429]
ENSMUSG00000029442	-1.90344	-0.928607	1.51999	0.0715578	0.551926	5	123252102	123327484	1	Wdr66	protein_coding	WD repeat domain 66 [Source:MGI Symbol;Acc:MGI:1918495]
ENSMUSG00000039886	1.70942	0.773504	3.42806	0.0716324	0.552195	5	135735485	135744448	-1	Tmem120a	protein_coding	transmembrane protein 120A [Source:MGI Symbol;Acc:MGI:2686991]
ENSMUSG00000023262	1.77365	0.826724	3.1609	0.0716923	0.55235	9	106432981	106438319	-1	Acy1	protein_coding	aminoacylase 1 [Source:MGI Symbol;Acc:MGI:87913]
ENSMUSG00000029163	1.69975	0.765323	5.39358	0.0718068	0.552722	5	30913402	30921277	1	Emilin1	protein_coding	elastin microfibril interfacer 1 [Source:MGI Symbol;Acc:MGI:1926189]
ENSMUSG00000042851	-1.70284	-0.767944	3.28185	0.0719589	0.552722	2	128967402	129018563	1	Zc3h6	protein_coding	zinc finger CCCH type containing 6 [Source:MGI Symbol;Acc:MGI:1926001]
ENSMUSG00000062078	-1.60613	-0.683585	8.81348	0.0719711	0.552722	17	10206471	10319361	-1	Qk	protein_coding	quaking [Source:MGI Symbol;Acc:MGI:97837]
ENSMUSG00000021908	2.30965	1.20768	3.59514	0.0720239	0.552722	12	119260934	119264272	1	Gm6768	protein_coding	predicted gene 6768 [Source:MGI Symbol;Acc:MGI:3648259]
ENSMUSG00000071714	1.79282	0.842227	1.10113	0.072077	0.552722	15	78282517	78305603	-1	Csf2rb2	protein_coding	colony stimulating factor 2 receptor, beta 2, low-affinity (granulocyte-macrophage) [Source:MGI Symbol;Acc:MGI:1339760]
ENSMUSG00000001288	1.79948	0.847583	3.69021	0.072077	0.552722	15	102234938	102257517	-1	Rarg	protein_coding	retinoic acid receptor, gamma [Source:MGI Symbol;Acc:MGI:97858]
ENSMUSG00000029516	-1.73387	-0.793999	3.23872	0.072079	0.552722	5	115845278	116008947	1	Cit	protein_coding	citron [Source:MGI Symbol;Acc:MGI:105313]
ENSMUSG00000021027	-1.61687	-0.693204	6.45476	0.0721022	0.552722	12	55602929	55821167	-1	Ralgapa1	protein_coding	Ral GTPase activating protein, alpha subunit 1 [Source:MGI Symbol;Acc:MGI:1931050]
ENSMUSG00000033029	1.63898	0.712798	5.05717	0.0721457	0.552722	15	79129349	79141253	-1	1700088E04Rik	protein_coding	RIKEN cDNA 1700088E04 gene [Source:MGI Symbol;Acc:MGI:1920774]
ENSMUSG00000001062	1.71662	0.779569	4.50962	0.0722611	0.552722	8	123242356	123254348	-1	Vps9d1	protein_coding	VPS9 domain containing 1 [Source:MGI Symbol;Acc:MGI:1914143]
ENSMUSG00000072915	-1.87263	-0.905067	1.55334	0.0724797	0.552722	11	58847158	58861956	1	Gm12258	protein_coding	predicted gene 12258 [Source:MGI Symbol;Acc:MGI:3651534]
ENSMUSG00000090387	-1.87263	-0.905067	1.55269	0.0724797	0.552722	12	40198656	40201105	1	Gm17056	antisense	predicted gene 17056 [Source:MGI Symbol;Acc:MGI:4937883]
ENSMUSG00000014547	-1.8459	-0.884326	1.97501	0.0724797	0.552722	14	62837690	62956886	1	Wdfy2	protein_coding	WD repeat and FYVE domain containing 2 [Source:MGI Symbol;Acc:MGI:2442811]
ENSMUSG00000035352	2.54716	1.34889	-0.809739	0.0724908	0.552722	11	82101845	82103400	1	Ccl12	protein_coding	chemokine (C-C motif) ligand 12 [Source:MGI Symbol;Acc:MGI:108224]
ENSMUSG00000040452	2.62282	1.39112	-0.853774	0.0724908	0.552722	15	21111452	21589533	1	Cdh12	protein_coding	cadherin 12 [Source:MGI Symbol;Acc:MGI:109503]
ENSMUSG00000074250	2.52967	1.33895	1.29797	0.0724908	0.552722	9	62841477	62868000	-1	Gm10653	transcribed_processed_pseudogene	predicted gene 10653 [Source:MGI Symbol;Acc:MGI:3642572]
ENSMUSG00000016995	2.49623	1.31975	1.84772	0.0724908	0.552722	2	164389393	164405160	-1	Matn4	protein_coding	matrilin 4 [Source:MGI Symbol;Acc:MGI:1328314]
ENSMUSG00000033295	1.64517	0.718233	5.49604	0.0724958	0.552722	4	118208213	118291405	-1	Ptprf	protein_coding	protein tyrosine phosphatase, receptor type, F [Source:MGI Symbol;Acc:MGI:102695]
ENSMUSG00000074579	-1.7763	-0.828878	1.86415	0.0725225	0.552722	3	65666228	65831159	1	Lekr1	protein_coding	leucine, glutamate and lysine rich 1 [Source:MGI Symbol;Acc:MGI:3645902]
ENSMUSG00000021477	1.60596	0.683433	7.55549	0.0725696	0.552722	13	64363214	64370306	-1	Ctsl	protein_coding	cathepsin L [Source:MGI Symbol;Acc:MGI:88564]
ENSMUSG00000031848	1.73936	0.79856	5.08154	0.0725776	0.552722	8	70673248	70678752	1	Lsm4	protein_coding	LSM4 homolog, U6 small nuclear RNA associated (S. cerevisiae) [Source:MGI Symbol;Acc:MGI:1354692]
ENSMUSG00000037295	1.6929	0.759497	4.0197	0.0727666	0.55298	4	134741554	134768024	-1	Ldlrap1	protein_coding	low density lipoprotein receptor adaptor protein 1 [Source:MGI Symbol;Acc:MGI:2140175]
ENSMUSG00000038178	1.68886	0.756052	3.74588	0.0727666	0.55298	11	75531694	75577575	1	Slc43a2	protein_coding	solute carrier family 43, member 2 [Source:MGI Symbol;Acc:MGI:2442746]
ENSMUSG00000024426	-1.70955	-0.773614	3.62701	0.072771	0.55298	17	35897595	35910075	-1	Atat1	protein_coding	alpha tubulin acetyltransferase 1 [Source:MGI Symbol;Acc:MGI:1913869]
ENSMUSG00000027534	-1.71034	-0.77428	2.72873	0.072771	0.55298	3	10417817	10440102	-1	Snx16	protein_coding	sorting nexin 16 [Source:MGI Symbol;Acc:MGI:1921968]
ENSMUSG00000044951	-1.69724	-0.763188	5.44533	0.0728547	0.553313	13	32700827	32783954	-1	Mylk4	protein_coding	myosin light chain kinase family, member 4 [Source:MGI Symbol;Acc:MGI:3643758]
ENSMUSG00000024777	1.67549	0.744582	4.74794	0.0731153	0.554086	19	6227765	6235872	-1	Ppp2r5b	protein_coding	protein phosphatase 2, regulatory subunit B', beta [Source:MGI Symbol;Acc:MGI:2388480]
ENSMUSG00000034614	1.66299	0.733781	4.78348	0.073246	0.554086	11	3330401	3342971	1	Pik3ip1	protein_coding	phosphoinositide-3-kinase interacting protein 1 [Source:MGI Symbol;Acc:MGI:1917016]
ENSMUSG00000071078	1.64503	0.718118	4.49937	0.0732498	0.554086	8	70131333	70133739	1	Nr2c2ap	protein_coding	nuclear receptor 2C2-associated protein [Source:MGI Symbol;Acc:MGI:1922942]
ENSMUSG00000043773	2.07428	1.05261	0.537024	0.073289	0.554086	9	121938135	121947014	1	1700048O20Rik	protein_coding	RIKEN cDNA 1700048O20 gene [Source:MGI Symbol;Acc:MGI:1920637]
ENSMUSG00000068335	2.08919	1.06294	1.54277	0.073289	0.554086	6	83030934	83033471	-1	Dok1	protein_coding	docking protein 1 [Source:MGI Symbol;Acc:MGI:893587]
ENSMUSG00000070699	2.05844	1.04155	3.35411	0.073289	0.554086	7	28741968	28753879	1	Sars2	protein_coding	seryl-aminoacyl-tRNA synthetase 2 [Source:MGI Symbol;Acc:MGI:1919234]
ENSMUSG00000031644	-1.64128	-0.714822	4.31466	0.0732921	0.554086	8	60993195	61131346	1	Nek1	protein_coding	NIMA (never in mitosis gene a)-related expressed kinase 1 [Source:MGI Symbol;Acc:MGI:97303]
ENSMUSG00000028923	1.73398	0.794089	3.96152	0.073344	0.554086	4	141066512	141078357	-1	Necap2	protein_coding	NECAP endocytosis associated 2 [Source:MGI Symbol;Acc:MGI:1913397]
ENSMUSG00000036430	1.83574	0.876362	3.53082	0.0733712	0.554086	17	46890621	46892463	1	Tbcc	protein_coding	tubulin-specific chaperone C [Source:MGI Symbol;Acc:MGI:1919976]
ENSMUSG00000097517	2.20067	1.13795	1.8062	0.0734286	0.554086	17	23556769	23558313	1	Gm26695	lincRNA	predicted gene, 26695 [Source:MGI Symbol;Acc:MGI:5477189]
ENSMUSG00000070461	1.91434	0.936848	1.61314	0.0734631	0.554086	2	180983924	180987275	1	9230112E08Rik	sense_overlapping	RIKEN cDNA 9230112E08 gene [Source:MGI Symbol;Acc:MGI:2444774]
ENSMUSG00000084846	1.89148	0.919514	2.05142	0.0734631	0.554086	3	94994410	94997350	-1	A730011C13Rik	antisense	RIKEN cDNA A730011C13 gene [Source:MGI Symbol;Acc:MGI:2442973]
ENSMUSG00000049751	1.60779	0.685077	6.07962	0.073476	0.554086	12	69182731	69184083	-1	Rpl36al	protein_coding	ribosomal protein L36A-like [Source:MGI Symbol;Acc:MGI:1913733]
ENSMUSG00000056596	2.13735	1.09583	0.948847	0.0736431	0.554683	4	133491100	133498550	-1	Trnp1	protein_coding	TMF1-regulated nuclear protein 1 [Source:MGI Symbol;Acc:MGI:1916789]
ENSMUSG00000021567	1.67682	0.745726	2.64713	0.0736511	0.554683	13	73818534	73847631	-1	Nkd2	protein_coding	naked cuticle 2 homolog (Drosophila) [Source:MGI Symbol;Acc:MGI:1919543]
ENSMUSG00000046861	1.67049	0.740268	4.69324	0.0736806	0.554683	4	116995317	117005277	1	Hectd3	protein_coding	HECT domain containing 3 [Source:MGI Symbol;Acc:MGI:1923858]
ENSMUSG00000025351	1.60442	0.682049	6.96202	0.073715	0.554683	10	128908919	128912816	1	Cd63	protein_coding	CD63 antigen [Source:MGI Symbol;Acc:MGI:99529]
ENSMUSG00000017969	1.65327	0.725325	4.45301	0.0738272	0.555225	2	167191805	167240604	-1	Ptgis	protein_coding	prostaglandin I2 (prostacyclin) synthase [Source:MGI Symbol;Acc:MGI:1097156]
ENSMUSG00000024529	1.61142	0.688331	4.79665	0.0739087	0.555537	18	52516069	52529867	-1	Lox	protein_coding	lysyl oxidase [Source:MGI Symbol;Acc:MGI:96817]
ENSMUSG00000032238	-1.62525	-0.700662	5.11431	0.0740404	0.556226	9	68653786	69388246	1	Rora	protein_coding	RAR-related orphan receptor alpha [Source:MGI Symbol;Acc:MGI:104661]
ENSMUSG00000078794	1.66423	0.734856	5.01219	0.074187	0.557025	7	16875317	16887301	1	Dact3	protein_coding	dapper homolog 3, antagonist of beta-catenin (xenopus) [Source:MGI Symbol;Acc:MGI:3654828]
ENSMUSG00000039166	-1.62455	-0.700041	4.47734	0.0743026	0.557591	10	25169090	25307870	-1	Akap7	protein_coding	A kinase (PRKA) anchor protein 7 [Source:MGI Symbol;Acc:MGI:1859150]
ENSMUSG00000046591	-1.77178	-0.825197	1.75092	0.0744036	0.558047	7	79660196	79698134	1	Ticrr	protein_coding	TOPBP1-interacting checkpoint and replication regulator [Source:MGI Symbol;Acc:MGI:1924261]
ENSMUSG00000097284	-1.91015	-0.933686	1.59204	0.074501	0.558476	14	69732784	69767113	1	4930480K23Rik	lincRNA	RIKEN cDNA 4930480K23 gene [Source:MGI Symbol;Acc:MGI:1922266]
ENSMUSG00000057406	-1.60579	-0.683285	6.18756	0.0746408	0.559221	5	33820725	33897975	1	Whsc1	protein_coding	Wolf-Hirschhorn syndrome candidate 1 (human) [Source:MGI Symbol;Acc:MGI:1276574]
ENSMUSG00000028256	-1.65878	-0.730124	3.26107	0.0746894	0.559283	3	145118588	145153915	1	Odf2l	protein_coding	outer dense fiber of sperm tails 2-like [Source:MGI Symbol;Acc:MGI:1098600]
ENSMUSG00000035863	1.76033	0.815848	4.80243	0.0750596	0.561173	10	79793572	79820896	1	Palm	protein_coding	paralemmin [Source:MGI Symbol;Acc:MGI:1261814]
ENSMUSG00000053560	1.79242	0.841912	5.26829	0.0750632	0.561173	8	84661331	84662852	-1	Ier2	protein_coding	immediate early response 2 [Source:MGI Symbol;Acc:MGI:104815]
ENSMUSG00000046101	1.77839	0.830571	0.684303	0.0750632	0.561173	1	9908638	9942085	1	Mcmdc2	protein_coding	minichromosome maintenance domain containing 2 [Source:MGI Symbol;Acc:MGI:3045334]
ENSMUSG00000032413	-1.6635	-0.734223	4.07148	0.075124	0.561316	9	96539300	96631617	-1	Rasa2	protein_coding	RAS p21 protein activator 2 [Source:MGI Symbol;Acc:MGI:2149960]
ENSMUSG00000045201	-1.72704	-0.788298	3.74192	0.0751633	0.561316	14	15357519	15438987	-1	Lrrc3b	protein_coding	leucine rich repeat containing 3B [Source:MGI Symbol;Acc:MGI:2384996]
ENSMUSG00000011752	1.62069	0.696609	4.59475	0.0752126	0.561382	19	41911871	41918664	1	Pgam1	protein_coding	phosphoglycerate mutase 1 [Source:MGI Symbol;Acc:MGI:97552]
ENSMUSG00000051695	1.6051	0.682661	7.12903	0.0754399	0.562776	6	86524492	86526321	-1	Pcbp1	protein_coding	poly(rC) binding protein 1 [Source:MGI Symbol;Acc:MGI:1345635]
ENSMUSG00000027750	-1.59658	-0.674981	8.74714	0.075511	0.563003	3	54361109	54391037	1	Postn	protein_coding	periostin, osteoblast specific factor [Source:MGI Symbol;Acc:MGI:1926321]
ENSMUSG00000002475	-1.99188	-0.994128	1.43721	0.0755754	0.563181	18	10644411	10706771	-1	Abhd3	protein_coding	abhydrolase domain containing 3 [Source:MGI Symbol;Acc:MGI:2147183]
ENSMUSG00000079108	-1.67381	-0.743132	4.16818	0.0758472	0.564773	12	55155104	55263020	1	Srp54b	protein_coding	signal recognition particle 54B [Source:MGI Symbol;Acc:MGI:3714357]
ENSMUSG00000042608	1.65322	0.725282	5.89015	0.0758704	0.564773	4	126103957	126141029	1	Stk40	protein_coding	serine/threonine kinase 40 [Source:MGI Symbol;Acc:MGI:1921428]
ENSMUSG00000058486	1.75866	0.814477	3.64486	0.0760236	0.564887	6	34880426	34910876	-1	Wdr91	protein_coding	WD repeat domain 91 [Source:MGI Symbol;Acc:MGI:2141558]
ENSMUSG00000029822	-1.60994	-0.687003	5.42149	0.076177	0.564887	6	50293330	50456201	-1	Osbpl3	protein_coding	oxysterol binding protein-like 3 [Source:MGI Symbol;Acc:MGI:1918970]
ENSMUSG00000091306	1.80834	0.854667	2.87476	0.0762478	0.564887	14	54640952	54648293	1	Gm17606	protein_coding	predicted gene, 17606 [Source:MGI Symbol;Acc:MGI:4937240]
ENSMUSG00000007029	1.66865	0.73868	5.28468	0.0762823	0.564887	17	35000987	35016322	1	Vars	protein_coding	valyl-tRNA synthetase [Source:MGI Symbol;Acc:MGI:90675]
ENSMUSG00000051586	1.61299	0.689739	6.31118	0.076357	0.564887	6	120931707	121003153	-1	Mical3	protein_coding	microtubule associated monooxygenase, calponin and LIM domain containing 3 [Source:MGI Symbol;Acc:MGI:2442733]
ENSMUSG00000020273	-1.66466	-0.73523	3.67378	0.0764038	0.564887	11	23862646	23895253	-1	Papolg	protein_coding	poly(A) polymerase gamma [Source:MGI Symbol;Acc:MGI:2442119]
ENSMUSG00000030161	1.6129	0.68966	6.05229	0.0764594	0.564887	6	129533200	129542331	1	Gabarapl1	protein_coding	gamma-aminobutyric acid (GABA) A receptor-associated protein-like 1 [Source:MGI Symbol;Acc:MGI:1914980]
ENSMUSG00000018167	1.67696	0.745844	4.17877	0.0765324	0.564887	11	98358368	98381112	1	Stard3	protein_coding	START domain containing 3 [Source:MGI Symbol;Acc:MGI:1929618]
ENSMUSG00000030616	-1.66447	-0.73506	3.0208	0.0766415	0.564887	7	90348699	90410439	1	Sytl2	protein_coding	synaptotagmin-like 2 [Source:MGI Symbol;Acc:MGI:1933366]
ENSMUSG00000026321	1.79382	0.843034	1.01483	0.0766452	0.564887	1	105780718	105847981	1	Tnfrsf11a	protein_coding	tumor necrosis factor receptor superfamily, member 11a, NFKB activator [Source:MGI Symbol;Acc:MGI:1314891]
ENSMUSG00000001436	2.05655	1.04022	2.23211	0.0766463	0.564887	10	77032241	77061002	1	Slc19a1	protein_coding	solute carrier family 19 (folate transporter), member 1 [Source:MGI Symbol;Acc:MGI:103182]
ENSMUSG00000027132	-1.68036	-0.748771	2.88927	0.0766662	0.564887	2	112379211	112414240	1	Katnbl1	protein_coding	katanin p80 subunit B like 1 [Source:MGI Symbol;Acc:MGI:1919675]
ENSMUSG00000032115	1.61705	0.693363	5.81602	0.0768037	0.564887	9	44379490	44392369	1	Hyou1	protein_coding	hypoxia up-regulated 1 [Source:MGI Symbol;Acc:MGI:108030]
ENSMUSG00000040152	1.60285	0.680639	6.30441	0.0768117	0.564887	2	118111876	118127133	1	Thbs1	protein_coding	thrombospondin 1 [Source:MGI Symbol;Acc:MGI:98737]
ENSMUSG00000021240	1.79769	0.846147	2.90626	0.0768796	0.564887	12	84602531	84617466	-1	Abcd4	protein_coding	ATP-binding cassette, sub-family D (ALD), member 4 [Source:MGI Symbol;Acc:MGI:1349217]
ENSMUSG00000019326	1.62542	0.700813	4.97661	0.0769469	0.564887	11	101330605	101341938	1	Aoc3	protein_coding	amine oxidase, copper containing 3 [Source:MGI Symbol;Acc:MGI:1306797]
ENSMUSG00000043122	-1.71252	-0.776123	4.17116	0.0769874	0.564887	12	112489448	112499927	1	A530016L24Rik	protein_coding	RIKEN cDNA A530016L24 gene [Source:MGI Symbol;Acc:MGI:2443020]
ENSMUSG00000035206	1.745	0.803223	4.05714	0.0770093	0.564887	10	80855275	80868705	1	Sppl2b	protein_coding	signal peptide peptidase like 2B [Source:MGI Symbol;Acc:MGI:1920468]
ENSMUSG00000029681	1.65688	0.728473	4.90056	0.0770223	0.564887	5	135168283	135181855	1	Bcl7b	protein_coding	B cell CLL/lymphoma 7B [Source:MGI Symbol;Acc:MGI:1332238]
ENSMUSG00000059820	-1.61808	-0.69428	4.74814	0.0770279	0.564887	9	50605240	50617464	-1	AU019823	protein_coding	expressed sequence AU019823 [Source:MGI Symbol;Acc:MGI:2143205]
ENSMUSG00000041859	-1.60787	-0.685155	4.76807	0.077031	0.564887	1	20802968	20820312	-1	Mcm3	protein_coding	minichromosome maintenance deficient 3 (S. cerevisiae) [Source:MGI Symbol;Acc:MGI:101845]
ENSMUSG00000028494	1.60505	0.682619	5.70865	0.0770312	0.564887	4	86648386	86670060	-1	Plin2	protein_coding	perilipin 2 [Source:MGI Symbol;Acc:MGI:87920]
ENSMUSG00000031824	1.64798	0.720697	4.46359	0.0770416	0.564887	8	120114152	120165306	1	6430548M08Rik	protein_coding	RIKEN cDNA 6430548M08 gene [Source:MGI Symbol;Acc:MGI:2443793]
ENSMUSG00000031558	-1.62896	-0.703947	3.98713	0.0770615	0.564887	5	47983138	48307733	1	Slit2	protein_coding	slit homolog 2 (Drosophila) [Source:MGI Symbol;Acc:MGI:1315205]
ENSMUSG00000039748	-1.77103	-0.824587	1.60672	0.0770704	0.564887	1	175880581	175913489	1	Exo1	protein_coding	exonuclease 1 [Source:MGI Symbol;Acc:MGI:1349427]
ENSMUSG00000059742	-1.75939	-0.815077	2.41329	0.0770704	0.564887	2	62693414	63184287	-1	Kcnh7	protein_coding	potassium voltage-gated channel, subfamily H (eag-related), member 7 [Source:MGI Symbol;Acc:MGI:2159566]
ENSMUSG00000051515	2.26329	1.17842	1.44893	0.0771521	0.564887	7	93079879	93081715	1	Fam181b	pseudogene	family with sequence similarity 181, member B [Source:MGI Symbol;Acc:MGI:1930951]
ENSMUSG00000085012	2.33766	1.22506	1.03859	0.0771521	0.564887	6	113308666	113326747	-1	Gm15492	antisense	predicted gene 15492 [Source:MGI Symbol;Acc:MGI:3782938]
ENSMUSG00000085433	-2.50486	-1.32473	0.889407	0.0771521	0.564887	5	124111109	124112264	-1	Gm16001	lincRNA	predicted gene 16001 [Source:MGI Symbol;Acc:MGI:3802119]
ENSMUSG00000055676	-2.29423	-1.19801	1.23516	0.0771521	0.564887	1	180326970	180330550	-1	Gm5069	transcribed_processed_pseudogene	predicted pseudogene 5069 [Source:MGI Symbol;Acc:MGI:3644516]
ENSMUSG00000039041	1.62587	0.701215	5.11481	0.0771843	0.564887	2	180171485	180176286	1	Adrm1	protein_coding	adhesion regulating molecule 1 [Source:MGI Symbol;Acc:MGI:1929289]
ENSMUSG00000022098	1.62465	0.700126	5.70324	0.0772236	0.564887	14	70474557	70520260	-1	Bmp1	protein_coding	bone morphogenetic protein 1 [Source:MGI Symbol;Acc:MGI:88176]
ENSMUSG00000048878	1.64133	0.714866	5.49531	0.0772567	0.564887	11	103116231	103119725	1	Hexim1	protein_coding	hexamethylene bis-acetamide inducible 1 [Source:MGI Symbol;Acc:MGI:2385923]
ENSMUSG00000054717	-1.59789	-0.67617	5.82003	0.0772707	0.564887	8	57511843	57515999	1	Hmgb2	protein_coding	high mobility group box 2 [Source:MGI Symbol;Acc:MGI:96157]
ENSMUSG00000022270	-1.59431	-0.67293	7.75973	0.0774434	0.565851	15	25843264	25973687	1	Fam134b	protein_coding	family with sequence similarity 134, member B [Source:MGI Symbol;Acc:MGI:1913520]
ENSMUSG00000085227	2.08218	1.0581	0.952669	0.0776305	0.566245	5	138264043	138266661	1	6330418K02Rik	antisense	RIKEN cDNA 6330418K02 gene [Source:MGI Symbol;Acc:MGI:3697416]
ENSMUSG00000090069	-2.04883	-1.0348	3.41041	0.0776305	0.566245	17	7881106	7946426	-1	E430024P14Rik	antisense	RIKEN cDNA E430024P14 gene [Source:MGI Symbol;Acc:MGI:2445079]
ENSMUSG00000032754	2.08374	1.05918	2.36165	0.0776305	0.566245	5	120511168	120534024	1	Slc8b1	protein_coding	solute carrier family 8 (sodium/lithium/calcium exchanger), member B1 [Source:MGI Symbol;Acc:MGI:2180781]
ENSMUSG00000031357	-1.61072	-0.687706	5.31065	0.0776607	0.566245	X	162857057	162888447	-1	Syap1	protein_coding	synapse associated protein 1 [Source:MGI Symbol;Acc:MGI:1914293]
ENSMUSG00000022673	-1.60863	-0.685832	4.70052	0.0777949	0.56667	16	15623897	15637400	-1	Mcm4	protein_coding	minichromosome maintenance deficient 4 homolog (S. cerevisiae) [Source:MGI Symbol;Acc:MGI:103199]
ENSMUSG00000040785	-1.5931	-0.671838	7.18169	0.0778007	0.56667	16	94370618	94469222	1	Ttc3	protein_coding	tetratricopeptide repeat domain 3 [Source:MGI Symbol;Acc:MGI:1276539]
ENSMUSG00000028873	-1.65998	-0.731164	3.77566	0.0781214	0.566775	4	124918465	124939311	-1	Cdca8	protein_coding	cell division cycle associated 8 [Source:MGI Symbol;Acc:MGI:1196274]
ENSMUSG00000038010	-1.80015	-0.848118	1.33099	0.0781273	0.566775	10	58497970	58576242	1	Ccdc138	protein_coding	coiled-coil domain containing 138 [Source:MGI Symbol;Acc:MGI:1923388]
ENSMUSG00000027305	-1.60792	-0.685199	4.92256	0.0781597	0.566775	2	119655446	119662827	-1	Ndufaf1	protein_coding	NADH dehydrogenase (ubiquinone) 1 alpha subcomplex, assembly factor 1 [Source:MGI Symbol;Acc:MGI:1916952]
ENSMUSG00000085132	1.89183	0.919779	2.22311	0.0781822	0.566775	11	60240810	60241930	1	Gm12265	antisense	predicted gene 12265 [Source:MGI Symbol;Acc:MGI:3651913]
ENSMUSG00000001056	1.63501	0.709301	4.44828	0.0782024	0.566775	11	51619735	51623714	1	Nhp2	protein_coding	NHP2 ribonucleoprotein [Source:MGI Symbol;Acc:MGI:1098547]
ENSMUSG00000085838	-1.78112	-0.832788	1.30391	0.0782055	0.566775	2	73658270	73660263	1	Chn1os1	antisense	chimerin 1, opposite strand 1 [Source:MGI Symbol;Acc:MGI:3702041]
ENSMUSG00000056938	1.75517	0.811613	3.6273	0.0782108	0.566775	11	103101682	103112200	1	Acbd4	protein_coding	acyl-Coenzyme A binding domain containing 4 [Source:MGI Symbol;Acc:MGI:1914381]
ENSMUSG00000004268	1.61157	0.688463	5.2428	0.0783407	0.566775	6	124704381	124712178	-1	Emg1	protein_coding	EMG1 nucleolar protein homolog (S. cerevisiae) [Source:MGI Symbol;Acc:MGI:1315195]
ENSMUSG00000058806	2.12867	1.08995	1.19122	0.0783569	0.566775	10	61838236	61979108	-1	Col13a1	protein_coding	collagen, type XIII, alpha 1 [Source:MGI Symbol;Acc:MGI:1277201]
ENSMUSG00000091952	-2.12498	-1.08745	1.1864	0.0783569	0.566775	8	121972727	121973822	-1	Gm17709	processed_pseudogene	predicted gene, 17709 [Source:MGI Symbol;Acc:MGI:4937343]
ENSMUSG00000032583	2.16367	1.11348	2.95357	0.0783569	0.566775	9	107888151	107903139	1	Mon1a	protein_coding	MON1 homolog A (yeast) [Source:MGI Symbol;Acc:MGI:1920075]
ENSMUSG00000039997	-1.65337	-0.725411	4.7867	0.0783708	0.566775	1	173920407	173942672	-1	Ifi203	protein_coding	interferon activated gene 203 [Source:MGI Symbol;Acc:MGI:96428]
ENSMUSG00000023999	-2.29854	-1.20072	0.910742	0.0784643	0.566775	17	49615136	49909847	1	Kif6	protein_coding	kinesin family member 6 [Source:MGI Symbol;Acc:MGI:1098238]
ENSMUSG00000029436	2.16779	1.11623	1.15811	0.0784643	0.566775	5	129584169	129611099	1	Mmp17	protein_coding	matrix metallopeptidase 17 [Source:MGI Symbol;Acc:MGI:1346076]
ENSMUSG00000056665	2.23676	1.16141	2.26196	0.0784643	0.566775	15	74721204	74724639	1	Them6	protein_coding	thioesterase superfamily member 6 [Source:MGI Symbol;Acc:MGI:1925301]
ENSMUSG00000097357	-1.67885	-0.747469	3.34579	0.078469	0.566775	8	35582572	35588972	-1	Gm16793	lincRNA	predicted gene, 16793 [Source:MGI Symbol;Acc:MGI:4439717]
ENSMUSG00000042590	-1.61044	-0.687451	5.0861	0.0785926	0.567373	13	106794439	106936958	-1	Ipo11	protein_coding	importin 11 [Source:MGI Symbol;Acc:MGI:2442377]
ENSMUSG00000054428	-1.59167	-0.670539	7.10953	0.0786825	0.567612	4	132530555	132533659	-1	Atpif1	protein_coding	ATPase inhibitory factor 1 [Source:MGI Symbol;Acc:MGI:1196457]
ENSMUSG00000022194	1.64665	0.719534	4.19313	0.0787077	0.567612	14	54892500	54898169	1	Pabpn1	protein_coding	poly(A) binding protein, nuclear 1 [Source:MGI Symbol;Acc:MGI:1859158]
ENSMUSG00000016409	-1.61993	-0.695936	4.18348	0.0787949	0.567945	X	37126795	37150746	1	Nkap	protein_coding	NFKB activating protein [Source:MGI Symbol;Acc:MGI:1914300]
ENSMUSG00000066057	-1.85309	-0.889931	1.51768	0.0789691	0.56861	17	94759944	94834799	-1	Gm1976	lincRNA	predicted gene 1976 [Source:MGI Symbol;Acc:MGI:3780145]
ENSMUSG00000033220	1.87451	0.906513	1.28836	0.0789691	0.56861	15	78559169	78572783	-1	Rac2	protein_coding	RAS-related C3 botulinum substrate 2 [Source:MGI Symbol;Acc:MGI:97846]
ENSMUSG00000031618	-1.65831	-0.729716	4.17015	0.0790138	0.568637	8	76899442	77245012	1	Nr3c2	protein_coding	nuclear receptor subfamily 3, group C, member 2 [Source:MGI Symbol;Acc:MGI:99459]
ENSMUSG00000064215	1.7451	0.803311	3.14324	0.0792192	0.56982	12	103434211	103440239	1	Ifi27	protein_coding	interferon, alpha-inducible protein 27 [Source:MGI Symbol;Acc:MGI:1277180]
ENSMUSG00000038141	1.68057	0.748955	2.16038	0.0794945	0.570825	17	6270470	6308314	1	Tmem181a	protein_coding	transmembrane protein 181A [Source:MGI Symbol;Acc:MGI:1924356]
ENSMUSG00000018362	-1.59536	-0.673882	5.61345	0.0795028	0.570825	11	106988629	106999541	-1	Kpna2	protein_coding	karyopherin (importin) alpha 2 [Source:MGI Symbol;Acc:MGI:103561]
ENSMUSG00000018507	1.77458	0.827474	1.39273	0.0795183	0.570825	11	62574486	62600515	1	Trpv2	protein_coding	transient receptor potential cation channel, subfamily V, member 2 [Source:MGI Symbol;Acc:MGI:1341836]
ENSMUSG00000032727	-1.62207	-0.69784	4.42889	0.0795831	0.570825	13	111686178	111718596	1	Mier3	protein_coding	mesoderm induction early response 1, family member 3 [Source:MGI Symbol;Acc:MGI:2442317]
ENSMUSG00000020778	1.70919	0.773311	3.36539	0.0795865	0.570825	11	116198855	116215318	1	Ten1	protein_coding	TEN1 telomerase capping complex subunit [Source:MGI Symbol;Acc:MGI:1916785]
ENSMUSG00000093577	1.90622	0.930716	0.739973	0.079606	0.570825	3	96239393	96241819	1	Gm20632	antisense	predicted gene 20632 [Source:MGI Symbol;Acc:MGI:5313079]
ENSMUSG00000036062	-1.67541	-0.744515	3.26553	0.0796955	0.571172	4	42916660	42944752	1	N28178	protein_coding	expressed sequence N28178 [Source:MGI Symbol;Acc:MGI:2140712]
ENSMUSG00000090386	-1.63657	-0.710678	4.32744	0.0797594	0.571335	16	77236317	77691403	1	Mir99ahg	processed_transcript	Mir99a and Mirlet7c-1 host gene (non-protein coding) [Source:MGI Symbol;Acc:MGI:1919929]
ENSMUSG00000061024	1.63892	0.712744	4.37386	0.0798473	0.571392	1	9545408	9547455	1	Rrs1	protein_coding	RRS1 ribosome biogenesis regulator homolog (S. cerevisiae) [Source:MGI Symbol;Acc:MGI:1929721]
ENSMUSG00000030304	-1.59801	-0.676281	5.74103	0.0798499	0.571392	6	148179079	148212374	-1	Ergic2	protein_coding	ERGIC and golgi 2 [Source:MGI Symbol;Acc:MGI:1914706]
ENSMUSG00000031834	1.67673	0.745652	4.85065	0.0799039	0.571484	8	70768176	70776713	-1	Pik3r2	protein_coding	phosphatidylinositol 3-kinase, regulatory subunit, polypeptide 2 (p85 beta) [Source:MGI Symbol;Acc:MGI:1098772]
ENSMUSG00000028843	1.71216	0.775821	3.54447	0.0800041	0.571906	4	134127406	134128789	-1	Sh3bgrl3	protein_coding	SH3 domain binding glutamic acid-rich protein-like 3 [Source:MGI Symbol;Acc:MGI:1920973]
ENSMUSG00000058351	1.73003	0.790799	3.14689	0.0802203	0.573155	14	31088869	31128930	-1	Smim4	protein_coding	small integral membrane protein 4 [Source:MGI Symbol;Acc:MGI:1913737]
ENSMUSG00000038545	1.6115	0.688404	5.95421	0.0803585	0.573848	17	46650337	46664364	1	Cul7	protein_coding	cullin 7 [Source:MGI Symbol;Acc:MGI:1913765]
ENSMUSG00000067928	-1.75195	-0.80896	2.44364	0.0804356	0.573876	17	21707741	21725636	1	Zfp760	protein_coding	zinc finger protein 760 [Source:MGI Symbol;Acc:MGI:2679257]
ENSMUSG00000098230	1.65023	0.722668	5.19949	0.0804749	0.573876	5	112793292	112801701	1	1700095B10Rik	antisense	RIKEN cDNA 1700095B10 gene [Source:MGI Symbol;Acc:MGI:1914610]
ENSMUSG00000040852	-1.66898	-0.738963	3.60468	0.0804866	0.573876	17	84511895	84622142	1	Plekhh2	protein_coding	pleckstrin homology domain containing, family H (with MyTH4 domain) member 2 [Source:MGI Symbol;Acc:MGI:2146813]
ENSMUSG00000050288	1.7088	0.772984	4.14378	0.0806288	0.574408	11	102604396	102608058	1	Fzd2	protein_coding	frizzled homolog 2 (Drosophila) [Source:MGI Symbol;Acc:MGI:1888513]
ENSMUSG00000024231	-1.59414	-0.672778	5.81187	0.0807056	0.574408	18	3382988	3436377	1	Cul2	protein_coding	cullin 2 [Source:MGI Symbol;Acc:MGI:1918995]
ENSMUSG00000090086	1.67102	0.740729	3.36917	0.0807269	0.574408	5	123133723	123141666	-1	AI480526	lincRNA	expressed sequence AI480526 [Source:MGI Symbol;Acc:MGI:2140910]
ENSMUSG00000048899	-1.67677	-0.745681	2.4943	0.0807269	0.574408	4	119465283	119492628	-1	Rimkla	protein_coding	ribosomal modification protein rimK-like family member A [Source:MGI Symbol;Acc:MGI:3040686]
ENSMUSG00000036986	1.7738	0.826846	3.37546	0.0808263	0.574594	9	58218076	58249786	-1	Pml	protein_coding	promyelocytic leukemia [Source:MGI Symbol;Acc:MGI:104662]
ENSMUSG00000051817	1.61386	0.690512	5.59431	0.0808724	0.574594	2	152393611	152398063	-1	Sox12	protein_coding	SRY (sex determining region Y)-box 12 [Source:MGI Symbol;Acc:MGI:98360]
ENSMUSG00000037679	1.71545	0.778586	4.30242	0.0808963	0.574594	12	112588784	112615556	1	Inf2	protein_coding	inverted formin, FH2 and WH2 domain containing [Source:MGI Symbol;Acc:MGI:1917685]
ENSMUSG00000019577	-1.58451	-0.664041	8.00529	0.0809188	0.574594	6	5483351	5496309	-1	Pdk4	protein_coding	pyruvate dehydrogenase kinase, isoenzyme 4 [Source:MGI Symbol;Acc:MGI:1351481]
ENSMUSG00000045464	-1.76544	-0.82003	1.65904	0.0810184	0.574712	2	94406151	94411682	1	2810002D19Rik	processed_transcript	RIKEN cDNA 2810002D19 gene [Source:MGI Symbol;Acc:MGI:1913707]
ENSMUSG00000002565	-1.80906	-0.855238	1.8174	0.0810184	0.574712	12	40059769	40134228	-1	Scin	protein_coding	scinderin [Source:MGI Symbol;Acc:MGI:1306794]
ENSMUSG00000003355	2.00817	1.00588	1.74986	0.0810744	0.574816	15	98724373	98728198	-1	Fkbp11	protein_coding	FK506 binding protein 11 [Source:MGI Symbol;Acc:MGI:1913370]
ENSMUSG00000020827	1.62329	0.698925	5.52717	0.0811201	0.574846	11	70562881	70614483	1	Mink1	protein_coding	misshapen-like kinase 1 (zebrafish) [Source:MGI Symbol;Acc:MGI:1355329]
ENSMUSG00000042167	-1.62355	-0.699151	3.3558	0.0816416	0.578246	13	93147400	93192283	-1	Papd4	protein_coding	PAP associated domain containing 4 [Source:MGI Symbol;Acc:MGI:2140950]
ENSMUSG00000019917	-1.60195	-0.679834	4.67873	0.0817077	0.578419	10	59164113	59221847	-1	Sept10	protein_coding	septin 10 [Source:MGI Symbol;Acc:MGI:1918110]
ENSMUSG00000029538	1.62047	0.696415	4.13788	0.0819395	0.579419	5	115327177	115333080	1	Srsf9	protein_coding	serine/arginine-rich splicing factor 9 [Source:MGI Symbol;Acc:MGI:104896]
ENSMUSG00000037270	-1.58794	-0.667154	6.53284	0.0820319	0.579419	3	36863104	37053033	1	4932438A13Rik	protein_coding	RIKEN cDNA 4932438A13 gene [Source:MGI Symbol;Acc:MGI:2444631]
ENSMUSG00000054083	-1.61439	-0.690991	3.97115	0.0820337	0.579419	7	28881656	28893585	1	Capn12	protein_coding	calpain 12 [Source:MGI Symbol;Acc:MGI:1891369]
ENSMUSG00000018800	-1.61453	-0.691111	4.39043	0.0821725	0.579419	11	110269369	110337716	-1	Abca5	protein_coding	ATP-binding cassette, sub-family A (ABC1), member 5 [Source:MGI Symbol;Acc:MGI:2386607]
ENSMUSG00000020620	-1.65204	-0.724248	3.73743	0.0821896	0.579419	11	109932190	109995845	-1	Abca8b	protein_coding	ATP-binding cassette, sub-family A (ABC1), member 8b [Source:MGI Symbol;Acc:MGI:1351668]
ENSMUSG00000025757	-1.58869	-0.66784	6.52612	0.0821914	0.579419	3	40745593	40790447	1	Hspa4l	protein_coding	heat shock protein 4 like [Source:MGI Symbol;Acc:MGI:107422]
ENSMUSG00000015759	-1.59505	-0.673597	5.49384	0.0822273	0.579419	14	46775582	46788411	-1	Cnih1	protein_coding	cornichon homolog 1 (Drosophila) [Source:MGI Symbol;Acc:MGI:1277202]
ENSMUSG00000041889	1.88211	0.912354	1.80254	0.082231	0.579419	1	135371057	135375237	-1	Shisa4	protein_coding	shisa family member 4 [Source:MGI Symbol;Acc:MGI:1924802]
ENSMUSG00000003824	-1.93294	-0.950797	1.0156	0.082231	0.579419	8	84872111	84888221	1	Syce2	protein_coding	synaptonemal complex central element protein 2 [Source:MGI Symbol;Acc:MGI:1919096]
ENSMUSG00000019359	3.47303	1.79619	0.398751	0.0822668	0.579419	X	100729873	100738895	1	Gdpd2	protein_coding	glycerophosphodiester phosphodiesterase domain containing 2 [Source:MGI Symbol;Acc:MGI:1918834]
ENSMUSG00000007827	-1.65659	-0.728214	3.28006	0.0824501	0.5796	6	118501308	118562226	-1	Ankrd26	protein_coding	ankyrin repeat domain 26 [Source:MGI Symbol;Acc:MGI:1917887]
ENSMUSG00000031748	1.66843	0.738494	3.71667	0.0824501	0.5796	8	93809966	93969388	1	Gnao1	protein_coding	guanine nucleotide binding protein, alpha O [Source:MGI Symbol;Acc:MGI:95775]
ENSMUSG00000017747	1.72169	0.783828	3.70738	0.0824503	0.5796	11	100766032	100770957	-1	Ghdc	protein_coding	GH3 domain containing [Source:MGI Symbol;Acc:MGI:1931556]
ENSMUSG00000097462	2.06386	1.04534	1.03554	0.0825015	0.5796	6	92940369	93272889	1	9530026P05Rik	lincRNA	RIKEN cDNA 9530026P05 gene [Source:MGI Symbol;Acc:MGI:1924659]
ENSMUSG00000047787	2.09203	1.0649	1.27553	0.0825015	0.5796	19	7092014	7105729	-1	Flrt1	protein_coding	fibronectin leucine rich transmembrane protein 1 [Source:MGI Symbol;Acc:MGI:3026647]
ENSMUSG00000034509	1.86596	0.89992	2.92705	0.0826503	0.579749	17	46147390	46153553	-1	Mad2l1bp	protein_coding	MAD2L1 binding protein [Source:MGI Symbol;Acc:MGI:1913841]
ENSMUSG00000049687	1.79782	0.846247	1.21516	0.082702	0.579749	15	82338942	82345743	1	Fam109b	protein_coding	family with sequence similarity 109, member B [Source:MGI Symbol;Acc:MGI:2443609]
ENSMUSG00000045752	1.84242	0.881605	3.88155	0.082702	0.579749	7	143069249	143071093	1	Tssc4	protein_coding	tumor-suppressing subchromosomal transferable fragment 4 [Source:MGI Symbol;Acc:MGI:1861712]
ENSMUSG00000039585	-1.59541	-0.673932	5.54198	0.0827622	0.579749	9	59750896	59928866	1	Myo9a	protein_coding	myosin IXa [Source:MGI Symbol;Acc:MGI:107735]
ENSMUSG00000029253	-1.62292	-0.69859	3.71403	0.082859	0.579749	5	86012024	86065583	-1	Cenpc1	protein_coding	centromere protein C1 [Source:MGI Symbol;Acc:MGI:99700]
ENSMUSG00000004846	1.61498	0.691517	5.31017	0.0829277	0.579749	5	136987019	136996648	1	Plod3	protein_coding	procollagen-lysine, 2-oxoglutarate 5-dioxygenase 3 [Source:MGI Symbol;Acc:MGI:1347008]
ENSMUSG00000047921	1.65974	0.730954	4.69262	0.0829936	0.579749	15	72589621	73061204	-1	Trappc9	protein_coding	trafficking protein particle complex 9 [Source:MGI Symbol;Acc:MGI:1923760]
ENSMUSG00000035595	2.37735	1.24935	1.47249	0.0829991	0.579749	10	80172944	80175146	1	1600002K03Rik	protein_coding	RIKEN cDNA 1600002K03 gene [Source:MGI Symbol;Acc:MGI:1917020]
ENSMUSG00000097032	2.34483	1.22949	2.45533	0.0829991	0.579749	3	135436209	135438665	-1	4930539J05Rik	antisense	RIKEN cDNA 4930539J05 gene [Source:MGI Symbol;Acc:MGI:1922477]
ENSMUSG00000074178	2.34776	1.23128	1.75575	0.0829991	0.579749	8	86745699	86746603	1	Gm10638	protein_coding	predicted gene 10638 [Source:MGI Symbol;Acc:MGI:3704316]
ENSMUSG00000031385	-2.36557	-1.24219	0.539257	0.0829991	0.579749	X	73757090	73772514	1	Plxnb3	protein_coding	plexin B3 [Source:MGI Symbol;Acc:MGI:2154240]
ENSMUSG00000024766	-1.64438	-0.717544	2.92423	0.0830243	0.579749	19	33517740	33761951	-1	Lipo1	protein_coding	lipase, member O1 [Source:MGI Symbol;Acc:MGI:2147592]
ENSMUSG00000063511	1.59089	0.669834	6.70295	0.0831206	0.580129	7	45376462	45395692	-1	Snrnp70	protein_coding	small nuclear ribonucleoprotein 70 (U1) [Source:MGI Symbol;Acc:MGI:98341]
ENSMUSG00000036223	-1.7441	-0.802482	1.9664	0.0832206	0.580199	18	74195299	74207818	-1	Ska1	protein_coding	spindle and kinetochore associated complex subunit 1 [Source:MGI Symbol;Acc:MGI:1913718]
ENSMUSG00000025962	-1.6091	-0.686257	4.73592	0.083225	0.580199	1	63730614	63754655	1	Fastkd2	protein_coding	FAST kinase domains 2 [Source:MGI Symbol;Acc:MGI:1922869]
ENSMUSG00000061273	-1.5932	-0.671931	5.3973	0.0832562	0.580199	X	56585512	56598069	-1	Mmgt1	protein_coding	membrane magnesium transporter 1 [Source:MGI Symbol;Acc:MGI:2384305]
ENSMUSG00000001910	1.60564	0.683145	5.7035	0.0833171	0.580332	8	84670483	84687862	-1	Nacc1	protein_coding	nucleus accumbens associated 1, BEN and BTB (POZ) domain containing [Source:MGI Symbol;Acc:MGI:1914080]
ENSMUSG00000020937	1.69408	0.760502	4.52023	0.0833636	0.580364	11	103070304	103101658	-1	Plcd3	protein_coding	phospholipase C, delta 3 [Source:MGI Symbol;Acc:MGI:107451]
ENSMUSG00000038524	2.11453	1.08034	1.94933	0.0836937	0.581963	18	37957431	37969774	-1	Fchsd1	protein_coding	FCH and double SH3 domains 1 [Source:MGI Symbol;Acc:MGI:2441771]
ENSMUSG00000038174	-1.62195	-0.697726	4.19932	0.0837039	0.581963	1	58522806	58586323	-1	Fam126b	protein_coding	family with sequence similarity 126, member B [Source:MGI Symbol;Acc:MGI:1098784]
ENSMUSG00000045948	1.65894	0.730266	4.30408	0.0837191	0.581963	7	28739641	28741820	-1	Mrps12	protein_coding	mitochondrial ribosomal protein S12 [Source:MGI Symbol;Acc:MGI:1346333]
ENSMUSG00000035107	-1.58827	-0.667459	5.36359	0.0838688	0.582206	16	58408443	58469727	1	Dcbld2	protein_coding	discoidin, CUB and LCCL domain containing 2 [Source:MGI Symbol;Acc:MGI:1920629]
ENSMUSG00000017291	-1.57958	-0.659542	7.18943	0.0838969	0.582206	11	77529162	77607815	-1	Taok1	protein_coding	TAO kinase 1 [Source:MGI Symbol;Acc:MGI:1914490]
ENSMUSG00000042251	-1.77715	-0.829568	2.76937	0.0840046	0.582206	1	131797381	131821473	1	Pm20d1	protein_coding	peptidase M20 domain containing 1 [Source:MGI Symbol;Acc:MGI:2442939]
ENSMUSG00000042156	-1.96605	-0.9753	1.73136	0.084072	0.582206	14	118875520	118925314	-1	Dzip1	protein_coding	DAZ interacting protein 1 [Source:MGI Symbol;Acc:MGI:1914311]
[truncated: 11,869 more rows]

## Sheet: GSE64403_vD7R_vs_vD7S
Feature.ID	FC	logFC_vP7_vs_vP0	logCPM	PValue	FDR	Chromosome.Name	Gene.Start..bp.	Gene.End..bp.	Strand	Associated.Gene.Name	Gene.type	Description
ENSMUSG00000069049	-257.383	-8.00777	5.36402	1.94728e-32	2.92404e-28	Y	1010543	1028847	1	Eif2s3y	protein_coding	eukaryotic translation initiation factor 2, subunit 3, structural gene Y-linked [Source:MGI Symbol;Acc:MGI:1349430]
ENSMUSG00000020469	-40.3737	-5.33534	5.7423	3.90139e-29	2.92916e-25	11	5896637	5898782	-1	Myl7	protein_coding	myosin, light polypeptide 7, regulatory [Source:MGI Symbol;Acc:MGI:107495]
ENSMUSG00000069045	-117.459	-6.87602	5.88844	1.16413e-28	5.82686e-25	Y	1260771	1286629	-1	Ddx3y	protein_coding	DEAD (Asp-Glu-Ala-Asp) box polypeptide 3, Y-linked [Source:MGI Symbol;Acc:MGI:1349406]
ENSMUSG00000056673	-210.489	-7.7176	3.49244	4.11614e-24	1.5452e-20	Y	897788	956786	1	Kdm5d	protein_coding	lysine (K)-specific demethylase 5D [Source:MGI Symbol;Acc:MGI:99780]
ENSMUSG00000061086	-22.259	-4.47632	5.79858	1.7942e-23	5.38834e-20	11	104550663	104595753	1	Myl4	protein_coding	myosin, light polypeptide 4 [Source:MGI Symbol;Acc:MGI:97267]
ENSMUSG00000030137	24.4432	4.61136	5.33385	9.6429e-23	2.4133e-19	6	121210734	121226854	1	Tuba8	protein_coding	tubulin, alpha 8 [Source:MGI Symbol;Acc:MGI:1858225]
ENSMUSG00000004328	-26.4876	-4.72725	3.15671	3.99686e-22	8.57383e-19	7	17031507	17062427	-1	Hif3a	protein_coding	hypoxia inducible factor 3, alpha subunit [Source:MGI Symbol;Acc:MGI:1859778]
ENSMUSG00000040856	-21.2307	-4.40808	3.29197	2.45334e-21	4.60492e-18	12	109452823	109463336	1	Dlk1	protein_coding	delta-like 1 homolog (Drosophila) [Source:MGI Symbol;Acc:MGI:94900]
ENSMUSG00000018411	18.8623	4.23743	5.64449	3.42337e-20	5.7117e-17	11	104231390	104332090	1	Mapt	protein_coding	microtubule-associated protein tau [Source:MGI Symbol;Acc:MGI:97180]
ENSMUSG00000027022	15.2476	3.93051	9.93896	8.60304e-20	1.29183e-16	2	67446002	67526614	1	Xirp2	protein_coding	xin actin-binding repeat containing 2 [Source:MGI Symbol;Acc:MGI:2685198]
ENSMUSG00000086527	23.0651	4.52764	3.54832	5.11923e-19	6.98821e-16	6	121223692	121226153	-1	Gm15856	antisense	predicted gene 15856 [Source:MGI Symbol;Acc:MGI:3801888]
ENSMUSG00000055632	20.1489	4.33263	3.10102	9.11082e-19	1.14007e-15	2	31314415	31460738	1	Hmcn2	protein_coding	hemicentin 2 [Source:MGI Symbol;Acc:MGI:2677838]
ENSMUSG00000061048	-26.5947	-4.73306	2.53355	1.30778e-18	1.51059e-15	8	106510913	106556908	1	Cdh3	protein_coding	cadherin 3 [Source:MGI Symbol;Acc:MGI:88356]
ENSMUSG00000002500	14.086	3.81619	6.53921	9.44076e-18	1.01259e-14	17	24727820	24736143	1	Rpl3l	protein_coding	ribosomal protein L3-like [Source:MGI Symbol;Acc:MGI:1913461]
ENSMUSG00000042828	12.7232	3.66939	7.75215	1.11096e-17	1.11214e-14	7	128003989	128011393	1	Trim72	protein_coding	tripartite motif-containing 72 [Source:MGI Symbol;Acc:MGI:3612190]
ENSMUSG00000001985	-16.537	-4.04763	2.73951	6.46133e-17	6.06396e-14	4	125490700	125714173	1	Grik3	protein_coding	glutamate receptor, ionotropic, kainate 3 [Source:MGI Symbol;Acc:MGI:95816]
ENSMUSG00000068457	-23.0158	-4.52455	4.12926	1.41535e-16	1.25017e-13	Y	1096861	1245759	-1	Uty	protein_coding	ubiquitously transcribed tetratricopeptide repeat gene, Y chromosome [Source:MGI Symbol;Acc:MGI:894810]
ENSMUSG00000087467	23.8324	4.57485	4.69544	2.72633e-16	2.27436e-13	2	67491044	67516525	-1	Gm13601	antisense	predicted gene 13601 [Source:MGI Symbol;Acc:MGI:3649286]
ENSMUSG00000015843	13.8032	3.78693	4.22886	4.40977e-16	3.48511e-13	1	167598384	167639623	1	Rxrg	protein_coding	retinoid X receptor gamma [Source:MGI Symbol;Acc:MGI:98216]
ENSMUSG00000042045	-26.1033	-4.70616	2.34116	1.26121e-15	9.4692e-13	9	53850251	53853844	1	Sln	protein_coding	sarcolipin [Source:MGI Symbol;Acc:MGI:1913652]
ENSMUSG00000017390	-24.8191	-4.63338	1.90894	4.16957e-15	2.98144e-12	11	78322968	78327781	1	Aldoc	protein_coding	aldolase C, fructose-bisphosphate [Source:MGI Symbol;Acc:MGI:101863]
ENSMUSG00000030046	-416.809	-8.70324	1.7215	9.38524e-15	6.40585e-12	6	87429002	87434512	1	Bmp10	protein_coding	bone morphogenetic protein 10 [Source:MGI Symbol;Acc:MGI:1338820]
ENSMUSG00000042115	10.5964	3.4055	3.98321	1.00683e-14	6.57327e-12	1	132298626	132307357	1	Klhdc8a	protein_coding	kelch domain containing 8A [Source:MGI Symbol;Acc:MGI:2442630]
ENSMUSG00000013415	-12.5522	-3.64987	2.47344	1.14449e-14	7.16067e-12	11	95957163	96005940	-1	Igf2bp1	protein_coding	insulin-like growth factor 2 mRNA binding protein 1 [Source:MGI Symbol;Acc:MGI:1890357]
ENSMUSG00000026971	10.8618	3.4412	3.66906	2.10711e-14	1.26562e-11	2	60598292	60722643	-1	Itgb6	protein_coding	integrin beta 6 [Source:MGI Symbol;Acc:MGI:96615]
ENSMUSG00000068745	-33.6005	-5.07041	1.89706	4.21186e-14	2.43251e-11	3	108364911	108380057	1	Mybphl	protein_coding	myosin binding protein H-like [Source:MGI Symbol;Acc:MGI:1916003]
ENSMUSG00000052316	10.875	3.44294	3.97575	7.35885e-14	4.09261e-11	16	30269302	30283256	-1	Lrrc15	protein_coding	leucine rich repeat containing 15 [Source:MGI Symbol;Acc:MGI:1921738]
ENSMUSG00000030739	8.88061	3.15066	5.85931	1.96048e-13	1.05138e-10	7	44605803	44670843	-1	Myh14	protein_coding	myosin, heavy polypeptide 14 [Source:MGI Symbol;Acc:MGI:1919210]
ENSMUSG00000062393	-23.3679	-4.54646	1.05345	2.10428e-13	1.08958e-10	X	6779306	6948363	1	Dgkk	protein_coding	diacylglycerol kinase kappa [Source:MGI Symbol;Acc:MGI:3580254]
ENSMUSG00000024112	-9.15953	-3.19527	4.16152	2.40345e-13	1.20301e-10	17	25374285	25433783	-1	Cacna1h	protein_coding	calcium channel, voltage-dependent, T type, alpha 1H subunit [Source:MGI Symbol;Acc:MGI:1928842]
ENSMUSG00000045776	8.1408	3.02517	7.35338	2.67453e-13	1.29551e-10	14	29018208	29033642	1	Lrtm1	protein_coding	leucine-rich repeats and transmembrane domains 1 [Source:MGI Symbol;Acc:MGI:2442106]
ENSMUSG00000019789	-8.49803	-3.08713	4.82335	3.91373e-13	1.83652e-10	10	30832359	30842801	-1	Hey2	protein_coding	hairy/enhancer-of-split related with YRPW motif 2 [Source:MGI Symbol;Acc:MGI:1341884]
ENSMUSG00000047844	-14.4944	-3.85742	2.46843	1.04244e-12	4.7434e-10	X	136138996	136140443	1	Bex4	protein_coding	brain expressed gene 4 [Source:MGI Symbol;Acc:MGI:3606746]
ENSMUSG00000020331	8.63874	3.11082	4.166	1.39907e-12	6.17895e-10	10	79716634	79736108	1	Hcn2	protein_coding	hyperpolarization-activated, cyclic nucleotide-gated K+ 2 [Source:MGI Symbol;Acc:MGI:1298210]
ENSMUSG00000021622	7.38702	2.88499	9.41917	1.76819e-12	7.58604e-10	13	91853387	91876885	-1	Ckmt2	protein_coding	creatine kinase, mitochondrial 2 [Source:MGI Symbol;Acc:MGI:1923972]
ENSMUSG00000063446	-14.0721	-3.81476	2.02698	1.91389e-12	7.98305e-10	4	49059273	49340259	1	Lppr1	protein_coding	lipid phosphate phosphatase-related protein type 1 [Source:MGI Symbol;Acc:MGI:2445015]
ENSMUSG00000041193	9.27049	3.21265	3.50738	6.39465e-12	2.59519e-09	4	138799244	138863482	-1	Pla2g5	protein_coding	phospholipase A2, group V [Source:MGI Symbol;Acc:MGI:101899]
ENSMUSG00000073535	8.06773	3.01216	5.05183	1.12382e-11	4.44086e-09	1	155520173	155527143	-1	Gm5532	lincRNA	predicted gene 5532 [Source:MGI Symbol;Acc:MGI:3646828]
ENSMUSG00000031972	6.81659	2.76905	7.91755	1.28133e-11	4.93344e-09	8	123891767	123894736	-1	Acta1	protein_coding	actin, alpha 1, skeletal muscle [Source:MGI Symbol;Acc:MGI:87902]
ENSMUSG00000030996	7.54948	2.91638	4.82335	1.98566e-11	7.45416e-09	7	102101743	102111148	1	Art1	protein_coding	ADP-ribosyltransferase 1 [Source:MGI Symbol;Acc:MGI:107511]
ENSMUSG00000010066	-8.11093	-3.01987	3.21695	2.0748e-11	7.59881e-09	9	107399612	107529343	1	Cacna2d2	protein_coding	calcium channel, voltage-dependent, alpha 2/delta subunit 2 [Source:MGI Symbol;Acc:MGI:1929813]
ENSMUSG00000015354	9.9867	3.32001	2.59272	2.12594e-11	7.60075e-09	9	95637601	95698096	1	Pcolce2	protein_coding	procollagen C-endopeptidase enhancer 2 [Source:MGI Symbol;Acc:MGI:1923727]
ENSMUSG00000052861	-9.31642	-3.21978	2.2614	2.88932e-11	1.00898e-08	6	73017606	73221651	-1	Dnah6	protein_coding	dynein, axonemal, heavy chain 6 [Source:MGI Symbol;Acc:MGI:107744]
ENSMUSG00000082488	6.99966	2.80728	5.42926	4.77286e-11	1.62885e-08	13	91861432	91862044	1	1700119I11Rik	antisense	RIKEN cDNA 1700119I11 gene [Source:MGI Symbol;Acc:MGI:1925729]
ENSMUSG00000064343	6.50252	2.701	6.76872	7.1035e-11	2.37036e-08	MT	3772	3842	-1	mt-Tq	Mt_tRNA	mitochondrially encoded tRNA glutamine [Source:MGI Symbol;Acc:MGI:102477]
ENSMUSG00000026255	17.8561	4.15835	1.27075	1.26903e-10	4.14256e-08	1	87264363	87310839	1	Efhd1	protein_coding	EF hand domain containing 1 [Source:MGI Symbol;Acc:MGI:1921607]
ENSMUSG00000026418	-5.8821	-2.55633	8.97001	2.38723e-10	7.62694e-08	1	135779434	135810989	1	Tnni1	protein_coding	troponin I, skeletal, slow 1 [Source:MGI Symbol;Acc:MGI:105073]
ENSMUSG00000067653	5.93305	2.56877	8.41154	2.60041e-10	7.97849e-08	1	36530188	36536883	-1	Ankrd23	protein_coding	ankyrin repeat domain 23 [Source:MGI Symbol;Acc:MGI:1925571]
ENSMUSG00000084929	20.5082	4.35813	0.896637	2.60353e-10	7.97849e-08	4	120291350	120303892	1	Foxo6os	antisense	forkhead box O6, opposite strand [Source:MGI Symbol;Acc:MGI:3028036]
ENSMUSG00000061718	-6.61266	-2.72523	3.62245	2.81782e-10	8.46248e-08	11	98348404	98357796	1	Ppp1r1b	protein_coding	protein phosphatase 1, regulatory (inhibitor) subunit 1B [Source:MGI Symbol;Acc:MGI:94860]
ENSMUSG00000022508	7.97265	2.99506	4.41853	3.19082e-10	9.39478e-08	16	23965052	23988852	-1	Bcl6	protein_coding	B cell leukemia/lymphoma 6 [Source:MGI Symbol;Acc:MGI:107187]
ENSMUSG00000071347	6.44335	2.68781	3.89029	5.43126e-10	1.56838e-07	14	60768134	60780869	1	C1qtnf9	protein_coding	C1q and tumor necrosis factor related protein 9 [Source:MGI Symbol;Acc:MGI:3045252]
ENSMUSG00000033214	-17.679	-4.14397	0.216704	7.60943e-10	2.15591e-07	14	111675115	111683134	1	Slitrk5	protein_coding	SLIT and NTRK-like family, member 5 [Source:MGI Symbol;Acc:MGI:2679448]
ENSMUSG00000027452	5.65387	2.49924	7.07038	8.3296e-10	2.31625e-07	2	150618105	150668500	-1	Acss1	protein_coding	acyl-CoA synthetase short-chain family member 1 [Source:MGI Symbol;Acc:MGI:1915988]
ENSMUSG00000078137	-7.82252	-2.96763	2.37325	9.61944e-10	2.62628e-07	2	118699103	118703963	-1	Ankrd63	protein_coding	ankyrin repeat domain 63 [Source:MGI Symbol;Acc:MGI:2686183]
ENSMUSG00000051159	-6.15354	-2.62142	3.97509	1.06305e-09	2.85051e-07	X	102247381	102252181	-1	Cited1	protein_coding	Cbp/p300-interacting transactivator with Glu/Asp-rich carboxy-terminal domain 1 [Source:MGI Symbol;Acc:MGI:108023]
ENSMUSG00000072941	7.23279	2.85455	2.82719	1.12308e-09	2.95861e-07	5	52363791	52371418	1	Sod3	protein_coding	superoxide dismutase 3, extracellular [Source:MGI Symbol;Acc:MGI:103181]
ENSMUSG00000017344	7.03772	2.81511	1.83329	1.64507e-09	4.25903e-07	11	78499091	78502324	1	Vtn	protein_coding	vitronectin [Source:MGI Symbol;Acc:MGI:98940]
ENSMUSG00000033268	195.631	7.61199	-0.0767953	1.73041e-09	4.40404e-07	2	122315672	122347972	1	Duox1	protein_coding	dual oxidase 1 [Source:MGI Symbol;Acc:MGI:2139422]
ENSMUSG00000085944	-8.02085	-3.00376	1.80297	1.84357e-09	4.61385e-07	11	98350718	98358283	-1	1700003D09Rik	processed_transcript	RIKEN cDNA 1700003D09 gene [Source:MGI Symbol;Acc:MGI:1916588]
ENSMUSG00000023176	10.0863	3.33433	1.07186	2.21964e-09	5.46396e-07	16	30256378	30267532	-1	Cpn2	protein_coding	carboxypeptidase N, polypeptide 2 [Source:MGI Symbol;Acc:MGI:1919006]
ENSMUSG00000024210	6.18143	2.62794	3.52342	3.02726e-09	7.33182e-07	17	27143969	27167764	-1	Ip6k3	protein_coding	inositol hexaphosphate kinase 3 [Source:MGI Symbol;Acc:MGI:3045325]
ENSMUSG00000036377	-6.18376	-2.62848	2.38879	4.68951e-09	1.11774e-06	5	76656512	76873554	1	C530008M17Rik	protein_coding	RIKEN cDNA C530008M17 gene [Source:MGI Symbol;Acc:MGI:2444817]
ENSMUSG00000001349	-6.71154	-2.74664	2.53166	4.92602e-09	1.15577e-06	9	22099281	22109630	1	Cnn1	protein_coding	calponin 1 [Source:MGI Symbol;Acc:MGI:104979]
ENSMUSG00000026532	5.93186	2.56848	3.57487	5.37091e-09	1.24076e-06	1	174172776	174248450	1	Spta1	protein_coding	spectrin alpha, erythrocytic 1 [Source:MGI Symbol;Acc:MGI:98385]
ENSMUSG00000009654	-23.9785	-4.58367	-0.160014	5.67043e-09	1.29011e-06	10	59422958	59441778	-1	Oit3	protein_coding	oncoprotein induced transcript 3 [Source:MGI Symbol;Acc:MGI:1201782]
ENSMUSG00000087380	19.2329	4.26551	2.71943	6.5639e-09	1.4711e-06	6	31220351	31337404	1	2210408F21Rik	processed_transcript	RIKEN cDNA 2210408F21 gene [Source:MGI Symbol;Acc:MGI:1920902]
ENSMUSG00000028396	8.39965	3.07033	3.90985	6.92519e-09	1.52925e-06	4	73939371	73950846	-1	2310002L09Rik	protein_coding	RIKEN cDNA 2310002L09 gene [Source:MGI Symbol;Acc:MGI:1916780]
ENSMUSG00000045659	-5.37662	-2.4267	4.06719	7.08944e-09	1.54283e-06	7	116123493	116308376	-1	Plekha7	protein_coding	pleckstrin homology domain containing, family A member 7 [Source:MGI Symbol;Acc:MGI:2445094]
ENSMUSG00000019817	-4.98039	-2.31626	6.69163	7.97065e-09	1.70982e-06	10	13060504	13131694	1	Plagl1	protein_coding	pleiomorphic adenoma gene-like 1 [Source:MGI Symbol;Acc:MGI:1100874]
ENSMUSG00000008999	-5.26719	-2.39703	4.25677	8.15624e-09	1.71459e-06	2	172868012	172940321	-1	Bmp7	protein_coding	bone morphogenetic protein 7 [Source:MGI Symbol;Acc:MGI:103302]
ENSMUSG00000096445	-14.3769	-3.84568	0.601347	8.22126e-09	1.71459e-06	17	23880876	23882853	1	Dcpp1	protein_coding	demilune cell and parotid protein 1 [Source:MGI Symbol;Acc:MGI:105949]
ENSMUSG00000024011	5.4772	2.45344	3.88366	9.21125e-09	1.89474e-06	17	29318877	29329413	1	Pi16	protein_coding	peptidase inhibitor 16 [Source:MGI Symbol;Acc:MGI:1921366]
ENSMUSG00000025784	5.28744	2.40257	3.65649	1.06158e-08	2.15415e-06	9	123150946	123157430	1	Clec3b	protein_coding	C-type lectin domain family 3, member b [Source:MGI Symbol;Acc:MGI:104540]
ENSMUSG00000078234	9.21047	3.20328	1.69378	1.08808e-08	2.17848e-06	4	139960220	139968026	-1	Klhdc7a	protein_coding	kelch domain containing 7A [Source:MGI Symbol;Acc:MGI:2444612]
ENSMUSG00000046396	-12.8481	-3.68349	0.0342685	1.48765e-08	2.93928e-06	7	103491917	103492876	-1	Olfr609	protein_coding	olfactory receptor 609 [Source:MGI Symbol;Acc:MGI:3030443]
ENSMUSG00000020524	-13.7131	-3.77749	0.626977	1.56028e-08	3.04274e-06	11	57011387	57330244	1	Gria1	protein_coding	glutamate receptor, ionotropic, AMPA1 (alpha 1) [Source:MGI Symbol;Acc:MGI:95808]
ENSMUSG00000047963	-5.4866	-2.45591	4.57195	1.70494e-08	3.28223e-06	5	92603041	92606579	1	Stbd1	protein_coding	starch binding domain 1 [Source:MGI Symbol;Acc:MGI:1261768]
ENSMUSG00000053199	5.988	2.58207	4.43436	1.79906e-08	3.41958e-06	9	51765337	51853856	1	Arhgap20	protein_coding	Rho GTPase activating protein 20 [Source:MGI Symbol;Acc:MGI:2445175]
ENSMUSG00000031230	5.97133	2.57805	3.01428	1.94835e-08	3.65705e-06	X	105764279	105774939	1	Fgf16	protein_coding	fibroblast growth factor 16 [Source:MGI Symbol;Acc:MGI:1931627]
ENSMUSG00000041798	10.4333	3.38312	2.30822	2.40957e-08	4.46693e-06	11	5900820	5950081	-1	Gck	protein_coding	glucokinase [Source:MGI Symbol;Acc:MGI:1270854]
ENSMUSG00000091089	7.10793	2.82943	2.31838	2.63027e-08	4.8166e-06	14	50895942	50897456	-1	A930018M24Rik	protein_coding	RIKEN cDNA A930018M24 gene [Source:MGI Symbol;Acc:MGI:2686053]
ENSMUSG00000067276	-5.20854	-2.38088	3.92486	2.8289e-08	5.11792e-06	X	143802231	143827414	-1	Capn6	protein_coding	calpain 6 [Source:MGI Symbol;Acc:MGI:1100850]
ENSMUSG00000027188	5.45446	2.44744	2.97055	4.64369e-08	8.30115e-06	2	102550012	102643041	1	Pamr1	protein_coding	peptidase domain containing associated with muscle regeneration 1 [Source:MGI Symbol;Acc:MGI:2445082]
ENSMUSG00000026202	4.50863	2.17269	7.60206	5.27215e-08	9.31371e-06	1	75214228	75219865	-1	Tuba4a	protein_coding	tubulin, alpha 4A [Source:MGI Symbol;Acc:MGI:1095410]
ENSMUSG00000064342	6.12111	2.61379	2.71375	5.43333e-08	9.48685e-06	MT	3706	3774	1	mt-Ti	Mt_tRNA	mitochondrially encoded tRNA isoleucine [Source:MGI Symbol;Acc:MGI:102484]
ENSMUSG00000019828	8.52997	3.09254	3.00354	5.89801e-08	1.01798e-05	10	10686059	11082356	-1	Grm1	protein_coding	glutamate receptor, metabotropic 1 [Source:MGI Symbol;Acc:MGI:1351338]
ENSMUSG00000078815	-5.41601	-2.43723	2.96934	6.54415e-08	1.1118e-05	7	3424195	3435667	1	Cacng6	protein_coding	calcium channel, voltage-dependent, gamma subunit 6 [Source:MGI Symbol;Acc:MGI:1859168]
ENSMUSG00000043518	5.74119	2.52135	3.27906	6.58965e-08	1.1118e-05	X	161717069	161779496	1	Rai2	protein_coding	retinoic acid induced 2 [Source:MGI Symbol;Acc:MGI:1344378]
ENSMUSG00000030110	5.72216	2.51656	2.22176	7.57486e-08	1.26382e-05	6	118151748	118197744	-1	Ret	protein_coding	ret proto-oncogene [Source:MGI Symbol;Acc:MGI:97902]
ENSMUSG00000000031	-4.36195	-2.12497	9.0913	8.53686e-08	1.40868e-05	7	142575529	142578143	-1	H19	lincRNA	H19, imprinted maternally expressed transcript [Source:MGI Symbol;Acc:MGI:95891]
ENSMUSG00000020264	5.14849	2.36415	3.24257	8.70511e-08	1.42083e-05	11	55158470	55185077	-1	Slc36a2	protein_coding	solute carrier family 36 (proton/amino acid symporter), member 2 [Source:MGI Symbol;Acc:MGI:1891430]
ENSMUSG00000041653	7.79776	2.96306	1.07468	9.31025e-08	1.50326e-05	15	84167816	84189512	1	Pnpla3	protein_coding	patatin-like phospholipase domain containing 3 [Source:MGI Symbol;Acc:MGI:2151796]
ENSMUSG00000030111	-7.88256	-2.97866	0.611163	9.44433e-08	1.50868e-05	6	121636173	121679237	1	A2m	protein_coding	alpha-2-macroglobulin [Source:MGI Symbol;Acc:MGI:2449119]
ENSMUSG00000028023	-7.86742	-2.97589	0.818306	1.07676e-07	1.70196e-05	3	129199878	129219591	1	Pitx2	protein_coding	paired-like homeodomain transcription factor 2 [Source:MGI Symbol;Acc:MGI:109340]
ENSMUSG00000099143	-4.31713	-2.11007	5.71118	1.189e-07	1.8598e-05	7	142576853	142576923	1	Gm27483	misc_RNA	predicted gene, 27483 [Source:MGI Symbol;Acc:MGI:5530865]
ENSMUSG00000031273	-5.44677	-2.4454	2.5967	1.24971e-07	1.93461e-05	X	141165403	141474076	-1	Col4a6	protein_coding	collagen, type IV, alpha 6 [Source:MGI Symbol;Acc:MGI:2152695]
ENSMUSG00000025348	4.31836	2.11048	7.4741	1.4136e-07	2.16274e-05	10	128933813	128958277	1	Itga7	protein_coding	integrin alpha 7 [Source:MGI Symbol;Acc:MGI:102700]
ENSMUSG00000025150	7.73074	2.95061	3.3937	1.42588e-07	2.16274e-05	11	120729489	120732114	-1	Cbr2	protein_coding	carbonyl reductase 2 [Source:MGI Symbol;Acc:MGI:107200]
ENSMUSG00000086266	-4.6616	-2.22083	3.56491	1.49535e-07	2.24542e-05	7	142659693	142670356	1	Igf2os	antisense	insulin-like growth factor 2, opposite strand [Source:MGI Symbol;Acc:MGI:1195257]
ENSMUSG00000053093	-4.22364	-2.07849	11.1208	1.52399e-07	2.26576e-05	14	54970688	54994634	-1	Myh7	protein_coding	myosin, heavy polypeptide 7, cardiac muscle, beta [Source:MGI Symbol;Acc:MGI:2155600]
ENSMUSG00000020388	4.96181	2.31087	3.52508	1.78382e-07	2.62607e-05	11	54054928	54069014	-1	Pdlim4	protein_coding	PDZ and LIM domain 4 [Source:MGI Symbol;Acc:MGI:1353470]
ENSMUSG00000085925	-7.61059	-2.92801	0.528911	2.02651e-07	2.95438e-05	12	109589194	109600330	-1	Rtl1	protein_coding	retrotransposon-like 1 [Source:MGI Symbol;Acc:MGI:2656842]
ENSMUSG00000021281	4.41341	2.14189	4.88853	2.13667e-07	3.08502e-05	12	111442469	111455018	1	Tnfaip2	protein_coding	tumor necrosis factor, alpha-induced protein 2 [Source:MGI Symbol;Acc:MGI:104960]
ENSMUSG00000090799	8.7433	3.12818	1.76572	2.17482e-07	3.11019e-05	14	50891389	50893255	-1	Klhl33	protein_coding	kelch-like 33 [Source:MGI Symbol;Acc:MGI:3644593]
ENSMUSG00000022525	7.57094	2.92047	2.49869	3.07183e-07	4.35156e-05	16	29209695	29230531	1	Hrasls	protein_coding	HRAS-like suppressor [Source:MGI Symbol;Acc:MGI:1351473]
ENSMUSG00000026979	-7.63982	-2.93354	0.856246	4.369e-07	6.1313e-05	2	24367580	24414954	1	Psd4	protein_coding	pleckstrin and Sec7 domain containing 4 [Source:MGI Symbol;Acc:MGI:2674093]
ENSMUSG00000098816	-4.00438	-2.00158	5.72967	4.66067e-07	6.48006e-05	7	142577849	142577918	1	Gm27786	misc_RNA	predicted gene, 27786 [Source:MGI Symbol;Acc:MGI:5531168]
ENSMUSG00000025383	-11.0341	-3.4639	0.818388	4.74534e-07	6.52257e-05	10	128296140	128298084	-1	Il23a	protein_coding	interleukin 23, alpha subunit p19 [Source:MGI Symbol;Acc:MGI:1932410]
ENSMUSG00000002266	-4.90804	-2.29515	2.26865	4.77812e-07	6.52257e-05	7	6675443	6696450	-1	Zim1	protein_coding	zinc finger, imprinted 1 [Source:MGI Symbol;Acc:MGI:1341879]
ENSMUSG00000028766	4.48705	2.16577	3.53224	5.98319e-07	8.04101e-05	4	137741733	137796384	-1	Alpl	protein_coding	alkaline phosphatase, liver/bone/kidney [Source:MGI Symbol;Acc:MGI:87983]
ENSMUSG00000021779	4.76012	2.251	3.45669	5.99755e-07	8.04101e-05	14	17660960	18038088	1	Thrb	protein_coding	thyroid hormone receptor beta [Source:MGI Symbol;Acc:MGI:98743]
ENSMUSG00000042476	4.94077	2.30474	3.88745	6.79419e-07	9.02846e-05	5	8893717	8959231	1	Abcb4	protein_coding	ATP-binding cassette, sub-family B (MDR/TAP), member 4 [Source:MGI Symbol;Acc:MGI:97569]
ENSMUSG00000030433	-5.92287	-2.5663	2.03868	7.80288e-07	0.000102779	7	4956134	4964390	-1	Sbk2	protein_coding	SH3-binding domain kinase family, member 2 [Source:MGI Symbol;Acc:MGI:2685925]
ENSMUSG00000039116	-4.68584	-2.22831	2.41167	7.88037e-07	0.000102897	10	14402585	14545036	-1	Adgrg6	protein_coding	adhesion G protein-coupled receptor G6 [Source:MGI Symbol;Acc:MGI:1916151]
ENSMUSG00000004098	4.01827	2.00657	3.97063	7.97931e-07	0.000103227	9	20770050	20815067	-1	Col5a3	protein_coding	collagen, type V, alpha 3 [Source:MGI Symbol;Acc:MGI:1858212]
ENSMUSG00000031994	-4.37173	-2.12821	2.97405	8.0431e-07	0.000103227	9	30942562	30963838	1	Adamts8	protein_coding	a disintegrin-like and metallopeptidase (reprolysin type) with thrombospondin type 1 motif, 8 [Source:MGI Symbol;Acc:MGI:1353468]
ENSMUSG00000068697	-5.8984	-2.56032	1.34478	8.86373e-07	0.000112747	14	20649102	20656540	-1	Myoz1	protein_coding	myozenin 1 [Source:MGI Symbol;Acc:MGI:1929471]
ENSMUSG00000073608	5.57571	2.47916	1.44397	8.95507e-07	0.000112747	1	93990509	94017147	1	Gm6086	protein_coding	predicted gene 6086 [Source:MGI Symbol;Acc:MGI:3646771]
ENSMUSG00000041548	3.88644	1.95845	7.67054	9.01016e-07	0.000112747	5	116408491	116422864	-1	Hspb8	protein_coding	heat shock protein 8 [Source:MGI Symbol;Acc:MGI:2135756]
ENSMUSG00000037736	3.84792	1.94408	7.85527	9.40933e-07	0.000116769	5	66745827	67057158	1	Limch1	protein_coding	LIM and calponin homology domains 1 [Source:MGI Symbol;Acc:MGI:1924819]
ENSMUSG00000085591	6.10258	2.60942	1.06357	1.03947e-06	0.000127281	2	45357265	45404035	1	Gm13479	lincRNA	predicted gene 13479 [Source:MGI Symbol;Acc:MGI:3651869]
ENSMUSG00000026347	-6.7738	-2.75996	1.33819	1.0426e-06	0.000127281	1	127486546	127679548	-1	Tmem163	protein_coding	transmembrane protein 163 [Source:MGI Symbol;Acc:MGI:1919410]
ENSMUSG00000020847	-4.48894	-2.16638	3.04399	1.17772e-06	0.000142618	11	75830999	75938429	-1	Rph3al	protein_coding	rabphilin 3A-like (without C2 domains) [Source:MGI Symbol;Acc:MGI:1923492]
ENSMUSG00000062077	4.01935	2.00696	7.14256	1.20001e-06	0.000144155	5	31116712	31137630	1	Trim54	protein_coding	tripartite motif-containing 54 [Source:MGI Symbol;Acc:MGI:1889623]
ENSMUSG00000050071	-4.01397	-2.00503	3.87106	1.22643e-06	0.000145368	X	136213972	136215513	-1	Bex1	protein_coding	brain expressed gene 1 [Source:MGI Symbol;Acc:MGI:1328321]
ENSMUSG00000083287	-6.72617	-2.74979	1.29506	1.22947e-06	0.000145368	2	53696121	53696804	-1	Gm13502	processed_pseudogene	predicted gene 13502 [Source:MGI Symbol;Acc:MGI:3649894]
ENSMUSG00000075224	5.60236	2.48603	0.371259	1.40638e-06	0.000164625	2	85162334	85196699	-1	Lrrc55	protein_coding	leucine rich repeat containing 55 [Source:MGI Symbol;Acc:MGI:2685197]
ENSMUSG00000034926	-3.94219	-1.979	4.32768	1.41427e-06	0.000164625	4	106561038	106589113	1	Dhcr24	protein_coding	24-dehydrocholesterol reductase [Source:MGI Symbol;Acc:MGI:1922004]
ENSMUSG00000085493	4.43391	2.14858	5.87812	1.43633e-06	0.000165907	NA	NA	NA	NA	NA	NA	NA
ENSMUSG00000032495	3.8595	1.94841	7.2451	1.48861e-06	0.000169785	9	110951545	110984066	1	Lrrc2	protein_coding	leucine rich repeat containing 2 [Source:MGI Symbol;Acc:MGI:1921499]
ENSMUSG00000037188	-12.3636	-3.62802	0.00672802	1.49251e-06	0.000169785	4	135541888	135573630	-1	Grhl3	protein_coding	grainyhead-like 3 (Drosophila) [Source:MGI Symbol;Acc:MGI:2655333]
ENSMUSG00000032105	18.4114	4.20253	0.861997	1.51748e-06	0.000171327	9	44247312	44251464	-1	Pdzd3	protein_coding	PDZ domain containing 3 [Source:MGI Symbol;Acc:MGI:2429554]
ENSMUSG00000026678	3.7116	1.89204	8.28294	1.56729e-06	0.00017563	1	169655501	169695813	1	Rgs5	protein_coding	regulator of G-protein signaling 5 [Source:MGI Symbol;Acc:MGI:1098434]
ENSMUSG00000014602	-4.32207	-2.11172	3.12792	1.61383e-06	0.000179506	1	93015464	93101951	-1	Kif1a	protein_coding	kinesin family member 1A [Source:MGI Symbol;Acc:MGI:108391]
ENSMUSG00000021903	4.02738	2.00984	3.85378	1.78279e-06	0.000196841	14	32028989	32062197	1	Galnt15	protein_coding	UDP-N-acetyl-alpha-D-galactosamine:polypeptide N-acetylgalactosaminyltransferase 15 [Source:MGI Symbol;Acc:MGI:1926004]
ENSMUSG00000028780	3.80211	1.9268	5.23079	1.9419e-06	0.000212843	5	17574281	17730268	1	Sema3c	protein_coding	sema domain, immunoglobulin domain (Ig), short basic domain, secreted, (semaphorin) 3C [Source:MGI Symbol;Acc:MGI:107557]
ENSMUSG00000040264	5.9295	2.56791	1.76241	2.08737e-06	0.00022713	3	142594847	142619179	1	Gbp2b	protein_coding	guanylate binding protein 2b [Source:MGI Symbol;Acc:MGI:95666]
ENSMUSG00000057719	4.08844	2.03155	3.98079	2.44515e-06	0.000264146	18	42053667	42158960	1	Sh3rf2	protein_coding	SH3 domain containing ring finger 2 [Source:MGI Symbol;Acc:MGI:2444628]
ENSMUSG00000073948	-11.7279	-3.55187	-0.0876315	2.5472e-06	0.000273205	7	103470041	103470991	1	Olfr608	protein_coding	olfactory receptor 608 [Source:MGI Symbol;Acc:MGI:3030442]
ENSMUSG00000057123	-3.76287	-1.91184	4.2742	2.61889e-06	0.000278903	3	96904693	97077416	1	Gja5	protein_coding	gap junction protein, alpha 5 [Source:MGI Symbol;Acc:MGI:95716]
ENSMUSG00000031825	3.91363	1.96851	3.67519	2.70266e-06	0.000285797	8	119992438	120052793	1	Crispld2	protein_coding	cysteine-rich secretory protein LCCL domain containing 2 [Source:MGI Symbol;Acc:MGI:1926142]
ENSMUSG00000050240	-3.97362	-1.99045	3.0879	2.80149e-06	0.000294176	16	17233572	17263430	1	Hic2	protein_coding	hypermethylated in cancer 2 [Source:MGI Symbol;Acc:MGI:1929869]
ENSMUSG00000021069	-3.84796	-1.9441	4.31264	2.84533e-06	0.000296356	12	70190811	70231488	-1	Pygl	protein_coding	liver glycogen phosphorylase [Source:MGI Symbol;Acc:MGI:97829]
ENSMUSG00000031519	4.78154	2.25748	3.46237	2.87664e-06	0.000296356	8	54550331	54587836	1	Asb5	protein_coding	ankyrin repeat and SOCs box-containing 5 [Source:MGI Symbol;Acc:MGI:1923544]
ENSMUSG00000065037	-4.99658	-2.32094	1.64056	2.88146e-06	0.000296356	9	78175303	78175633	-1	Rn7sk	misc_RNA	RNA, 7SK, nuclear [Source:MGI Symbol;Acc:MGI:103186]
ENSMUSG00000038457	5.28871	2.40292	1.60835	3.02315e-06	0.000308814	8	13435459	13461452	1	Tmem255b	protein_coding	transmembrane protein 255B [Source:MGI Symbol;Acc:MGI:2685533]
ENSMUSG00000029685	3.79688	1.92481	4.47415	3.0984e-06	0.000314362	6	24528144	24573164	1	Asb15	protein_coding	ankyrin repeat and SOCS box-containing 15 [Source:MGI Symbol;Acc:MGI:1926160]
ENSMUSG00000035849	3.80357	1.92735	3.9838	3.28682e-06	0.000331241	11	99232761	99244085	-1	Krt222	protein_coding	keratin 222 [Source:MGI Symbol;Acc:MGI:2442728]
ENSMUSG00000059456	-4.02431	-2.00874	3.16063	3.4398e-06	0.000344347	14	66153257	66281052	-1	Ptk2b	protein_coding	PTK2 protein tyrosine kinase 2 beta [Source:MGI Symbol;Acc:MGI:104908]
ENSMUSG00000012428	3.70701	1.89025	4.24358	3.80442e-06	0.000378325	5	7960457	7982213	1	Steap4	protein_coding	STEAP family member 4 [Source:MGI Symbol;Acc:MGI:1923560]
ENSMUSG00000021898	3.86181	1.94928	4.54925	3.85951e-06	0.000381279	14	26894557	26915258	1	Asb14	protein_coding	ankyrin repeat and SOCS box-containing 14 [Source:MGI Symbol;Acc:MGI:2655107]
ENSMUSG00000072949	-3.70806	-1.89066	4.76146	4.02938e-06	0.000395459	12	84009502	84017670	1	Acot1	protein_coding	acyl-CoA thioesterase 1 [Source:MGI Symbol;Acc:MGI:1349396]
ENSMUSG00000059027	5.58492	2.48154	1.1193	4.07361e-06	0.000397204	4	109651529	109657853	-1	9630013D21Rik	processed_transcript	RIKEN cDNA 9630013D21 gene [Source:MGI Symbol;Acc:MGI:2442649]
ENSMUSG00000079465	4.79561	2.26172	1.98677	4.24465e-06	0.000411211	1	82586921	82722059	1	Col4a3	protein_coding	collagen, type IV, alpha 3 [Source:MGI Symbol;Acc:MGI:104688]
ENSMUSG00000023019	3.63557	1.86218	5.78339	4.47135e-06	0.000430396	15	99717515	99725005	1	Gpd1	protein_coding	glycerol-3-phosphate dehydrogenase 1 (soluble) [Source:MGI Symbol;Acc:MGI:95679]
ENSMUSG00000022199	-3.81563	-1.93192	3.76544	4.76692e-06	0.000455924	14	54906727	54913132	-1	Slc22a17	protein_coding	solute carrier family 22 (organic cation transporter), member 17 [Source:MGI Symbol;Acc:MGI:1926225]
ENSMUSG00000090889	3.7411	1.90346	3.51172	4.85582e-06	0.000461488	14	54976933	54977025	1	Gm17428	protein_coding	predicted gene, 17428 [Source:MGI Symbol;Acc:MGI:4937062]
ENSMUSG00000030513	3.51109	1.81192	5.37983	5.07456e-06	0.000479243	7	65861734	66050340	1	Pcsk6	protein_coding	proprotein convertase subtilisin/kexin type 6 [Source:MGI Symbol;Acc:MGI:102897]
ENSMUSG00000024395	3.5871	1.84282	4.80475	5.23748e-06	0.000488888	18	31931507	31958619	1	Lims2	protein_coding	LIM and senescent cell antigen like domains 2 [Source:MGI Symbol;Acc:MGI:2385067]
ENSMUSG00000075010	11.7128	3.55001	1.19074	5.24181e-06	0.000488888	19	11047617	11050566	-1	AW112010	lincRNA	expressed sequence AW112010 [Source:MGI Symbol;Acc:MGI:2147706]
ENSMUSG00000063727	6.77723	2.7607	1.42955	5.4164e-06	0.000502054	15	54250619	54278484	-1	Tnfrsf11b	protein_coding	tumor necrosis factor receptor superfamily, member 11b (osteoprotegerin) [Source:MGI Symbol;Acc:MGI:109587]
ENSMUSG00000029814	-3.65944	-1.87162	3.85469	5.70351e-06	0.000525423	6	49085221	49214954	-1	Igf2bp3	protein_coding	insulin-like growth factor 2 mRNA binding protein 3 [Source:MGI Symbol;Acc:MGI:1890359]
ENSMUSG00000022340	5.44073	2.4438	1.18811	5.77904e-06	0.000529135	15	44671859	44788063	-1	Sybu	protein_coding	syntabulin (syntaxin-interacting) [Source:MGI Symbol;Acc:MGI:2442392]
ENSMUSG00000068196	3.94041	1.97834	3.08845	6.25152e-06	0.000568926	16	57624258	57754737	-1	Col8a1	protein_coding	collagen, type VIII, alpha 1 [Source:MGI Symbol;Acc:MGI:88463]
ENSMUSG00000034687	-3.65982	-1.87177	3.80078	6.55833e-06	0.000593253	5	96373955	96784728	1	Fras1	protein_coding	Fraser syndrome 1 homolog (human) [Source:MGI Symbol;Acc:MGI:2385368]
ENSMUSG00000096278	-8.45272	-3.07942	0.629983	6.82343e-06	0.000609885	17	23880880	23900787	1	Dcpp2	protein_coding	demilune cell and parotid protein 2 [Source:MGI Symbol;Acc:MGI:3644062]
ENSMUSG00000037868	6.59941	2.72234	1.91536	6.82343e-06	0.000609885	10	67535475	67542188	1	Egr2	protein_coding	early growth response 2 [Source:MGI Symbol;Acc:MGI:95296]
ENSMUSG00000023088	3.5443	1.8255	5.16524	6.89836e-06	0.000612934	16	14361558	14475737	1	Abcc1	protein_coding	ATP-binding cassette, sub-family C (CFTR/MRP), member 1 [Source:MGI Symbol;Acc:MGI:102676]
ENSMUSG00000046694	-5.45105	-2.44654	2.19794	7.19721e-06	0.000635725	4	133480132	133487938	1	Fam46b	protein_coding	family with sequence similarity 46, member B [Source:MGI Symbol;Acc:MGI:2140500]
ENSMUSG00000042254	8.27396	3.04858	0.900359	7.61503e-06	0.000668697	9	65265180	65280605	1	Cilp	protein_coding	cartilage intermediate layer protein, nucleotide pyrophosphohydrolase [Source:MGI Symbol;Acc:MGI:2444507]
ENSMUSG00000012819	4.32825	2.11378	2.00756	8.31986e-06	0.000726343	10	60302748	60696490	-1	Cdh23	protein_coding	cadherin 23 (otocadherin) [Source:MGI Symbol;Acc:MGI:1890219]
ENSMUSG00000021265	4.68763	2.22886	2.47045	8.37308e-06	0.000726764	12	108825873	108835883	-1	Slc25a29	protein_coding	solute carrier family 25 (mitochondrial carrier, palmitoylcarnitine transporter), member 29 [Source:MGI Symbol;Acc:MGI:2444911]
ENSMUSG00000065503	-8.39033	-3.06873	-0.0642743	8.60882e-06	0.000742931	X	53053255	53053353	-1	Mir351	miRNA	microRNA 351 [Source:MGI Symbol;Acc:MGI:3619367]
ENSMUSG00000079564	-3.6655	-1.87401	3.39644	8.99499e-06	0.000770376	9	49518336	49562944	1	Gm11149	protein_coding	predicted gene 11149 [Source:MGI Symbol;Acc:MGI:3642683]
ENSMUSG00000047485	95.6035	6.57899	0.991963	9.04453e-06	0.000770376	X	157818435	157820369	1	Klhl34	protein_coding	kelch-like 34 [Source:MGI Symbol;Acc:MGI:2685234]
ENSMUSG00000036832	-3.4969	-1.80608	4.38441	9.08075e-06	0.000770376	3	146220963	146286186	1	Lpar3	protein_coding	lysophosphatidic acid receptor 3 [Source:MGI Symbol;Acc:MGI:1929469]
ENSMUSG00000010064	4.37589	2.12958	3.50448	9.46821e-06	0.000798734	9	107650634	107669530	-1	Slc38a3	protein_coding	solute carrier family 38, member 3 [Source:MGI Symbol;Acc:MGI:1923507]
ENSMUSG00000023249	3.86243	1.94951	3.76739	9.52489e-06	0.000799026	9	106470322	106476949	-1	Parp3	protein_coding	poly (ADP-ribose) polymerase family, member 3 [Source:MGI Symbol;Acc:MGI:1891258]
ENSMUSG00000082179	6.87633	2.78164	0.863663	9.66796e-06	0.000806523	4	80002331	80003388	1	Gm11407	processed_pseudogene	predicted gene 11407 [Source:MGI Symbol;Acc:MGI:3651131]
ENSMUSG00000071636	-107.577	-6.74922	-0.629721	1.04093e-05	0.000863567	16	17208135	17213921	1	Rimbp3	protein_coding	RIMS binding protein 3 [Source:MGI Symbol;Acc:MGI:2685449]
ENSMUSG00000007097	3.31579	1.72935	8.03846	1.06604e-05	0.00087954	1	172271709	172298064	-1	Atp1a2	protein_coding	ATPase, Na+/K+ transporting, alpha 2 polypeptide [Source:MGI Symbol;Acc:MGI:88106]
ENSMUSG00000001504	-3.80663	-1.92851	3.52188	1.07549e-05	0.000882492	13	72628820	72634198	1	Irx2	protein_coding	Iroquois related homeobox 2 (Drosophila) [Source:MGI Symbol;Acc:MGI:1197526]
ENSMUSG00000023034	3.46785	1.79404	6.31571	1.08797e-05	0.000887881	15	101266846	101274792	1	Nr4a1	protein_coding	nuclear receptor subfamily 4, group A, member 1 [Source:MGI Symbol;Acc:MGI:1352454]
ENSMUSG00000037568	-3.37849	-1.75638	4.52393	1.15338e-05	0.000936172	1	190947646	190979296	-1	Vash2	protein_coding	vasohibin 2 [Source:MGI Symbol;Acc:MGI:2444826]
ENSMUSG00000029999	-4.55928	-2.18881	1.98208	1.23647e-05	0.000995174	6	86195251	86275639	1	Tgfa	protein_coding	transforming growth factor alpha [Source:MGI Symbol;Acc:MGI:98724]
ENSMUSG00000042436	3.37069	1.75304	5.15489	1.23933e-05	0.000995174	11	61485431	61488900	1	Mfap4	protein_coding	microfibrillar-associated protein 4 [Source:MGI Symbol;Acc:MGI:1342276]
ENSMUSG00000073530	-8.68447	-3.11844	1.01743	1.25825e-05	0.00100455	1	158711727	158980490	-1	Pappa2	protein_coding	pappalysin 2 [Source:MGI Symbol;Acc:MGI:3051647]
ENSMUSG00000031147	3.89846	1.96291	2.82488	1.26438e-05	0.00100455	X	7673164	7681251	-1	Magix	protein_coding	MAGI family member, X-linked [Source:MGI Symbol;Acc:MGI:1859644]
ENSMUSG00000039304	3.57397	1.83753	3.17092	1.35165e-05	0.00106823	3	27317028	27342427	1	Tnfsf10	protein_coding	tumor necrosis factor (ligand) superfamily, member 10 [Source:MGI Symbol;Acc:MGI:107414]
ENSMUSG00000031665	-4.0402	-2.01443	1.22187	1.36304e-05	0.0010695	8	89027248	89044162	-1	Sall1	protein_coding	sal-like 1 (Drosophila) [Source:MGI Symbol;Acc:MGI:1889585]
ENSMUSG00000038418	3.34654	1.74267	7.59515	1.36751e-05	0.0010695	18	34859823	34864984	1	Egr1	protein_coding	early growth response 1 [Source:MGI Symbol;Acc:MGI:95295]
ENSMUSG00000043629	5.89011	2.5583	0.914175	1.37651e-05	0.00107097	1	52922324	53020179	-1	1700019D03Rik	protein_coding	RIKEN cDNA 1700019D03 gene [Source:MGI Symbol;Acc:MGI:1914330]
ENSMUSG00000087406	4.49698	2.16896	2.54946	1.43724e-05	0.00111245	2	150667494	150668935	1	E130215H24Rik	processed_transcript	RIKEN cDNA E130215H24 gene [Source:MGI Symbol;Acc:MGI:1926091]
ENSMUSG00000085272	-4.30726	-2.10677	2.21118	1.47988e-05	0.0011362	7	4965260	4971168	-1	Sbk3	protein_coding	SH3 domain binding kinase family, member 3 [Source:MGI Symbol;Acc:MGI:2685924]
ENSMUSG00000030116	3.33625	1.73823	4.96922	1.4882e-05	0.0011362	6	122505845	122529290	1	Mfap5	protein_coding	microfibrillar associated protein 5 [Source:MGI Symbol;Acc:MGI:1354387]
ENSMUSG00000064350	3.45717	1.78959	5.68114	1.49062e-05	0.0011362	MT	5260	5326	-1	mt-Ty	Mt_tRNA	mitochondrially encoded tRNA tyrosine [Source:MGI Symbol;Acc:MGI:102470]
ENSMUSG00000003469	3.4729	1.79614	3.93325	1.51006e-05	0.00114521	14	70457476	70468832	1	Phyhip	protein_coding	phytanoyl-CoA hydroxylase interacting protein [Source:MGI Symbol;Acc:MGI:1860417]
ENSMUSG00000037185	-5.18801	-2.37518	1.20259	1.55943e-05	0.0011767	15	101349571	101370125	-1	Krt80	protein_coding	keratin 80 [Source:MGI Symbol;Acc:MGI:1921377]
ENSMUSG00000006219	3.23901	1.69555	6.92622	1.61062e-05	0.00120926	4	141576062	141606096	-1	Fblim1	protein_coding	filamin binding LIM protein 1 [Source:MGI Symbol;Acc:MGI:1921452]
ENSMUSG00000015090	-3.3294	-1.73526	6.17809	1.62625e-05	0.00121492	2	25466709	25470046	-1	Ptgds	protein_coding	prostaglandin D2 synthase (brain) [Source:MGI Symbol;Acc:MGI:99261]
ENSMUSG00000063564	-3.74622	-1.90543	2.12258	1.64458e-05	0.00121765	11	51289920	51583918	1	Col23a1	protein_coding	collagen, type XXIII, alpha 1 [Source:MGI Symbol;Acc:MGI:2653243]
ENSMUSG00000038670	3.4095	1.76956	4.25752	1.64614e-05	0.00121765	7	44501699	44524669	-1	Mybpc2	protein_coding	myosin binding protein C, fast-type [Source:MGI Symbol;Acc:MGI:1336170]
ENSMUSG00000031099	-3.51526	-1.81363	3.47989	1.66703e-05	0.00122707	X	47809368	47892974	-1	Smarca1	protein_coding	SWI/SNF related, matrix associated, actin dependent regulator of chromatin, subfamily a, member 1 [Source:MGI Symbol;Acc:MGI:1935127]
ENSMUSG00000000392	3.70432	1.88921	2.40948	1.68311e-05	0.00123286	2	62500943	62574075	-1	Fap	protein_coding	fibroblast activation protein [Source:MGI Symbol;Acc:MGI:109608]
ENSMUSG00000040797	7.60924	2.92775	-0.0542415	1.7722e-05	0.00128558	6	121372933	121473678	-1	Iqsec3	protein_coding	IQ motif and Sec7 domain 3 [Source:MGI Symbol;Acc:MGI:2677208]
ENSMUSG00000038801	7.633	2.93225	1.1685	1.7722e-05	0.00128558	7	140845547	140846769	1	Scgb1c1	protein_coding	secretoglobin, family 1C, member 1 [Source:MGI Symbol;Acc:MGI:2655401]
ENSMUSG00000046169	-3.45661	-1.78936	3.44066	1.7929e-05	0.00129434	13	104287873	104494763	1	Adamts6	protein_coding	a disintegrin-like and metallopeptidase (reprolysin type) with thrombospondin type 1 motif, 6 [Source:MGI Symbol;Acc:MGI:1347348]
ENSMUSG00000066705	3.31395	1.72855	4.71995	1.88582e-05	0.00135278	9	45370185	45396158	1	Fxyd6	protein_coding	FXYD domain-containing ion transport regulator 6 [Source:MGI Symbol;Acc:MGI:1890226]
ENSMUSG00000058258	-3.42002	-1.774	4.5928	1.89187e-05	0.00135278	13	8885501	8892451	1	Idi1	protein_coding	isopentenyl-diphosphate delta isomerase [Source:MGI Symbol;Acc:MGI:2442264]
ENSMUSG00000027894	-3.45666	-1.78938	3.61331	1.91664e-05	0.00135955	3	107467543	107518018	-1	Slc6a17	protein_coding	solute carrier family 6 (neurotransmitter transporter), member 17 [Source:MGI Symbol;Acc:MGI:2442535]
ENSMUSG00000062563	4.67379	2.22459	1.23251	1.91944e-05	0.00135955	12	24665838	24681813	-1	Cys1	protein_coding	cystin 1 [Source:MGI Symbol;Acc:MGI:2177632]
ENSMUSG00000049796	-4.65423	-2.21854	1.1173	1.97068e-05	0.00138929	3	19693401	19695396	-1	Crh	protein_coding	corticotropin releasing hormone [Source:MGI Symbol;Acc:MGI:88496]
ENSMUSG00000020182	-3.20637	-1.68094	6.63771	2.02664e-05	0.00142206	11	11814101	11898144	-1	Ddc	protein_coding	dopa decarboxylase [Source:MGI Symbol;Acc:MGI:94876]
ENSMUSG00000030621	3.24535	1.69837	5.35907	2.23313e-05	0.00155966	7	89632392	89854359	1	Me3	protein_coding	malic enzyme 3, NADP(+)-dependent, mitochondrial [Source:MGI Symbol;Acc:MGI:1916679]
ENSMUSG00000057880	-3.40483	-1.76758	3.5912	2.25023e-05	0.00156396	16	8513429	8621568	1	Abat	protein_coding	4-aminobutyrate aminotransferase [Source:MGI Symbol;Acc:MGI:2443582]
ENSMUSG00000026222	3.49522	1.80538	3.17825	2.26011e-05	0.00156396	1	85649988	85709998	1	Sp100	protein_coding	nuclear antigen Sp100 [Source:MGI Symbol;Acc:MGI:109561]
ENSMUSG00000033849	7.42415	2.89222	2.37124	2.35915e-05	0.00161877	1	143640664	143654614	1	B3galt2	protein_coding	UDP-Gal:betaGlcNAc beta 1,3-galactosyltransferase, polypeptide 2 [Source:MGI Symbol;Acc:MGI:1349461]
ENSMUSG00000026489	3.15112	1.65587	8.18705	2.36089e-05	0.00161877	1	180165238	180199602	-1	Adck3	protein_coding	aarF domain containing kinase 3 [Source:MGI Symbol;Acc:MGI:1914676]
ENSMUSG00000022096	3.49757	1.80635	3.23829	2.41326e-05	0.00164716	14	70552212	70573548	1	Hr	protein_coding	hairless [Source:MGI Symbol;Acc:MGI:96223]
ENSMUSG00000021559	3.22658	1.69001	5.79594	2.4566e-05	0.00166916	13	60601947	60763185	1	Dapk1	protein_coding	death associated protein kinase 1 [Source:MGI Symbol;Acc:MGI:1916885]
[truncated: 14,795 more rows]
