# Supplementary material for: RegenDbase: a comparative database of noncoding RNA regulation of tissue regeneration circuits across multiple taxa
Source: NPJ Regen Med. 2018 May 29;3:10. doi: 10.1038/s41536-018-0049-0 (PMC5973935; doi:10.1038/s41536-018-0049-0)
Supplement: Supplementary file 19 — Supplementary Table S13 [file 41536_2018_49_MOESM19_ESM.xlsx]

## Sheet: zfish_mouse_diff_exp_orthologs
OrthoDB_ID	Contrast	Ensembl_Gene_ID	Fold_Change	logFC	F	p-value	FDR	Symbol	Description
EOG7002ZF	0dpa_vs_3dpa	ENSDARG00000034624	2.37335	2.39044	37.8776	3.66099e-05	0.00044267	nuf2	NUF2, NDC80 kinetochore complex component, homolog [Source:ZFIN;Acc:ZDB-GENE-040426-1121]
EOG7002ZF	vD1R_vs_vD1S	ENSMUSG00000026683	-3.2101	-1.68262	3.7323	3.38058e-05	0.00578788	Nuf2	NUF2, NDC80 kinetochore complex component, homolog (S. cerevisiae) [Source:MGI Symbol;Acc:MGI:1914227]
EOG70CJXH	0dpa_vs_1dpa	ENSDARG00000035692	-0.61839	11.0337	15.7025	0.00129073	0.0103233	rps3a	ribosomal protein S3A [Source:ZFIN;Acc:ZDB-GENE-030131-9184]
EOG70CJXH	0dpa_vs_3dpa	ENSDARG00000035692	-0.515319	11.0337	10.9394	0.00723176	0.0359208	rps3a	ribosomal protein S3A [Source:ZFIN;Acc:ZDB-GENE-030131-9184]
EOG70CJXH	vD1R_vs_vD1S	ENSMUSG00000059751	-128.782	-7.00878	4.72091	1.53673e-32	2.13114e-28	Rps3a3	ribosomal protein S3A3 [Source:MGI Symbol;Acc:MGI:3643406]
EOG70CJXH	vD1R_vs_vD1S	ENSMUSG00000062611	-25.8933	-4.69451	5.43991	5.54676e-24	3.84612e-20	Rps3a2	ribosomal protein S3A2 [Source:MGI Symbol;Acc:MGI:3642853]
EOG70K9CN	0dpa_vs_1dpa	ENSDARG00000088581	-0.741158	5.8562	10.8219	0.00415599	0.0265682	f10	coagulation factor X [Source:ZFIN;Acc:ZDB-GENE-021206-9]
EOG70K9CN	vD1R_vs_vD1S	ENSMUSG00000031444	18.2419	4.18918	-0.161741	4.60894e-11	7.10186e-08	F10	coagulation factor X [Source:MGI Symbol;Acc:MGI:103107]
EOG70S1V7	0dpa_vs_1dpa	ENSDARG00000020573	-0.86493	6.11983	48.2422	2.75372e-05	0.000432559	ddx3	DEAD (Asp-Glu-Ala-Asp) box polypeptide 3 [Source:ZFIN;Acc:ZDB-GENE-030131-1565]
EOG70S1V7	0dpa_vs_21dpa	ENSDARG00000005774	-1.02021	6.39961	38.0465	8.71758e-06	0.00088159	pl10	pl10 [Source:ZFIN;Acc:ZDB-GENE-980526-150]
EOG70S1V7	0dpa_vs_30dpa	ENSDARG00000005774	-1.34139	6.39961	63.9487	2.82087e-07	3.92684e-05	pl10	pl10 [Source:ZFIN;Acc:ZDB-GENE-980526-150]
EOG70S1V7	0dpa_vs_30dpa	ENSDARG00000020573	-0.802378	6.11983	40.9301	0.000112408	0.00445988	ddx3	DEAD (Asp-Glu-Ala-Asp) box polypeptide 3 [Source:ZFIN;Acc:ZDB-GENE-030131-1565]
EOG70S1V7	0dpa_vs_3dpa	ENSDARG00000005774	-0.918417	6.39961	33.0279	2.04735e-05	0.000274828	pl10	pl10 [Source:ZFIN;Acc:ZDB-GENE-980526-150]
EOG70S1V7	0dpa_vs_3dpa	ENSDARG00000020573	-1.28714	6.11983	99.9026	1.08471e-08	5.64082e-07	ddx3	DEAD (Asp-Glu-Ala-Asp) box polypeptide 3 [Source:ZFIN;Acc:ZDB-GENE-030131-1565]
EOG70S1V7	0dpa_vs_7dpa	ENSDARG00000005774	-0.824171	6.39961	25.6085	8.62698e-05	0.00330899	pl10	pl10 [Source:ZFIN;Acc:ZDB-GENE-980526-150]
EOG70S1V7	vD7R_vs_vD7S	ENSMUSG00000069045	4.16667	2.0589	5.89076	2.78691e-07	0.000240441	Ddx3y	DEAD (Asp-Glu-Ala-Asp) box polypeptide 3, Y-linked [Source:MGI Symbol;Acc:MGI:1349406]
EOG70ZSBF	0dpa_vs_14dpa	ENSDARG00000008100	0.932737	4.50863	15.8273	0.00125135	0.0239135	slc7a10a	solute carrier family 7 (neutral amino acid transporter light chain, asc system), member 10a [Source:ZFIN;Acc:ZDB-GENE-080116-1]
EOG70ZSBF	0dpa_vs_21dpa	ENSDARG00000008100	0.934629	4.50863	16.1364	0.00112096	0.0340963	slc7a10a	solute carrier family 7 (neutral amino acid transporter light chain, asc system), member 10a [Source:ZFIN;Acc:ZDB-GENE-080116-1]
EOG70ZSBF	0dpa_vs_30dpa	ENSDARG00000008100	1.14251	4.50863	26.909	6.58609e-05	0.00291257	slc7a10a	solute carrier family 7 (neutral amino acid transporter light chain, asc system), member 10a [Source:ZFIN;Acc:ZDB-GENE-080116-1]
EOG70ZSBF	vD1R_vs_vD1S	ENSMUSG00000022180	4.28765	2.10019	1.44057	1.72877e-05	0.00330531	Slc7a8	solute carrier family 7 (cationic amino acid transporter, y+ system), member 8 [Source:MGI Symbol;Acc:MGI:1355323]
EOG718D39	0dpa_vs_1dpa	ENSDARG00000036074	2.20874	4.01259	13.9598	0.00159315	0.012321	cebpa	CCAAT/enhancer binding protein (C/EBP), alpha [Source:ZFIN;Acc:ZDB-GENE-020111-2]
EOG718D39	0dpa_vs_3dpa	ENSDARG00000036074	2.68586	4.01259	24.4779	0.000115232	0.00115863	cebpa	CCAAT/enhancer binding protein (C/EBP), alpha [Source:ZFIN;Acc:ZDB-GENE-020111-2]
EOG718D39	vD1R_vs_vD1S	ENSMUSG00000034957	6.8875	2.78398	2.20888	1.25826e-07	5.453e-05	Cebpa	CCAAT/enhancer binding protein (C/EBP), alpha [Source:MGI Symbol;Acc:MGI:99480]
EOG72Z640	0dpa_vs_14dpa	ENSDARG00000000796	1.24279	6.18727	16.4261	0.000772549	0.0168583	nr4a1	nuclear receptor subfamily 4, group A, member 1 [Source:ZFIN;Acc:ZDB-GENE-040704-11]
EOG72Z640	0dpa_vs_21dpa	ENSDARG00000000796	3.38922	6.18727	160.705	2.66564e-10	3.91315e-07	nr4a1	nuclear receptor subfamily 4, group A, member 1 [Source:ZFIN;Acc:ZDB-GENE-040704-11]
EOG72Z640	0dpa_vs_30dpa	ENSDARG00000000796	1.80493	6.18727	39.0358	7.43682e-06	0.000519734	nr4a1	nuclear receptor subfamily 4, group A, member 1 [Source:ZFIN;Acc:ZDB-GENE-040704-11]
EOG72Z640	0dpa_vs_7dpa	ENSDARG00000000796	1.15432	6.18727	14.0162	0.00152875	0.02695	nr4a1	nuclear receptor subfamily 4, group A, member 1 [Source:ZFIN;Acc:ZDB-GENE-040704-11]
EOG72Z640	vD1R_vs_vD1S	ENSMUSG00000023034	-2.97192	-1.57139	6.33023	0.000160541	0.0176697	Nr4a1	nuclear receptor subfamily 4, group A, member 1 [Source:MGI Symbol;Acc:MGI:1352454]
EOG73JDJ3	0dpa_vs_1dpa	ENSDARG00000074846	2.80913	2.11285	58.1255	0.00101693	0.00846903	CU984580.4	Uncharacterized protein [Source:UniProtKB/TrEMBL;Acc:F1RDE1]
EOG73JDJ3	0dpa_vs_3dpa	ENSDARG00000074846	2.47522	2.11285	40.9089	0.00584141	0.0302524	CU984580.4	Uncharacterized protein [Source:UniProtKB/TrEMBL;Acc:F1RDE1]
EOG73JDJ3	0dpa_vs_3dpa	ENSDARG00000088344	2.55174	1.82559	32.0545	0.00938134	0.0441678	arhgap30	Rho GTPase activating protein 30 [Source:ZFIN;Acc:ZDB-GENE-070912-117]
EOG73JDJ3	vD1R_vs_vD1S	ENSMUSG00000048865	3.38785	1.76037	1.57965	0.000106987	0.0137379	Arhgap30	Rho GTPase activating protein 30 [Source:MGI Symbol;Acc:MGI:2684948]
EOG747H7D	0dpa_vs_1dpa	ENSDARG00000033735	2.17583	3.4704	12.5255	0.00245376	0.0174706	ncf1	neutrophil cytosolic factor 1 [Source:ZFIN;Acc:ZDB-GENE-031006-6]
EOG747H7D	0dpa_vs_3dpa	ENSDARG00000033735	1.91139	3.4704	8.93633	0.00809852	0.0392246	ncf1	neutrophil cytosolic factor 1 [Source:ZFIN;Acc:ZDB-GENE-031006-6]
EOG747H7D	0dpa_vs_7dpa	ENSDARG00000033735	2.23027	3.4704	12.4688	0.00249727	0.0380793	ncf1	neutrophil cytosolic factor 1 [Source:ZFIN;Acc:ZDB-GENE-031006-6]
EOG747H7D	vD1R_vs_vD1S	ENSMUSG00000015950	3.38089	1.7574	1.17282	0.000270733	0.0247009	Ncf1	neutrophil cytosolic factor 1 [Source:MGI Symbol;Acc:MGI:97283]
EOG74BCFJ	0dpa_vs_3dpa	ENSDARG00000012073	3.20324	1.65364	73.6565	0.00298614	0.017676	kif15	kinesin family member 15 [Source:ZFIN;Acc:ZDB-GENE-050622-16]
EOG74BCFJ	vD1R_vs_vD1S	ENSMUSG00000036768	-2.75592	-1.46254	3.26119	0.000405217	0.0325916	Kif15	kinesin family member 15 [Source:MGI Symbol;Acc:MGI:1098258]
EOG74N05Z	0dpa_vs_14dpa	ENSDARG00000039007	-0.659217	10.8663	12.4722	0.00244198	0.039748	eno3	enolase 3, (beta, muscle) [Source:ZFIN;Acc:ZDB-GENE-031006-5]
EOG74N05Z	0dpa_vs_1dpa	ENSDARG00000013750	4.14205	2.45251	221.597	2.41257e-08	1.8756e-06	eno1b	enolase 1b, (alpha) [Source:ZFIN;Acc:ZDB-GENE-040426-1651]
EOG74N05Z	0dpa_vs_1dpa	ENSDARG00000039007	-1.53475	10.8663	65.0416	2.50429e-07	1.05311e-05	eno3	enolase 3, (beta, muscle) [Source:ZFIN;Acc:ZDB-GENE-031006-5]
EOG74N05Z	0dpa_vs_21dpa	ENSDARG00000039007	-0.973893	10.8663	26.9114	6.58285e-05	0.00418109	eno3	enolase 3, (beta, muscle) [Source:ZFIN;Acc:ZDB-GENE-031006-5]
EOG74N05Z	0dpa_vs_3dpa	ENSDARG00000013750	2.88592	2.45251	70.8335	0.00160774	0.0105322	eno1b	enolase 1b, (alpha) [Source:ZFIN;Acc:ZDB-GENE-040426-1651]
EOG74N05Z	0dpa_vs_3dpa	ENSDARG00000039007	-1.6101	10.8663	71.2757	1.30752e-07	4.24825e-06	eno3	enolase 3, (beta, muscle) [Source:ZFIN;Acc:ZDB-GENE-031006-5]
EOG74N05Z	0dpa_vs_7dpa	ENSDARG00000039007	-0.740361	10.8663	15.6958	0.000944592	0.0190427	eno3	enolase 3, (beta, muscle) [Source:ZFIN;Acc:ZDB-GENE-031006-5]
EOG74N05Z	vD1R_vs_vD1S	ENSMUSG00000004267	3.72965	1.89904	2.5701	1.93003e-05	0.00352179	Eno2	enolase 2, gamma neuronal [Source:MGI Symbol;Acc:MGI:95394]
EOG754BCT	0dpa_vs_3dpa	ENSDARG00000070239	3.72006	1.33299	66.7177	0.00892587	0.0423392	casc5	cancer susceptibility candidate 5 [Source:ZFIN;Acc:ZDB-GENE-030131-5437]
EOG754BCT	vD1R_vs_vD1S	ENSMUSG00000027326	-3.00568	-1.58769	3.48653	0.000130165	0.0153464	Casc5	cancer susceptibility candidate 5 [Source:MGI Symbol;Acc:MGI:1923714]
EOG75MPKH	0dpa_vs_14dpa	ENSDARG00000010434	2.01345	6.27882	11.9736	0.00294312	0.0456976	clu	clusterin [Source:ZFIN;Acc:ZDB-GENE-040426-1774]
EOG75MPKH	0dpa_vs_7dpa	ENSDARG00000010434	2.01689	6.27882	12.0545	0.00286923	0.0417033	clu	clusterin [Source:ZFIN;Acc:ZDB-GENE-040426-1774]
EOG75MPKH	vD1R_vs_vD1S	ENSMUSG00000022037	2.85944	1.51573	8.64936	0.000102187	0.0132442	Clu	clusterin [Source:MGI Symbol;Acc:MGI:88423]
EOG769S77	0dpa_vs_1dpa	ENSDARG00000042138	1.81777	2.63234	12.47	0.00249631	0.0176956	selp	selectin P [Source:ZFIN;Acc:ZDB-GENE-110107-2]
EOG769S77	0dpa_vs_30dpa	ENSDARG00000009123	3.18784	4.24679	17.8805	0.000578434	0.0153375	sele	selectin E [Source:ZFIN;Acc:ZDB-GENE-041014-221]
EOG769S77	vD1R_vs_vD1S	ENSMUSG00000026581	25.2342	4.65731	-0.799801	4.51464e-06	0.0010984	Sell	selectin, lymphocyte [Source:MGI Symbol;Acc:MGI:98279]
EOG76DNJ8	0dpa_vs_1dpa	ENSDARG00000077069	0.662892	7.67339	11.9207	0.00290579	0.0199586	srgn	serglycin [Source:ZFIN;Acc:ZDB-GENE-030131-7127]
EOG76DNJ8	vD1R_vs_vD1S	ENSMUSG00000020077	3.29758	1.72141	3.19868	3.30129e-05	0.0057334	Srgn	serglycin [Source:MGI Symbol;Acc:MGI:97756]
EOG76X0QV	0dpa_vs_1dpa	ENSDARG00000030408	-0.668745	10.1013	39.853	0.000458688	0.004401	rps26l	ribosomal protein S26, like [Source:ZFIN;Acc:ZDB-GENE-040426-1706]
EOG76X0QV	0dpa_vs_1dpa	ENSDARG00000037071	-0.748381	9.79769	48.3888	9.00372e-05	0.00114662	rps26	ribosomal protein S26 [Source:ZFIN;Acc:ZDB-GENE-030131-8606]
EOG76X0QV	0dpa_vs_21dpa	ENSDARG00000030408	-0.700966	10.1013	43.5549	0.000249368	0.0114398	rps26l	ribosomal protein S26, like [Source:ZFIN;Acc:ZDB-GENE-040426-1706]
EOG76X0QV	0dpa_vs_3dpa	ENSDARG00000030408	-0.489881	10.1013	21.5195	0.0100332	0.0466904	rps26l	ribosomal protein S26, like [Source:ZFIN;Acc:ZDB-GENE-040426-1706]
EOG76X0QV	0dpa_vs_3dpa	ENSDARG00000037071	-0.527594	9.79769	24.2654	0.00555293	0.0290944	rps26	ribosomal protein S26 [Source:ZFIN;Acc:ZDB-GENE-030131-8606]
EOG76X0QV	vD1R_vs_vD1S	ENSMUSG00000059775	12.1103	3.59816	4.30253	0.000116068	0.0144212	Rps26-ps1	ribosomal protein S26, pseudogene 1 [Source:MGI Symbol;Acc:MGI:3704322]
EOG77H74C	0dpa_vs_14dpa	ENSDARG00000039269	1.63925	6.29928	15.523	0.00101961	0.0204075	arg2	arginase, type II [Source:ZFIN;Acc:ZDB-GENE-030131-1334]
EOG77H74C	0dpa_vs_1dpa	ENSDARG00000039269	1.44014	6.29928	12.1235	0.00278127	0.0193004	arg2	arginase, type II [Source:ZFIN;Acc:ZDB-GENE-030131-1334]
EOG77H74C	0dpa_vs_21dpa	ENSDARG00000039269	1.71969	6.29928	17.3811	0.000617716	0.0222653	arg2	arginase, type II [Source:ZFIN;Acc:ZDB-GENE-030131-1334]
EOG77H74C	0dpa_vs_7dpa	ENSDARG00000039269	1.85483	6.29928	20.4863	0.000284314	0.00804045	arg2	arginase, type II [Source:ZFIN;Acc:ZDB-GENE-030131-1334]
EOG77H74C	vD1R_vs_vD1S	ENSMUSG00000019987	9.95089	3.31482	1.49614	6.42156e-14	1.78108e-10	Arg1	arginase, liver [Source:MGI Symbol;Acc:MGI:88070]
EOG77H75C	0dpa_vs_1dpa	ENSDARG00000045999	2.85115	3.85662	18.8888	0.000437704	0.0042273	saa	serum amyloid A [Source:ZFIN;Acc:ZDB-GENE-040927-15]
EOG77H75C	0dpa_vs_3dpa	ENSDARG00000045999	2.32861	3.85662	10.6293	0.0046012	0.0249916	saa	serum amyloid A [Source:ZFIN;Acc:ZDB-GENE-040927-15]
EOG77H75C	vD1R_vs_vD1S	ENSMUSG00000040026	14.3348	3.84145	1.98307	1.44363e-15	6.6734e-12	Saa3	serum amyloid A 3 [Source:MGI Symbol;Acc:MGI:98223]
EOG77M3B4	0dpa_vs_3dpa	ENSDARG00000071442	3.24937	1.3997	72.0064	0.00760828	0.0373884	aspm	asp (abnormal spindle)-like, microcephaly associated (Drosophila) [Source:ZFIN;Acc:ZDB-GENE-050208-620]
EOG77M3B4	vD1R_vs_vD1S	ENSMUSG00000033952	-3.02386	-1.59639	4.34272	9.12673e-05	0.0120542	Aspm	asp (abnormal spindle)-like, microcephaly associated (Drosophila) [Source:MGI Symbol;Acc:MGI:1334448]
EOG77PZKZ	0dpa_vs_1dpa	ENSDARG00000095830	1.26525	3.9565	16.3003	0.00266986	0.0186533	serpinb1l1	serpin peptidase inhibitor, clade B (ovalbumin), member 1, like 1 [Source:ZFIN;Acc:ZDB-GENE-040715-5]
EOG77PZKZ	0dpa_vs_21dpa	ENSDARG00000014556	-1.29242	5.29834	54.2411	8.77355e-07	0.000159186	serpinb1l3	serpin peptidase inhibitor, clade B (ovalbumin), member 1, like 3 [Source:ZFIN;Acc:ZDB-GENE-030131-7059]
EOG77PZKZ	0dpa_vs_30dpa	ENSDARG00000014556	-0.784687	5.29834	23.744	0.000440755	0.0127326	serpinb1l3	serpin peptidase inhibitor, clade B (ovalbumin), member 1, like 3 [Source:ZFIN;Acc:ZDB-GENE-030131-7059]
EOG77PZKZ	0dpa_vs_3dpa	ENSDARG00000014556	-0.965909	5.29834	36.0254	1.49849e-05	0.000211517	serpinb1l3	serpin peptidase inhibitor, clade B (ovalbumin), member 1, like 3 [Source:ZFIN;Acc:ZDB-GENE-030131-7059]
EOG77PZKZ	0dpa_vs_3dpa	ENSDARG00000055416	2.23934	3.11014	38.2944	1.09311e-05	0.000162687	serpinb1	serpin peptidase inhibitor, clade B (ovalbumin), member 1 [Source:ZFIN;Acc:ZDB-GENE-040718-400]
EOG77PZKZ	0dpa_vs_3dpa	ENSDARG00000095830	2.17338	3.9565	65.5683	2.366e-07	7.04911e-06	serpinb1l1	serpin peptidase inhibitor, clade B (ovalbumin), member 1, like 1 [Source:ZFIN;Acc:ZDB-GENE-040715-5]
EOG77PZKZ	0dpa_vs_7dpa	ENSDARG00000014556	-0.779068	5.29834	22.4727	0.000628474	0.0141345	serpinb1l3	serpin peptidase inhibitor, clade B (ovalbumin), member 1, like 3 [Source:ZFIN;Acc:ZDB-GENE-030131-7059]
EOG77PZKZ	0dpa_vs_7dpa	ENSDARG00000055416	2.57824	3.11014	52.597	1.11043e-06	0.000144606	serpinb1	serpin peptidase inhibitor, clade B (ovalbumin), member 1 [Source:ZFIN;Acc:ZDB-GENE-040718-400]
EOG77PZKZ	0dpa_vs_7dpa	ENSDARG00000095830	2.37163	3.9565	77.0562	7.44978e-08	2.00499e-05	serpinb1l1	serpin peptidase inhibitor, clade B (ovalbumin), member 1, like 1 [Source:ZFIN;Acc:ZDB-GENE-040715-5]
EOG77PZKZ	vD1R_vs_vD1S	ENSMUSG00000044734	3.29879	1.72194	2.60955	3.27415e-05	0.0057334	Serpinb1a	serine (or cysteine) peptidase inhibitor, clade B, member 1a [Source:MGI Symbol;Acc:MGI:1913472]
EOG780KC8	0dpa_vs_14dpa	ENSDARG00000045352	1.18751	6.49674	18.5465	0.000442087	0.0108493	zgc:56530	zgc:56530 [Source:ZFIN;Acc:ZDB-GENE-040426-1065]
EOG780KC8	0dpa_vs_1dpa	ENSDARG00000028164	1.40416	3.41664	22.653	0.000659352	0.00589221	si:ch211-161h7.6	si:ch211-161h7.6 [Source:ZFIN;Acc:ZDB-GENE-091118-10]
EOG780KC8	0dpa_vs_1dpa	ENSDARG00000045352	1.96801	6.49674	57.3369	6.01193e-07	2.10587e-05	zgc:56530	zgc:56530 [Source:ZFIN;Acc:ZDB-GENE-040426-1065]
EOG780KC8	0dpa_vs_1dpa	ENSDARG00000045980	2.67978	5.76229	67.2477	2.09819e-07	9.23202e-06	zgc:153129	zgc:153129 [Source:ZFIN;Acc:ZDB-GENE-061013-189]
EOG780KC8	0dpa_vs_1dpa	ENSDARG00000091236	4.61259	3.12265	9.43788	0.00697358	0.03989	CABZ01058646.1	Uncharacterized protein [Source:UniProtKB/TrEMBL;Acc:F1R1M3]
EOG780KC8	0dpa_vs_3dpa	ENSDARG00000028164	1.41826	3.41664	23.4483	0.000529805	0.00413899	si:ch211-161h7.6	si:ch211-161h7.6 [Source:ZFIN;Acc:ZDB-GENE-091118-10]
EOG780KC8	0dpa_vs_3dpa	ENSDARG00000045352	2.06726	6.49674	63.9957	2.80637e-07	8.04925e-06	zgc:56530	zgc:56530 [Source:ZFIN;Acc:ZDB-GENE-040426-1065]
EOG780KC8	0dpa_vs_3dpa	ENSDARG00000045980	1.9344	5.76229	31.6746	2.69607e-05	0.000341459	zgc:153129	zgc:153129 [Source:ZFIN;Acc:ZDB-GENE-061013-189]
EOG780KC8	0dpa_vs_3dpa	ENSDARG00000091236	4.81622	3.12265	11.1748	0.00390403	0.0219354	CABZ01058646.1	Uncharacterized protein [Source:UniProtKB/TrEMBL;Acc:F1R1M3]
EOG780KC8	0dpa_vs_7dpa	ENSDARG00000045352	1.30243	6.49674	22.8097	0.00015895	0.00518531	zgc:56530	zgc:56530 [Source:ZFIN;Acc:ZDB-GENE-040426-1065]
EOG780KC8	vD1R_vs_vD1S	ENSMUSG00000095620	54.9183	5.77922	-1.15859	5.73884e-11	7.95863e-08	2010005H15Rik	RIKEN cDNA 2010005H15 gene [Source:MGI Symbol;Acc:MGI:1924020]
EOG78D28N	0dpa_vs_1dpa	ENSDARG00000068275	3.57309	3.69941	28.3704	5.19271e-05	0.000724735	ptx3a	pentraxin 3, long a [Source:ZFIN;Acc:ZDB-GENE-030131-8720]
EOG78D28N	0dpa_vs_3dpa	ENSDARG00000068275	4.16288	3.69941	48.0623	2.15686e-06	4.22683e-05	ptx3a	pentraxin 3, long a [Source:ZFIN;Acc:ZDB-GENE-030131-8720]
EOG78D28N	vD1R_vs_vD1S	ENSMUSG00000027832	3.91297	1.96827	1.49792	9.59347e-05	0.0125512	Ptx3	pentraxin related gene [Source:MGI Symbol;Acc:MGI:104641]
EOG78SJ6N	0dpa_vs_3dpa	ENSDARG00000077029	4.08632	1.54138	94.2955	0.000519016	0.00407243	bub1	BUB1 mitotic checkpoint serine/threonine kinase [Source:ZFIN;Acc:ZDB-GENE-081104-75]
EOG78SJ6N	vD1R_vs_vD1S	ENSMUSG00000027379	-2.75295	-1.46098	3.43229	0.000425124	0.0333086	Bub1	budding uninhibited by benzimidazoles 1 homolog (S. cerevisiae) [Source:MGI Symbol;Acc:MGI:1100510]
EOG78WDG1	0dpa_vs_1dpa	ENSDARG00000056795	4.2847	6.10235	51.9359	1.29777e-06	3.85939e-05	serpine1	serpin peptidase inhibitor, clade E (nexin, plasminogen activator inhibitor type 1), member 1 [Source:ZFIN;Acc:ZDB-GENE-070912-60]
EOG78WDG1	0dpa_vs_3dpa	ENSDARG00000056795	3.66381	6.10235	35.3112	1.47325e-05	0.000208868	serpine1	serpin peptidase inhibitor, clade E (nexin, plasminogen activator inhibitor type 1), member 1 [Source:ZFIN;Acc:ZDB-GENE-070912-60]
EOG78WDG1	0dpa_vs_7dpa	ENSDARG00000056795	2.97552	6.10235	20.2785	0.000298816	0.00834825	serpine1	serpin peptidase inhibitor, clade E (nexin, plasminogen activator inhibitor type 1), member 1 [Source:ZFIN;Acc:ZDB-GENE-070912-60]
EOG78WDG1	vD1R_vs_vD1S	ENSMUSG00000037411	2.82493	1.49821	4.95127	0.000311699	0.027164	Serpine1	serine (or cysteine) peptidase inhibitor, clade E, member 1 [Source:MGI Symbol;Acc:MGI:97608]
EOG7908QD	0dpa_vs_1dpa	ENSDARG00000069471	-1.30324	4.41155	17.5517	0.000573242	0.0052585	mhc1zca	major histocompatibility complex class I ZCA [Source:ZFIN;Acc:ZDB-GENE-070424-4]
EOG7908QD	0dpa_vs_1dpa	ENSDARG00000075963	-6.6007	5.6444	22.0173	0.000215624	0.00235414	mhc1uba	major histocompatibility complex class I UBA [Source:ZFIN;Acc:ZDB-GENE-990415-145]
EOG7908QD	0dpa_vs_1dpa	ENSDARG00000092162	-1.92596	5.43412	11.1893	0.00374974	0.0245413	mhc1zaa	major histocompatibility complex class I ZAA [Source:ZFIN;Acc:ZDB-GENE-030916-1]
EOG7908QD	0dpa_vs_30dpa	ENSDARG00000092731	1.87588	4.65523	40.7308	6.01321e-06	0.000433488	mhc1uca	major histocompatibility complex class I UCA [Source:ZFIN;Acc:ZDB-GENE-010112-3]
EOG7908QD	0dpa_vs_3dpa	ENSDARG00000036588	-0.654069	7.89069	18.5827	0.000938957	0.00668802	mhc1zba	major histocompatibility complex class I ZBA [Source:ZFIN;Acc:ZDB-GENE-040426-2149]
EOG7908QD	0dpa_vs_7dpa	ENSDARG00000036588	0.577816	7.89069	15.2491	0.00272812	0.0403792	mhc1zba	major histocompatibility complex class I ZBA [Source:ZFIN;Acc:ZDB-GENE-040426-2149]
EOG7908QD	0dpa_vs_7dpa	ENSDARG00000092162	1.7485	5.43412	20.7575	0.000266551	0.00771375	mhc1zaa	major histocompatibility complex class I ZAA [Source:ZFIN;Acc:ZDB-GENE-030916-1]
EOG7908QD	0dpa_vs_7dpa	ENSDARG00000092731	1.22568	4.65523	13.7059	0.00170321	0.0290735	mhc1uca	major histocompatibility complex class I UCA [Source:ZFIN;Acc:ZDB-GENE-010112-3]
EOG7908QD	vD1R_vs_vD1S	ENSMUSG00000073411	2.66129	1.41213	6.30674	0.000363791	0.0302099	H2-D1	histocompatibility 2, D region locus 1 [Source:MGI Symbol;Acc:MGI:95896]
EOG79CRNF	0dpa_vs_1dpa	ENSDARG00000036864	-1.71691	2.63547	115.551	0.00138742	0.0109609	slc34a2b	solute carrier family 34 (sodium phosphate), member 2b [Source:ZFIN;Acc:ZDB-GENE-030709-1]
EOG79CRNF	0dpa_vs_3dpa	ENSDARG00000036864	-1.40387	2.63547	86.6389	0.00563125	0.0293996	slc34a2b	solute carrier family 34 (sodium phosphate), member 2b [Source:ZFIN;Acc:ZDB-GENE-030709-1]
EOG79CRNF	vD7R_vs_vD7S	ENSMUSG00000029188	11.8474	3.5665	2.93459	7.37783e-11	1.69739e-07	Slc34a2	solute carrier family 34 (sodium phosphate), member 2 [Source:MGI Symbol;Acc:MGI:1342284]
EOG79GMXP	0dpa_vs_14dpa	ENSDARG00000095695	2.03194	3.65489	27.8967	9.28677e-05	0.00343164	ms4a17a.10	membrane-spanning 4-domains, subfamily A, member 17A.10 [Source:ZFIN;Acc:ZDB-GENE-080829-3]
EOG79GMXP	0dpa_vs_30dpa	ENSDARG00000095695	2.11647	3.65489	32.8103	2.24751e-05	0.00126017	ms4a17a.10	membrane-spanning 4-domains, subfamily A, member 17A.10 [Source:ZFIN;Acc:ZDB-GENE-080829-3]
EOG79GMXP	0dpa_vs_3dpa	ENSDARG00000095695	2.4006	3.65489	48.3836	1.88164e-06	3.76049e-05	ms4a17a.10	membrane-spanning 4-domains, subfamily A, member 17A.10 [Source:ZFIN;Acc:ZDB-GENE-080829-3]
EOG79GMXP	0dpa_vs_7dpa	ENSDARG00000095695	2.83658	3.65489	72.5934	1.14649e-07	2.72258e-05	ms4a17a.10	membrane-spanning 4-domains, subfamily A, member 17A.10 [Source:ZFIN;Acc:ZDB-GENE-080829-3]
EOG79GMXP	vD1R_vs_vD1S	ENSMUSG00000024730	96.5481	6.59318	-1.57204	3.55009e-06	0.00089514	Ms4a8a	membrane-spanning 4-domains, subfamily A, member 8A [Source:MGI Symbol;Acc:MGI:1927657]
EOG79W3W8	0dpa_vs_1dpa	ENSDARG00000018004	-1.23626	6.88259	58.1775	5.44036e-07	1.94791e-05	nkx2.5	NK2 transcription factor related 5 [Source:ZFIN;Acc:ZDB-GENE-980526-321]
EOG79W3W8	0dpa_vs_3dpa	ENSDARG00000018004	-0.890942	6.88259	31.8126	2.55095e-05	0.000325892	nkx2.5	NK2 transcription factor related 5 [Source:ZFIN;Acc:ZDB-GENE-980526-321]
EOG79W3W8	0dpa_vs_7dpa	ENSDARG00000018004	-0.78259	6.88259	23.9107	0.000124338	0.00444207	nkx2.5	NK2 transcription factor related 5 [Source:ZFIN;Acc:ZDB-GENE-980526-321]
EOG79W3W8	vD1R_vs_vD1S	ENSMUSG00000015579	3.29494	1.72025	6.37546	0.00019693	0.0199345	Nkx2-5	NK2 homeobox 5 [Source:MGI Symbol;Acc:MGI:97350]
EOG7CG1QQ	0dpa_vs_1dpa	ENSDARG00000029500	-0.508957	11.211	11.1544	0.0081335	0.0449332	rpl34	ribosomal protein L34 [Source:ZFIN;Acc:ZDB-GENE-040426-1033]
EOG7CG1QQ	vD1R_vs_vD1S	ENSMUSG00000062006	2.65811	1.4104	5.51007	0.000370814	0.0304884	Rpl34	ribosomal protein L34 [Source:MGI Symbol;Acc:MGI:1915686]
EOG7CJWWQ	0dpa_vs_1dpa	ENSDARG00000077964	-0.904657	5.22976	29.371	0.00028496	0.00297318	LIMD1 (1 of 2)	LIM domains containing 1 [Source:HGNC Symbol;Acc:HGNC:6612]
EOG7CJWWQ	0dpa_vs_3dpa	ENSDARG00000077964	-1.00714	5.22976	35.8538	6.09481e-05	0.000675955	LIMD1 (1 of 2)	LIM domains containing 1 [Source:HGNC Symbol;Acc:HGNC:6612]
EOG7CJWWQ	vD1R_vs_vD1S	ENSMUSG00000036459	2.99207	1.58114	4.06364	0.000279727	0.025277	Wtip	WT1-interacting protein [Source:MGI Symbol;Acc:MGI:2141920]
EOG7CJWXS	0dpa_vs_3dpa	ENSDARG00000002403	3.2834	2.17314	63.1518	3.73546e-06	6.62132e-05	nusap1	nucleolar and spindle associated protein 1 [Source:ZFIN;Acc:ZDB-GENE-030827-5]
EOG7CJWXS	vD1R_vs_vD1S	ENSMUSG00000027306	-3.40517	-1.76773	3.90615	1.92877e-05	0.00352179	Nusap1	nucleolar and spindle associated protein 1 [Source:MGI Symbol;Acc:MGI:2675669]
EOG7CVHM6	0dpa_vs_3dpa	ENSDARG00000061890	1.9898	2.52718	107.887	0.00147298	0.00980042	atp13a2	ATPase type 13A2 [Source:ZFIN;Acc:ZDB-GENE-061215-126]
EOG7CVHM6	vD1R_vs_vD1S	ENSMUSG00000036622	3.62365	1.85744	4.61475	0.000123487	0.0148915	Atp13a2	ATPase type 13A2 [Source:MGI Symbol;Acc:MGI:1922022]
EOG7D2833	0dpa_vs_1dpa	ENSDARG00000039881	-2.00406	3.41315	32.1168	6.73957e-05	0.000905412	BX897684.1	Uncharacterized protein [Source:UniProtKB/TrEMBL;Acc:E7F291]
EOG7D2833	0dpa_vs_1dpa	ENSDARG00000089816	-1.86194	3.1362	31.661	0.000457545	0.00439265	CEMIP (2 of 2)	cell migration inducing protein, hyaluronan binding [Source:HGNC Symbol;Acc:HGNC:29213]
EOG7D2833	0dpa_vs_3dpa	ENSDARG00000039881	-1.10069	3.41315	13.1386	0.0108032	0.0494615	BX897684.1	Uncharacterized protein [Source:UniProtKB/TrEMBL;Acc:E7F291]
EOG7D2833	vD1R_vs_vD1S	ENSMUSG00000052353	4.37031	2.12774	1.08161	8.3247e-05	0.0113183	Cemip	cell migration inducing protein, hyaluronan binding [Source:MGI Symbol;Acc:MGI:2443629]
EOG7DJM9K	0dpa_vs_14dpa	ENSDARG00000017624	1.8449	6.8164	67.2977	1.96845e-07	3.8297e-05	krt4	keratin 4 [Source:ZFIN;Acc:ZDB-GENE-000607-83]
EOG7DJM9K	0dpa_vs_14dpa	ENSDARG00000058358	0.841402	9.51758	54.1543	1.57354e-05	0.000902842	krt8	keratin 8 [Source:ZFIN;Acc:ZDB-GENE-030411-5]
EOG7DJM9K	0dpa_vs_1dpa	ENSDARG00000017624	2.5638	6.8164	144.35	6.26153e-10	1.24829e-07	krt4	keratin 4 [Source:ZFIN;Acc:ZDB-GENE-000607-83]
EOG7DJM9K	0dpa_vs_1dpa	ENSDARG00000058358	1.17695	9.51758	106.122	6.85452e-09	7.3332e-07	krt8	keratin 8 [Source:ZFIN;Acc:ZDB-GENE-030411-5]
EOG7DJM9K	0dpa_vs_21dpa	ENSDARG00000017624	1.0888	6.8164	20.9284	0.000245932	0.011361	krt4	keratin 4 [Source:ZFIN;Acc:ZDB-GENE-000607-83]
EOG7DJM9K	0dpa_vs_3dpa	ENSDARG00000017624	3.69711	6.8164	319.857	9.34975e-13	8.8661e-10	krt4	keratin 4 [Source:ZFIN;Acc:ZDB-GENE-000607-83]
EOG7DJM9K	0dpa_vs_3dpa	ENSDARG00000058358	1.86718	9.51758	260.854	5.12576e-12	2.30708e-09	krt8	keratin 8 [Source:ZFIN;Acc:ZDB-GENE-030411-5]
EOG7DJM9K	0dpa_vs_7dpa	ENSDARG00000017624	2.19876	6.8164	100.396	1.04497e-08	5.62472e-06	krt4	keratin 4 [Source:ZFIN;Acc:ZDB-GENE-000607-83]
EOG7DJM9K	0dpa_vs_7dpa	ENSDARG00000058358	1.35775	9.51758	140.061	7.94692e-10	1.06939e-06	krt8	keratin 8 [Source:ZFIN;Acc:ZDB-GENE-030411-5]
EOG7DJM9K	vD1R_vs_vD1S	ENSMUSG00000049382	2.87551	1.52382	2.93326	0.000530855	0.0396329	Krt8	keratin 8 [Source:MGI Symbol;Acc:MGI:96705]
EOG7DNGHP	0dpa_vs_3dpa	ENSDARG00000002479	4.18302	1.62207	82.6227	0.000342817	0.00287425	ercc6l	excision repair cross-complementing rodent repair deficiency, complementation group 6-like [Source:ZFIN;Acc:ZDB-GENE-060531-56]
EOG7DNGHP	vD1R_vs_vD1S	ENSMUSG00000051220	-2.91268	-1.54235	2.33252	0.000371541	0.0304884	Ercc6l	excision repair cross-complementing rodent repair deficiency complementation group 6 like [Source:MGI Symbol;Acc:MGI:2654144]
EOG7F1ZGT	0dpa_vs_1dpa	ENSDARG00000031715	2.89311	2.91964	40.7486	6.00771e-06	0.000124057	lyn	v-yes-1 Yamaguchi sarcoma viral related oncogene homolog [Source:ZFIN;Acc:ZDB-GENE-040912-7]
EOG7F1ZGT	0dpa_vs_1dpa	ENSDARG00000058647	1.94033	2.51961	23.7601	0.00354052	0.0234505	hck	hemopoietic cell kinase [Source:ZFIN;Acc:ZDB-GENE-090313-72]
EOG7F1ZGT	0dpa_vs_3dpa	ENSDARG00000031715	2.66062	2.91964	32.1356	2.51249e-05	0.000321997	lyn	v-yes-1 Yamaguchi sarcoma viral related oncogene homolog [Source:ZFIN;Acc:ZDB-GENE-040912-7]
EOG7F1ZGT	0dpa_vs_3dpa	ENSDARG00000058647	2.13382	2.51961	30.8749	0.000885631	0.00634761	hck	hemopoietic cell kinase [Source:ZFIN;Acc:ZDB-GENE-090313-72]
EOG7F1ZGT	vD1R_vs_vD1S	ENSMUSG00000003283	4.63801	2.2135	0.0512489	0.000189957	0.0195423	Hck	hemopoietic cell kinase [Source:MGI Symbol;Acc:MGI:96052]
EOG7F4TR9	0dpa_vs_1dpa	ENSDARG00000040812	3.02472	2.52408	30.1248	0.000126817	0.00151692	ncf4	neutrophil cytosolic factor 4 [Source:ZFIN;Acc:ZDB-GENE-041124-1]
EOG7F4TR9	0dpa_vs_3dpa	ENSDARG00000040812	3.34504	2.52408	41.3599	7.09799e-06	0.000113371	ncf4	neutrophil cytosolic factor 4 [Source:ZFIN;Acc:ZDB-GENE-041124-1]
EOG7F4TR9	vD1R_vs_vD1S	ENSMUSG00000071715	6.1686	2.62494	-0.0366344	4.55862e-05	0.00718398	Ncf4	neutrophil cytosolic factor 4 [Source:MGI Symbol;Acc:MGI:109186]
EOG7FBK65	0dpa_vs_1dpa	ENSDARG00000036104	2.97497	2.11008	36.3582	0.00046487	0.00444448	MYO1G	myosin IG [Source:HGNC Symbol;Acc:HGNC:13880]
EOG7FBK65	0dpa_vs_3dpa	ENSDARG00000036104	2.63625	2.11008	25.8102	0.00318696	0.0185921	MYO1G	myosin IG [Source:HGNC Symbol;Acc:HGNC:13880]
EOG7FBK65	vD1R_vs_vD1S	ENSMUSG00000020437	8.39842	3.07012	0.168175	8.59714e-05	0.011464	Myo1g	myosin IG [Source:MGI Symbol;Acc:MGI:1927091]
EOG7FR26J	0dpa_vs_14dpa	ENSDARG00000025428	1.34848	7.73153	13.9564	0.00158301	0.0285615	socs3a	suppressor of cytokine signaling 3a [Source:ZFIN;Acc:ZDB-GENE-030131-7349]
EOG7FR26J	0dpa_vs_1dpa	ENSDARG00000025428	1.51326	7.73153	17.9899	0.000522205	0.0048748	socs3a	suppressor of cytokine signaling 3a [Source:ZFIN;Acc:ZDB-GENE-030131-7349]
EOG7FR26J	0dpa_vs_1dpa	ENSDARG00000026611	2.28463	4.57879	29.186	4.43386e-05	0.000639915	socs3b	suppressor of cytokine signaling 3b [Source:ZFIN;Acc:ZDB-GENE-040426-2528]
EOG7FR26J	0dpa_vs_21dpa	ENSDARG00000025428	1.71217	7.73153	22.8683	0.000161801	0.00819047	socs3a	suppressor of cytokine signaling 3a [Source:ZFIN;Acc:ZDB-GENE-030131-7349]
EOG7FR26J	0dpa_vs_30dpa	ENSDARG00000025428	1.61172	7.73153	20.3558	0.000289923	0.00925231	socs3a	suppressor of cytokine signaling 3a [Source:ZFIN;Acc:ZDB-GENE-030131-7349]
EOG7FR26J	0dpa_vs_3dpa	ENSDARG00000025428	1.35151	7.73153	14.3008	0.00143141	0.00955933	socs3a	suppressor of cytokine signaling 3a [Source:ZFIN;Acc:ZDB-GENE-030131-7349]
EOG7FR26J	0dpa_vs_7dpa	ENSDARG00000025428	1.76655	7.73153	24.3705	0.000116254	0.00422732	socs3a	suppressor of cytokine signaling 3a [Source:ZFIN;Acc:ZDB-GENE-030131-7349]
EOG7FR26J	vD1R_vs_vD1S	ENSMUSG00000053113	3.96137	1.986	6.54503	1.19823e-05	0.00251774	Socs3	suppressor of cytokine signaling 3 [Source:MGI Symbol;Acc:MGI:1201791]
EOG7FXSPH	0dpa_vs_3dpa	ENSDARG00000078433	4.04347	2.1644	84.2302	1.92719e-06	3.83255e-05	spc25	SPC25, NDC80 kinetochore complex component, homolog (S. cerevisiae) [Source:ZFIN;Acc:ZDB-GENE-060810-13]
EOG7FXSPH	vD1R_vs_vD1S	ENSMUSG00000005233	-3.78795	-1.92142	3.51932	5.77162e-06	0.00132662	Spc25	SPC25, NDC80 kinetochore complex component, homolog (S. cerevisiae) [Source:MGI Symbol;Acc:MGI:1913692]
EOG7G4J45	0dpa_vs_1dpa	ENSDARG00000055290	2.90562	4.24954	46.6763	2.46055e-06	6.18894e-05	mpeg1	macrophage expressed 1 [Source:ZFIN;Acc:ZDB-GENE-030131-7347]
EOG7G4J45	0dpa_vs_30dpa	ENSDARG00000055290	2.05128	4.24954	16.8509	0.000696566	0.0177416	mpeg1	macrophage expressed 1 [Source:ZFIN;Acc:ZDB-GENE-030131-7347]
EOG7G4J45	0dpa_vs_3dpa	ENSDARG00000043093	1.82663	2.8664	9.01965	0.00786034	0.0382777	MPEG1 (1 of 3)	macrophage expressed 1 [Source:HGNC Symbol;Acc:HGNC:29619]
EOG7G4J45	0dpa_vs_3dpa	ENSDARG00000055290	3.74011	4.24954	104.739	8.05067e-09	4.37718e-07	mpeg1	macrophage expressed 1 [Source:ZFIN;Acc:ZDB-GENE-030131-7347]
EOG7G4J45	0dpa_vs_7dpa	ENSDARG00000055290	2.41471	4.24954	25.3947	9.18995e-05	0.00349175	mpeg1	macrophage expressed 1 [Source:ZFIN;Acc:ZDB-GENE-030131-7347]
EOG7G4J45	vD1R_vs_vD1S	ENSMUSG00000046805	3.38849	1.76064	2.71477	1.68677e-05	0.00330531	Mpeg1	macrophage expressed gene 1 [Source:MGI Symbol;Acc:MGI:1333743]
EOG7GMW9B	0dpa_vs_3dpa	ENSDARG00000091150	3.75939	2.3139	77.2714	7.8844e-08	2.85086e-06	mki67	marker of proliferation Ki-67 [Source:ZFIN;Acc:ZDB-GENE-030131-9771]
EOG7GMW9B	vD1R_vs_vD1S	ENSMUSG00000031004	-2.96919	-1.57007	6.62784	5.38719e-05	0.0081206	Mki67	antigen identified by monoclonal antibody Ki 67 [Source:MGI Symbol;Acc:MGI:106035]
EOG7GTMSZ	0dpa_vs_3dpa	ENSDARG00000029241	3.09301	1.57222	62.27	0.00409168	0.0228387	cep55l	centrosomal protein 55 like [Source:ZFIN;Acc:ZDB-GENE-050522-222]
EOG7GTMSZ	vD1R_vs_vD1S	ENSMUSG00000024989	-3.04428	-1.6061	3.27648	0.000131411	0.0153464	Cep55	centrosomal protein 55 [Source:MGI Symbol;Acc:MGI:1921357]
EOG7H1C96	0dpa_vs_14dpa	ENSDARG00000013771	1.66983	5.48143	14.3162	0.00140989	0.0260192	ctssb.2	cathepsin Sb, tandem duplicate 2 [Source:ZFIN;Acc:ZDB-GENE-050626-55]
EOG7H1C96	0dpa_vs_1dpa	ENSDARG00000013771	2.36591	5.48143	36.3152	1.18296e-05	0.000216091	ctssb.2	cathepsin Sb, tandem duplicate 2 [Source:ZFIN;Acc:ZDB-GENE-050626-55]
EOG7H1C96	0dpa_vs_1dpa	ENSDARG00000074656	4.89951	5.89285	62.7605	3.61122e-07	1.40855e-05	ctssb.1	cathepsin Sb, tandem duplicate 1 [Source:ZFIN;Acc:ZDB-GENE-050522-559]
EOG7H1C96	0dpa_vs_30dpa	ENSDARG00000013771	2.00357	5.48143	23.4479	0.00013951	0.00516698	ctssb.2	cathepsin Sb, tandem duplicate 2 [Source:ZFIN;Acc:ZDB-GENE-050626-55]
EOG7H1C96	0dpa_vs_3dpa	ENSDARG00000013771	3.71959	5.48143	117.904	3.2107e-09	2.17842e-07	ctssb.2	cathepsin Sb, tandem duplicate 2 [Source:ZFIN;Acc:ZDB-GENE-050626-55]
EOG7H1C96	0dpa_vs_3dpa	ENSDARG00000040251	2.31812	5.85419	262.108	4.92582e-12	2.30708e-09	ctsk	cathepsin K [Source:ZFIN;Acc:ZDB-GENE-001205-4]
EOG7H1C96	0dpa_vs_3dpa	ENSDARG00000074656	3.70967	5.89285	30.2625	3.61497e-05	0.000438247	ctssb.1	cathepsin Sb, tandem duplicate 1 [Source:ZFIN;Acc:ZDB-GENE-050522-559]
EOG7H1C96	0dpa_vs_7dpa	ENSDARG00000013771	2.5795	5.48143	43.3532	3.92956e-06	0.000344862	ctssb.2	cathepsin Sb, tandem duplicate 2 [Source:ZFIN;Acc:ZDB-GENE-050626-55]
EOG7H1C96	0dpa_vs_7dpa	ENSDARG00000040251	1.05921	5.85419	44.1232	1.27183e-05	0.000792955	ctsk	cathepsin K [Source:ZFIN;Acc:ZDB-GENE-001205-4]
EOG7H1C96	0dpa_vs_7dpa	ENSDARG00000074656	2.62994	5.89285	11.635	0.00324708	0.046035	ctssb.1	cathepsin Sb, tandem duplicate 1 [Source:ZFIN;Acc:ZDB-GENE-050522-559]
EOG7H1C96	vD1R_vs_vD1S	ENSMUSG00000038642	2.92696	1.5494	2.75954	0.000128688	0.0153464	Ctss	cathepsin S [Source:MGI Symbol;Acc:MGI:107341]
EOG7J12Q4	0dpa_vs_1dpa	ENSDARG00000031776	1.0033	7.75928	18.4561	0.0004524	0.00435102	zgc:92066	zgc:92066 [Source:ZFIN;Acc:ZDB-GENE-040718-72]
EOG7J12Q4	0dpa_vs_3dpa	ENSDARG00000031776	1.76455	7.75928	57.6595	5.78499e-07	1.45368e-05	zgc:92066	zgc:92066 [Source:ZFIN;Acc:ZDB-GENE-040718-72]
EOG7J12Q4	0dpa_vs_3dpa	ENSDARG00000076221	5.39295	4.07564	44.0207	4.46232e-06	7.69023e-05	zgc:198419	zgc:198419 [Source:ZFIN;Acc:ZDB-GENE-030131-7540]
EOG7J12Q4	0dpa_vs_3dpa	ENSDARG00000078342	4.68046	1.9912	36.8877	1.13358e-05	0.000167607	zgc:194125	zgc:194125 [Source:ZFIN;Acc:ZDB-GENE-080722-16]
EOG7J12Q4	0dpa_vs_7dpa	ENSDARG00000031776	0.975246	7.75928	17.1831	0.000630306	0.014156	zgc:92066	zgc:92066 [Source:ZFIN;Acc:ZDB-GENE-040718-72]
EOG7J12Q4	vD1R_vs_vD1S	ENSMUSG00000050708	2.74853	1.45866	6.7038	0.000225681	0.0215845	Ftl1	ferritin light chain 1 [Source:MGI Symbol;Acc:MGI:95589]
EOG7KM0JG	0dpa_vs_1dpa	ENSDARG00000013012	-0.684765	10.1774	17.1932	0.000628613	0.00564563	rpl36	ribosomal protein L36 [Source:ZFIN;Acc:ZDB-GENE-040622-2]
EOG7KM0JG	0dpa_vs_21dpa	ENSDARG00000013012	-0.610635	10.1774	13.6583	0.00170007	0.044589	rpl36	ribosomal protein L36 [Source:ZFIN;Acc:ZDB-GENE-040622-2]
EOG7KM0JG	0dpa_vs_3dpa	ENSDARG00000013012	-0.52003	10.1774	9.97733	0.00638073	0.0324932	rpl36	ribosomal protein L36 [Source:ZFIN;Acc:ZDB-GENE-040622-2]
EOG7KM0JG	vD1R_vs_vD1S	ENSMUSG00000057863	3.44523	1.7846	6.35021	5.80476e-05	0.00856387	Rpl36	ribosomal protein L36 [Source:MGI Symbol;Acc:MGI:1860603]
EOG7M935Z	0dpa_vs_1dpa	ENSDARG00000019260	3.8523	2.87256	50.4576	1.56991e-06	4.43197e-05	dhrs9	dehydrogenase/reductase (SDR family) member 9 [Source:ZFIN;Acc:ZDB-GENE-030131-1249]
EOG7M935Z	0dpa_vs_3dpa	ENSDARG00000019260	2.85489	2.87256	19.8339	0.000332715	0.00280412	dhrs9	dehydrogenase/reductase (SDR family) member 9 [Source:ZFIN;Acc:ZDB-GENE-030131-1249]
EOG7M935Z	0dpa_vs_7dpa	ENSDARG00000019260	2.52216	2.87256	12.8496	0.00223506	0.0355917	dhrs9	dehydrogenase/reductase (SDR family) member 9 [Source:ZFIN;Acc:ZDB-GENE-030131-1249]
EOG7M935Z	vD1R_vs_vD1S	ENSMUSG00000027068	4.91731	2.29787	-0.14181	0.000327305	0.0276772	Dhrs9	dehydrogenase/reductase (SDR family) member 9 [Source:MGI Symbol;Acc:MGI:2442798]
EOG7MKPWZ	0dpa_vs_1dpa	ENSDARG00000061226	-0.819757	5.2754	32.6435	0.00228978	0.0165143	timp2a	tissue inhibitor of metalloproteinase 2a [Source:ZFIN;Acc:ZDB-GENE-030612-1]
EOG7MKPWZ	0dpa_vs_1dpa	ENSDARG00000075261	4.05133	5.42082	103.99	9.32475e-09	8.96286e-07	timp2b	tissue inhibitor of metalloproteinase 2b [Source:ZFIN;Acc:ZDB-GENE-040426-2655]
EOG7MKPWZ	0dpa_vs_3dpa	ENSDARG00000061226	0.593954	5.2754	24.1756	0.00867487	0.0413587	timp2a	tissue inhibitor of metalloproteinase 2a [Source:ZFIN;Acc:ZDB-GENE-030612-1]
EOG7MKPWZ	0dpa_vs_3dpa	ENSDARG00000075261	2.75757	5.42082	38.6026	8.546e-06	0.000132058	timp2b	tissue inhibitor of metalloproteinase 2b [Source:ZFIN;Acc:ZDB-GENE-040426-2655]
EOG7MKPWZ	0dpa_vs_7dpa	ENSDARG00000061226	0.795646	5.2754	42.474	0.000503539	0.0122052	timp2a	tissue inhibitor of metalloproteinase 2a [Source:ZFIN;Acc:ZDB-GENE-030612-1]
EOG7MKPWZ	vD1R_vs_vD1S	ENSMUSG00000001131	3.84447	1.94278	2.8566	3.64931e-06	0.000903727	Timp1	tissue inhibitor of metalloproteinase 1 [Source:MGI Symbol;Acc:MGI:98752]
EOG7MSFBK	0dpa_vs_3dpa	ENSDARG00000063385	3.0774	1.71757	64.3673	0.000463024	0.00371616	cenpe	centromere protein E [Source:ZFIN;Acc:ZDB-GENE-060929-860]
EOG7MSFBK	vD1R_vs_vD1S	ENSMUSG00000045328	-2.64794	-1.40487	4.38766	0.000414335	0.0326672	Cenpe	centromere protein E [Source:MGI Symbol;Acc:MGI:1098230]
EOG7NKD9D	0dpa_vs_1dpa	ENSDARG00000005481	1.63614	4.67933	26.274	7.73073e-05	0.00101575	nfkbiaa	nuclear factor of kappa light polypeptide gene enhancer in B-cells inhibitor, alpha a [Source:ZFIN;Acc:ZDB-GENE-040426-2227]
EOG7NKD9D	0dpa_vs_3dpa	ENSDARG00000005481	1.71934	4.67933	30.0195	3.68907e-05	0.000445225	nfkbiaa	nuclear factor of kappa light polypeptide gene enhancer in B-cells inhibitor, alpha a [Source:ZFIN;Acc:ZDB-GENE-040426-2227]
EOG7NKD9D	vD1R_vs_vD1S	ENSMUSG00000021025	2.75438	1.46173	5.81955	0.000200883	0.0201873	Nfkbia	nuclear factor of kappa light polypeptide gene enhancer in B cells inhibitor, alpha [Source:MGI Symbol;Acc:MGI:104741]
EOG7NS4QV	0dpa_vs_1dpa	ENSDARG00000076586	3.04793	2.41421	27.9426	0.000226142	0.00244591	csf2rb	colony stimulating factor 2 receptor, beta, low-affinity (granulocyte-macrophage) [Source:ZFIN;Acc:ZDB-GENE-080115-1]
EOG7NS4QV	0dpa_vs_3dpa	ENSDARG00000076586	2.83438	2.41421	22.7195	0.000882994	0.00633715	csf2rb	colony stimulating factor 2 receptor, beta, low-affinity (granulocyte-macrophage) [Source:ZFIN;Acc:ZDB-GENE-080115-1]
EOG7NS4QV	0dpa_vs_7dpa	ENSDARG00000076586	2.65136	2.41421	17.3698	0.00364184	0.0499222	csf2rb	colony stimulating factor 2 receptor, beta, low-affinity (granulocyte-macrophage) [Source:ZFIN;Acc:ZDB-GENE-080115-1]
EOG7NS4QV	vD1R_vs_vD1S	ENSMUSG00000071713	2.88817	1.53016	1.31881	0.000525496	0.0396064	Csf2rb	colony stimulating factor 2 receptor, beta, low-affinity (granulocyte-macrophage) [Source:MGI Symbol;Acc:MGI:1339759]
EOG7PCC5P	0dpa_vs_3dpa	ENSDARG00000021794	3.56359	1.56538	90.2457	0.00072953	0.00539645	hmmr	hyaluronan-mediated motility receptor (RHAMM) [Source:ZFIN;Acc:ZDB-GENE-030131-731]
EOG7PCC5P	vD1R_vs_vD1S	ENSMUSG00000020330	-3.09824	-1.63145	4.49086	5.76123e-05	0.00856387	Hmmr	hyaluronan mediated motility receptor (RHAMM) [Source:MGI Symbol;Acc:MGI:104667]
EOG7PCC5T	0dpa_vs_3dpa	ENSDARG00000005098	3.2732	1.65779	69.408	0.000859473	0.00619865
EOG7PCC5T	0dpa_vs_3dpa	ENSDARG00000005993	3.69686	2.34144	75.5066	9.08203e-08	3.1607e-06	prc1b	protein regulator of cytokinesis 1b [Source:ZFIN;Acc:ZDB-GENE-040426-777]
EOG7PCC5T	0dpa_vs_3dpa	ENSDARG00000010511	3.01406	1.73869	71.4864	0.000492	0.00389261	prc1a	protein regulator of cytokinesis 1a [Source:ZFIN;Acc:ZDB-GENE-020801-3]
EOG7PCC5T	vD1R_vs_vD1S	ENSMUSG00000038943	-3.05097	-1.60927	5.26498	4.85356e-05	0.00742132	Prc1	protein regulator of cytokinesis 1 [Source:MGI Symbol;Acc:MGI:1858961]
EOG7PVQCB	0dpa_vs_14dpa	ENSDARG00000043806	2.10774	4.07321	26.4388	7.60886e-05	0.00293241	postna	periostin, osteoblast specific factor a [Source:ZFIN;Acc:ZDB-GENE-091113-23]
EOG7PVQCB	0dpa_vs_14dpa	ENSDARG00000061219	2.91122	6.16675	65.3414	2.48608e-07	4.51069e-05	postnb	periostin, osteoblast specific factor b [Source:ZFIN;Acc:ZDB-GENE-030131-9120]
EOG7PVQCB	0dpa_vs_1dpa	ENSDARG00000071586	2.40304	2.80141	27.4493	0.000189376	0.00211337	tgfbi	transforming growth factor, beta-induced [Source:ZFIN;Acc:ZDB-GENE-030131-73]
EOG7PVQCB	0dpa_vs_3dpa	ENSDARG00000061219	3.39623	6.16675	98.0807	1.2893e-08	6.48586e-07	postnb	periostin, osteoblast specific factor b [Source:ZFIN;Acc:ZDB-GENE-030131-9120]
EOG7PVQCB	0dpa_vs_3dpa	ENSDARG00000071586	3.02136	2.80141	53.8573	9.7774e-07	2.22061e-05	tgfbi	transforming growth factor, beta-induced [Source:ZFIN;Acc:ZDB-GENE-030131-73]
EOG7PVQCB	0dpa_vs_7dpa	ENSDARG00000043806	1.75915	4.07321	16.5283	0.000772657	0.0165257	postna	periostin, osteoblast specific factor a [Source:ZFIN;Acc:ZDB-GENE-091113-23]
EOG7PVQCB	0dpa_vs_7dpa	ENSDARG00000061219	4.06248	6.16675	147.925	5.38748e-10	8.69971e-07	postnb	periostin, osteoblast specific factor b [Source:ZFIN;Acc:ZDB-GENE-030131-9120]
EOG7PVQCB	vD1R_vs_vD1S	ENSMUSG00000035493	2.8543	1.51314	3.59874	0.000185509	0.0195423	Tgfbi	transforming growth factor, beta induced [Source:MGI Symbol;Acc:MGI:99959]
EOG7QRJK5	0dpa_vs_3dpa	ENSDARG00000094892	4.0717	1.66554	42.7229	0.000378323	0.00312649	cenph	centromere protein H [Source:ZFIN;Acc:ZDB-GENE-081104-340]
EOG7QRJK5	vD1R_vs_vD1S	ENSMUSG00000045273	-3.1311	-1.64667	1.30952	0.000728193	0.0478606	Cenph	centromere protein H [Source:MGI Symbol;Acc:MGI:1349448]
EOG7R2584	0dpa_vs_1dpa	ENSDARG00000021318	4.7368	4.57408	124.43	2.35221e-09	3.33189e-07	capgb	capping protein (actin filament), gelsolin-like b [Source:ZFIN;Acc:ZDB-GENE-030131-8541]
EOG7R2584	0dpa_vs_3dpa	ENSDARG00000021318	3.93803	4.57408	65.7652	2.5636e-07	7.49945e-06	capgb	capping protein (actin filament), gelsolin-like b [Source:ZFIN;Acc:ZDB-GENE-030131-8541]
EOG7R2584	vD1R_vs_vD1S	ENSMUSG00000056737	5.67806	2.5054	2.40336	2.13452e-07	8.97015e-05	Capg	capping protein (actin filament), gelsolin-like [Source:MGI Symbol;Acc:MGI:1098259]
EOG7RZ0CV	0dpa_vs_14dpa	ENSDARG00000021193	1.00731	7.29136	19.3443	0.000361619	0.00923958	coro1cb	coronin, actin binding protein, 1Cb [Source:ZFIN;Acc:ZDB-GENE-030131-418]
EOG7RZ0CV	0dpa_vs_14dpa	ENSDARG00000035598	0.889455	4.59363	12.6972	0.00300185	0.0463864	coro1ca	coronin, actin binding protein, 1Ca [Source:ZFIN;Acc:ZDB-GENE-030114-6]
EOG7RZ0CV	0dpa_vs_1dpa	ENSDARG00000035598	1.60221	4.59363	56.3211	6.79363e-07	2.31442e-05	coro1ca	coronin, actin binding protein, 1Ca [Source:ZFIN;Acc:ZDB-GENE-030114-6]
EOG7RZ0CV	0dpa_vs_1dpa	ENSDARG00000054610	3.62064	5.09832	75.4245	9.79486e-08	5.28988e-06	coro1a	coronin, actin binding protein, 1A [Source:ZFIN;Acc:ZDB-GENE-030131-9512]
EOG7RZ0CV	0dpa_vs_21dpa	ENSDARG00000021193	0.876988	7.29136	14.6065	0.00128671	0.0374376	coro1cb	coronin, actin binding protein, 1Cb [Source:ZFIN;Acc:ZDB-GENE-030131-418]
EOG7RZ0CV	0dpa_vs_3dpa	ENSDARG00000035598	1.19635	4.59363	28.0012	5.28346e-05	0.000600403	coro1ca	coronin, actin binding protein, 1Ca [Source:ZFIN;Acc:ZDB-GENE-030114-6]
EOG7RZ0CV	0dpa_vs_3dpa	ENSDARG00000054610	3.27937	5.09832	57.3929	6.57212e-07	1.61042e-05	coro1a	coronin, actin binding protein, 1A [Source:ZFIN;Acc:ZDB-GENE-030131-9512]
EOG7RZ0CV	0dpa_vs_7dpa	ENSDARG00000021193	0.960651	7.29136	17.5906	0.000566017	0.0131353	coro1cb	coronin, actin binding protein, 1Cb [Source:ZFIN;Acc:ZDB-GENE-030131-418]
EOG7RZ0CV	0dpa_vs_7dpa	ENSDARG00000054610	2.06409	5.09832	15.535	0.00101304	0.0199739	coro1a	coronin, actin binding protein, 1A [Source:ZFIN;Acc:ZDB-GENE-030131-9512]
EOG7RZ0CV	vD1R_vs_vD1S	ENSMUSG00000030707	4.33403	2.11571	1.4093	8.3247e-05	0.0113183	Coro1a	coronin, actin binding protein 1A [Source:MGI Symbol;Acc:MGI:1345961]
EOG7SXPSV	0dpa_vs_1dpa	ENSDARG00000059294	3.49045	5.82434	36.5764	1.19304e-05	0.000217195	marco	macrophage receptor with collagenous structure [Source:ZFIN;Acc:ZDB-GENE-120514-2]
EOG7SXPSV	0dpa_vs_30dpa	ENSDARG00000059294	2.68827	5.82434	18.6825	0.000442343	0.0127326	marco	macrophage receptor with collagenous structure [Source:ZFIN;Acc:ZDB-GENE-120514-2]
EOG7SXPSV	0dpa_vs_3dpa	ENSDARG00000059294	3.74937	5.82434	43.9722	3.81757e-06	6.72993e-05	marco	macrophage receptor with collagenous structure [Source:ZFIN;Acc:ZDB-GENE-120514-2]
EOG7SXPSV	vD1R_vs_vD1S	ENSMUSG00000026390	8.95679	3.16298	0.305547	1.79548e-09	1.1857e-06	Marco	macrophage receptor with collagenous structure [Source:MGI Symbol;Acc:MGI:1309998]
EOG7SXPSV	vD7R_vs_vD7S	ENSMUSG00000026390	12.2191	3.61107	0.306438	8.65811e-10	1.54352e-06	Marco	macrophage receptor with collagenous structure [Source:MGI Symbol;Acc:MGI:1309998]
EOG7T4F99	0dpa_vs_7dpa	ENSDARG00000037618	1.51682	5.29787	22.8958	0.000161343	0.00524217	ddit4	DNA-damage-inducible transcript 4 [Source:ZFIN;Acc:ZDB-GENE-031002-35]
EOG7T4F99	vD1R_vs_vD1S	ENSMUSG00000020108	4.46941	2.16008	5.0041	8.23081e-08	4.0766e-05	Ddit4	DNA-damage-inducible transcript 4 [Source:MGI Symbol;Acc:MGI:1921997]
EOG7TB5QG	0dpa_vs_3dpa	ENSDARG00000028056	4.29826	1.89283	123.328	4.29812e-05	0.000505507	kntc1	kinetochore associated 1 [Source:ZFIN;Acc:ZDB-GENE-050208-92]
EOG7TB5QG	vD1R_vs_vD1S	ENSMUSG00000029414	-2.93183	-1.5518	3.58218	0.000177412	0.0190725	Kntc1	kinetochore associated 1 [Source:MGI Symbol;Acc:MGI:2673709]
EOG7TB5QT	0dpa_vs_1dpa	ENSDARG00000016939	2.54414	4.57267	72.5502	1.16103e-07	5.89571e-06	itgb2	integrin, beta 2 [Source:ZFIN;Acc:ZDB-GENE-110411-4]
EOG7TB5QT	0dpa_vs_30dpa	ENSDARG00000016939	1.54837	4.57267	18.9218	0.0004029	0.012093	itgb2	integrin, beta 2 [Source:ZFIN;Acc:ZDB-GENE-110411-4]
EOG7TB5QT	0dpa_vs_3dpa	ENSDARG00000016939	2.514	4.57267	70.7104	1.39555e-07	4.46244e-06	itgb2	integrin, beta 2 [Source:ZFIN;Acc:ZDB-GENE-110411-4]
EOG7TB5QT	0dpa_vs_7dpa	ENSDARG00000016939	1.81258	4.57267	27.115	6.33698e-05	0.00263058	itgb2	integrin, beta 2 [Source:ZFIN;Acc:ZDB-GENE-110411-4]
EOG7TB5QT	vD1R_vs_vD1S	ENSMUSG00000000290	6.94974	2.79696	1.18928	2.08064e-08	1.10978e-05	Itgb2	integrin beta 2 [Source:MGI Symbol;Acc:MGI:96611]
EOG7V9W3X	0dpa_vs_14dpa	ENSDARG00000002956	1.62423	3.48678	28.4121	0.00101987	0.0204075
EOG7V9W3X	0dpa_vs_1dpa	ENSDARG00000002956	2.11732	3.48678	62.1697	1.17818e-06	3.6038e-05
EOG7V9W3X	0dpa_vs_3dpa	ENSDARG00000002956	1.63412	3.48678	31.863	0.000503726	0.0039737
EOG7V9W3X	0dpa_vs_7dpa	ENSDARG00000002956	1.91157	3.48678	43.9056	4.43459e-05	0.00201706
EOG7V9W3X	vD1R_vs_vD1S	ENSMUSG00000030786	8.3583	3.06321	2.55167	9.71012e-13	1.92371e-09	Itgam	integrin alpha M [Source:MGI Symbol;Acc:MGI:96607]
EOG7W3V1T	0dpa_vs_14dpa	ENSDARG00000086112	3.03032	3.23391	24.0171	0.000126627	0.00428675	CKAP2	cytoskeleton associated protein 2 [Source:HGNC Symbol;Acc:HGNC:1990]
EOG7W3V1T	0dpa_vs_3dpa	ENSDARG00000086112	4.34925	3.23391	85.852	3.84135e-08	1.55855e-06	CKAP2	cytoskeleton associated protein 2 [Source:HGNC Symbol;Acc:HGNC:1990]
EOG7W3V1T	0dpa_vs_7dpa	ENSDARG00000086112	3.39518	3.23391	34.5898	1.65295e-05	0.0009512	CKAP2	cytoskeleton associated protein 2 [Source:HGNC Symbol;Acc:HGNC:1990]
EOG7W3V1T	vD1R_vs_vD1S	ENSMUSG00000037725	-3.5553	-1.82997	3.61401	1.73989e-05	0.00330531	Ckap2	cytoskeleton associated protein 2 [Source:MGI Symbol;Acc:MGI:1931797]
EOG7WHB14	0dpa_vs_14dpa	ENSDARG00000043531	1.50228	6.6717	36.6435	1.09764e-05	0.000687004	jun	jun proto-oncogene [Source:ZFIN;Acc:ZDB-GENE-030131-7859]
EOG7WHB14	0dpa_vs_14dpa	ENSDARG00000067850	2.5357	5.90854	48.6605	1.86748e-06	0.000181663	jund	jun D proto-oncogene [Source:ZFIN;Acc:ZDB-GENE-070725-2]
EOG7WHB14	0dpa_vs_1dpa	ENSDARG00000074378	2.23837	5.59486	24.0787	0.000125595	0.00150565	junba	jun B proto-oncogene a [Source:ZFIN;Acc:ZDB-GENE-040426-2172]
EOG7WHB14	0dpa_vs_21dpa	ENSDARG00000043531	2.99235	6.6717	164.819	2.17717e-10	3.7537e-07	jun	jun proto-oncogene [Source:ZFIN;Acc:ZDB-GENE-030131-7859]
EOG7WHB14	0dpa_vs_21dpa	ENSDARG00000067850	3.43291	5.90854	102.535	9.39036e-09	7.58178e-06	jund	jun D proto-oncogene [Source:ZFIN;Acc:ZDB-GENE-070725-2]
EOG7WHB14	0dpa_vs_21dpa	ENSDARG00000074378	1.82947	5.59486	14.2788	0.00145161	0.040312	junba	jun B proto-oncogene a [Source:ZFIN;Acc:ZDB-GENE-040426-2172]
EOG7WHB14	0dpa_vs_21dpa	ENSDARG00000088371	1.74297	5.27027	22.4923	0.0001778	0.00867406	junbb	jun B proto-oncogene b [Source:ZFIN;Acc:ZDB-GENE-040426-2666]
EOG7WHB14	0dpa_vs_30dpa	ENSDARG00000043531	1.44453	6.6717	34.3186	1.63046e-05	0.000997298	jun	jun proto-oncogene [Source:ZFIN;Acc:ZDB-GENE-030131-7859]
EOG7WHB14	0dpa_vs_3dpa	ENSDARG00000074378	2.19054	5.59486	22.985	0.000159748	0.00151831	junba	jun B proto-oncogene a [Source:ZFIN;Acc:ZDB-GENE-040426-2172]
EOG7WHB14	0dpa_vs_7dpa	ENSDARG00000043531	1.82129	6.6717	56.0838	6.99215e-07	0.000102645	jun	jun proto-oncogene [Source:ZFIN;Acc:ZDB-GENE-030131-7859]
EOG7WHB14	0dpa_vs_7dpa	ENSDARG00000067850	3.02745	5.90854	75.3501	9.14534e-08	2.23756e-05	jund	jun D proto-oncogene [Source:ZFIN;Acc:ZDB-GENE-070725-2]
EOG7WHB14	vD1R_vs_vD1S	ENSMUSG00000052837	4.34432	2.11913	7.10486	0.000650617	0.0455694	Junb	jun B proto-oncogene [Source:MGI Symbol;Acc:MGI:96647]
EOG7WWSZ2	0dpa_vs_1dpa	ENSDARG00000001452	5.57304	4.13534	79.7726	6.6495e-08	3.89044e-06	adam8a	a disintegrin and metalloproteinase domain 8a [Source:ZFIN;Acc:ZDB-GENE-030616-622]
EOG7WWSZ2	0dpa_vs_1dpa	ENSDARG00000057644	1.45404	4.23467	97.5668	1.29701e-08	1.13212e-06	adam8b	a disintegrin and metalloproteinase domain 8b [Source:ZFIN;Acc:ZDB-GENE-070808-1]
EOG7WWSZ2	0dpa_vs_3dpa	ENSDARG00000001452	4.66001	4.13534	39.3244	7.67454e-06	0.000120906	adam8a	a disintegrin and metalloproteinase domain 8a [Source:ZFIN;Acc:ZDB-GENE-030616-622]
EOG7WWSZ2	vD1R_vs_vD1S	ENSMUSG00000025473	8.23907	3.04248	0.603547	1.25759e-08	6.97612e-06	Adam8	a disintegrin and metallopeptidase domain 8 [Source:MGI Symbol;Acc:MGI:107825]
EOG7XD568	0dpa_vs_1dpa	ENSDARG00000018283	2.28648	4.9856	16.0192	0.000890048	0.00759646	cyba	cytochrome b-245, alpha polypeptide [Source:ZFIN;Acc:ZDB-GENE-040426-1526]
EOG7XD568	0dpa_vs_3dpa	ENSDARG00000018283	2.70377	4.9856	24.9984	0.000103284	0.00105426	cyba	cytochrome b-245, alpha polypeptide [Source:ZFIN;Acc:ZDB-GENE-040426-1526]
EOG7XD568	vD1R_vs_vD1S	ENSMUSG00000006519	2.83803	1.50489	4.00157	0.000742231	0.0485531	Cyba	cytochrome b-245, alpha polypeptide [Source:MGI Symbol;Acc:MGI:1316658]
EOG7XPRVR	0dpa_vs_14dpa	ENSDARG00000024295	-1.14881	5.26476	38.004	8.77781e-06	0.000566976	slc11a2	solute carrier family 11 (proton-coupled divalent metal ion transporters), member 2 [Source:ZFIN;Acc:ZDB-GENE-021115-1]
EOG7XPRVR	0dpa_vs_1dpa	ENSDARG00000024295	-0.870882	5.26476	25.455	8.91132e-05	0.00113845	slc11a2	solute carrier family 11 (proton-coupled divalent metal ion transporters), member 2 [Source:ZFIN;Acc:ZDB-GENE-021115-1]
EOG7XPRVR	0dpa_vs_21dpa	ENSDARG00000024295	-1.28914	5.26476	46.9228	2.30072e-06	0.000323061	slc11a2	solute carrier family 11 (proton-coupled divalent metal ion transporters), member 2 [Source:ZFIN;Acc:ZDB-GENE-021115-1]
EOG7XPRVR	0dpa_vs_30dpa	ENSDARG00000024295	-1.22485	5.26476	44.8718	3.07573e-06	0.000254702	slc11a2	solute carrier family 11 (proton-coupled divalent metal ion transporters), member 2 [Source:ZFIN;Acc:ZDB-GENE-021115-1]
EOG7XPRVR	0dpa_vs_3dpa	ENSDARG00000024295	-1.51318	5.26476	67.0329	2.02418e-07	6.2498e-06	slc11a2	solute carrier family 11 (proton-coupled divalent metal ion transporters), member 2 [Source:ZFIN;Acc:ZDB-GENE-021115-1]
EOG7XPRVR	0dpa_vs_7dpa	ENSDARG00000024295	-1.27025	5.26476	45.7166	2.72586e-06	0.000272889	slc11a2	solute carrier family 11 (proton-coupled divalent metal ion transporters), member 2 [Source:ZFIN;Acc:ZDB-GENE-021115-1]
EOG7XPRVR	vD1R_vs_vD1S	ENSMUSG00000026177	12.9399	3.69376	0.599529	3.89552e-09	2.34883e-06	Slc11a1	solute carrier family 11 (proton-coupled divalent metal ion transporters), member 1 [Source:MGI Symbol;Acc:MGI:1345275]
EOG7Z0CKB	0dpa_vs_3dpa	ENSDARG00000055566	2.97369	1.58504	82.1163	0.00269583	0.0163226	mastl	microtubule associated serine/threonine kinase-like [Source:ZFIN;Acc:ZDB-GENE-040801-128]
EOG7Z0CKB	vD1R_vs_vD1S	ENSMUSG00000026779	-3.4376	-1.7814	2.57416	7.04789e-05	0.00997675	Mastl	microtubule associated serine/threonine kinase-like [Source:MGI Symbol;Acc:MGI:1914371]
EOG7Z909N	0dpa_vs_3dpa	ENSDARG00000093193	2.64994	2.52613	30.1451	3.69548e-05	0.000445666	chia.6	chitinase, acidic.6 [Source:ZFIN;Acc:ZDB-GENE-030131-1140]
EOG7Z909N	vD1R_vs_vD1S	ENSMUSG00000040809	4.33651	2.11654	-0.849807	0.000280694	0.025277	Chil3	chitinase-like 3 [Source:MGI Symbol;Acc:MGI:1330860]
EOG7Z909N	vD7R_vs_vD7S	ENSMUSG00000040809	74.3964	6.21716	-0.848535	5.8288e-05	0.028736	Chil3	chitinase-like 3 [Source:MGI Symbol;Acc:MGI:1330860]
EOG7ZW6QK	0dpa_vs_3dpa	ENSDARG00000014943	1.76437	2.56443	59.8321	0.000639588	0.00483524	kif23	kinesin family member 23 [Source:ZFIN;Acc:ZDB-GENE-991019-4]
EOG7ZW6QK	vD1R_vs_vD1S	ENSMUSG00000032254	-2.6013	-1.37923	4.02971	0.000673334	0.046689	Kif23	kinesin family member 23 [Source:MGI Symbol;Acc:MGI:1919069]
