# Supplementary material for: RegenDbase: a comparative database of noncoding RNA regulation of tissue regeneration circuits across multiple taxa
Source: NPJ Regen Med. 2018 May 29;3:10. doi: 10.1038/s41536-018-0049-0 (PMC5973935; doi:10.1038/s41536-018-0049-0)
Supplement: Supplementary file 20 — Supplementary Table S14 [file 41536_2018_49_MOESM20_ESM.xlsx]

## Sheet: Sheet1
Function	Zebrafish Gene Symbol	Contrast (Fold Change)	Mouse Gene Symbol	Contrast (Fold Change)
Immune response	marco	0dpa v. 1dpa (11.24)	Marco	1dpa sham vs. 1dpa resection (8.96)
		0dpa v. 3dpa (13.45)		7dpa sham vs. 7dpa resection (12.22)
		0dpa v. 30dpa (6.44)
Immune response	mpeg1	0dpa v. 1dpa (7.49)	Mpeg1	1dpa sham vs. 1dpa resection (3.39)
		0dpa v. 3dpa (13.36)
		0dpa v. 7dpa (5.33)
		0dpa v. 30dpa (4.14)
Immune response	socs3a	0dpa v. 1dpa (2.85)	Socs3	1dpa sham vs. 1dpa resection (3.96)
		0dpa v. 3dpa (2.55)
		0dpa v. 7dpa (3.40)
		0dpa v. 14dpa (2.55)
		0dpa v. 21dpa (3.28)
		0dpa v. 30dpa (3.06)
	socs3b	0dpa v. 1dpa (4.87)
Ion transport	slc34a2b	0dpa v. 1dpa (-3.29)	Slc34a2	7dpa sham vs. 7dpa resection (11.85)
		0dpa v. 3dpa (-2.65)
TGFbeta signaling	tgfbi	0dpa v. 1dpa (5.29)	Tgfbi	1dpa sham vs. 1dpa resection (2.85)
		0dpa v. 3dpa (8.12)
Integrin signaling	itgb2	0dpa v. 1dpa (5.83)	Itgb2	1dpa sham vs. 1dpa resection (6.95)
		0dpa v. 3dpa (5.71)
		0dpa v. 7dpa (3.51)
		0dpa v. 30dpa (2.92)
NFkB signaling	nfkbiaa	0dpa v. 1dpa (3.11)	Nfkbia	1dpa sham vs. 1dpa resection (2.75)
		0dpa v. 3dpa (3.29)
Transcription factors	junba	0dpa v. 1dpa (4.72)	Junb	1dpa sham vs. 1dpa resection (4.34)
		0dpa v. 3dpa (4.56)
		0dpa v. 21dpa (3.55)
	junbb	0dpa v. 21dpa (3.35)
Cell cycle	bub1	0dpa v. 3dpa (16.99)	Bub1	1dpa sham vs. 1dpa resection (-2.75)
Cell cycle	casc5	0dpa v. 3dpa (13.18)	Casc5	dpa sham vs. 1dpa resection (-3.01)
Cell cycle	spc25	0dpa v. 3dpa (16.49)	Spc25	1dpa sham vs. 1dpa resection (-3.79)
Cell cycle	nuf2	0dpa v. 3dpa (5.18)	Nuf2	1dpa sham vs. 1dpa resection (-3.21)
Cell cycle	cenph	0dpa v. 3dpa (16.81)	Cenph	1dpa sham vs. 1dpa resection (-3.13)
Cell cycle	cenpe	0dpa v. 3dpa (8.44)	Cenpe	1dpa sham vs. 1dpa resection (-2.65)
