# Supplementary material for: RegenDbase: a comparative database of noncoding RNA regulation of tissue regeneration circuits across multiple taxa
Source: NPJ Regen Med. 2018 May 29;3:10. doi: 10.1038/s41536-018-0049-0 (PMC5973935; doi:10.1038/s41536-018-0049-0)
Supplement: Supplementary file 21 — Supplementary Table S15 [file 41536_2018_49_MOESM21_ESM.xlsx]

## Sheet: Sheet1
Gene ID	Forward primer	Reverse primer
lnc-si:ch211-169j21.5	CTGTAGAGCACCCATGAGGAT	CGACGAGAACAAGTTTGTGG
arpc5b	CAAAGAATCAAAACGTCAAGGA	AGACTGAACTCCTTTCTCTATGTCAGT
hmnc1	CTGCGGGAGCTTTACGTC	CTTGATGGCTCCGATGCT
lnc-si:ch211-108p6.6	AATGTGCATATATATTGCTGCTTAGG	TCTGTGATGGTTCCTCCTCTCT
zgc:198241	TCTGCTCTGTGATGGTTCCTC	GCCCACATTCAGAGACACG
lnc-s1:ch211-262n1.5	GATTTACCAGCAACGGAGGA	CCCCACACTTTCTTCTGCAT
foxp2	CCTACTTCCGACGCAACG	ACGTTCTCTACTCGGACGAAAC
lnc-si:dkey-74l1.3	GCATCTTCCTACCTGTGCAAT	GCTATAAACTAGCAGGCGATGG
postnb	ATGAGACCCCAGGCTGAGT	TCCATGGACATCACCTCATC
lnc-si:ch211-260o22.1	CAACACCAAACACTGTCCATCTA	GGTGATGGAAGAGGTGATCC
cep85l	ACACTCGCCTGCTGGAAC	TCCACCTGCTGCTTCTGAC
lnc-si:dkey-61o18.2	CCAGCTTAGTTATCCATTTTACCC	TCTCTTGCGTTTGACCTCCT
hp1bp3	TTTTGGAGTGGCAAATTATCG	CCTCATATTTCGGCTGTTTCC
cmlc2	TCCAAAGAGGGTGAGGAAGA	GCACAACTAGGGAAGCTGAA
tcf21	CGACAGATACTCGCCAATGA	GTTTGCCAGCCACCATAAAC
fli1	GGGCTGGTCGAACAACAT	GGGCTGGTCGAACAACAT
